# Supplementary material for: Postmitotic differentiation of human monocytes requires cohesin-structured chromatin
Source: Nat Commun. 2022 Jul 25;13:4301. doi: 10.1038/s41467-022-31892-2 (PMC9314343; doi:10.1038/s41467-022-31892-2)
Supplement: Supplementary file 5 — Supplementary Data File 2 [file 41467_2022_31892_MOESM5_ESM.xlsx]

## Sheet: Content
Sheet	Content
TADs MO	Positions of TADs for indicated cell type/condition, with distances to nearest CTCF and RAD21 peaks annotated (1:downstream anchor; 2:upstream anchor)
TADs moDC	Positions of TADs for indicated cell type/condition, with distances to nearest CTCF and RAD21 peaks annotated (1:downstream anchor; 2:upstream anchor)
TADs MAC	Positions of TADs for indicated cell type/condition, with distances to nearest CTCF and RAD21 peaks annotated (1:downstream anchor; 2:upstream anchor)
diffTADs MOvsDC	Results from differential TAD analysis (HOMER output) for the indicated comparison
diffTADs MOvsMAC	Results from differential TAD analysis (HOMER output) for the indicated comparison
diffTADs MACvsDC	Results from differential TAD analysis (HOMER output) for the indicated comparison
LOOPs MO	Positions of LOOPs (in 2bed format) for indicated cell type/condition, with distances to nearest CTCF and RAD21 peaks annotated (1:downstream anchor; 2:upstream anchor)
LOOPs moDC	Positions of LOOPs (in 2bed format) for indicated cell type/condition, with distances to nearest CTCF and RAD21 peaks annotated (1:downstream anchor; 2:upstream anchor)
LOOPs MAC	Positions of LOOPs (in 2bed format) for indicated cell type/condition, with distances to nearest CTCF and RAD21 peaks annotated (1:downstream anchor; 2:upstream anchor)
diffLOOPs MOvsDC	Results from differential LOOP analysis (HOMER output) for the indicated comparison
diffLOOPs MOvsMAC	Results from differential LOOP analysis (HOMER output) for the indicated comparison
diffLOOPs MACvsDC	Results from differential LOOP analysis (HOMER output) for the indicated comparison
RAD21 peaks MO	RAD21 ChIP peak positions for indicated cell type/condition
RAD21 peaks moDC	RAD21 ChIP peak positions for indicated cell type/condition
RAD21 peaks MAC	RAD21 ChIP peak positions for indicated cell type/condition
CTCF peaks MO	CTCF ChIP peak positions for indicated cell type/condition
CTCF peaks moDC	CTCF ChIP peak positions for indicated cell type/condition
CTCF peaks MAC	CTCF ChIP peak positions for indicated cell type/condition

## Sheet: TADs MO
TAD	DistCTCF.1	DistRAD21.1	DistCTCF.2	DistRAD21.2
chr10:100331999-100439998	6618	6648	-6039	-6077
chr10:100553999-100889998	8164	8151	-795	-11440
chr10:101033999-101153998	7366	7408	7915	7962
chr10:101204999-101579998	8809	8801	-9607	-9646
chr10:101782499-102117498	-1237	-1241	2742	-2509
chr10:102737499-102837498	-8086	-8040	-2395	-2379
chr10:103409999-103492498	7035	7073	-6620	-6656
chr10:103595999-103691998	2957	-3113	4737	-5663
chr10:103704999-103871998	8068	8102	-12590	-12601
chr10:103880999-104017498	3865	7508	28215	28166
chr10:104289999-104357998	1574	1603	-4292	-4222
chr10:106595999-108597498	29025	29024	-52782	-52801
chr10:108680999-109841998	103168	-136303	10641	10594
chr10:109856999-110304998	-4361	-4408	1356	1378
chr10:11102499-11282498	10846	10881	-11713	-11726
chr10:112477499-113579998	-5425	-1700	-16336	-16382
chr10:114461999-114803998	-2793	-2877	17730	-17428
chr10:11504999-11762998	10791	10822	-4878	-4922
chr10:115118999-116393998	52564	10947	-7623	50737
chr10:116438999-116495998	5713	5735	-5715	-5760
chr10:116789999-117179998	-1743	-1756	-3878	-3888
chr10:117197999-117497498	18790	18791	-795	-774
chr10:117491999-118250998	4703	4724	8529	-9579
chr10:118707499-118808998	13734	13677	-7879	-7897
chr10:119015999-119948998	123643	64809	-89407	-89414
chr10:120410999-120911998	12529	12542	31008	31028
chr10:120924999-121907998	18006	18026	-7258	-7248
chr10:12206999-12724998	7860	7889	-13687	-13734
chr10:122945999-123017498	34385	97539	4168	26041
chr10:123119999-123569998	13151	13190	3425	-10487
chr10:123575999-123972498	-2577	6329	-4625	-4660
chr10:123979999-124409998	-12127	-12162	-6314	-6358
chr10:124524999-124754998	5291	5327	-9202	-9211
chr10:124999999-125712498	-7326	-7286	156060	156038
chr10:125969999-126197498	12526	12553	189673	-155596
chr10:127847999-128216998	6186	6149	-4926	-4887
chr10:130094999-130193998	14906	14884	-3761	-3729
chr10:130189999-131872498	237	269	2611	2569
chr10:13652999-13784998	7155	7178	-778	-742
chr10:14492499-14837998	6583	6632	-14637	-11
chr10:18579999-18704998	-267051	-267076	-392049	-392074
chr10:19808999-20289998	2714	2718	-470379	-160998
chr10:23297999-23714998	-3186	16998	-11925	-11952
chr10:24596999-25100998	20962	20950	12325	-19862
chr10:25688999-26309998	11998	37096	25250	25283
chr10:27377499-28631998	-7450	-7451	-3710	-3673
chr10:30714999-31819998	-27159	-27104	-11153	-11164
chr10:3177499-4808998	15527	15589	40845	40887
chr10:32246999-32377498	9859	9863	247	303
chr10:32888999-33017998	-93239	68423	-9089	-9129
chr10:33182499-34659998	11025	11050	-4228	-21386
chr10:35114999-35225998	5452	5526	-7355	-7365
chr10:43664999-44870998	6813	6848	-5977	-6017
chr10:44921999-44999998	10868	10903	8815	8838
chr10:4811999-5441998	37843	37885	261	286
chr10:5807499-5882998	66162	6229	-9336	-9363
chr10:59604999-60087498	21187	21214	12835	12870
chr10:60089999-60659998	10333	10368	-12579	-12603
chr10:60812999-60971998	3720	3764	-7664	-7667
chr10:6086999-6414998	-420	-375	2059	2096
chr10:61137499-61734998	3442	3488	-1472	-1499
chr10:61880999-62267998	16135	16168	-3053	-22810
chr10:62606999-62822498	3806	3863	-4363	-3621
chr10:63969999-65969998	7488	71382	210909	210896
chr10:6412499-6686998	4557	4594	-8592	-8623
chr10:67784999-68360998	3639	3651	-12363	-12402
chr10:6834999-7522498	3319	3380	3072	3133
chr10:68992499-69122998	-3676	-3664	767	761
chr10:69227999-69404998	-5596	-5640	2898	8410
chr10:69509999-69644998	-1944	-1977	-261	-262
chr10:70217499-70373998	4188	4221	5745	5813
chr10:70541999-70769998	-1329	-1361	-10744	-10777
chr10:70805999-70889998	9825	9855	-9774	-9803
chr10:70922499-71212498	3376	3372	-3251	-3253
chr10:71312499-71389998	1949	1993	-5624	-5581
chr10:71813999-71900998	-1859	-1885	-4404	-4428
chr10:72214999-72352498	8041	1173	-11861	-11908
chr10:72356999-72887498	7447	7470	-12021	-12058
chr10:73091999-73169998	4841	4903	-10743	-10785
chr10:73520999-73649998	8527	8556	-5661	-5687
chr10:74409999-75099998	10033	-143786	110	104
chr10:74579999-75098998	159073	159114	1110	1104
chr10:75101999-75242998	-1892	-1898	-6881	-6953
chr10:75249999-76580998	-13883	-13955	-33460	-33469
chr10:77147499-77722498	18397	18444	-2764	-10911
chr10:7844999-9314998	27170	27184	-9777	-9778
chr10:799999-1130998	188308	130038	-20780	-55842
chr10:80444999-80513998	-135	-115	-2411	-8264
chr10:84142499-84212498	5669	5695	2312	-6736
chr10:84254999-84548998	2235	9780	-8301	-8305
chr10:84572499-86387998	-31803	-31807	-737	-10605
chr10:86389999-86594998	-2739	9985	-9345	-9389
chr10:86690999-86912998	-2501	-2491	-13093	-13142
chr10:89024999-89217498	5006	5032	-335	-327
chr10:90995999-91277998	10444	10436	20423	20453
chr10:91751999-92037498	6717	6767	50402	50454
chr10:92037499-92464998	50400	50452	-29795	-29832
chr10:92582999-92892498	7861	7897	-7397	-7418
chr10:93071999-93305998	8445	8470	-16778	-16797
chr10:9323999-10689998	7712	7765	9727	9683
chr10:93362499-93517498	-4594	-9713	-5964	-6017
chr10:93537499-93686998	4669	4731	-6370	-6403
chr10:93692999-93822498	9446	9463	-6142	-6165
chr10:94262999-94610998	17266	57478	19199	-166504
chr10:94319999-94459998	460	478	-15477	-15504
chr10:95237999-95369998	8693	5199	4790	4823
chr10:95426999-95609998	3550	3585	-8659	-8690
chr10:95681999-95870998	12180	12210	-5571	-5612
chr10:96086999-96137998	-69625	-43469	91726	91752
chr10:96221999-96299998	7724	7750	-6531	-6558
chr10:96638999-96725998	4148	4171	-6006	-6049
chr10:97237499-97760998	-2891	-2937	-1382	-1359
chr10:98122499-98454998	48181	48211	12600	12649
chr10:98456999-99296998	10598	10647	-19931	-50088
chr10:99377499-99737998	15133	15165	-26668	-26693
chr11:10199999-10316998	8251	8288	6216	6172
chr11:102282499-102352498	5620	5677	-5320	-5320
chr11:103649999-104234998	32481	32503	19565	-83466
chr11:10391999-10748998	14296	14354	2279	2325
chr11:104517499-105897498	13812	13821	-34506	-34530
chr11:106112499-107294998	-24489	-24459	254440	254454
chr11:10754999-11036998	-3723	-3677	10	-8715
chr11:107777999-107903998	-6794	21397	-5516	-5540
chr11:108053999-108349998	-45195	-45177	67752	-113264
chr11:108677999-109917498	20058	20079	21924	21854
chr11:109925999-110447998	13422	13352	111	-14062
chr11:109934999-110192498	4422	4352	9002	9045
chr11:11029999-11789998	-1746	-1717	-82	-2059
chr11:110449999-111260998	-1891	13336	22412	-30441
chr11:111557499-111854998	7813	7854	-3150	-3163
chr11:111866999-112085998	12115	12132	679	686
chr11:112289999-113299998	155	186	5880	5912
chr11:113297999-113540998	7878	7910	-8075	-8118
chr11:113882999-114278998	13474	13521	-16117	-16132
chr11:115314999-116284998	9754	9790	-8224	-8245
chr11:116726999-117242998	5881	5934	-10479	-10446
chr11:117800999-118061998	6651	6689	-8397	-8432
chr11:119471999-119648998	2917	2865	-6825	-6774
chr11:120164999-120236998	4302	7435	-1780	-7019
chr11:12041999-12287998	2434	2402	782	-5992
chr11:121652499-122209998	3647	3675	5593	5617
chr11:122627499-122784998	1636	1665	-3365	-3411
chr11:123107499-123257998	-4062	4104	3691	3718
chr11:12322499-12919998	8976	-40494	-5257	-25747
chr11:123401999-123482998	5531	5610	-4407	-4432
chr11:124064999-124202998	4517	4555	-7656	-7699
chr11:124634999-124847998	-1424	9533	-10817	-10846
chr11:124949999-125152498	12168	12194	-10562	-10602
chr11:125438999-125657998	-5360	-33973	-31472	-88677
chr11:125569999-125629998	-723	-679	-3472	-60677
chr11:125684999-125857498	-58474	-115679	17192	17160
chr11:12584999-12911998	14680	14689	2743	-17747
chr11:125915999-126197998	7187	7233	-3669	-3704
chr11:126194999-126500998	-671	-706	-20049	-20095
chr11:128009999-128869998	21717	21750	-9967	-9979
chr11:129914999-130145998	8464	8503	471	1048
chr11:130427499-130868998	3986	4041	-6857	-6893
chr11:131692499-132164998	2491	2507	-6691	-6722
chr11:13178999-13352998	4192	4200	-8670	-8699
chr11:13949999-14258998	6048	6064	-9444	-9486
chr11:14447499-14924998	7733	52320	-17079	-16215
chr11:15242999-16685998	-26055	-34203	-72147	-72189
chr11:16733999-17072998	51677	51724	-9387	-9417
chr11:18224999-18769998	18933	18962	-5540	-5599
chr11:19553999-19751998	-66	-84	-9083	-9124
chr11:19929999-20139998	8430	21663	-7371	-7429
chr11:20632499-22319998	15668	15669	14221	14271
chr11:22322999-22804998	11219	11269	-17258	-17247
chr11:2423999-2534998	-3096	-3146	-2053	-2020
chr11:27332999-27527998	-121449	153090	-28687	-41908
chr11:32039999-32183998	12323	12355	-7594	-7644
chr11:32309999-32799998	3061	13720	-6920	-6968
chr11:33152999-33344998	13447	8575	-15074	-15088
chr11:33354999-33752998	7529	7555	-10307	-10381
chr11:33848999-33984998	9000	9050	3203	3168
chr11:34044999-34109998	-7815	-7760	-4304	-4346
chr11:34164999-34364998	9496	9525	1725	-5570
chr11:34362499-34474998	-3021	-3072	-6551	-6609
chr11:34913999-35411998	12270	12306	443	498
chr11:36281999-36503998	10452	10503	6340	-11104
chr11:3659999-4132498	-33507	-50163	49721	49768
chr11:43292999-43914998	-9853	-9922	-24602	-24571
chr11:4367999-4499998	125446	25713	-6552	39795
chr11:44549999-44624998	6810	6853	-3687	-3665
chr11:44927999-45110998	-755	-704	-217	-180
chr11:46877999-47162998	11777	11822	-1754	-1811
chr11:47164999-47642498	-3756	-3813	149	-25284
chr11:47366999-47414998	7133	7118	-2629	-2674
chr11:47919999-48122998	14606	14638	-5972	-12901
chr11:48188999-48785998	-15983	-15958	-478049	-612956
chr11:5453999-5897998	22390	22427	-6626	-6633
chr11:57309999-57827498	-31973	35829	-26619	-26636
chr11:57827999-58514998	-27121	-27138	-1065	-1119
chr11:58514999-58647498	-1067	-1121	6662	6712
chr11:59162999-59438998	-4337	-4358	-8863	-8898
chr11:59199999-59289998	6811	6816	-5262	-5302
chr11:59747499-59810998	6647	6670	-8261	-8264
chr11:5989999-6362998	2842	2835	271	228
chr11:60257499-60638998	-5793	-5848	-4613	136550
chr11:61249999-61448998	4617	4620	-2632	-2621
chr11:61782499-62126998	-5818	5814	-18808	-18832
chr11:62897999-63029998	8120	8165	-5721	-5756
chr11:63464999-63644998	13977	14012	-5642	-8974
chr11:63992999-64157498	7576	7595	-4244	-4270
chr11:64352999-64736998	2262	2220	6722	5995
chr11:64841999-64898998	2432	2457	-4560	-4579
chr11:65264999-65332498	1417	10212	-2386	-2419
chr11:65362499-65519998	3908	3948	-9046	-9070
chr11:65612999-66049998	13133	1251	-4667	18374
chr11:6597499-6687498	6135	6164	-3925	-3989
chr11:66064999-66134998	3436	3372	-245	-299
chr11:66686999-66839998	7841	7854	-5535	-5573
chr11:67256999-67322498	-4071	-4028	-4750	-4789
chr11:67391999-67511998	-2350	-2366	-5688	-5739
chr11:68897999-69098998	-53905	-53907	2556	2598
chr11:69101999-69674998	-446	-404	-4558	-4606
chr11:69905999-70193998	4258	12977	-2254	2266
chr11:70177499-70478998	-16	6	4209	4164
chr11:73952999-74099998	11504	11531	-9017	-9104
chr11:7434999-7697998	7801	7780	-3126	-3165
chr11:74378999-74597998	9845	9846	13505	-5458
chr11:74382499-74449998	6345	6346	-468	-506
chr11:74452499-74499998	1083	1108	-46415	-6777
chr11:74921999-75032998	7929	7950	-816	-9901
chr11:75131999-75252498	8710	8744	-3674	-3673
chr11:75267499-75397498	3736	12872	2183	10583
chr11:75437999-75539998	7496	7523	-7436	-7455
chr11:75701999-75892498	4433	4465	4497	4536
chr11:75893999-76157998	2995	3034	-5631	-5677
chr11:76196999-76322998	10747	10767	-4017	-4044
chr11:76376999-76448998	4083	4318	10523	-28864
chr11:76587499-76691998	11203	1133	3394	-10998
chr11:76721999-76804998	-82	-52	2601	2625
chr11:76804999-76925998	2599	2623	-5981	-5934
chr11:77039999-77096998	-422	7128	4362	-5679
chr11:77117999-77195998	-4237	9322	2796	-7482
chr11:77339999-77569998	134067	71983	-12217	-21574
chr11:78059999-78597498	-13625	-13640	-10834	-10859
chr11:78626999-79103998	18382	18410	-3701	-3704
chr11:8174999-8582998	17733	17754	-16223	-16222
chr11:82839999-83299998	24413	24373	-6845	-6819
chr11:84724999-85574998	-10493	-166729	20457	20496
chr11:85842499-86306998	12507	12537	-14996	-15033
chr11:86927999-87305998	11252	11320	-15485	-15521
chr11:87344999-87428998	7914	7940	-7447	-7487
chr11:88010999-88559998	5592	5633	-7387	-7410
chr11:8954999-9147498	4738	4721	-9559	-9594
chr11:9149999-9512498	-12061	-12096	-5552	-5579
chr11:93227499-93664998	-1638	-1741	-12720	-12729
chr11:93662999-93815998	-10722	-10731	-31096	-31181
chr11:94508999-94607998	-4115	-4133	-4718	-4757
chr11:95147499-95768998	4176	4218	-4511	-4530
chr11:9521999-9761998	13288	13293	-3721	-3707
chr11:95783999-96434998	-19513	-19532	-8005	-8055
chr12:100019999-100759998	108709	57582	-18709	-25973
chr12:101768999-101837998	4736	4783	1981	1932
chr12:102867499-103569998	15889	81524	5439	-21202
chr12:104139999-105110998	-30634	-30689	-57744	-2789
chr12:105413999-106142998	6820	6857	6281	-6628
chr12:106214999-106364998	9309	9285	-7342	-7307
chr12:107117999-107622498	-13099	-13084	-321	-14834
chr12:107669999-107897998	1221	6449	-5824	-5827
chr12:108194999-108509998	-972	-1037	2140	2133
chr12:108512499-109107498	-362	-369	4577	4608
chr12:109511999-109784998	6941	6960	-9533	-9556
chr12:110546999-110604998	5463	5230	-2591	-2599
chr12:110927999-111314998	9248	9280	-1053	-1071
chr12:111395999-111455998	1127	1122	-4115	-4155
chr12:111742499-111814998	10830	10882	-1689	-1705
chr12:111938999-112037998	6427	6420	-24531	-24544
chr12:112085999-112157998	-72533	10331	12587	12536
chr12:113039999-113177998	8818	682	-3417	-3466
chr12:113177999-113453998	-3419	-3468	8539	8561
chr12:114641999-115925998	-16598	-16592	-8625	-8645
chr12:11543999-12050998	10116	10148	-14821	-17493
chr12:115934999-116734998	12294	-17647	-25869	-25917
chr12:117212499-117851998	280	290	-1843	-14598
chr12:118004999-118424998	50247	11695	-19902	-19881
chr12:118427499-119648998	-22404	-22383	407	400
chr12:120197499-120294998	3856	31040	7215	7281
chr12:120575999-120722998	7568	7593	-8904	-8942
chr12:121112499-121234998	-1968	-2014	-4548	-4570
chr12:121487999-121688998	6354	6396	-6733	-6772
chr12:121688999-121792498	-6735	-6774	1874	1822
chr12:122048999-122129998	5482	5520	1182	1210
chr12:122378999-122484998	20632	20670	-13175	-13181
chr12:122630999-122757498	6974	7026	-4802	-4794
chr12:122852999-122963998	7370	7440	-11493	-11537
chr12:122977499-123173998	-24995	3178	-22889	-22895
chr12:123252499-123632498	12284	-14243	-13830	-13855
chr12:12344999-12744998	5517	-10435	-7718	-7767
chr12:124327499-124779998	4725	-6361	-7976	-7999
chr12:125168999-125417498	14293	14353	-14070	-14128
chr12:127102499-127301998	6252	6326	-8270	-8325
chr12:128753999-128982498	28471	28510	-6309	-61797
chr12:12905999-13244998	10388	10432	-10742	-10770
chr12:130760999-132147498	-12653	837	6520	6557
chr12:132410999-132532498	3174	4118	-8465	-8507
chr12:13277499-14174998	850	819	-7760	-7798
chr12:14180999-15020998	5070	5120	-24957	-25001
chr12:14237499-14369998	868	907	-3590	-3673
chr12:14837499-15007498	7940	7954	-11457	-11501
chr12:15521999-15590998	802	747	-479	-439
chr12:15983999-17762498	-4679	-84520	-120276	377701
chr12:17756999-17854998	-114778	383199	137244	285201
chr12:18107999-19329998	32161	32199	-41154	-41196
chr12:19691999-20657998	47378	47409	-11655	-193907
chr12:2048999-2603998	8375	8412	20677	-20806
chr12:21431999-21518998	-135044	5652	88873	-81346
chr12:22074999-22451998	8343	8367	8077	8056
chr12:22463999-22677498	-3925	-3946	-6509	7247
chr12:24834999-24965998	1569	1550	-5586	-5568
chr12:24983999-25137498	7668	7711	-1460	-6647
chr12:25232999-25397998	8379	8392	-10345	-10375
chr12:25424999-26042998	11488	11535	-13609	-13614
chr12:26066999-26660998	30227	30255	-9193	-9244
chr12:26924999-27017998	-39841	13457	-2113	-3532
chr12:27019999-27323998	-4115	-5534	-17625	-17609
chr12:27413999-27704998	10801	-29837	-1153	-1163
chr12:27832499-29021998	-11130	-11152	51844	51865
chr12:29516999-30849998	2775	2846	-2651	-2599
chr12:31643999-32327998	-7148	-7191	-15734	-15780
chr12:32351999-32754998	13630	13677	298	1419
chr12:3637499-3807498	21033	21065	-3434	-3454
chr12:3869999-4292998	13356	15706	15010	15019
chr12:40145999-40235998	6972	7012	-10948	-11022
chr12:41183999-42476998	80420	80487	5951	5991
chr12:41184999-42412498	79420	79487	-40120	-40147
chr12:42484999-43709998	-2051	-2011	18327	172738
chr12:43719999-43894998	8325	162736	-12217	-12262
chr12:43932499-44936998	25451	25458	-5818	-5812
chr12:45113999-46002498	17001	16984	2904	2912
chr12:46007999-47024998	-2598	-2590	-3567	-3614
chr12:47024999-47420998	-3569	-3616	-12523	-12515
chr12:47707499-47779998	-1866	-1793	-502	-531
chr12:48647999-48719998	-29349	-29389	-2982	-2994
chr12:48747499-48800998	6123	6141	-4959	-5005
chr12:49280999-49349998	7486	7529	-2203	-7354
chr12:49352999-49523998	4260	5862	-9700	-9745
chr12:49634999-49715998	2084	2105	-8262	4398
chr12:49763999-49847998	-821	-822	-8788	-8829
chr12:49961999-50072498	5142	5176	-1808	-1837
chr12:50074999-50183998	346	377	-8324	-8380
chr12:5015999-5093998	6620	6649	-9546	-9590
chr12:50495999-50645998	8872	8913	-7892	-7938
chr12:50810999-51038998	14495	14578	8908	8954
chr12:51041999-51359998	5906	5952	-7866	-7916
chr12:51809999-52133998	4423	4431	5673	5749
chr12:52022499-52084998	1369	1353	-1401	-1420
chr12:52144999-52337498	-5329	-5253	-9817	-9835
chr12:52877999-52988998	1657	2092	-7966	-7961
chr12:53002499-53762998	-21468	-21463	-5650	-16222
chr12:53999999-54209998	6103	6149	-2009	-2041
chr12:54212499-54560998	2443	2402	18871	18939
chr12:54845999-54962998	8129	8140	-4719	-4775
chr12:54986999-55079998	6413	6448	-6737	-6769
chr12:55172999-55616998	16165	16171	2818	2812
chr12:56117499-56192998	787	2025	123	130
chr12:56754999-56999998	2680	2704	1607	1580
chr12:56999999-57252498	1605	1578	-8626	-8668
chr12:57752499-57944998	4408	4461	38301	38332
chr12:57959999-59202498	23299	23330	-37186	-88571
chr12:57965999-59171998	17299	17330	-6686	-58071
chr12:59384999-59843998	18448	18492	-8792	-8809
chr12:6044999-6293998	-4785	-4852	-8782	-8834
chr12:62576999-62804998	4976	4989	-5663	-5718
chr12:64399999-64808998	-7543	-126059	-6592	-6598
chr12:65557499-66094998	-617	-576	-7415	-7450
chr12:66109999-66424998	-2443	-2400	-15507	-15541
chr12:67334999-67972498	21025	21074	-29012	-29031
chr12:68318999-68687998	-1745	-1750	96216	58188
chr12:68858999-69080998	5064	5076	-10470	-10512
chr12:69867499-70736998	12043	12086	-3414	-6825
chr12:71591999-71939998	44822	44795	-1032	-39721
chr12:72374999-73139998	-28521	-28466	-569205	-793464
chr12:75323999-75514998	10467	10493	-9048	-9083
chr12:77864999-79457498	60739	135258	-83392	-83412
chr12:79484999-80279998	63007	63096	-9856	-9873
chr12:81607499-82343998	20304	37249	14802	14871
chr12:82449999-84434998	67219	77405	68366	407597
chr12:88007499-89002498	-11738	103769	-8622	-8676
chr12:89006999-89534998	10338	10366	-5044	-5083
chr12:91349999-92675998	5595	5571	-25847	-25869
chr12:92771999-93437998	13256	13277	-18370	-18428
chr12:94124999-94312498	9401	9402	-116789	-48767
chr12:95069999-95546998	3731	3715	-12426	-12451
chr12:95819999-96551998	-4159	-4216	26729	26736
chr12:98390999-98744998	6717	6685	-1445	-90913
chr12:98759999-100013998	-16447	-105915	114711	63584
chr13:101144999-102557998	10	32	-1866	22794
chr13:102557499-102882498	-1368	23292	-11734	-11741
chr13:108146999-108914998	8687	80865	-17843	-17893
chr13:108944999-110117998	16696	16742	-1805	-1806
chr13:110441999-110594998	14044	14081	-1313	-1309
chr13:110639999-110723998	4964	5013	-7984	-17906
chr13:21622499-22802498	15941	15947	217963	-909
chr13:25223999-25349998	9123	9171	25951	25937
chr13:26177999-26261998	6877	6909	-77121	-77089
chr13:26942999-27365998	4110	4174	-3840	-3825
chr13:28826999-29420998	-7061	-30173	34275	51519
chr13:30125999-30887998	6710	6744	5176	-22484
chr13:30657499-30807498	5299	5277	-4411	-4465
chr13:31421999-31752498	2318	2323	-10211	-10221
chr13:31754999-32312498	-12713	-12723	-2190	-2304
chr13:32537499-32584998	1535	43854	1351	1383
chr13:32582999-32648998	-1604	-1646	1956	1898
chr13:33217499-33545998	11243	11254	-3151	-3175
chr13:33857999-35210998	-57647	-39997	-46460	-46480
chr13:36249999-37070998	25393	33041	3879	-1812
chr13:37069999-38981998	4877	-814	34961	69325
chr13:39011999-39682498	4959	39323	2144	-6009
chr13:40054999-40694998	14398	14385	-11806	-11858
chr13:41129999-41201998	-54766	2761	-5227	-7470
chr13:41348999-41660998	4200	4237	7345	7371
chr13:42964999-43094998	4763	4777	-9388	-9305
chr13:43887499-44468998	7172	-12848	2157	2129
chr13:44474999-44979998	-3845	-3873	-6830	-9955
chr13:45035999-45314998	11515	11529	-3747	-3792
chr13:45539999-46808998	-28260	-28208	22807	22824
chr13:46820999-47783998	10805	10822	-9670	-9677
chr13:48117499-48244998	9512	9603	-11411	-11462
chr13:48589999-48773998	5805	5862	-4710	-4756
chr13:49939999-51092998	-3620	-3642	-22745	-22785
chr13:51382499-51847498	52673	52692	-2223	-2198
chr13:57537499-59322498	87542	87614	-3986	-4019
chr13:59318999-60492498	-488	-521	-43408	-43390
chr13:71219999-71967498	21115	21121	12402	-88070
chr13:72800999-73718998	8101	8114	-10428	-10437
chr13:75284999-75669998	-26593	-65104	4585	4598
chr13:76640999-76991998	26703	26746	10799	10766
chr13:76654999-76904998	12703	12746	-1230	-1276
chr13:77285999-77487498	31295	40650	5556	-8926
chr13:77764999-78134998	-12935	-12965	2822	2851
chr13:79417499-79550998	6725	6754	-9354	-9382
chr13:79613999-81057498	65465	65479	-39736	-39734
chr13:84872999-85847998	23339	23379	-19700	-41259
chr13:89093999-90980998	-26922	-26966	36511	36518
chr13:91127499-91187998	6871	6933	-2465	-2529
chr13:94421999-94632498	13779	13810	-12042	-14928
chr13:95183999-95409998	5534	5541	-5539	-5549
chr13:95474999-95855998	3686	3676	-21611	-21648
chr13:96004999-96952498	15298	15336	5973	65738
chr13:97104999-97364998	5074	5109	-5328	-5367
chr13:99014999-99620998	14008	13991	-3440	-3431
chr13:99894999-100544998	5517	5574	-1988	28256
chr14:100379999-100658998	-1964	-1994	-4040	-4090
chr14:101693999-101952498	13471	13529	8770	-4330
chr14:103899999-103988998	1246	1285	12203	12182
chr14:104762499-104829998	6167	6202	-2213	-3426
chr14:104963999-105095998	12267	12319	-5342	-5316
chr14:105197499-105357498	5654	5695	-5053	-5108
chr14:105359999-105537498	-7555	-7610	522	555
chr14:22324999-22374998	-5048	-10601	555	12616
chr14:22379999-22481998	-4447	7614	-8815	-8859
chr14:22553999-22869998	3284	3159	2742	2760
chr14:22984999-23060998	-1527	1778	-2755	-2804
chr14:23064999-23119998	4057	4057	982	1030
chr14:23117999-23195998	2980	3028	-8724	-8764
chr14:23264999-23330998	277	289	-2808	-2761
chr14:23468999-23567998	277	275	907	961
chr14:23584999-23939998	4161	4206	-10052	-10068
chr14:24707499-25164998	3080	3113	-13865	-13918
chr14:31103999-31370998	-21791	-21829	-14812	-14841
chr14:34317499-34532498	5646	7034	-33534	7131
chr14:36202499-36389998	5233	5311	-15757	-15788
chr14:38711999-39020998	10023	10064	-5433	-5450
chr14:39026999-39479998	-11435	-11452	-10465	-10461
chr14:44872499-45294998	-26083	-26146	-26277	-26288
chr14:49850999-50117998	2058	3008	-12856	-1317
chr14:52286999-52481998	12860	12892	-8164	-8269
chr14:52655999-52797498	22717	22787	26244	26284
chr14:52802999-53321998	20742	20782	-15607	-15643
chr14:53327499-54353998	-21109	-21145	-5785	-5868
chr14:54437999-54507498	3516	3484	2325	2329
chr14:55076999-55169998	12727	12765	-8783	-8857
chr14:55194999-55421998	18211	18273	-4963	8311
chr14:55688999-56483998	18501	18539	6574	6613
chr14:56483999-57425998	6572	6611	-108572	-108598
chr14:56484999-57332498	5572	5611	-15072	-15098
chr14:57446999-58061998	-129574	-129600	10797	46137
chr14:58193999-58439998	-27431	6002	-44075	-44146
chr14:58492499-59063998	8897	8935	-8353	-8389
chr14:59117999-59453998	9313	9357	-9612	-9619
chr14:59584999-59922498	1830	1840	-3573	-3605
chr14:60059999-60187498	4669	4723	-2942	-2996
chr14:60609999-61262998	15524	15562	6742	6757
chr14:61451999-61844998	4801	4845	-7191	-7228
chr14:63356999-63797498	32010	32041	2235	2318
chr14:64661999-64769998	9698	9725	-5064	-5118
chr14:66334999-67329998	24599	24602	30149	-43942
chr14:67814999-68847498	22228	22238	-3357	-3367
chr14:68852999-69119998	-8859	-8869	9453	9476
chr14:69527999-69578998	7403	7450	-4076	-4103
chr14:69578999-69787498	-4078	-4105	31362	-20533
chr14:69814999-70037998	3860	3901	-9985	-10016
chr14:71093999-71765998	10048	10066	-12762	-12761
chr14:72497999-72923998	16213	19078	-18844	-18885
chr14:75122499-75307498	10069	10110	468	505
chr14:75569999-75662998	7835	7880	-8662	-8695
chr14:75682499-76001998	26887	26947	-19387	-19460
chr14:76040999-76394998	9976	10016	-7618	-7689
chr14:76868999-77093998	3954	4001	881	849
chr14:77840999-78614998	21368	21374	-16769	-16792
chr14:78909999-80870998	-7751	49925	-20556	-20588
chr14:81260999-81467998	8585	8619	-3299	-3328
chr14:81578999-83504998	-12953	-12942	-41300	-41327
chr14:85159999-86072998	36086	36099	-15760	-15750
chr14:86108999-86949998	-51762	-51752	-46290	-46331
chr14:87935999-88194998	9150	9196	-5483	-5446
chr14:89027499-89927998	-72	-23	11609	11640
chr14:89933999-90245998	5607	5638	-10447	-10499
chr14:90247499-90833998	-11949	-12001	-17477	-17550
chr14:90893999-91177498	9210	9218	34	52
chr14:91175999-91292998	1532	1550	-6367	-6395
chr14:91313999-91427998	-2491	-2456	-545	-621
chr14:91514999-92002498	-30613	-30622	-5432	-5428
chr14:92369999-92457498	12825	12830	-639	-655
chr14:92462499-92687498	-5641	-5657	-433	-417
chr14:92694999-92794998	-4440	-4480	-10965	-11002
chr14:92936999-93184998	15084	15112	-6773	47
chr14:93221999-93629998	-2718	-2714	-10602	-10645
chr14:93929999-94007998	9786	9835	-2472	-6072
chr14:94349999-94427998	5696	5731	-4339	-4327
chr14:95429999-95552998	12684	2371	8083	8111
chr14:96287999-96431998	9244	9228	-7406	-7431
chr14:98122499-99311998	16264	16297	8237	-45284
chr14:99368999-99944998	20415	46830	2070	37652
chr15:100331999-100610998	7180	7224	16989	17017
chr15:100907999-101012998	10131	10149	2352	2396
chr15:101012499-101276998	2850	2894	-6956	12161
chr15:25322499-25454998	115983	115959	-16515	-15748
chr15:34097499-34224998	12764	12783	-14784	-14821
chr15:34852499-34962498	67922	67867	7429	-42131
chr15:37982999-38399998	12910	12915	-9867	-9906
chr15:38798999-39769998	18881	18907	-12904	-12948
chr15:40032499-40189998	-2052	-10512	27354	27403
chr15:40211999-40277998	5352	5401	1547	1582
chr15:40340999-40430998	-2744	-2791	-8891	-8913
chr15:40898999-41030998	-4715	-4753	-8297	-8337
chr15:41768999-41819998	3898	3935	-8390	-8425
chr15:41927499-41975998	3157	3195	-3148	-3222
chr15:41989999-42062498	-322	-291	-2581	-2646
chr15:42062999-42143998	-3083	-3148	-6085	-6101
chr15:43014999-43202498	-88108	-88142	2012	-14711
chr15:43212499-43297498	-7990	13177	-11742	-11786
chr15:44657999-44744998	5780	5811	-6421	-6451
chr15:45119999-45707998	-1730	-1758	-2164	-2145
chr15:45722499-47187498	-6797	-16647	8653	8699
chr15:47183999-48290998	12151	12197	-5035	-5082
chr15:48806999-50348998	-5718	-5752	10018	10035
chr15:50049999-50147498	2044	2006	-1901	-1935
chr15:50666999-50918998	8702	8745	-10381	-10407
chr15:51134999-51413998	-1929	-1887	-10512	-11984
chr15:51443999-51911998	-40514	-41986	-5935	-23214
chr15:52247999-52742998	8467	8501	-7301	-7335
chr15:52812499-53744998	-28444	-31789	63297	338072
chr15:54062999-55162498	20042	20070	6066	6021
chr15:55208999-55298998	8776	8794	-8361	-8396
chr15:56483999-57327498	7305	7336	13328	13364
chr15:57332499-57539998	8326	8362	2384	-12326
chr15:58012499-59696998	30893	30904	-5612	-5567
chr15:59694999-60324998	-3614	-3569	2035	2007
chr15:60324999-60524998	2033	2005	-4027	-4059
chr15:60569999-60932998	15938	16000	-185	-15919
chr15:61839999-62084998	-4292	-4346	-13088	-13133
chr15:63116999-63289998	5473	5435	-1037	-1023
chr15:63449999-63562498	16836	6476	-30715	-18002
chr15:63739999-64084998	12243	12295	-15346	-15357
chr15:64163999-64387498	-634	-545	-30865	-30915
chr15:64676999-64733998	4655	4597	-2558	-2510
chr15:64822499-64913998	-12386	3346	-8281	-8316
chr15:65184999-65302498	4358	4364	1893	-4637
chr15:65315999-65393998	2997	3024	6942	-8239
chr15:65649999-65904998	-11211	-11198	-35455	-2364
chr15:66289999-66518998	-2340	-2367	-21130	-19997
chr15:66587499-66869998	16269	16289	-6974	-7010
chr15:66929999-67312498	-6473	16907	-8567	-8590
chr15:67448999-67841998	8112	8136	-5444	-5447
chr15:67841999-68228998	-5446	-5449	-17996	-18033
chr15:68537999-68930998	12671	12714	-5921	-5976
chr15:69464999-70827498	1133	1098	-2201	-2142
chr15:71734999-72177498	-4256	66317	-21293	-21306
chr15:72194999-72290998	4855	4904	-4863	-4918
chr15:73269999-73715998	3572	3528	-10973	-15587
chr15:74369999-74447498	3821	3834	-8578	-8627
chr15:76884999-77555998	18534	18550	-12464	-12500
chr15:78299999-78428998	8594	8617	-5969	-6036
chr15:78857499-79031998	2864	2839	-3460	-3435
chr15:79854999-80002498	-1325	-1333	-8896	-8947
chr15:80434999-80972998	-15915	20995	-2762	-2794
chr15:81107499-81269998	-826	-825	-3968	-3441
chr15:81264999-81410998	1030	1557	-520	-518
chr15:86282499-88282498	-142444	-423508	-7758	-7743
chr15:89048999-89184998	8670	8706	-7056	-7100
chr15:89351999-89435998	6779	6791	-5095	-5132
chr15:89639999-91049998	7288	-83172	39	1
chr15:91841999-92092498	11307	10822	-1175	-10078
chr15:92777499-93029998	19851	19872	816	860
chr15:93029999-94127998	814	858	-7941	-7935
chr15:94151999-94332498	12384	12435	-4961	-4923
chr15:96317999-96899998	9386	9445	335546	-6504
chr15:97298999-97748998	-52982	-63503	-3321	-3350
chr15:98429999-99087498	-1465	-1502	-10584	-10633
chr16:10946999-12089998	7101	7139	5362	5384
chr16:12440999-12839998	14429	14463	-20461	-20492
chr16:23424999-23684998	9480	9488	-6381	-6352
chr16:23783999-24041998	17556	17532	206	210
chr16:24506999-24822498	-2057	-2094	83902	184197
chr16:24914999-25274998	-8600	91695	1807	-41070
chr16:25277499-27116998	-695	-43572	-7147	-7182
chr16:27147499-27469998	7690	7709	-12700	-12720
chr16:2869999-2927498	-1443	-1468	-251	-289
chr16:3167499-3512498	-15059	-15112	-11633	-11636
chr16:48157499-48650998	-571	-578	-20380	-20424
chr16:48680999-49355998	6639	6662	-5302	52135
chr16:49991999-50825998	33008	33043	-19593	-19621
chr16:52172999-52958998	18720	18749	-46238	-46282
chr16:53027999-53525998	-5430	-5402	-15342	-15378
chr16:53527499-55316998	-16844	-16880	-58855	-58855
chr16:54999-102498	10834	10869	4719	4742
chr16:55922999-56337498	21453	21471	-18977	-19013
chr16:58328999-58497498	7835	7866	-2320	-9622
chr16:58505999-58667998	6086	6148	-6577	-6593
chr16:58769999-60769998	-13363	-13415	1356626	1356600
chr16:65105999-66339998	12149	12133	2502	-24611
chr16:66472499-66599998	6369	6418	4957	4914
chr16:67474999-67669998	6330	6359	-1934	-1936
chr16:67982999-68045998	-2451	10429	-5260	-5266
chr16:68231999-68336998	-2417	-2449	-8168	-8208
chr16:683999-806998	2189	-16011	6794	6878
chr16:68438999-68516998	6621	6663	3772	3807
chr16:68524999-69129998	3780	3820	-5811	-5834
chr16:69132499-69302498	-8313	-8336	8793	8856
chr16:71399999-71624998	12894	12913	-13799	-13825
chr16:71720999-71972998	25656	25608	-11387	-11400
chr16:72814999-73209998	17743	17750	-13025	-13062
chr16:74279999-75770998	-4766	-4788	-6604	-6647
chr16:75774999-77172498	-10606	-10649	-530	-593
chr16:77168999-77237498	864	2905	-1286	-1286
chr16:77231999-77588998	4212	4212	-4567	-4581
chr16:77660999-77987998	14895	14936	15149	15101
chr16:78114999-78242498	8011	7997	-7091	-7111
chr16:78698999-79622498	6818	6879	-20161	-20191
chr16:80516999-80840998	9626	9603	11429	-16039
chr16:81359999-81734998	6559	6545	3206	3164
chr16:82016999-82250998	-527	14639	12691	12721
chr16:83822499-83885998	3766	3804	-6955	1305
chr16:83954999-84065998	-789	1951	-253	-289
chr16:8542499-9157498	25336	25338	2788	2826
chr16:85808999-86024998	10337	12627	-8422	-8441
chr16:86555999-87284998	7985	8014	-6189	32002
chr16:87290999-87680998	7147	26000	21580	-44429
chr16:88284999-88407498	2412	98928	-23645	-23570
chr17:11972999-12110998	14174	14172	69851	-123826
chr17:13568999-14951998	25933	25969	-25265	-25290
chr17:2042999-2252998	-908	-943	-8041	-8078
chr17:2765999-3041998	20445	20475	6853	6879
chr17:28487999-28544998	6868	6917	3336	3249
chr17:28901999-28955998	1144	1024	-2294	-6763
chr17:28957499-29120998	-3796	-8265	3241	3265
chr17:29122499-29297998	1739	1763	-6642	-6689
chr17:29636999-29787498	2708	2720	-8064	-8092
chr17:29798999-29942998	8936	8969	-11449	-11487
chr17:30023999-30095998	-2096	-2108	-111	-2319
chr17:3038999-3632498	9851	9877	15512	15461
chr17:31430999-31532998	6439	6470	770	816
chr17:31541999-31852498	-8232	7760	-9762	-9790
chr17:32249999-32327998	3194	3245	-8367	-8362
chr17:32453999-32768998	8509	8489	-13724	-13743
chr17:32774999-32939998	8682	8735	1600	-2892
chr17:33767999-34164998	11283	11275	-1104	-1199
chr17:34949999-35135998	31253	31246	6401	6390
chr17:35142499-35591998	-101	-112	21109	-13280
chr17:3731999-3830998	5861	5890	-3623	-3670
chr17:3851999-4016998	-5633	-5627	-12189	-12225
chr17:38669999-38744998	-2272	-2301	-9718	-9760
chr17:39614999-39758998	7112	7143	-4641	-4643
chr17:40001999-40190998	11892	11931	-363	778
chr17:40298999-40358998	4161	4229	-348	-300
chr17:40787499-41672998	16179	16231	-5820	-5862
chr17:41732999-41807998	5153	5194	3725	3710
chr17:4194999-4419998	5001	20541	784	816
chr17:43392499-43484998	1622	1657	-1232	-1278
chr17:43571999-43679998	4806	4847	-1895	-1935
chr17:43688999-43766998	5545	5576	-385	-400
chr17:44525999-44645998	-2641	-2686	-9230	-9280
chr17:44768999-44873998	5955	5999	4834	-8658
chr17:4699999-4899998	10054	10073	3750	3726
chr17:47225999-47321998	3893	3929	-6121	-6165
chr17:47834999-47894998	6352	6382	-4882	-4891
chr17:47972999-48023998	-2147	-2162	1239	1270
chr17:48023999-48140998	1237	1268	-9565	-9610
chr17:48308999-48632998	-1019	-983	3641	-14275
chr17:48802499-48887998	2511	2560	-3142	-8881
chr17:4898999-4997998	-3056	-3045	-10549	-333
chr17:49565999-49700998	2024	2047	-5355	3041
chr17:49702499-49792498	5914	1539	-12616	-12626
chr17:49856999-50006998	4267	4278	-8581	-8606
chr17:50022499-50089998	4493	4533	-2345	-2396
chr17:50192999-50303998	5437	7719	-6420	-6449
chr17:50849999-50960998	2290	2298	-4024	-4104
chr17:50987999-51164998	13264	13260	2223	-11669
chr17:51293999-51772498	4960	5004	-7929	-400660
chr17:5192499-5239998	-475	-473	-2279	-2315
chr17:55514999-55778998	-787	-823	-8545	-8581
chr17:5579999-6443998	7622	7649	-7782	-7843
chr17:56786999-56978998	-6589	379	-17862	-17900
chr17:57119999-57834998	1579	-5782	-1456	-1497
chr17:57845999-58004998	12092	12120	-5298	-5333
chr17:58190999-58490998	9199	9215	-3350	27782
chr17:58511999-59021998	6751	6780	-16924	-16949
chr17:59306999-59447998	4141	4191	-7006	-7039
chr17:59744999-59864998	1977	2055	-5385	-5397
chr17:60047999-60686998	-10717	-10718	33906	33964
chr17:60983999-61403998	-12051	-12030	5698	8570
chr17:62696999-62978998	-3612	6965	-10348	-10388
chr17:63074999-63410998	7423	7476	-4046	-4102
chr17:66242499-66579998	12711	12749	-12592	-12633
chr17:67370999-67484998	3803	3835	-9404	-9428
chr17:68765999-69251998	-5933	-5951	-5000	-5039
chr17:6905999-7013998	5159	5198	865	845
chr17:69554999-70642498	14187	14233	-5790	-5754
chr17:7034999-7187998	10932	10972	-1535	-1510
chr17:70634999-72548998	1708	1744	8144	8140
chr17:72971999-73181998	14278	14327	9632	7737
chr17:73244999-73379998	10859	10881	-9912	-9949
chr17:73404999-74189998	24555	24565	9814	9774
chr17:74192999-74879998	6812	6772	-14920	-14964
chr17:75041999-75212998	12783	5141	-11103	-11098
chr17:75278999-75417498	-7699	-7748	-4713	-4742
chr17:75515999-75593998	-82	-118	-4768	-4436
chr17:75664999-75752998	10057	10129	857	878
chr17:75761999-75857498	2726	2753	-1444	-1731
chr17:76112999-76292998	8571	8621	-13321	-13360
chr17:76298999-76406998	-19323	-19362	1737	1765
chr17:76460999-76512498	-287	-252	-5941	-5970
chr17:76856999-77063998	11324	11364	2982	2951
chr17:77075999-77252998	-9020	-9051	-5774	-5819
chr17:77321999-77504998	9565	3319	-3753	-3777
chr17:77762999-78020998	9572	9643	-1424	-1399
chr17:78080999-79091998	4158	4179	-4239	-4179
chr17:80079999-80149998	2818	2867	-25527	-2908
chr17:80189999-80270998	6260	6293	-7426	-7319
chr17:80292499-80399998	-28928	-28821	27039	27081
chr17:80414999-80987498	12037	12079	1649	-231
chr17:81011999-81107998	11991	12021	-6073	-6089
chr17:81128999-81230998	13876	13962	-326	10802
chr17:81242999-81617998	-1163	-1200	-16301	-16315
chr17:82199999-82247998	6042	-6038	-3557	-3504
chr17:82464999-82562498	15967	-24350	-7888	-7916
chr17:82955999-83090998	7369	7408	-36857	-18874
chr17:8891999-9002998	3137	3105	-4786	-4821
chr17:9911999-10347498	-5889	-5875	2131	-19723
chr18:12712499-12947998	14739	14763	-13330	-13346
chr18:22778999-23619998	20185	20256	2424	2441
chr18:24350999-24494998	8888	8919	-5893	-5930
chr18:24527999-25925998	-13467	-38932	-4257	-29634
chr18:24747499-25927498	-20595	-20635	-5757	-31134
chr18:2549999-4085998	-2299	-2310	-17254	-17287
chr18:25988999-26357998	-67259	-92636	25860	-50577
chr18:26612499-26825998	9103	9148	-21421	-21377
chr18:28226999-30224998	-37383	-37453	56067	774374
chr18:28272499-30272498	-82883	-82953	8567	726874
chr18:30950999-31415998	20574	48372	8566	8592
chr18:30972499-31342498	-926	26872	82066	82092
chr18:31547999-31733998	8070	8097	7354	7364
chr18:31829999-32150998	-10185	-10211	7197	7225
chr18:32150999-32561998	7195	7223	-9349	-90941
chr18:34985999-35194998	20150	20193	36136	-35788
chr18:35222999-35384998	8134	8174	1717	1714
chr18:35747499-35962498	9207	9217	-11909	-11951
chr18:4103999-5060998	2626	-35289	-3077	-3110
chr18:42095999-43283998	18547	18548	-11978	-11963
chr18:43552499-45452498	18761	18793	-66010	-67928
chr18:45612499-46106998	8647	8671	-33036	-33095
chr18:47927499-48024998	4395	4422	-2155	-2185
chr18:48665999-49502998	-1525	-1578	7827	7842
chr18:50257499-50384998	11133	11065	-27571	-27597
chr18:50794999-51083998	11287	11263	26502	26529
chr18:51101999-51412498	8500	8527	-27872	-27846
chr18:54137999-54395998	-10025	-10074	-3278	-3234
chr18:5417499-5591998	7618	7637	8562	-8367
chr18:54217499-54274998	5872	5895	-4514	-4498
chr18:54674999-54994998	-3507	-3541	-11694	-11752
chr18:55208999-56704998	25800	25843	-1852	-1897
chr18:56735999-57574998	12846	12891	-12956	-12991
chr18:57614999-57884998	15357	15368	-2993	-3006
chr18:58037499-58127998	6199	6205	-5914	-5930
chr18:58494999-58769998	-1003	-999	-1422	-1358
chr18:58772499-59072998	-3924	-3860	-2375	-2393
chr18:59300999-59402498	7654	7663	195	172
chr18:59825999-59994998	-2176	11716	-483	-6685
chr18:61539999-62144998	11703	11709	-13463	-13512
chr18:62162999-62592498	20775	20801	-6120	-6121
chr18:62699999-62990998	14960	15004	-8123	-8172
chr18:63008999-63337498	7443	7470	2569	2589
chr18:63440999-63512998	-1565	-1584	-1532	5643
chr18:63509999-64007998	1466	-3775	10069	10019
chr18:67205999-68747998	-5555	-5581	-12056	-12087
chr18:6844999-8457498	41432	41416	-7418	21350
chr18:68814999-70118998	32451	32454	-32217	-32359
chr18:70163999-70504998	32010	32054	-13046	-13091
chr18:74139999-74614998	-22815	-22841	8630	8662
chr18:74630999-75497998	-7372	-7340	-18787	-18816
chr18:76377499-76719998	3525	21612	-10002	-10046
chr18:76982499-77234998	995	937	-22974	-22985
chr18:857499-2552998	7470	7504	-5297	-5308
chr18:8684999-8996998	11934	11943	-8517	-8562
chr18:9962499-10529998	9002	9041	-9708	-9730
chr19:10091999-10253998	7167	4349	-3726	-3757
chr19:10254999-10397998	4177	4235	6324	6313
chr19:10574999-10649998	-2473	-2506	-5016	-5058
chr19:10704999-10869998	-5043	-5071	1453	1477
chr19:11027999-11135998	8077	8120	1853	1889
chr19:11279999-11447998	8534	8562	-1103	-1098
chr19:12968999-13097998	-3490	-3899	3468	3462
chr19:13097499-13272498	-3509	-3558	4823	4880
chr19:13274999-13592998	2321	2378	-3585	-3611
chr19:13772999-13874998	12092	1459	-2212	-2185
chr19:13874999-14075998	-2214	-2187	-751	-786
chr19:14567999-14693998	4185	6415	-7356	-7394
chr19:15086999-15572498	5025	5068	12320	12358
chr19:15574999-16031998	9818	9856	-6198	-6135
chr19:16235999-16394998	11767	2703	-8153	-8190
chr19:16535999-16664998	-7724	-7652	-4686	-36768
chr19:16757499-17057998	14216	14272	-5334	-5404
chr19:17057499-17289998	-4836	-4906	2985	2994
chr19:17342499-17390998	3852	3901	258	253
chr19:17464999-17582998	-11377	8271	-8719	-8730
chr19:17696999-17780998	7061	7077	3576	3566
chr19:17782499-17855998	2074	2064	-232	-262
chr19:17862499-17932498	-2884	-2865	204	163
chr19:17936999-17999998	1418	1459	-2956	-2994
chr19:18004999-18062998	2143	2181	574	586
chr19:18275999-18329998	-3416	3599	-1474	-1484
chr19:18339999-18417498	9743	9740	1993	1948
chr19:18434999-19032498	5575	5623	-5764	-5819
chr19:1844999-2333998	3841	3799	-17874	-17881
chr19:19046999-19142498	6959	6999	-2681	-2689
chr19:19355999-19502998	5245	5232	-12420	-12450
chr19:19519999-19664998	12370	12410	-1451	-1231
chr19:19664999-19967998	-1453	-1233	29846	29841
chr19:20912999-21899998	290054	108020	-201558	-201618
chr19:2459999-2642998	14705	14741	5609	5659
chr19:2644999-2756998	3607	3657	-7586	-7621
chr19:28451999-28644998	14287	14335	-11065	-11096
chr19:2948999-3222498	2184	2175	2032	-11652
chr19:29597499-29724998	13251	13280	5625	5670
chr19:30656999-32257498	-6822	9524	30420	-32724
chr19:32279999-32576998	7918	39090	-6572	-6616
chr19:3320999-3443998	3575	6171	-3728	-3732
chr19:33230999-33414998	4418	4451	1392	-8002
chr19:33767499-34104998	4242	4225	-8474	-8514
chr19:34634999-34781998	4668	4700	-69116	-69179
chr19:3503999-3632998	-18784	-31835	-14281	-6176
chr19:35876999-35939998	5277	5301	7554	-8230
chr19:3659999-3713998	6035	6048	5249	-7771
chr19:37882499-38217498	16345	16376	8877	16506
chr19:38228999-38339998	-2625	5004	-4329	-4346
chr19:39332499-39545998	-4198	-4240	5601	5645
chr19:39785999-39857498	7159	7197	-13360	-13385
chr19:40130999-40232998	8972	9007	-10930	-10953
chr19:40286999-40643998	18515	18528	-9315	-9356
chr19:41195999-41264998	8436	8477	-2539	-2588
chr19:41309999-41442498	-1285	-1330	-2432	7066
chr19:41441999-41577498	-1934	7564	-6683	-1363
chr19:41852999-41960998	6617	6617	-3033	-3071
chr19:42094999-42327498	-2399	-13217	-2168	-2238
chr19:42443999-42537498	-3484	6657	4343	-8079
chr19:4252499-4359998	4249	-5648	-7205	-7235
chr19:43429999-43527498	3028	3080	-7815	-7845
chr19:44552999-44873998	-531	18084	-29065	-29075
chr19:44722499-44774998	1536	1571	-4142	-4171
chr19:44899999-44954998	3764	3801	-3255	-3269
chr19:4517999-4643998	5456	5477	-7556	-7600
chr19:45425999-45485998	1748	1803	-567	-94
chr19:46019999-46274998	-2997	-3028	5931	5958
chr19:46759999-46847998	-2522	-2475	-7298	-7347
chr19:47072999-47132998	6486	6519	-2154	-2162
chr19:47288999-47399998	-4528	-4496	-8366	-8414
chr19:47429999-47792998	-2545	-2581	-2447	-4045
chr19:47432499-47709998	4276	4331	-2527	-2559
chr19:48629999-49001998	766	853	-2056	-2040
chr19:49072499-49224998	25487	25515	62	59
chr19:49466999-49577998	3471	3441	-7676	-7642
chr19:49931999-49988998	5827	-3267	-5166	-5200
chr19:50321999-50519998	6328	6249	17903	17922
chr19:51158999-51269998	-81	-34	-10447	-10478
chr19:51656999-51837498	154	111	-6980	-7028
chr19:55709999-56051998	-6132	-6103	14592	14613
chr19:5577499-5726998	923	881	-6295	-6324
chr19:56067499-56177998	-910	-889	-5928	-5946
chr19:56363999-58317498	-13327	-13365	11721	9735
chr19:6041999-6131998	6148	7012	-6271	-6323
chr19:6206999-6307498	11648	11686	-7508	-7574
chr19:6512999-6635998	4053	4073	-3781	-3756
chr19:7100999-7349998	1503	1515	4551	4615
chr19:8150999-8261998	7649	7690	7072	7107
chr19:9119999-9845998	16638	16663	-10724	-10638
chr1:100454999-100889998	663	4683	-21451	-21475
chr1:100892499-101369998	-23953	-23977	-12416	-12448
chr1:10370999-10430998	6574	6621	-633	-2767
chr1:10502499-10946998	5119	5124	-4834	-4886
chr1:109538999-109643998	-6523	-6551	-509	-477
chr1:109772499-109988998	1368	1332	-4384	-4427
chr1:110183999-110504998	13075	13111	-8797	-8840
chr1:110199999-110319998	-2925	-2889	-7207	-7250
chr1:110609999-110782498	5946	5921	1004	974
chr1:110787499-110997498	-3998	-4028	-4949	-4960
chr1:111429999-111782498	11758	19301	-12752	-12793
chr1:111803999-112346998	-34254	-34295	11986	12019
chr1:112359999-112717498	-1016	-983	-1063	-1028
chr1:112714999-113090998	1435	1470	-18220	-18155
chr1:113129999-113690998	10659	10713	-12910	-12936
chr1:113816999-113972998	18877	-4400	5933	5969
chr1:113974999-114293998	3931	3967	-10982	-11012
chr1:114334999-114785998	11677	11734	-27800	-5400
chr1:114968999-115124998	10477	10501	-12003	-12035
chr1:115132499-115604998	6571	6583	-8985	3341
chr1:115704999-115777498	2011	2000	-5417	-5457
chr1:115789999-116029998	-17919	17944	-9109	-9148
chr1:116123999-116495998	15187	15228	3258	3219
chr1:116494999-116576998	4256	4217	-2221	-2176
chr1:116723999-117065998	953	955	1944	1985
chr1:117509999-117764998	2920	2923	-5956	-6002
chr1:117859999-117957498	35722	35714	-61776	-28571
chr1:117956999-119522998	-61278	-28073	21356	-47022
chr1:119540999-119684998	3354	42021	-9229	-9274
chr1:12114999-12215998	3779	3808	-6946	-6988
chr1:12302999-12669998	11556	11517	-10846	-10860
chr1:15119999-15307498	8668	8719	-2574	-2605
chr1:151922499-152004998	11690	11704	-3099	-3124
chr1:152048999-152195998	-983	-960	-5993	-5967
chr1:152189999-152462498	5	31	-717	-3913
chr1:152482499-152543998	-2227	-23915	-10491	-10498
chr1:15317499-15440998	6204	6260	-9652	-9698
chr1:153507499-153575998	2399	2445	-3307	-3310
chr1:153785999-153992998	-2647	-2236	-6086	-6111
chr1:154478999-154550998	-111	-172	-4381	-4424
chr1:154685999-154763998	10208	10240	2187	-3423
chr1:154937499-155084998	-804	-878	-124	-158
chr1:155087999-155174998	-1754	-3160	-1612	-1637
chr1:155252999-155327998	-2131	-2112	-4521	-4559
chr1:155930999-155993998	3355	3368	-4425	-4458
chr1:156086999-156134998	3881	3909	-4476	-4522
chr1:156139999-156232498	1381	1388	-6860	-6911
chr1:156377999-156449998	5135	5173	-3980	-4002
chr1:156452499-156614998	4086	4105	4581	-5763
chr1:157082999-157166998	7303	7339	-3193	-10822
chr1:157874999-157955998	3263	3272	-7242	-7276
chr1:157958999-158124998	4792	4841	173	139
chr1:158122499-158507998	2671	2637	-1446	-1416
chr1:158789999-158842498	3729	3799	-3609	-3653
chr1:158999999-159074998	-1120	-1159	-2807	-2847
chr1:159152999-159214998	8169	8185	-639	-671
chr1:159218999-159769998	-4641	-4673	10674	10714
chr1:159782499-159897498	-1828	-1788	-5767	-5777
chr1:160084999-160387498	-729	790	-10793	-10815
chr1:160415999-160616998	12754	12804	1927	1960
chr1:16072499-16194998	1207	6565	-7046	-7079
chr1:160988999-161162998	1449	1436	2807	2837
chr1:161204999-161390998	4973	5010	8502	8644
chr1:161759999-162049998	3682	-18344	6136	6173
chr1:162842499-163322998	5552	5554	-7036	-7035
chr1:163364999-165104998	-5679	45187	9482	-31382
chr1:165384999-165597498	8051	8097	4297	4324
chr1:165593999-165929998	-858	-887	-1645	-5131
chr1:166901999-167062498	8556	380	-3164	-3174
chr1:167060999-167129998	-1666	-1676	-5743	-964
chr1:167537499-167717498	3082	-3540	-1881	3632
chr1:169592999-169718998	-6514	-6470	-6778	-6810
chr1:169897499-171477498	31596	31617	7902	7903
chr1:171728999-171785998	-12902	52284	15587	-4714
chr1:171997499-172419998	5444	5456	9481	9519
chr1:172732499-173422498	-4310	-4253	-1996	-1977
chr1:173426999-173487498	2649	4393	-56132	-10844
chr1:174251999-174747498	6227	6286	-3321	-3352
chr1:174758999-175001998	11148	11173	-3322	-3400
chr1:175027499-175134998	2384	2391	-9529	-9545
chr1:175147499-175328998	-768	4749	-9162	-9198
chr1:175924999-176252998	-36882	-36924	122165	-45862
chr1:17694999-18857498	-33258	-33221	17914	26835
chr1:178019999-178302498	11998	12020	-2407	-2378
chr1:179069999-179382498	9337	9355	-12546	-12610
chr1:179840999-180194998	-26072	-26072	-6642	-15997
chr1:180232499-180488998	20311	20335	-6368	-10672
chr1:180874999-181184998	7113	7149	5039	5033
chr1:181460999-182069998	18319	18375	-839	-817
chr1:182075999-182411998	5155	-6819	-15070	-15106
chr1:183557999-183638998	-14199	10646	-5248	-15626
chr1:183644999-183927498	10646	10693	-11314	-11350
chr1:184067999-184229998	7610	7632	-7236	-7255
chr1:184748999-184796998	56744	43852	8746	-4146
chr1:184799999-184987498	5744	5754	-5147	-5180
chr1:185282499-185699998	35035	35075	-4453	-4549
chr1:185735999-186293998	-15177	-40551	11160	-81199
chr1:186302499-187010998	2658	-89701	-24904	-24937
chr1:18878999-19088998	-3588	5333	7454	7422
chr1:191839999-192444998	153748	153773	1075	1025
chr1:192467499-192617998	6744	6783	-7664	-7717
chr1:192797499-193032498	8456	8495	-891	-972
chr1:19337499-19662498	4144	4156	-547	-544
chr1:193397999-193715998	8999	9040	-308999	-121332
chr1:197519999-197930998	-71	6972	-6271	-6314
chr1:198464999-198707998	772	725	-8361	-8376
chr1:19907499-20212498	10666	10690	534	561
chr1:199661999-200522998	22830	22865	-12652	-12703
chr1:200549999-200842498	9051	9069	-4315	-39449
chr1:200969999-201050998	2125	2144	-7883	-7951
chr1:201701999-201800998	2400	2368	-7766	-7809
chr1:202727999-203022498	-8204	-8249	9211	17032
chr1:203027499-203249998	4209	12030	17438	17466
chr1:203264999-203342498	2436	2464	139	-2223
chr1:203497499-203709998	7339	7361	-7693	-7733
chr1:204152499-204374998	10171	10202	-11147	-11173
chr1:204413999-204509998	-15248	-15363	-6656	3195
chr1:204980999-205067998	-5197	-5157	-6219	-6252
chr1:205268999-205331998	4611	4706	3805	3816
chr1:205344999-205529998	-1480	-9186	-874	-858
chr1:205481999-205529998	3681	3663	-874	-858
chr1:205584999-205657498	25	7018	254	220
chr1:205657499-205714998	252	218	-3689	-3718
chr1:20569999-20642998	5414	5456	-2662	-2722
chr1:208010999-208262998	10931	10980	-10400	-17594
chr1:209349999-209449998	4496	4463	-14121	-14136
chr1:209558999-209840998	7267	7243	9613	19521
chr1:20972499-21203998	9611	9602	-8629	-8670
chr1:209857499-210312498	2969	3019	-1201	-1269
chr1:210440999-211145998	7511	7513	-10460	-11708
chr1:211571999-211625998	5882	5925	-765	-752
chr1:211673999-213129998	6879	6899	-7356	-7343
chr1:21224999-21377998	-6959	7149	-9338	-9354
chr1:214253999-214334998	7674	7701	-1897	-6011
chr1:214669999-215519998	-32057	-32086	6773	6723
chr1:218257499-219774998	2431	72750	37818	62942
chr1:220865999-221213998	8371	8428	-10333	-10371
chr1:223121999-223257498	1904	1875	-12431	-12454
chr1:22409999-22652998	6775	6733	-10765	-10814
chr1:224102499-224468998	4455	13854	-11266	-11311
chr1:224507499-224647498	6383	6417	-2769	-2760
chr1:225407499-225477498	6656	14679	-2390	-2379
chr1:225989999-226073998	-2301	-2330	-9037	-22389
chr1:226619999-226838998	6631	6674	-10728	-10764
chr1:22664999-22940998	9320	9344	-10463	-10514
chr1:227567499-227719998	-24759	-24803	10511	42628
chr1:230877499-231222498	39918	39939	-10974	-11018
chr1:23090999-23189998	7892	7927	-5154	-5154
chr1:231338999-231608998	18999	19018	-4814	3805
chr1:231749999-231812998	6956	7017	-6121	-6165
chr1:232387499-233289998	215312	223592	14684	14706
chr1:23279999-23414998	-63092	89130	-10861	-10890
chr1:233372499-234074998	-7621	-7561	-8955	-8979
chr1:23487499-23544998	9733	9760	-129	-91
chr1:23540999-23642998	-983	-1037	-5361	-5407
chr1:236099999-236501998	3787	3829	-11902	-11939
chr1:23759999-23979998	-8517	-8547	289	190
chr1:239303999-240008998	4900	4884	-4664	-21684
chr1:24056999-24638998	14016	14049	-3599	-3596
chr1:241482499-242030998	48973	48997	-11009	-13189
chr1:24194999-24394998	4440	4490	-2458	-2526
chr1:244793999-245057998	3021	2994	-15152	-15167
chr1:245108999-246479998	-29786	-29756	12830	12796
chr1:25889999-26009998	5583	5607	-11663	-11701
chr1:26274999-26322498	703	738	-771	-787
chr1:26477499-26894998	-7009	22876	-7678	-16856
chr1:27041999-27098998	2691	2703	-1403	-1432
chr1:27104999-27161998	-2146	-2109	-6762	-6777
chr1:27604999-27669998	1564	1519	-687	-660
chr1:27842499-27989998	15704	15762	-10156	-10215
chr1:28778999-28880998	6258	6313	1225	1242
chr1:28877499-29039998	-111	-137	-5944	-5965
chr1:29234999-30707998	1430	1458	315	271
chr1:30716999-30788998	2373	2438	-6462	-6451
chr1:32444999-32862498	3494	3512	10315	14344
chr1:32918999-33089998	14585	14621	-3432	-3471
chr1:33279999-33482498	15666	15682	-11822	-11862
chr1:33622499-34754998	2646	-9445	-12125	-12156
chr1:3437999-3740998	-13109	-13143	-16389	-16426
chr1:34769999-36521998	16643	16690	-5447	-5444
chr1:36521999-37429998	-5449	-5446	4493	4466
chr1:37427999-38048998	6491	6464	-22233	-22191
chr1:37804999-37864998	6235	6261	-4703	-4759
chr1:38037499-38837498	-10735	-10693	-2082	-2086
chr1:3848999-3905998	8349	8221	1332	-4518
chr1:39185999-39267498	-2162	-2122	-8661	-8684
chr1:39802499-39987498	-2640	-2684	-13790	5050
chr1:40844999-40958998	3717	3748	-6344	-6351
chr1:41254999-41444998	8180	13379	-12074	-12119
chr1:41519999-42176998	-3746	-3718	143	135
chr1:42649999-42764998	-71921	33216	1059	1052
chr1:42902999-43085998	10556	10602	-12187	-12234
chr1:43220999-43424998	6421	6466	-10158	-10205
chr1:43757499-43940998	6108	6170	5579	5571
chr1:44366999-44606998	11368	11406	-11682	-11700
chr1:44784999-44837498	1276	1292	-1491	-1415
chr1:45344999-45500998	14958	14988	-7679	-7698
chr1:45500999-45578998	-7681	-7700	-8755	-8776
chr1:46028999-46187998	8201	8259	-8264	-8313
chr1:48089999-48242998	3844	19627	-5927	-5956
chr1:48102499-48204998	7070	7127	-1455	-2673
chr1:48882499-50352498	-11687	-64817	-3590	16161
chr1:50744999-51320998	-9434	-9466	-23983	-24040
chr1:51082499-51192498	6177	6172	-119	-133
chr1:51353999-51890998	-56985	-57042	6032	6047
chr1:52022499-52841998	-20006	11221	79802	79782
chr1:53270999-53402998	7387	7441	-9480	-9520
chr1:53855999-53966998	5042	5084	-7137	-7174
chr1:54401999-54491998	87586	6535	-2412	-2453
chr1:54938999-55007998	6280	6287	-11406	-11435
chr1:55061999-55294998	9730	-39786	-10069	-17295
chr1:55292999-56732498	-8071	-15297	-23011	-23062
chr1:56814999-58482498	6235	6197	33485	33517
chr1:58493999-59780998	21983	22015	-21324	-21377
chr1:5977499-6039998	-2116	-2165	1654	1669
chr1:60821999-61865998	26773	26822	-13668	-13691
chr1:6194999-6242498	-9034	10368	2735	2711
chr1:62162999-62420998	12737	12779	-13393	-13420
chr1:62424999-62844998	-17395	-17422	-3216	-3222
chr1:6347499-6416998	599	634	6610	-12158
chr1:63604999-64250998	10987	11038	-4441	-4535
chr1:64259999-64832998	9236	9276	-8610	-8634
chr1:64832999-65060998	-8612	-8636	-900	-862
chr1:65214999-65694998	730	756	-7118	-7155
chr1:6532499-6650998	-8710	22062	-4302	-4318
chr1:65692499-65944998	-4620	-4657	14044	14085
chr1:65954999-66242998	4042	4083	-157	-141
chr1:66239999-66455998	2841	2857	-9361	-9428
chr1:66457499-66764998	-10863	-10930	165	206
chr1:66758999-66998998	6163	6204	-2773	-2736
chr1:66919999-66992498	10229	10258	3727	3764
chr1:6704999-6904998	-3080	15184	-14938	-14924
chr1:67214999-67512498	-460	-3197	-11864	-11893
chr1:67524999-67769998	7598	7595	-3683	-3657
chr1:68104999-68504998	11828	11861	-34430	-34379
chr1:70652999-71084998	32459	32504	-3690	-3955
chr1:75707499-75803998	-74949	17215	-171447	-17269
chr1:75977999-76160998	13698	13699	-6709	-6676
chr1:7647499-7964998	-87	-87	-3526	10471
chr1:77138999-77546998	4736	9415	-13118	-13151
chr1:78607499-78683998	29	-34	-7422	-7460
chr1:7973999-8357998	1431	1469	-6115	-8847
chr1:84134999-84437998	6347	6391	-4002	-4028
chr1:84769999-84939998	2531	2502	-3571	-3591
chr1:8552499-8735998	8726	8766	-9266	-9320
chr1:86357999-87102498	-1597	-1662	-18038	-18066
chr1:87116999-87983998	4020	14930	-30049	-30095
chr1:8852999-8915998	-3906	-3948	2270	2302
chr1:88640999-90050998	14878	14942	-4813	-4780
chr1:9002499-9107998	2804	2780	2907	2953
chr1:90065999-90692498	-19815	-19782	29102	29130
chr1:90695999-91181998	25600	25628	-15703	-15671
chr1:9107499-9203998	3405	3451	-7331	-7409
chr1:91490999-91937998	10527	20619	-10525	-10567
chr1:91984999-92297998	12806	12828	-6399	-6443
chr1:92300999-92627998	9258	9294	-4638	-4667
chr1:9260999-9494998	6270	6308	403	438
chr1:92738999-92834998	10206	10231	-3079	-16487
chr1:92849999-93002998	9017	9088	-8692	-8713
chr1:93623999-93845998	5645	5668	-1554	-1575
chr1:94474999-94817498	6630	6705	2776	-11495
chr1:94847999-95051998	6559	6620	-8387	-8431
chr1:9491999-9581998	-738	-774	6608	6637
chr1:96214999-96852498	21316	21370	-6831	-6882
chr1:96947499-98495998	19216	19267	-27670	-27705
chr1:9776999-9869998	7733	7740	-2309	-2361
chr1:9869999-9947498	-2311	-2363	2990	3027
chr1:99157499-99724998	22935	22984	3954	-17275
chr1:9944999-10037998	-2443	-1646	-5330	-5357
chr1:99797499-100462498	11312	11355	1411	1426
chr20:10421999-10679998	5292	5272	-5127	-5110
chr20:11657499-13124998	19243	19257	-5314	-5292
chr20:13807499-14064998	12847	12888	-9658	-9704
chr20:15674999-16802998	-20674	-20694	-902	1126
chr20:16797499-17437498	4596	6624	-5549	67500
chr20:18398999-18597498	14361	14405	-9521	34913
chr20:19193999-19667998	12100	-8713	-5402	-5438
chr20:19667499-20054998	-4904	-4940	28968	29025
chr20:20059999-20597998	23966	24023	-4211	-29229
chr20:20652499-20837498	12465	12498	145	184
chr20:21224999-21512998	11214	10854	-6524	-6551
chr20:2198999-2357998	8679	8732	-5993	-5970
chr20:23042999-23249998	5670	5710	-4168	-4186
chr20:24989999-25073998	4985	5033	-8040	-8091
chr20:2634999-3032998	12073	53197	21023	-31923
chr20:3047999-3117498	6021	-46925	599	614
chr20:31565999-31613998	-3009	-2975	-999	-985
chr20:31654999-31729998	6701	6729	-5964	-5970
chr20:32514999-32657998	-5195	6906	-4867	-4917
chr20:32892499-33308998	10150	10179	-9675	-9713
chr20:33352499-34149998	-53177	-53215	-20131	-20164
chr20:3338999-3569998	-22209	19846	-6242	-6240
chr20:34529999-34742998	-6710	-6730	26866	-34306
chr20:34862999-34967998	9910	9928	-7027	-7073
chr20:35450999-35952498	-3610	-3655	2072	2075
chr20:35984999-36147498	7932	7957	-8664	-8708
chr20:36202499-36446998	509	542	-7374	-7370
chr20:36548999-36611998	7708	7715	879	864
chr20:3659999-4100998	16803	16827	7800	7835
chr20:37187499-37544998	4948	4967	-10366	-10409
chr20:38039999-38333998	17684	17737	3851	-11876
chr20:38052499-38227498	5184	5237	2481	2469
chr20:38597999-39094998	35792	48331	-13643	-13705
chr20:40148999-40703998	11274	11292	-1308	-13833
chr20:4100999-4181998	7798	7833	-9356	-9382
chr20:41165999-41348998	7294	7337	-8799	-8843
chr20:41447499-41712498	-35874	-107345	-14518	-14481
chr20:41723999-43419998	10601	14788	-10491	29181
chr20:4214999-4594998	6313	12255	-2228	-2259
chr20:43734999-44096998	14909	14945	-3807	-3803
chr20:44210999-44318998	4214	4258	-7680	-7703
chr20:44879999-45101998	8840	6079	-4122	-4081
chr20:45311999-45455998	-243	-238	-5421	-5412
chr20:4598999-4730998	-6230	-6261	9972	10022
chr20:46504999-46709998	16177	16197	-10043	-10057
chr20:46892999-47194998	-125670	-125604	1547	1571
chr20:47199999-47657498	-3455	-3431	6441	6481
chr20:47663999-48624998	-61	-21	-3835	-3849
chr20:48626999-48962998	-5837	-5851	-13230	-13232
chr20:4959999-5112498	-3594	-3618	672	685
chr20:49607999-49856998	1120	1089	-10581	-10597
chr20:50978999-52190998	2637	2636	791	-40176
chr20:5119999-5194998	6539	6576	-2461	-2507
chr20:53567499-53949998	11417	11485	-6051	-6090
chr20:54217499-54657498	2470	2542	-7873	-10518
chr20:54719999-56189998	-38952	-73020	58093	153992
chr20:5513999-6095998	15816	15098	-18440	-18475
chr20:56349999-56525998	-5926	-6010	-21441	-9798
chr20:57371999-57503998	9930	9985	-5021	-8597
chr20:57506999-57597498	2847	7454	-399	-346
chr20:58222499-58457498	11591	-12552	-9548	-9542
chr20:58647499-58699998	3371	162	3444	-7251
chr20:58868999-59057498	1442	-93	-2041	-2006
chr20:59564999-59765998	-4244	6739	-14693	-14734
chr20:59924999-60275998	9172	9205	-12812	-12853
chr20:6127499-7877998	15076	15143	-18497	48950
chr20:62664999-62804998	3666	3722	3481	3429
chr20:7928999-8752498	-2018	-2052	-854	-30010
chr20:806999-965998	9189	9216	7919	7887
chr20:8772499-9394998	-12673	18204	-1520	-1550
chr20:9398999-9620998	-5522	-5552	-3758	-3722
chr20:9968999-10097998	9553	9580	-7262	-7242
chr21:14201999-15914998	51763	51797	-88636	-88699
chr21:17381999-17591998	5220	5223	-5907	-5954
chr21:17663999-17930998	15187	15216	309	-5820
chr21:20954999-22819998	44739	44779	-27812	-27861
chr21:25604999-25718998	2599	3474	-10304	-10350
chr21:25877499-26187498	4469	4495	-16615	-16660
chr21:26767499-28781998	2285	-50165	-36090	-36778
chr21:29074999-29382498	15164	-1272	-5724	-5750
chr21:29464999-29862498	11647	11659	-12580	-12625
chr21:31084999-31613998	1671	1618	-9201	-9225
chr21:34682999-36035998	5346	10447	-7331	-7369
chr21:36402499-36949998	17581	17648	-10365	-10325
chr21:37124999-37592998	-45441	83234	-10194	-10275
chr21:37752499-37927498	6647	6683	-11013	-11062
chr21:38153999-38363998	5464	5509	-7802	-7816
chr21:38723999-39152998	10062	10093	575	-14686
chr21:39182499-39455998	-7098	-44188	-10408	-14303
chr21:39479999-41237498	-34410	-38305	45917	45935
chr21:41270999-41471998	12415	12433	-11205	-11225
chr21:44792499-44942998	982	988	6919	-2991
chr21:44942499-45139998	7417	-2493	514	551
chr22:22877499-22957498	126	129	-1381	-1429
chr22:22961999-23132998	-2657	-2645	-4375	-4410
chr22:23165999-23291998	8089	8133	-1316	-10018
chr22:26357999-26678998	2610	2549	187	243
chr22:26677499-27845998	1685	1741	-20654	34998
chr22:27872999-28016998	7114	7996	3191	3234
chr22:28017499-28597498	2689	2732	-2587	-2587
chr22:28592499-29051998	2411	2411	-11144	-11148
chr22:29747999-30012498	-20617	3267	-7087	-7109
chr22:30098999-30257498	9820	9862	-1426	-1514
chr22:30584999-30677998	17263	7316	-10301	-10266
chr22:30938999-31089998	8999	9015	-693	-659
chr22:31399999-31969998	51957	-398	808	844
chr22:31859999-31964998	-13091	57419	5808	5844
chr22:32651999-32804998	8405	8437	-7813	-7845
chr22:33101999-35112498	-52668	-52720	38199	-88253
chr22:36290999-36488998	-4349	-4338	-2167	-2203
chr22:36774999-36987498	-850	-859	-1117	-1115
chr22:37262499-37314998	-1447	-1470	2016	2048
chr22:37314999-37460998	2014	2046	-3470	-3523
chr22:37534999-37604998	3970	4015	2209	2234
chr22:37812499-37869998	5283	5312	-6317	-6390
chr22:38857499-39149998	11515	11563	-14707	-14674
chr22:39161999-39320998	8977	8981	-4385	-4422
chr22:39322499-39537498	-5887	-5924	-2552	-2515
chr22:39534999-40037998	-54	-17	-1160	-1197
chr22:40039999-40352998	-3162	-3199	-4741	-4773
chr22:40361999-40664998	-13743	8632	18268	18304
chr22:40434999-40489998	2073	2099	-2125	-2162
chr22:40519999-40652498	5471	4669	-6067	-6111
chr22:40913999-41135998	8878	8952	-43418	-8381
chr22:41387999-41534998	15973	15995	-1584	-1599
chr22:41681999-41951998	-15192	6941	5818	5805
chr22:42614999-43192498	-96	6716	-4903	-4863
chr22:43217999-43397998	13404	10529	-9499	-9503
chr22:43886999-44753998	-1822	-1853	-17958	-18002
chr22:43989999-44089998	3329	3369	-8628	-4097
chr22:45077999-45464998	18454	18459	-23630	-29164
chr22:45264999-45439998	-1031	-1057	1370	-4164
chr22:45566999-45982498	11177	11205	-3256	-3767
chr22:45986999-46122498	-7758	8044	110	117
chr22:46352999-46544998	2593	2613	-2490	-2543
chr22:46547499-46817498	-4992	-5045	-13955	-13987
chr2:100988999-102740998	-3957	-3969	12752	65446
chr2:10118999-10447498	5680	5735	-12397	-12400
chr2:104411999-104879998	594	31329	-6351	-6395
chr2:105107499-105242498	7171	7204	-6673	-6641
chr2:106087499-106595998	17040	8370	975	-8447
chr2:10826999-11123998	5483	5540	652	663
chr2:10829999-10909998	2483	2540	-114	-9620
chr2:108584999-108642498	-859	-882	-5961	-5989
chr2:11117999-11456998	6650	6661	-10133	-10154
chr2:117787499-118224998	-1571	27027	-2812	-2795
chr2:11797499-13022998	-12400	-18156	-15907	-15926
chr2:118214999-118862998	7186	7203	2336	2302
chr2:118874999-119018998	6717	6752	-7397	-7377
chr2:119624999-120350998	16764	16782	-7467	-7433
chr2:121072499-121367998	-1332	12650	-11741	-11778
chr2:121514999-121772998	16107	16099	-54075	-17562
chr2:126197999-126971998	47192	47158	171	162
chr2:126777499-126894998	87	48	-8522	-8533
chr2:127298999-127499998	25835	25869	-20568	-20610
chr2:128312999-128765998	8970	9009	-10426	-10418
chr2:134090999-134444998	27435	27455	6010	6041
chr2:134444999-134909998	6008	6039	8216	8220
chr2:135902999-136397998	10930	-9306	-13123	-13170
chr2:136429999-137837998	-6370	-6349	673	657
chr2:137839999-138859998	-1329	-1345	-13580	-32383
chr2:142632499-142994998	8322	8295	-5506	-5522
chr2:143024999-143267998	9527	9553	-8397	-8462
chr2:147037499-147920998	7750	7810	-9850	-9882
chr2:147923999-149009998	-12852	-12884	7565	7600
chr2:149009999-149573998	7563	7598	-56	-12537
chr2:149588999-151242498	8710	8752	-3455	-3468
chr2:15161999-15644998	-2077	415254	-7512	-7508
chr2:152174999-152648998	1045	1080	-13107	-13184
chr2:152752499-153536998	-11598	-11539	-17502	-17533
chr2:155332499-157267498	-21675	40673	35185	35195
chr2:156308999-156596998	26691	33615	-7158	-7224
chr2:15632499-16512498	4986	4990	-4052	-4071
chr2:157297499-157512498	5183	5193	-14719	-14679
chr2:160247499-160997998	4959	4991	-3391	-3431
chr2:161964999-162134998	-18295	42664	-10984	-11014
chr2:162212999-162305998	8156	8207	-4606	-4648
chr2:164714999-165012498	2217	2163	2734	2764
chr2:16522499-16767498	2952	2973	5741	5780
chr2:166049999-166130998	7543	7579	-2880	-2901
chr2:166357499-166527498	3928	3945	-10596	-10637
chr2:16766999-16907998	6239	6278	-7391	-7439
chr2:168334999-168927498	11802	11833	-6701	-6745
chr2:168944999-169149998	3810	3783	-8014	-8037
chr2:169484999-169940998	-5332	-32744	-7720	-7654
chr2:170354999-170832498	6514	6539	-10063	-16615
chr2:170917499-171447498	11642	11592	-13502	-31266
chr2:171692999-172132498	10783	10817	-5040	-5072
chr2:173017499-173219998	10127	10171	-9201	-9248
chr2:173872499-174087498	12084	12126	-9031	-9030
chr2:174449999-174701998	12946	12983	-1832	-1802
chr2:175349999-176117498	16915	16967	1599	9727
chr2:176807499-177144998	7453	7473	2339	2300
chr2:17711999-17840998	7739	7772	-10260	-10328
chr2:177146999-177434998	337	298	-18621	-18668
chr2:178076999-178391998	33025	33042	5199	22836
chr2:179102999-179453998	26836	26820	-13149	-13159
chr2:180109999-181064998	14442	14467	-6170	-6223
chr2:181072499-181477498	4809	4842	-10670	-10685
chr2:181736999-181913998	6003	6054	-9732	-9783
chr2:182177999-182657998	8319	8358	-7053	-7088
chr2:182660999-182720998	6110	6169	42484	-53829
chr2:18374999-19864998	3231	12925	-1420	-1460
chr2:183827499-185837998	-578328	769381	-98890	-98919
chr2:186485999-186662998	18290	18307	-21069	-21096
chr2:186854999-187472498	8018	8048	-19216	-19245
chr2:187496999-187583998	1049	3158	-2399	-3151
chr2:189084999-189417498	9465	327528	-4945	-4970
chr2:189434999-189654998	-22447	-22472	6230	6206
chr2:190309999-190703998	10071	9971	-23534	-23539
chr2:190775999-191034998	5806	5839	-4294	-4312
chr2:191045999-191159998	6328	6374	-4171	-4211
chr2:191162999-191529998	2284	2307	-8196	-8219
chr2:191557499-191699998	-2229	-2209	-8858	-8894
chr2:195479999-195668998	18365	7137	-8513	-8547
chr2:196067499-196349998	-501	-525	-12474	-12484
chr2:197186999-197318998	4646	4660	-8070	-8117
chr2:197787499-198143998	-1417	-9518	-16163	-16153
chr2:19949999-20105998	6029	5999	931	-7658
chr2:199973999-200486998	-122	-82	-5425	-5417
chr2:200567999-200708998	8146	8154	4121	4150
chr2:200712499-200812498	619	648	39	-6
chr2:200810999-200864998	1537	1492	36692	36702
chr2:200889999-201233998	11690	11700	-1554	-1589
chr2:201233999-201281998	-1556	-1591	-5810	-5878
chr2:203465999-203927998	-11932	-11972	933	1035
chr2:20354999-20654998	24202	24223	-3809	-3852
chr2:204134999-205958998	10394	10424	-10712	-10759
chr2:205994999-206162498	-46714	-46761	1973	1957
chr2:20657499-20975998	4142	4181	-12820	-12856
chr2:206659999-208373998	33841	33868	-350	-331
chr2:208373999-209242498	-352	-333	-34150	-34186
chr2:209315999-209591998	18611	18656	-14437	-35459
chr2:209960999-210209998	219	246	-10611	-10651
chr2:21167999-21329998	8077	8028	-12632	-12672
chr2:212681999-213187498	4486	4506	-33616	-33666
chr2:213244999-215246998	1866	1876	23043	23023
chr2:21362499-22970998	-45134	-45174	228522	853884
chr2:215262499-215939998	7541	7521	-8526	-8576
chr2:216407999-216517498	-3798	-3805	-590	-534
chr2:217769999-218084998	-13272	-13299	-10878	-10956
chr2:218272499-218405998	341	365	682	679
chr2:219716999-221654998	-27123	-27149	-81281	-81329
chr2:222278999-222587998	39103	39126	25943	25920
chr2:222656999-222959998	33757	33786	11927	11985
chr2:222964999-223760998	6925	6983	-33344	19078
chr2:223769999-223973998	-42346	10076	-3544	-3508
chr2:223969999-224292498	454	490	-7975	-8001
chr2:224342999-224667498	14543	14578	-16476	-16503
chr2:224771999-225047998	6609	6578	-38841	-6431
chr2:225649999-227120998	10646	10631	8971	9004
chr2:227309999-227897498	53912	54008	-6825	-6802
chr2:227327999-227570998	35912	36008	-24861	-24918
chr2:227899999-229752498	-9327	-9304	28440	-36414
chr2:229757499-231044998	23438	-41416	8058	8016
chr2:231212499-231455998	14969	15015	-3819	-3876
chr2:231458999-231807498	-6821	-6878	-6794	-92113
chr2:232544999-233570998	5915	-22722	-127233	-127288
chr2:234275999-234506998	13091	13122	-6371	-6414
chr2:234542999-235127998	2128	2086	8147	-10918
chr2:236337499-237080998	6246	6265	4746	4758
chr2:23756999-24188998	67846	67882	-24429	-104546
chr2:237574999-237774998	-2809	-2847	-42	-88
chr2:237787499-238286998	-12544	-12590	2178	-23346
chr2:238355999-238472998	1550	1569	-9994	-10013
chr2:239018999-240167998	16464	16480	-17639	-24048
chr2:24299999-24389998	82600	60511	-7398	-7423
chr2:24398999-24833998	11099	11149	-6180	-6233
chr2:25199999-25692498	-3387	-3398	7837	7788
chr2:25943999-26154998	7197	7210	-9704	-9760
chr2:26594999-26750998	10608	10657	-5065	-5101
chr2:26839999-26945998	6479	6491	-3210	-3227
chr2:26957999-27020998	3898	3911	-3927	-3975
chr2:27689999-28475998	-6329	-6327	17134	-23369
chr2:28949999-29207998	7073	8828	-10974	-11005
chr2:29219999-30072498	18692	-23007	-29	-109
chr2:30155999-30716998	-8037	9173	-2769	-2717
chr2:3326999-3659998	-23195	-23234	-8855	-8855
chr2:3339999-3609998	-36195	-36234	41145	41145
chr2:34419999-34467498	-323254	-323208	-370752	-370706
chr2:34457999-34523998	-361254	-361208	-427252	-427206
chr2:36338999-36794998	13132	13219	-9616	-9653
chr2:37391999-37887498	4060	4105	3616	3602
chr2:37967499-38287498	14790	14808	-12661	-12717
chr2:38294999-38519998	-20163	-20219	-11466	-11486
chr2:38570999-38742498	10738	10767	-1421	-1456
chr2:39053999-39239998	5531	5575	-9948	-10004
chr2:39269999-39785998	-39950	-40006	52027	-55143
chr2:41846999-42087498	-6156	-6134	-869	-879
chr2:42089999-42203998	-469	-3381	-7096	-7109
chr2:44075999-44240998	11350	11386	3226	3278
chr2:44468999-44966998	10601	10651	7267	-11210
chr2:44969999-45503998	4265	11806	-9112	-9120
chr2:45624999-45957498	-14373	-14324	-20912	-20949
chr2:45989999-46459998	3567	3591	1597	1544
chr2:46457499-46655998	4095	4042	1115	1191
chr2:47774999-48524998	-6902	-6946	64376	64347
chr2:48599999-50519998	425	413	9789	-27362
chr2:52514999-52568998	-719294	1225360	-773292	1171362
chr2:55004999-55178998	10108	9141	-3241	-3246
chr2:55706999-57584998	11367	11391	-35296	-35224
chr2:57719999-58769998	985	1022	-7621	-7554
chr2:60434999-60554998	4653	4661	-4481	-4564
chr2:60782999-61012498	11445	11498	-13351	4731
chr2:61907999-62423998	-9004	-8995	-11774	-11773
chr2:62438999-62789998	18129	18140	-14751	-14763
chr2:64040999-64332498	8873	8903	-1458	-1432
chr2:64579999-64880998	7045	7084	-7360	-7399
chr2:66374999-68033998	54200	54225	-2233	-2286
chr2:68354999-68447998	3136	3115	-6057	-6117
chr2:6872499-7044998	-5930	24864	-518	-532
chr2:69899999-70152498	12149	12180	-9646	-9675
chr2:70307999-70652998	-3935	-3910	-4931	-4974
chr2:7034999-7091998	2912	2941	5407	5455
chr2:70772499-70957498	-4213	12987	7603	7602
chr2:7094999-8744998	2405	2453	16773	16733
chr2:70979999-71142498	-2430	-2468	15143	15165
chr2:71429999-71522498	22718	22711	8400	8432
chr2:72761999-72869998	9067	9090	-7287	-7321
chr2:74444999-74597998	20227	9905	-10128	-10160
chr2:84402499-85304998	21857	-87521	-4478	-4502
chr2:9134999-9424998	4894	4869	-53395	-53426
chr2:98402999-98531998	10057	10063	-13728	-13781
chr2:98639999-98846998	-5082	9627	-9735	-9760
chr2:99324999-99506998	12269	-145677	-16421	-16456
chr2:99551999-100265998	7235	7288	-2966	-2945
chr2:9977499-10052998	6892	6910	-4125	-4155
chr3:101722499-101784998	-14980	-45105	18339	18401
chr3:101798999-102234998	4337	4399	-5775	-5746
chr3:104522999-105545998	41240	41278	-26990	-26999
chr3:105569999-107127498	-50992	-51001	-62834	-62866
chr3:107198999-108647998	7275	37051	14331	14384
chr3:109019999-109089998	3847	3881	-7773	-7807
chr3:111662499-111984998	6589	6629	4273	4276
chr3:112559999-113022498	22426	2533	13075	13078
chr3:113039999-113297998	-4427	-4424	-9740	-9751
chr3:113729999-113840998	6638	6681	-2255	-2206
chr3:114279999-115838998	11019	11047	-1828	-54345
chr3:116720999-118019998	37371	50021	-22329	-22343
chr3:118844999-120836998	-27101	37555	-41746	-41776
chr3:12124999-12489998	10203	10238	-9935	-10001
chr3:121417499-123282498	129341	129399	3943	-23492
chr3:123314999-123566998	14011	14067	-7735	-7740
chr3:123644999-123729998	-2406	7556	-6267	-77442
chr3:124754999-124910998	6403	6436	-9484	-9514
chr3:127547499-128048998	474	448	19274	26793
chr3:12923999-13092498	25491	31264	-181	-128
chr3:130676999-131033998	22959	22993	-321	-326
chr3:132221999-132728998	-11057	31484	-2519	-2471
chr3:132247499-132349998	5944	5984	2715	2774
chr3:132725999-133424998	479	527	-1239	-1240
chr3:13307999-13478998	690	735	-17229	-17237
chr3:133415999-133667998	7759	7758	-4074	-89230
chr3:134195999-134486998	1879	1877	5669	582
chr3:13490999-13657498	5454	5497	555	-6880
chr3:136052999-137039998	-10184	22420	-7407	-7383
chr3:138692499-138929998	6854	6851	-6352	-6388
chr3:139337999-139394998	-8482	-8514	32729	-5331
chr3:139406999-140892498	20727	-17333	6022	6051
chr3:141304999-141454998	-1455	-1396	118	107
chr3:141457499-141567498	-2384	-2395	-5856	-5884
chr3:141734999-141924998	3187	3207	-11579	-11616
chr3:142119999-142287498	6436	6389	-7287	-7347
chr3:14249999-14480998	11306	11345	-12756	-12786
chr3:142577999-143002498	9006	9076	-8332	-8338
chr3:143000999-143699998	-6834	-6840	-25423	-25461
chr3:143969999-144038998	3272	3278	-63283	-10121
chr3:146159999-146637498	29752	29760	3988	3491
chr3:14627999-14924998	5986	6029	853	854
chr3:147314999-148046998	47007	68817	30510	262612
chr3:148857499-148947498	3961	3971	-21	-68
chr3:149111999-149282998	8452	8492	8349	-9762
chr3:14917499-15104998	3847	3810	3266	3316
chr3:149342499-149495998	10152	10174	-1625	-1609
chr3:149507999-149732498	4467	4477	-14860	33465
chr3:149741999-149915998	10688	23963	20896	20945
chr3:149759999-149812498	5935	5963	-4063	-4106
chr3:149969999-150206998	-2702	-2716	14434	14420
chr3:150218999-150507498	2432	2418	-11715	-11774
chr3:150527999-150608998	665	646	-5569	-18121
chr3:150710999-151152498	10497	-7018	4322	4300
chr3:151154999-151289998	1820	1798	882	894
chr3:151224999-151284998	2890	2930	-1861	-1895
chr3:151289999-151444998	880	892	-5221	-5204
chr3:151834999-151919998	4192	4183	-1545	-1567
chr3:15194999-15602998	7858	7888	-1439	27354
chr3:152022499-152469998	3854	3916	2167	2152
chr3:153014999-153779998	11188	11226	-10918	-10947
chr3:154331999-155717998	3113	3172	-15884	-15929
chr3:15620999-15821998	9325	9352	-6129	-6103
chr3:157147499-157520998	-9864	-9901	11790	-27173
chr3:157589999-158632498	16761	28354	11922	27415
chr3:158639999-158852998	4420	19913	-7055	-7010
chr3:159877499-160012498	7472	7511	-5750	-5791
chr3:160694999-160942498	-7860	-7865	-383	-428
chr3:160947499-161262498	-5385	-5430	11317	11304
chr3:161267499-161429998	6315	6302	-5859	-5910
chr3:167369999-167694998	10390	10391	-10414	-10434
chr3:167831999-167885998	5609	5670	-3727	-3725
chr3:168035999-168176998	4802	4771	-11139	-11178
chr3:169087499-169677498	45830	62011	-8192	-8234
chr3:169748999-170179998	14080	-4242	1751	9355
chr3:174032499-174647998	92971	92986	-249949	-208212
chr3:17432499-17854998	-1352	-1371	-13568	-13601
chr3:176939999-178430998	-809	-833	5875	-45482
chr3:178991999-179629998	23711	23734	-66379	19799
chr3:180902499-180999998	9836	9888	-87662	-87610
chr3:181688999-182687998	11640	11630	-4216	-4257
chr3:183113999-183397498	8539	8551	-11292	-11358
chr3:183449999-183776998	19528	19549	-9793	-9823
chr3:184457499-184542498	11061	12075	-1204	-1245
chr3:184549999-184808998	-5827	-5864	3050	-5565
chr3:184820999-185585998	-8952	-17567	74587	74632
chr3:18545999-18767998	13561	13588	-9700	-9740
chr3:185657499-185777998	3085	3130	-9298	-9344
chr3:185959999-186567498	-16319	-16290	-26795	-26825
chr3:187604999-187715998	11482	11520	-1407	-1427
chr3:187719999-188969998	-5409	-5429	-12949	-15222
chr3:189179999-189934998	-31791	-31838	26713	26759
chr3:190496999-190712498	16942	7535	-15070	-15131
chr3:191210999-191427498	33457	33450	-10278	-10308
chr3:192802499-193057498	658	10457	-16202	-16269
chr3:193769999-194324998	10928	10964	8955	8960
chr3:196049999-196208998	23398	5951	-12175	10414
chr3:19864999-20213998	1940	1893	126491	-87822
chr3:20339999-22133998	489	510	-16032	-16073
chr3:22449999-24269998	114238	114312	-5147	-5127
chr3:24262499-24699998	2351	2371	-19307	-16061
chr3:25595999-25880998	-1720	-1762	-23854	-23902
chr3:27302499-27701998	9759	9793	10241	10259
chr3:27701999-28343998	10239	10257	5272	-1505
chr3:28661999-29990998	5836	254820	22114	22136
chr3:30002999-30758998	10112	10134	9912	9933
chr3:30004999-30719998	8112	8134	-26270	-26314
chr3:3113999-3188998	57199	57157	7316	-9218
chr3:3192499-4289998	3814	8344	475	455
chr3:32369999-32480998	5250	5255	-12974	3636
chr3:32504999-32687498	5304	5326	-22489	-22518
chr3:33125999-33377998	5803	5825	-4941	-4974
chr3:33379999-33869998	-6943	-6976	13616	13653
chr3:33626999-33797998	9208	9275	-10387	830
chr3:33874999-35874998	8614	8651	33598	33562
chr3:35924999-36707998	-16404	-16440	-154	-162
chr3:36710999-37361998	-3156	-3164	-53570	90082
chr3:36724999-36872498	4659	4673	-3431	-3464
chr3:37427999-37804998	24020	24080	-25226	-25275
chr3:37829999-38501998	25560	25586	-5771	-5723
chr3:37847499-37967498	8060	8086	-15	-37
chr3:38513999-39032998	7561	-17725	-1998	-2019
chr3:39050999-39305998	14402	14385	-13951	-17508
chr3:40184999-40322998	-5853	-5867	4810	4832
chr3:40571999-41262498	8695	8718	-59345	-63356
chr3:42482999-42899998	18817	18860	-18822	-18862
chr3:42494999-42547498	6817	6860	139	98
chr3:42914999-44249998	-33824	-33864	-13853	-13929
chr3:43099999-43527498	-28537	62307	16869	16900
chr3:4334999-4646998	16005	16025	-13400	-13464
chr3:44312499-44528998	11044	11062	1096	4015
chr3:45032499-45222498	5369	5407	2805	2832
chr3:45503999-45674998	-4264	-4311	-9679	-9709
chr3:45932999-46082498	-3726	-3773	-3490	-3506
chr3:46699999-46901998	5175	21	-6619	-6632
chr3:46909999-47015998	-270	-307	-17251	-6470
chr3:4700999-5067498	10546	10591	-9498	-9532
chr3:47249999-47332498	748	801	-8040	-8071
chr3:47422499-47479998	-1307	-1265	-3934	-3942
chr3:47513999-47809998	-157	-216	-10046	-20784
chr3:47828999-47999998	-4046	8859	-9846	-9891
chr3:48189999-48252498	4595	4624	-11406	-11412
chr3:48449999-48554998	-13826	-13894	3341	3315
chr3:49294999-49460998	615	630	-11684	-11756
chr3:49534999-49669998	4815	4847	1874	1836
chr3:49794999-49844998	7717	7774	-5596	-5628
chr3:50114999-50279998	6709	6741	-5501	-6925
chr3:50288999-50337498	10327	10285	9916	9929
chr3:50344999-50562498	2414	2427	9782	9808
chr3:50567499-50617498	4780	4806	-1401	-1367
chr3:50677499-51379998	-2093	-24548	-7821	-7876
chr3:51382499-51497998	7039	7048	4209	4252
chr3:51497499-51694998	4707	4750	-12707	-12743
chr3:51710999-51809998	8324	8309	-9908	-9923
chr3:51992999-52148998	8640	3052	-4515	-4510
chr3:52459999-52544998	12129	12167	-46160	-46083
chr3:52724999-53096998	17591	17616	13351	5934
chr3:5300999-5795998	4567	4595	-64693	-64716
chr3:53105999-53202498	4349	-3068	-5189	-6422
chr3:53366999-53919998	8191	8215	1525	1482
chr3:54809999-56522498	20848	20912	-27589	35263
chr3:56687999-56996998	14679	14721	-1400	-1399
chr3:57542499-57864998	40511	13774	-8115	62
chr3:57914999-58166998	-3792	-3817	529	10904
chr3:57949999-58012498	-36	-62	-4226	-4179
chr3:58178999-58307998	-1100	-1098	-184	-136
chr3:58307499-58544998	314	362	-12052	-12083
chr3:59201999-59577498	10312	10368	-1908	-1866
chr3:60548999-61389998	-691042	399665	-8021	-8060
chr3:63341999-63824998	7784	7790	-6247	-6290
chr3:63824999-64034998	-6249	-6292	-4151	-4122
chr3:64029999-64505998	847	876	-21400	-21416
chr3:66197499-66842998	56720	56760	-20510	-26662
chr3:66920999-68919998	17533	17595	-26142	-26150
chr3:6822499-8314998	-22991	-23043	9948	9900
chr3:68966999-69998998	5577	5538	-50531	-50555
chr3:70957499-71684998	49512	49550	-3669	-3689
chr3:71684999-73104998	-3671	-3691	-3758	-3749
chr3:73099999-73511998	1240	1249	-3438	-9129
chr3:81239999-82892998	62162	250693	630682	-759846
chr3:8417499-8664998	88	62	-1351	-41911
chr3:87214999-88184998	45350	45375	-4399	-4428
chr3:8963999-9314998	7149	7186	-12222	-12260
chr3:90412499-90479998	-1313308	-2208720	-1380806	-2276218
chr3:9338999-9482498	14341	14375	18214	20925
chr3:93965999-94112998	38489	38525	-14317	2682
chr3:9644999-10332498	70955	71002	-9971	-10000
chr3:97763999-98037498	29601	29633	2284	2309
chr3:98034999-98339998	4782	4807	4084	-10261
chr3:98591999-98822998	5077	10301	-5378	-5333
chr3:99812499-100265998	-4143	19698	-11589	-11659
chr4:101164999-101362498	4388	4439	-174446	-14423
chr4:102257999-103222498	-129	-90	-122534	-122587
chr4:10552499-11744998	2295	2331	21056	21084
chr4:106361999-106856998	7661	7638	41821	41775
chr4:106364999-106902498	4661	4638	-3679	-3725
chr4:107747499-107924998	-10308	-10333	-11497	-11531
chr4:108014999-108584998	3772	3813	-12274	-12293
chr4:108686999-109400998	-114276	-114295	5563	5516
chr4:109406999-109842498	-439	-486	-15552	-15635
chr4:109988999-110525998	9941	1938	-6906	-6939
chr4:1118999-1358998	11735	11767	-2618	-2584
chr4:112069999-112329998	5330	5365	-1969	-1912
chr4:113384999-114082498	9886	9915	-11277	-11313
chr4:116270999-118262998	87760	87805	7624	7600
chr4:11739999-12662498	-19483	-19481	-29208	-29266
chr4:118973999-119306998	-4445	-4538	7539	7585
chr4:120065999-121340998	5361	5380	29904	-33028
chr4:121652499-121739998	44721	44731	-3074	-3091
chr4:122174999-122357998	135175	44004	-47823	-138994
chr4:122711999-122937498	5030	5014	-6419	-6413
chr4:123077999-123674998	25053	25114	-13675	-13702
chr4:124312499-125282498	9954	9926	1408	1398
chr4:125462999-127464998	-149401	-149350	14218	73962
chr4:12719999-13565998	4719	9582	-16888	-16916
chr4:127595999-127739998	-8838	-8912	-7139	-7189
chr4:128801999-129107998	7672	7674	32688	-11757
chr4:129347999-129656998	-3861	-3812	-15601	-15675
chr4:13634999-15209998	-7174	-7217	21724	21740
chr4:138029999-138686998	5928	5962	-5779	-5820
chr4:139022999-139388998	7804	-7206	27262	27291
chr4:139712499-140354998	-7266	-19895	5006	5297
chr4:140615999-140861998	-5759	-5788	-472	-434
chr4:141134999-143099998	-1409	23437	-14511	-14581
chr4:145094999-145181998	-33466	-33457	-1540	-27212
chr4:1454999-1504998	58340	-98586	8342	74239
chr4:145721999-145940998	-102489	98649	15468	15500
chr4:145724999-145892498	-105489	95649	-52101	64000
chr4:146084999-146195998	10259	10306	46117	-20214
chr4:146237499-147113998	4615	4663	-16787	-16823
chr4:147594999-147889998	-4518	-4555	-23015	-23014
chr4:147907499-149907498	-40517	-40516	7177	73545
chr4:149974999-150248998	6016	6043	-5907	-5965
chr4:151114999-152327498	2528	2579	58293	58265
chr4:15227999-15467998	3722	3738	-10220	-10267
chr4:152387499-152779998	-1709	-1737	-297	-258
chr4:152840999-153131998	5868	5905	-3891	-3919
chr4:153416999-153581998	16245	16263	-5610	-5663
chr4:153623999-153761998	10929	10964	1585	1601
chr4:154549999-154627498	2278	2322	-533	-4699
chr4:155429999-155798998	12476	12494	10970	10983
chr4:155954999-157214998	-1694	-1769	2925	-10273
chr4:15614999-15727498	35165	35127	2602	2631
chr4:157979999-158258998	-1081	-1068	-3068	-3091
chr4:158486999-158637498	9230	9247	-12380	-12427
chr4:158662499-159467998	5320	9831	-12176	19370
chr4:15878999-15959998	3804	3825	3312	-3581
chr4:16013999-16280998	12344	12378	-2637	9093
chr4:161087499-162425998	165229	165249	71740	71781
chr4:16289999-17465998	61	91	2849	6513
chr4:163549999-163685998	470	494	-4582	-4613
chr4:165104999-165484998	-7986	26436	8468	8508
chr4:167007499-167306998	14256	14272	-16090	-16163
chr4:1682499-1739998	11069	11102	6408	6406
chr4:168701999-168924998	8516	8548	-1107	-1096
chr4:172550999-172842498	279417	235252	-12081	-12078
chr4:172997499-173307498	16108	16161	-5686	-5722
chr4:173312499-173423998	6467	6490	-3539	-3474
chr4:174356999-174644998	8165	8221	-12628	-12651
chr4:17540999-17642998	8266	8286	-6001	-6028
chr4:175940999-176359998	6305	6321	16209	-18870
chr4:177245999-177347998	4259	4297	-8032	-8068
chr4:183065999-183266998	7733	7751	-4915	-4406
chr4:183437499-183724998	-30222	6962	-3451	-3504
chr4:183827999-184184998	12421	12451	-16406	-16402
chr4:185622499-186044998	11757	11789	-6655	-6674
chr4:20394999-20699998	379	24082	-14617	-14641
chr4:22388999-22700998	475	462	-10083	-10120
chr4:22892499-24446998	5219	5204	26192	-27403
chr4:24467999-25424998	5190	20888	15116	15144
chr4:2753999-2847498	2127	2088	-43592	-35206
chr4:32411999-32787498	51182	51159	-12212	-12221
chr4:3335999-3455998	10238	10275	-3348	-12368
chr4:34766999-34835998	1167606	1167565	1098608	1098567
chr4:36059999-36422998	-125394	-125435	-23020	-23070
chr4:36424999-37414998	-25022	-25072	-24807	-24846
chr4:37583999-38048998	-17025	-17088	13193	13223
chr4:38177499-38734998	2322	2359	-3677	-3701
chr4:38750999-38873998	8745	8740	-12958	-342
chr4:38894999-39144998	7893	7943	-9480	-9510
chr4:39452999-39983998	16583	-5921	-5966	-5981
chr4:39992999-40916998	-14968	-14983	83	7691
chr4:40144999-40329998	5061	5084	-4374	-4415
chr4:40922499-41228998	2222	2189	-14248	-14296
chr4:41276999-41679998	4212	4252	13043	13034
chr4:41930999-41999998	26813	26842	-9261	-9299
chr4:42554999-42878998	13820	13837	-13199	-13238
chr4:44672499-44724998	-42998	-43079	13819	-95577
chr4:46829999-47393998	14506	14564	-9974	-9995
chr4:47432999-47579998	30370	30660	-15443	-15472
chr4:52538999-52992498	6639	6655	-8738	-8765
chr4:54272999-55313998	-38545	-38587	-1299	-1288
chr4:55309999-55583998	2699	2710	-29334	-29356
chr4:56381999-56852998	43125	43149	-16158	-16185
chr4:58865999-58934998	1335276	1335242	1266278	1266244
chr4:6245999-6332998	4867	4918	-761	-5562
chr4:6537499-7114998	9321	137400	-12831	-12833
chr4:668999-1012498	5408	5425	-2647	-16720
chr4:67454999-67709998	-61085	94306	-8717	36973
chr4:67748999-68192498	-2116	-2029	-16737	-16777
chr4:68264999-68387498	6949	6994	-11316	-11382
chr4:69677999-69893998	11709	11732	-12612	-12654
chr4:70595999-71036998	5600	5638	-26787	-26833
chr4:73052499-73269998	-13434	-32873	-12629	-12681
chr4:73649999-74157498	3801	3799	-23032	-23109
chr4:74167499-74697498	21927	21976	-21635	-21643
chr4:74867999-75470998	6935	6976	-38129	102612
chr4:75469999-75863998	-37131	103610	-15561	-15576
chr4:75989999-76074998	5939	5979	-7132	-7165
chr4:76167499-76385998	12489	12528	-7794	-7834
chr4:77042999-77210998	1746	1740	-7199	-7218
chr4:77697499-77962498	-78669	-78688	-2746	-2738
chr4:78599999-78875998	-7437	-7354	-11368	-11426
chr4:78959999-79892998	-7962	-7923	24354	24389
chr4:79904999-80228998	12352	12387	-7684	-13396
chr4:80351999-81047998	9474	10797	4635	4640
chr4:81389999-81857998	16205	16176	-13106	-13140
chr4:8154999-8249998	13483	22032	-7649	-7638
chr4:83066999-83267998	7182	7243	-7238	-1206
chr4:83492499-83645998	-1425	-1390	-1153	-1104
chr4:83647499-84522498	-2655	-2606	6863	6845
chr4:84668999-84987498	81450	81492	-15985	-15988
chr4:85069999-86064998	14579	14598	-20799	-20871
chr4:86483999-86900998	12299	12318	-5045	-2249
chr4:86900999-87107998	-5047	-2251	-14261	-14280
chr4:87362999-87473998	12883	12902	-8042	-8066
chr4:87674999-87845998	4609	4637	3197	3176
chr4:87845999-87983998	3195	3174	1821	1767
chr4:88028999-88214998	4481	4516	-2824	-2856
chr4:88811999-89030998	6838	6879	-6718	-6779
chr4:89222499-89441998	4634	4690	-3633	-7462
chr4:94397499-94607998	-6507	-6502	-11878	-11925
chr4:95000999-96987498	155355	155420	1105539	1163070
chr4:98114999-99109998	-21963	35568	8255	-53789
chr4:99113999-99410998	4253	-57791	-5268	-5326
chr4:99572999-99797998	-11706	-11667	10474	10409
chr4:99797999-99962998	10472	10407	-13841	-13874
chr5:102224999-102314998	-977	-997	-18640	-18666
chr5:10244999-10444998	39161	39197	7860	7906
chr5:102574999-103159998	8816	-12658	-20509	-20554
chr5:103220999-103487998	3846	3765	-12140	-12182
chr5:10444999-10634998	7858	7904	-6906	560
chr5:107225999-107597998	22288	22239	-25797	-25831
chr5:108634999-109481998	7475	7494	-2516	-2562
chr5:110708999-110768998	18109	449320	-11675	389322
chr5:111146999-112159998	11294	11320	764	-12900
chr5:112162499-112547498	-1738	12734	4131	4148
chr5:112687499-112763998	4327	70280	-6197	-6218
chr5:112854999-112982498	-6564	6164	13712	13749
chr5:112987499-113612998	8710	8747	-815	-795
chr5:113629999-115064998	-17817	-17797	4582	4532
chr5:115297499-115632498	12434	12488	2364	2420
chr5:117362499-118827498	92358	92401	-35259	-35311
chr5:118961999-119474998	26548	26580	-3979	-3940
chr5:120023999-120476998	32066	32171	-12713	-88468
chr5:122690999-122855998	13428	13461	41193	-10662
chr5:126327499-126548998	11892	11905	-4697	-9667
chr5:126653999-126818998	2593	2605	-10163	-10174
chr5:127553999-128213998	10356	10391	-579	-509
chr5:128834999-129791998	70702	70736	-20513	-20465
chr5:129764999-131120998	3073	3069	-10828	-10835
chr5:131141999-131420998	22752	23312	2270	2278
chr5:131422499-132056998	768	776	6624	6590
chr5:132383999-132506998	1541	1586	-717	-5653
chr5:134006999-134936998	-10155	-27007	-31186	-31260
chr5:134179999-134294998	4347	4347	-5269	-5292
chr5:135341999-135459998	-9255	-9246	-2365	-2325
chr5:135461999-135569998	4275	515	-3647	-8980
chr5:135875999-136220998	11543	11571	-8622	-8656
chr5:137309999-137504998	10628	10640	75228	-5611
chr5:137624999-137750998	4707	4765	1065	1057
chr5:138032999-138149998	3130	3214	-16337	-16367
chr5:138439999-138574998	10109	10170	4442	4492
chr5:138574999-139272498	4440	4490	1563	1570
chr5:139412999-139523998	9473	9499	-5903	-5875
chr5:139622999-139772998	10472	10489	2273	-7156
chr5:139778999-139979998	-3729	8657	-11045	-11063
chr5:140237499-140362498	2507	2558	839	860
chr5:140737499-141302998	-17098	-17131	17308	23198
chr5:14099999-14282998	8664	8702	-12565	-12620
chr5:141402499-141564998	250	5449	-617	-3921
chr5:141572999-141641998	-5270	-11923	-3795	-3820
chr5:141657499-141969998	7647	-6038	-1018	-9107
chr5:142709999-142898998	3266	3324	-10318	-10328
chr5:14334999-14669998	-8562	-3348	15859	15875
chr5:144206999-146099998	-3086	-3048	30651	30643
chr5:145669999-145829998	11778	11803	-4123	-4146
chr5:146107499-146522998	23149	23141	10440	10467
chr5:146531999-146981998	1438	1465	-15758	-15817
chr5:14672499-15029998	13357	13373	-15915	-15961
chr5:147446999-147582498	7025	7051	-3833	-3917
chr5:147617499-147837498	10732	10783	-14596	-14608
chr5:147874999-147938998	12185	12239	-3750	-3777
chr5:148166999-148448998	12412	12448	-4888	-4882
chr5:148492499-148722498	-9445	-9475	8617	8571
chr5:148724999-149006998	6115	6069	-8653	-8652
chr5:149132999-149276998	-4772	-4795	-7821	-7884
chr5:149375999-149573998	-4446	-4468	-9035	-9088
chr5:149630999-149834998	5960	5997	-564	-548
chr5:150124999-150227998	-2628	-2681	-9635	-9685
chr5:150374999-150449998	22851	-24328	83	48
chr5:150452499-150551998	-2419	-2454	-7031	-7103
chr5:15062499-16418998	43477	-48463	37448	70449
chr5:150694999-150797498	5650	-38327	3709	-18192
chr5:150867499-150989998	-20195	-20238	12371	12409
chr5:150998999-151324998	3369	3407	-8778	-8824
chr5:152531999-153962998	810	896	2260	2233
chr5:154070999-154181998	1467	1509	-1713	-1692
chr5:154640999-154952998	9363	9389	-7124	-7101
chr5:157064999-157145998	-37739	35568	3030	3069
chr5:157247999-157319998	5635	5690	3291	-7453
chr5:157424999-157748998	6975	7031	-5339	-5385
chr5:157809999-157954998	6875	6915	-6009	-6044
chr5:158048999-159139998	26455	26456	-6657	-6662
chr5:159143999-160002498	-10659	-10664	-14931	-14968
chr5:160004999-160417498	17014	17042	21056	21072
chr5:160419999-160512498	18554	18570	-3577	-3521
chr5:161546999-163427998	-2553	-700183	-19342	-19386
chr5:163433999-163522498	-25344	-25388	-16604	-19219
chr5:163541999-165544998	22477	22510	-47091	-86940
chr5:167694999-168239998	28448	28491	-20006	-20059
chr5:16781999-17207998	9210	9240	-4443	-4557
chr5:168472499-168592498	13868	-202964	87121	87139
chr5:169571999-170078998	9812	9823	-8001	21573
chr5:170219999-170426998	-3543	-3550	-5981	-6053
chr5:172094999-172194998	12027	12069	-6139	-6181
chr5:172472999-172702498	6170	6142	-4794	-4817
chr5:172703999-172957498	3382	3410	1840	21416
chr5:173604999-173984998	11054	14172	-11620	-11650
chr5:174404999-174806998	4256	14749	-13106	-13121
chr5:178253999-178597498	-18811	-18767	-6662	-6673
chr5:180776999-180878998	7680	7732	-9810	-9805
chr5:180939999-181012498	-70812	-70807	75961	75959
chr5:31568999-32102998	12658	12689	-9591	-9616
chr5:32102999-32633998	-9593	-9618	-20697	-20746
chr5:35022499-35952498	-18936	-18927	11047	-25875
chr5:36731999-36875998	-2853	-2827	-3	-4
chr5:38379999-38927998	3015	61913	-5676	66529
chr5:39002499-39087498	3264	3282	-6681	-6723
chr5:39209999-39290998	7938	7981	-7471	-7518
chr5:39365999-39560998	10415	10446	9621	9587
chr5:39572999-40892998	-2381	-2415	11891	-13447
chr5:41744999-43709998	98699	98704	20078	-82761
chr5:440999-669998	5973	6006	-735	-718
chr5:45999999-46057498	-303579	-1225556	-361077	-1283054
chr5:46109999-46162498	-413579	-1335556	-466077	-1388054
chr5:52652999-52928998	4404	4396	-13426	-13434
chr5:52940999-53102998	7674	7699	-6856	-6888
chr5:53414999-54234998	11251	63521	-238	-5652
chr5:5414999-5495998	4559	4539	-3490	-3452
chr5:55952499-56213998	-16221	-16176	-12670	-12728
chr5:56261999-56869998	2581	2618	30997	-13042
chr5:56885999-57263998	14995	15047	34402	34389
chr5:57293999-58463998	4400	4387	-1146	-1197
chr5:58460999-58869998	-61	-101	1842	16818
chr5:58877499-59189998	-5660	9316	-1383	-1357
chr5:59184999-59384998	3615	3641	-4324	-4391
chr5:59381999-59807998	-1326	-1393	2125	2161
chr5:59804999-60674998	-4705	-4766	2932	2943
chr5:61034999-61670998	20605	20633	-12293	-12320
chr5:62204999-62408998	-61151	101064	34922	34956
chr5:62438999-62794998	4920	4954	-15823	-15872
chr5:64622499-64802498	12757	12794	8726	8749
chr5:64799999-65507998	11224	11247	-24057	-24083
chr5:65549999-66187498	-66059	-66085	-16021	-15982
chr5:6596999-6758998	148824	35629	6847	6893
chr5:66302999-66782998	3547	4870	14095	14089
chr5:67151999-67220998	5145	-1936	-11631	-5029
chr5:6757499-7902498	8345	8391	-5279	-15207
chr5:68279999-68471998	6486	6527	-11629	-11667
chr5:73892999-74663998	9717	9730	9096	9177
chr5:75209999-75728998	26898	26929	6349	-47562
chr5:75725999-76257498	9347	-44564	-1023	-1060
chr5:76265999-76592998	-9525	-9562	8655	8697
chr5:76777499-76874998	-2734	-2773	-6722	-6688
chr5:76859999-77084998	8276	-3858	-7227	-7259
chr5:77132999-77501998	11717	11732	-9419	-9447
chr5:77617499-78024998	28168	28169	-16430	-16484
chr5:78287999-78365998	12670	6753	-4737	-5487
chr5:78461999-78650998	5917	5966	-23547	-23585
chr5:79012499-79139998	8661	8704	-6195	-6177
chr5:79541999-79865998	14352	-5994	-7664	-7691
chr5:80081999-80312998	1718	984	-5238	-5276
chr5:81290999-82289998	8718	-95792	22511	22522
chr5:82298999-83604998	13509	13520	3321	-40727
chr5:83672999-85132498	39185	39210	-83146	-83195
chr5:86957999-87431998	10706	10658	-6990	-6962
chr5:87742499-88709998	38792	38842	17893	17937
chr5:88700999-90293998	-9839	-9884	-28516	-28557
chr5:91091999-91400998	9959	10014	-15946	-15980
chr5:91519999-93521998	-19898	-19831	59528	59547
chr5:93560999-93923998	20526	20545	-8718	-8738
chr5:93914999-94745998	280	260	-7915	-7972
chr5:94958999-95267998	9662	9736	-6475	-6464
chr5:95774999-95852998	6197	6232	-5796	-5848
chr5:96590999-97199998	4693	10863	31234	31250
chr5:97217499-98828998	13732	13748	-1595	-1691
chr5:98840999-99072498	-1068	-13693	-11929	-11984
chr6:100910999-102548998	-190893	-246541	1776780	-1884539
chr6:103509999-103559998	815778	1015889	765780	965891
chr6:10472499-10808998	6091	6142	-7553	-7596
chr6:105419999-106319998	4385	4347	15187	15227
chr6:106439999-106574998	5082	5119	-8275	-8307
[truncated: 576 more rows]

## Sheet: TADs DC
TAD	DistCTCF.1	DistRAD21.1	DistCTCF.2	DistRAD21.2
chr10:100289999-100535998	13906	13945	-243	-124
chr10:100550999-100889998	11177	11151	-856	-11374
chr10:100910999-100961998	-21858	1825	7270	32477
chr10:101090999-101147998	4772	4747	-5554	-5567
chr10:101199999-101574998	13784	13832	-4593	-4625
chr10:101594999-101786998	7936	7988	-5716	-5769
chr10:101822499-102117498	13642	-3901	15155	15323
chr10:102499999-102594998	3789	2805	1672	1631
chr10:102734999-102830998	-5586	-5534	4123	4134
chr10:102832499-102909998	2621	2632	7585	7632
chr10:102914999-103076998	2583	2630	-7177	-7236
chr10:103409999-103490998	7039	7063	-5102	-5137
chr10:103595999-103694998	2958	2991	1722	-8675
chr10:103703999-103871998	-7280	9126	-12602	-12629
chr10:103880999-104228998	3879	3830	-19168	18155
chr10:103882499-104014998	2379	2330	30658	30668
chr10:104282499-104354998	-7663	-7639	-1283	-4684
chr10:104570999-104624998	9958	9995	-10570	-10623
chr10:106787999-107018998	7799	7846	-7655	-7696
chr10:108599999-109847998	-55272	-55304	4637	4592
chr10:109864999-110304998	-12365	-12410	1360	-4
chr10:110304999-110564998	1358	-6	-7801	2560
chr10:11102999-11282998	10398	10385	-12229	-12245
chr10:112466999-113579998	5072	5052	-16344	-16347
chr10:113677499-114174998	1684	27763	-71469	-71463
chr10:114458999-114815998	12554	12582	5748	5671
chr10:11504999-11762998	10774	10845	-4874	-4917
chr10:115136999-116393998	34516	4382	-7566	50736
chr10:116435999-116498998	8729	8734	-8735	-8760
chr10:116789999-117182998	-1744	7147	-6867	-6883
chr10:117215999-117326998	787	798	-6707	-6771
chr10:117488999-118256998	7708	7734	2505	-15589
chr10:118718999-118805998	2227	2179	-4878	-4887
chr10:118844999-119024998	5664	5620	114636	55849
chr10:119194999-119447998	3627	4621	-2451	-2502
chr10:120404999-120907498	18522	18563	35502	35532
chr10:120935999-121742998	7000	7030	-8252	-8290
chr10:12203999-12719998	10834	-8155	-8729	-8738
chr10:1220999-3174998	-110719	-145859	18027	-2222
chr10:122945999-123014998	34369	8353	6698	-6167
chr10:123029999-123572998	-8304	13554	382	9343
chr10:123574999-123974998	-1620	7341	-7116	-7163
chr10:123983999-124403998	10798	10813	-348	-354
chr10:124526999-124751998	3293	3320	-10538	-6208
chr10:125039999-125165998	8252	8274	-4410	-4390
chr10:127712499-127857498	3480	3480	-3312	-3339
chr10:127859999-128165998	-5814	-5841	12547	12525
chr10:128981999-130196998	49719	49747	-6717	-6733
chr10:130097499-130192498	12402	13117	-2217	-2233
chr10:130194999-131873998	-4719	-4735	1110	1072
chr10:131879999-132029998	-4892	-4930	-6740	-6780
chr10:13297499-13349998	5032	4987	2695	22079
chr10:13364999-13448998	7056	7077	-8352	-8345
chr10:13655999-13784998	4145	4174	-783	-716
chr10:13784999-14009998	-785	-718	22622	-14790
chr10:14179999-14487498	17084	17065	11592	-8644
chr10:14492999-14837998	6090	6154	-14662	205
chr10:18581999-18668998	-269072	69720	-356070	-9734
chr10:19622999-19817998	6662	-1902	1638	1656
chr10:19811999-20247498	-260	-247	-427862	-118463
chr10:22552499-22994998	-1549	-1551	-5930	-5960
chr10:23306999-23534998	7971	7984	-18265	-9428
chr10:25684999-26314998	16000	41121	20247	20289
chr10:27437999-27554998	8243	8198	3735	3739
chr10:27742499-28242498	-226	-171	-500	-537
chr10:28244999-28391998	-3002	-3039	2165	2131
chr10:28402499-28627498	-8337	223	800	824
chr10:28629999-29321998	-1702	-1678	-17238	-17299
chr10:29990999-30248998	7519	7531	-7663	-7704
chr10:3174999-4812498	18025	-2224	37334	37381
chr10:31835999-32021998	989	1052	-16816	-16872
chr10:32042499-32217498	-37318	13306	-6548	-6572
chr10:32249999-32374998	6821	6862	-6983	3804
chr10:32891999-33014998	-96243	66411	-6069	-6111
chr10:33179999-34657498	13540	13557	-1733	-18882
chr10:35114999-35225998	5481	5519	-7340	-7376
chr10:43661999-44873998	9797	9873	-8988	-8990
chr10:44921999-45005998	10889	10895	2792	2839
chr10:4814999-5439998	34832	34879	2257	2242
chr10:52859999-53602498	24413	24459	-1055	-999
chr10:5435999-5630998	-1793	-1823	-984	-956
chr10:5807499-5887498	66154	6087	-13844	2520
chr10:58523999-58649998	7268	7313	-118730	-8592
chr10:59213999-59619998	21003	26799	2527	6219
chr10:59612999-60053998	9525	13217	-21039	-21048
chr10:6005999-6092998	8325	8377	-4118	-4103
chr10:60092499-60440998	7841	7820	3692	3700
chr10:60437499-60653998	-2848	-2896	-6553	-6601
chr10:60812499-60968998	4241	4248	-4627	-4676
chr10:6095999-6410998	-7120	-7105	-4538	6135
chr10:62034999-62255998	3837	3855	8966	-10822
chr10:62606999-62819998	3825	3861	-1101	-1071
chr10:63164999-63740998	1949	1974	-20818	-20847
chr10:6410999-6680998	-4540	6133	-2589	-2600
chr10:67688999-67784998	8823	8836	3621	3647
chr10:67784999-68336998	3619	3645	-4006	-5050
chr10:6834999-7424998	3403	3383	-7740	-7753
chr10:68996999-69104998	7962	8008	-11511	-11573
chr10:69229999-69404998	-7582	-7650	2953	4023
chr10:69407499-69512998	451	1521	2785	2836
chr10:69512499-69644998	3283	3334	-277	-239
chr10:69639999-69722498	-616	-659	-5345	-5392
chr10:69782499-69919998	6739	-65394	-5157	-5251
chr10:70214999-70373998	6684	6743	5778	-9325
chr10:70457499-70544998	4071	4096	-4312	-4351
chr10:70613999-70766998	5473	5525	-7735	-7757
chr10:70808999-70886998	6830	6866	-6757	-6814
chr10:70898999-71291998	4517	4521	-6761	-6771
chr10:71312999-71387998	1457	1464	-3606	-3583
chr10:71381999-71612998	2392	2415	-3616	-3642
chr10:71709999-71777998	-1588	-1624	-4398	-4423
chr10:71825999-71897998	-13859	-13901	-1407	-1431
chr10:72219999-72344998	3050	3036	-4380	-4419
chr10:72356999-72884998	7455	-2004	-9563	-33269
chr10:73520999-73649998	8529	8549	-5633	-5666
chr10:73882499-73944998	-2661	-2693	-4197	-4236
chr10:74240999-75242998	3312	3296	-6887	-6950
chr10:75248999-77142498	-12889	-12952	23445	23448
chr10:77156999-77714998	8943	8946	-3384	-3409
chr10:78032499-79227498	-2843	1254	-24784	-24848
chr10:7847999-9319998	24163	24178	11715	11731
chr10:80267499-80367498	-6645	-6691	10860	15730
chr10:80444999-80510998	-122	-119	600	-5268
chr10:84254999-84548998	2234	9793	-8270	-8269
chr10:86089999-86384998	10668	10690	-7571	-7618
chr10:86389999-86594998	9980	10020	-9348	-9381
chr10:86689999-86914998	-1514	-1484	-15126	-15138
chr10:89024999-89219998	4999	5056	-2106	-2128
chr10:89422499-89574998	3921	3965	-10928	-10965
chr10:90878999-91289998	1284	1310	8424	8464
chr10:91754999-92042998	3739	3776	44933	44971
chr10:92066999-92447998	20931	20969	-12787	-12814
chr10:92510999-92579998	6174	6235	-5462	-5491
chr10:92582499-92887498	-7964	-7993	-2410	-2388
chr10:93071999-93304998	8450	8447	-15760	-15787
chr10:9326999-10685998	4713	4729	-8274	-8368
chr10:93362999-93509998	-10196	-5151	1484	1488
chr10:93539999-93686998	2171	2209	-6381	-6405
chr10:93695999-93821998	6465	6556	-499	-443
chr10:93819999-93924998	1499	1555	-3513	-3469
chr10:94262499-94622998	17752	57906	7206	-77224
chr10:94634999-95111998	-4796	-89226	21130	21138
chr10:95242499-95367498	723	705	-3987	-4021
chr10:95367499-95609998	-3989	-4023	-8672	-8698
chr10:95687499-95854998	6683	6712	10447	10378
chr10:96086999-96137998	-69626	43185	91745	-7813
chr10:96221999-96302998	7743	7739	-9534	-9560
chr10:96638999-96725998	4146	4178	-6029	-6033
chr10:97057499-97232498	15536	15548	2114	2081
chr10:97672499-97739998	4343	4394	-8038	-8071
chr10:97784999-97877998	7143	7184	-8352	-8382
chr10:97907499-98049998	7419	7452	-4007	-8384
chr10:98134999-98462498	35698	35718	5101	5138
chr10:98252999-98456998	9710	9770	10601	10638
chr10:98459999-99364998	7599	7636	27629	27666
chr10:99383999-99617998	8627	8664	-5534	2704
chr10:99617499-99719998	-5036	3202	-8683	-8694
chr11:100565999-100865998	10562	10628	64383	-289370
chr11:101842499-102026998	18423	445652	-18967	261154
chr11:102284999-102347998	3143	3152	-794	-835
chr11:10316999-10400998	6218	6191	5312	5353
chr11:103637499-104222998	-36062	-36068	31560	-71437
chr11:10397499-10748998	8810	8851	10165	2312
chr11:104244999-105902498	9558	-93439	-39508	-39545
chr11:104513999-105884998	17284	17321	-22008	-22045
chr11:106119999-107294998	-31979	-31958	254448	162875
chr11:107543999-107704998	5446	5445	-15199	-15218
chr11:10754999-11030998	4163	-3690	-2723	-2706
chr11:107735999-107906998	5124	5165	-8497	-8564
chr11:10807499-10857498	-14897	1475	21343	663
chr11:108362999-108662498	-139999	134752	-7297	2451
chr11:108669999-109939998	-14799	-5051	-596	-656
chr11:10929999-11027498	3906	3926	777	794
chr11:109940999-110102998	-1598	-1658	-9831	-4222
chr11:110192999-110441998	8514	8561	-8051	-8076
chr11:11027499-11792998	775	792	-5044	-5075
chr11:110447499-111248998	-13553	-13578	-18400	-18459
chr11:111272999-111449998	10408	10486	-3232	-3249
chr11:111557999-111851998	7333	7339	-145	-180
chr11:111869999-112085998	950	9131	27634	770
chr11:111929999-111999998	1965	1983	-3046	-3122
chr11:112286999-113297998	3161	3202	7864	7926
chr11:113297999-113780998	7862	7924	-6888	-7150
chr11:113885999-114275998	10469	-10332	4810	4826
chr11:115287499-116723998	37260	37282	8919	18995
chr11:116729999-117234998	2917	12993	-2452	-2410
chr11:117413999-117809998	12369	12392	-508	-530
chr11:117812999-118064998	-3510	2610	-11392	-3937
chr11:118190999-118295998	7453	7484	45	60
chr11:118292999-118358998	-1843	-1896	-5660	533
chr11:118364999-118601998	-11662	-5469	5930	9153
chr11:118669999-118982498	-10339	-10353	14625	15522
chr11:119139999-119202498	5045	-18595	3449	2717
chr11:119204999-119319998	947	215	1789	-35250
chr11:11927999-12044998	3641	3631	-570	-594
chr11:119474999-119654998	-103	-120	11566	11589
chr11:119479999-119537498	1519	1559	-3476	-3506
chr11:119660999-119742498	5564	5587	-1022	-1063
chr11:120167499-120234998	1787	4927	190	-5047
chr11:120329999-120504998	4995	5007	6234	6258
chr11:12041999-12287998	2428	2404	767	796
chr11:122204999-122513998	-1863	-1910	-8034	-8099
chr11:122627499-122787498	1624	1675	-5873	-5897
chr11:123101999-123254998	1389	9600	6686	6637
chr11:12311999-12914998	19453	19471	-254	-20787
chr11:123401999-123482998	5536	5604	-4470	-4430
chr11:123499999-123577498	11406	11449	-307	-346
chr11:123635999-123716998	5091	5156	-5509	-9201
chr11:124634999-124844998	9547	9540	-7853	-7855
chr11:124874999-124958998	1433	1457	3198	3215
chr11:124955999-125150998	6196	-1903	-9057	-9082
chr11:125572499-125629998	-3226	-3143	-3504	-60641
chr11:125627499-125879998	-1006	-58143	-5294	-5325
chr11:125912999-126200998	10203	10234	-6676	-6700
chr11:126302499-126437498	8149	1516	3481	3524
chr11:128015999-128972998	15725	15749	-16326	-16386
chr11:12947999-13174998	16236	16281	8186	8206
chr11:129914999-130142998	8466	8507	-10566	4013
chr11:130427999-130868998	3466	3483	-6857	-6902
chr11:131692499-132172498	-769	2524	-14193	-14190
chr11:13175999-13352998	7184	7204	-8696	-8703
chr11:13658999-13745998	9287	9391	26610	26689
chr11:13757999-14267998	14608	14687	-18448	-18484
chr11:14453999-14519998	1234	45887	17208	451
chr11:14513999-14912998	23206	6449	-4299	-4226
chr11:15092999-15215998	8255	8296	-7146	-7202
chr11:15269999-16717498	57873	57844	68165	68186
chr11:16775999-17072998	9663	9684	-9403	4836
chr11:1692499-1832998	873	944	-352	-391
chr11:17072999-17213998	-9405	4834	16261	16306
chr11:17381999-17510998	2080	2129	-6218	-6290
chr11:17720999-17987998	1156	10225	3984	4010
chr11:18104999-18812998	1176	10694	-10145	-37147
chr11:19054999-19556998	16364	16359	866	-3101
chr11:19553999-19751998	-65	-103	-9083	-9126
chr11:19940999-20138998	-2585	10703	-6378	-6413
chr11:20351999-20621998	2036	2005	-11697	-11712
chr11:20639999-22317498	8157	8176	-12954	-13024
chr11:2177999-2426998	-4651	8871	1377	1394
chr11:22322999-22829998	11230	11270	59	52
chr11:2423999-2534998	-3085	-3146	-2055	-2019
chr11:2531999-2894998	-415	-456	-2722	-2764
chr11:27173999-27503998	10079	10155	-4675	2855
chr11:27647999-28724998	51123	51181	-26892	-195196
chr11:29426999-30152998	5906	100774	-9672	-9719
chr11:30317999-30926998	15614	15566	-8904	-9069
chr11:31331999-31984998	9128	37811	22005	-26674
chr11:32042999-32183998	9306	9339	-7614	-7614
chr11:32744999-32795998	4720	4737	-2939	-2966
chr11:33152999-33352498	13468	8559	10023	10147
chr11:33356999-33695998	5521	5645	-7923	4897
chr11:33851999-33980998	6004	6054	7203	7170
chr11:33989999-34124998	-1799	-1832	49498	-19430
chr11:34166999-34362498	7496	7528	-3036	-3105
chr11:34359999-34487498	-538	-607	5529	5464
chr11:34577499-34901998	8889	8935	24261	-10981
chr11:34914999-35409998	11259	1481	2523	2496
chr11:35594999-36279998	21360	21381	12482	12489
chr11:36284999-36504998	7480	7487	5361	-12120
chr11:36694999-36752998	7784	7827	-5739	-5734
chr11:36791999-38797498	-44741	-44736	-5955	-5975
chr11:3839999-4094998	1729	1692	-22116	-317
chr11:4177499-4550998	4788	4826	817	-11225
chr11:43304999-43460998	6923	6988	-41439	-41472
chr11:44276999-44546998	9474	9516	-8370	-8364
chr11:44549999-44624998	6829	6858	-3686	-3656
chr11:44618999-44915998	-1931	-1959	-4453	-4500
chr11:44924999-45110998	2206	2288	-229	-173
chr11:45104999-45338998	683	680	1226	1206
chr11:45347999-45776998	-7776	-7796	-4848	-4909
chr11:46235999-46313998	3303	3330	1341	1304
chr11:46880999-47165998	8800	8821	-4249	11601
chr11:47366999-47414998	7079	7111	-2627	-2683
chr11:47456999-47627998	-2607	-2625	-10763	-10796
chr11:47927499-48119998	7113	7151	-2968	-9938
chr11:48173999-48782998	-973	-968	-475034	-474998
chr11:48729999-48779998	-422036	-422000	-472034	-471998
chr11:5462499-5900998	13871	-81615	91824	-9618
chr11:56834999-57282498	6388	6397	-4476	-4468
chr11:57320999-57829998	24777	4091	-29139	-29172
chr11:58522499-58639998	1830	2243	-9939	-9944
chr11:59165999-59291998	5603	5612	-7273	-7293
chr11:59529999-59682498	7403	7363	-1727	-1768
chr11:59747499-59810998	6652	6672	-8232	-160
chr11:59812499-60152998	-9734	-1662	16758	16790
chr11:5996999-6365998	-4178	-4139	-2718	-2779
chr11:60167999-60254998	1756	1788	-3320	-3337
chr11:61247999-61433998	6610	6637	1686	1642
chr11:61332499-61389998	3868	3926	-4228	-4262
chr11:61787499-62119998	831	824	-11825	3865
chr11:62897999-63032998	8136	8163	2854	2911
chr11:63464999-63641998	13987	14011	-2660	-5968
chr11:6374999-6449998	4432	4454	-6390	-6446
chr11:63824999-63954998	12387	12429	-8938	-9002
chr11:63992999-64154998	7557	7598	-1731	-1773
chr11:64352999-64742498	2250	2217	559	492
chr11:64841999-64898998	2431	5311	-4549	-4587
chr11:65012999-65102998	683	687	7453	-6822
chr11:65126999-65189998	-9031	-4772	-8888	-8987
chr11:65267999-65327998	7182	-6157	2120	-12270
chr11:65702999-65828998	8921	8932	-10648	-10660
chr11:65876999-65996998	7827	-3389	-7817	5282
chr11:6599999-6689998	12977	3643	-6448	-6526
chr11:66062999-66137998	5429	-10777	-3244	-3328
chr11:66686999-66839998	7858	7875	-5563	3412
chr11:6702499-6764998	1128	1227	-7446	-7451
chr11:67067999-67244998	3909	3900	7927	-5033
chr11:67256999-67322998	-4075	-3999	-5259	-5267
chr11:67389999-67509998	-414	-325	-3701	-3740
chr11:68219999-68452498	-7099	-7089	-5079	-5118
chr11:69094999-69674998	-6099	-6143	-4566	335
chr11:69680999-69896998	5039	5066	-8253	-192263
chr11:72469999-72577498	1444	1492	-3948	-4017
chr11:72713999-72824998	11378	-1404	6636	6658
chr11:72829999-73182498	1634	1656	2887	2908
chr11:73184999-73239998	385	406	2795	2790
chr11:73295999-73343998	-386	-347	7357	7397
chr11:73347499-73399998	3855	3895	4210	4271
chr11:73399999-73667998	4208	4269	-6865	-6899
chr11:73958999-74102998	5492	5516	-138506	68078
chr11:74384999-74450998	3834	3863	-1470	-1501
chr11:7439999-7700998	2792	2770	-6117	-6141
chr11:74447999-74576998	1528	1497	-6268	4358
chr11:74588999-74742498	-18270	-7644	-2516	-2583
chr11:75134999-75254998	5707	5752	-6173	-6179
chr11:75269999-75395998	10323	10396	-7128	-7082
chr11:75437999-75537498	7483	7526	-4957	-4955
chr11:75544999-75710998	2738	2752	-4565	-4526
chr11:75800999-75872998	2432	2448	-5018	-5057
chr11:75893999-76157998	3001	3064	-5633	-5684
chr11:76202499-76322998	5235	5270	-3997	-4038
chr11:76589999-76688998	8645	-1323	-7969	522
chr11:76727999-76805998	-6065	-6004	1591	4418
chr11:76805999-76922998	1589	4416	-2978	-2959
chr11:77039999-77099998	-399	7159	1330	-8682
chr11:77117999-77192998	-4294	9348	-854	-4478
chr11:78071999-78587998	-25636	7843	-1338	-1371
chr11:78626999-79106998	18375	18404	-6688	-30287
chr11:7997999-8105998	8566	8593	-6510	-6553
chr11:81634999-82707498	9404	-397680	-5480	-5492
chr11:8177499-8588998	15225	15277	15180	15148
chr11:82712499-83291998	5883	5923	1146	1171
chr11:83289999-83824998	3144	3169	3116	-4870
chr11:83824999-84386998	3114	-4872	-2187	171284
chr11:84557499-85589998	758	782	5511	5498
chr11:85583999-86309998	11509	11496	-18017	-18033
chr11:85669999-85842498	-5750	-4884	12514	12556
chr11:85849999-86302498	5012	5054	-10517	-10533
chr11:8678999-8817498	-74822	3691	-3756	-3754
chr11:86930999-87308998	8270	8294	-18489	-18527
chr11:87344999-87428998	7913	7928	-7415	-76070
chr11:8959999-9147498	-237	-306	-9582	-9604
chr11:9152499-9514998	13516	13564	-8058	-8092
chr11:92930999-93233998	11175	11202	792	802
chr11:93229999-93659998	4790	-4189	-7717	1646
chr11:93659999-93819998	-7719	1644	-167717	75582
chr11:93815999-94511998	-163719	-74448	-7106	-7162
chr11:94127499-94184998	44396	1384	-1040	-56114
chr11:94511999-94607998	-7108	-7164	-4687	-4765
chr11:95147499-95774998	4131	4204	-10511	-10541
chr11:9521999-9758998	13255	13308	-748	-705
chr11:95789999-96434998	-25513	-146	-8016	-8068
chr11:9754999-10327498	3250	3293	-4280	1017
chr12:101772499-101834998	1244	1281	-3978	-4028
chr12:102866999-103559998	16388	16420	-11195	-11201
chr12:104054999-104117998	2833	2864	-8639	-8642
chr12:104195999-104364998	5353	5410	-6412	-6447
chr12:104363999-105104998	-5414	-5449	-51745	2693
chr12:105412499-106219998	8305	8355	4318	4286
chr12:106220999-106289998	3316	3284	-7430	-7440
chr12:106372499-106934998	13921	13912	-14865	-14900
chr12:107117999-107622498	-13103	13984	-306	-12045
chr12:107669999-107902498	1241	6460	10006	-10322
chr12:107919999-108514998	-1603	-1597	-2848	147
chr12:108518999-109103998	-6850	-3855	8068	-10454
chr12:109106999-109403998	5066	-13456	-10033	-10089
chr12:109511999-109784998	6938	6963	-9534	-9548
chr12:110033999-110444998	9303	9426	4875	5431
chr12:110546999-110604998	5452	5467	-2594	815
chr12:110897499-111317498	-2978	-2941	-3544	-3566
chr12:111394999-111455998	2123	2138	-4150	-4180
chr12:113039999-113177998	8816	8848	-3422	-3458
chr12:113180999-113444998	-6424	-6460	-5301	17597
chr12:113449999-113969998	-10303	12595	-3514	-3578
chr12:114619999-115928998	5364	5418	-11621	-11649
chr12:11543999-12047998	10099	10149	-11802	-14489
chr12:115949999-116720998	-2715	-32651	-11867	-11948
chr12:117206999-117851998	5767	5789	-1819	-14600
chr12:119654999-119934998	4497	12833	3260	3250
chr12:120107499-120297498	-20406	3407	4704	4737
chr12:120221999-120272998	6493	6534	-7062	-7091
chr12:120320999-120437998	-3599	4648	1807	95
chr12:120437499-120577498	2305	593	6093	6090
chr12:120578999-120722998	4591	4588	-8908	-8960
chr12:120746999-120989998	-32910	-32962	15484	15498
chr12:121057499-121112498	2697	2695	-1972	-2014
chr12:121121999-121224998	-11474	7229	-1128	-1186
chr12:121329999-121449998	4947	4973	-6569	-6626
chr12:121487999-121688998	6379	12082	-6737	-1987
chr12:121689999-121782498	7266	-2989	-6181	-6152
chr12:121907999-122037498	10448	10475	-5723	-5690
chr12:122048999-122129998	5482	5518	1206	1207
chr12:122390999-122477998	8619	8669	-6162	-6174
chr12:122630999-122756998	6977	7057	-4295	-4223
chr12:122852999-122960998	7401	7433	-8508	-8512
chr12:122977499-123155998	-25010	-2306	-4880	-4899
chr12:123254999-123629998	16204	16231	-11314	3764
chr12:12353999-12739998	-19439	3100	-2739	-14273
chr12:124034999-124325998	1774	1828	-4814	-4852
chr12:124562499-124772998	6203	6212	-977	-999
chr12:124774999-124910998	-2979	-3001	-4020	3136
chr12:125174999-125411998	8309	8348	-8535	-8671
chr12:127102499-127301998	6227	6290	-8262	-8304
chr12:128764999-128982498	17475	17493	-6263	-158473
chr12:12905999-13244998	10390	10429	-10758	-10767
chr12:130037999-130343998	4400	-23875	-8256	-8282
chr12:130751999-132142498	-3678	-3696	11566	1910
chr12:132410999-132566998	3104	4111	-5642	33608
chr12:13262999-14174998	-7119	-7066	-7759	-7792
chr12:14239999-14372998	-358	-353	81302	-7499
chr12:14837999-15005998	7439	7457	-9976	-10043
chr12:15269999-15524998	-863	-884	-2201	-2227
chr12:15524999-15907498	-2203	-2229	-8018	3851
chr12:16157999-16370998	-81301	7630	-10921	-10934
chr12:17756999-17854998	-114761	383220	137263	285222
chr12:1792499-1943998	-1190	-1227	-3787	-3851
chr12:19175999-19295998	10960	6243	-7179	-7211
chr12:19712999-20652498	26404	26426	-6015	-431972
chr12:2037499-2639998	-2401	-2405	1363	43129
chr12:21432499-21517498	-135522	5199	96526	-16000
chr12:21599999-21687498	14024	80574	-6922	-6924
chr12:21698999-22022998	-1005	-950	-3937	-3929
chr12:22076999-22460998	24121	6370	-917	-17413
chr12:22460999-22679998	-919	-17415	4729	4777
chr12:24092499-24842998	17101	504483	-6408	-6455
chr12:24983999-25137498	7679	7686	-6607	-6643
chr12:25232999-25397998	8360	8362	-10332	-10382
chr12:25424999-26039998	11491	11537	-10569	-10587
chr12:26078999-26657998	18260	18262	-6207	-43610
chr12:26847499-26894998	-2288	-2289	-9837	-9891
chr12:26907499-27017998	-22339	-22393	-3508	-3532
chr12:27019999-27320998	-5510	-5534	-14628	-14612
chr12:27714999-29033998	-11146	-11165	39823	39870
chr12:29509999-30849998	9767	42566	-2652	-2615
chr12:3128999-3281998	6663	-55430	-6370	-6401
chr12:31394999-31644998	8310	8320	-8155	-8190
chr12:31643999-32330998	-7157	-7192	-18722	-18746
chr12:3290999-3815998	9041	9087	-11921	-11956
chr12:3869999-4287498	15673	15690	-10362	-10403
chr12:39581999-39695998	-138647	5458	69124	69165
chr12:39759999-39999998	5122	5163	-9296	-9329
chr12:40148999-40235998	3978	-1383	77175	-11035
chr12:40614999-40929998	7408	-301854	-8267	-8276
chr12:41257499-42035998	19691	6965	-11623	-11639
chr12:42119999-42350998	9789	9832	-18531	-18541
chr12:42479999-43355998	2955	2984	89147	-73709
chr12:4289999-4539998	-12864	-12905	-12826	-12849
chr12:43748999-43892998	9869	9856	-10235	-10263
chr12:43934999-44952498	22898	22958	-3559	-21314
chr12:45116999-45995998	13966	13995	-5246	-5184
chr12:45997499-47022498	-6748	-6686	-1073	-1109
chr12:47022499-47412498	-1075	-1111	-4004	-4038
chr12:47702999-47846998	2603	12505	-8259	-8270
chr12:47709999-47782498	-4397	5505	-3003	-3027
chr12:48182999-48641998	764	6668	-23368	-23389
chr12:4850999-5009998	-1816	-92717	-6791	-6810
chr12:48746999-48803998	6636	6672	-7954	-8007
chr12:48847499-48994998	5930	4760	612	613
chr12:48848999-48896998	4430	3260	-6125	-6167
chr12:49280999-49352998	7486	7524	4298	5861
chr12:49354999-49520998	2296	3859	-6693	-6737
chr12:49637499-49715998	-453	-393	-8266	-8301
chr12:49769999-49844998	6526	6555	-5791	-1911
chr12:49859999-49957498	7272	7331	9629	9677
chr12:49961999-50072998	5127	5175	-2302	-2354
chr12:50075999-50180998	-623	-608	-5325	-5362
chr12:5012999-5090998	9615	9660	-6544	-6601
chr12:50183999-50321998	-8327	-8364	-7085	-7125
chr12:50498999-50642998	5873	5915	-4909	-4955
chr12:50762499-51041998	2949	1364	5891	5912
chr12:51041999-51359998	5889	5910	-7913	-7912
chr12:51416999-51536998	4439	4461	-4903	-4926
chr12:51574999-51817498	15852	-42928	-3073	-3083
chr12:51884999-51987498	7044	1162	5782	5754
chr12:52574999-52879998	8165	8210	-304	85
chr12:52877999-52991998	1694	2083	-10987	-10941
chr12:53003999-53684998	-22989	2291	-8757	-8789
chr12:53693999-53750998	7953	7986	-4194	-4198
chr12:53999999-54209998	6114	6171	-2026	-2053
chr12:54212999-54562498	1919	4197	17376	-2053
chr12:54986999-55077498	6421	-2216	-4230	-4270
chr12:55172999-55622998	16194	16176	-3186	-3205
chr12:55619999-55734998	-188	-207	2386	2349
chr12:55733999-55972498	3384	3347	23788	1358
chr12:56117499-56192498	2051	732	651	655
chr12:56753999-57002498	3696	-1566	-900	-905
chr12:57004999-57064998	1635	1609	-2127	4637
chr12:57064999-57117498	-2129	4635	-4983	-5034
chr12:57119999-57182998	4427	4477	166	133
chr12:57254999-57459998	8931	8936	-754	-713
chr12:57577499-57632498	5987	5995	761	712
chr12:57749999-57939998	6908	2459	-34462	1259
chr12:57944999-59204998	38294	-3743	-39662	-91050
chr12:59381999-59844998	21446	21477	-9845	-64075
chr12:6053999-6293998	9318	9342	-8785	-8846
chr12:61992499-62199998	1436	1430	-7110	-7151
chr12:62576999-62801998	4957	4978	-2666	-2702
chr12:6419999-6469998	3703	3725	-4315	591
chr12:64402499-64802998	-10073	1801	-621	-6603
chr12:64799999-66114998	2377	-3605	-7420	-7436
chr12:66113999-66419998	-6422	-6438	-10491	-10546
chr12:67346999-67952998	9013	9039	-9504	-9487
chr12:68213999-68327998	9295	9330	6337	6385
chr12:68327499-68687998	6835	6883	120176	-1139
chr12:68855999-69083998	8048	8079	-13457	-13508
chr12:69869999-70589998	9552	9565	164	-12806
chr12:71768999-71852998	11376	11453	-6467	-6421
chr12:7199999-7652998	-11335	-11356	-7392	-7406
chr12:72374999-73142498	-28490	-28432	-571706	-394838
chr12:75323999-75514998	10494	10519	-9058	-3306
chr12:76613999-76799998	7635	7674	-8861	-8868
chr12:77919999-79457998	5736	80237	-83927	-83933
chr12:79496999-80282998	51016	51053	-12879	-12848
chr12:80375999-81284998	36556	36565	-155871	-155939
chr12:81622499-82347498	5271	22217	11305	10961
chr12:82514999-84517498	2271	12406	-14111	325059
chr12:84863999-85064998	10731	10772	-7452	-190226
chr12:84869999-85032498	4731	4772	-2843	-157726
chr12:85460999-85880998	7838	7823	-8303	-13652
chr12:85967999-87969998	-15951	-100654	25767	25777
chr12:88016999-89004998	-21235	-21225	12338	-11198
chr12:89009999-89467498	7336	7375	3412	3452
chr12:91357499-92667498	-1890	-1937	-17341	-17372
chr12:92767499-93439998	17731	17807	-20394	2088
chr12:92978999-93422998	8474	8520	-3394	-3405
chr12:94124999-94539998	9349	9424	6352	6439
chr12:95111999-95225998	5303	5319	-8398	-8420
chr12:95912499-96002498	6171	6189	-3691	-3692
chr12:96005999-96542498	-7193	-7194	-25614	-25656
chr12:96557499-98399998	21203	21194	-2282	-2318
chr12:9749999-9802498	900	929	-4267	-4314
chr12:98597499-98654998	-25260	-3790	-885	-922
chr12:99023999-99629998	19524	19538	-9913	-9954
chr12:99998999-100760998	139502	144108	-19723	-26986
chr13:101132999-102560998	-5070	-5109	19752	-4848
chr13:102563999-102877498	16750	-7850	-6755	-6731
chr13:104756999-105215998	16830	16872	-13368	-13445
chr13:107198999-108161998	6488	12204	-6300	-6365
chr13:108152499-108909998	3198	3133	5302	51748
chr13:108908999-110126998	6300	52746	-10761	-10813
chr13:110216999-110426998	5392	-79161	-14558	-14623
chr13:110447499-110592498	8563	8603	1155	1217
chr13:110639999-110720998	-46347	5009	98634	-14765
chr13:110912499-111053998	2767	2800	-3501	-3600
chr13:111146999-111224998	76578	6575	-1420	-1447
chr13:112927499-113409998	15389	15418	-15853	-15881
chr13:113258999-113309998	-12690	-12712	-34535	-12910
chr13:20179999-20489998	2423	2474	-633	-637
chr13:21617499-22295998	20919	-13267	-17479	-17545
chr13:24014999-24227998	5492	5512	1041	1000
chr13:25223999-25379998	9132	63508	-4047	-4075
chr13:26174999-26501998	9874	9903	-5225	-5276
chr13:26972999-27365998	12450	12505	-3835	-3813
chr13:27362499-27992998	-337	-315	5130	-8572
chr13:28817499-29387998	2414	2459	-18672	-24808
chr13:29499999-29720998	8300	-4582	-6979	-7009
chr13:29756999-30122998	14354	14440	-7812	-7860
chr13:30665999-30809998	-3175	-3276	-6909	-6945
chr13:31424999-31751998	-680	-698	-9695	-9730
chr13:31802499-32312998	-60197	-5162	-2680	-2728
chr13:32585999-32648998	337	383	1929	1932
chr13:33218999-33545998	9753	9782	-3140	2271
chr13:33544999-33727498	-2142	-2186	-3470	-3485
chr13:33847499-35192998	-123472	-29362	-28435	-28469
chr13:36274999-37070998	397	321	38291	-1816
chr13:37076999-38964998	32289	-7818	-49316	-49412
chr13:39011999-39680998	-96318	39353	3652	-25369
chr13:40055999-40691998	13388	13401	-8844	-8856
chr13:41069999-41225998	5205	5262	-3550	-3612
chr13:41345999-41660998	7197	7248	7322	7372
chr13:41659999-42119998	-7007	-7043	-9242	-9259
chr13:42957499-43883998	12234	12287	-9285	-4497
chr13:43892999-44469998	1666	12653	1172	1156
chr13:44468999-44975998	2170	2154	-2859	-5969
chr13:45035999-45314998	11504	11533	-3750	-3773
chr13:45617999-45725998	5686	5707	-7703	-7768
chr13:46046999-46132498	5712	5791	-5757	-5772
chr13:46149999-46325998	10662	10605	-4196	-4209
chr13:46475999-46794998	17108	17146	36761	36808
chr13:46807499-47783998	24259	24306	-9644	-9673
chr13:48119999-48239998	7055	7102	-6434	-6455
chr13:48494999-48584998	85407	-2382	-4591	-4629
chr13:48587999-48776998	-7593	-7631	-7701	6424
chr13:49295999-49439998	5332	5354	4100	4076
chr13:49937499-51089998	-1144	-1006	-19786	-19781
chr13:51116999-51296998	4047	8946	-10411	-10424
chr13:51416999-51802498	18165	18201	12783	1285
chr13:57587499-59330998	37560	37578	-12501	60819
chr13:59381999-59684998	9797	9817	-4368	-4379
chr13:64482499-65679998	47570	1156251	-41210	-41247
chr13:71267499-71894998	-26424	-26374	-15533	-15556
chr13:72713999-73729998	-70418	13756	-21421	-21457
chr13:73739999-75227998	14871	14942	-8064	-8109
chr13:75476999-75552498	5689	5640	-3093	-3079
chr13:75869999-76478998	463	509	-5280	-5290
chr13:76469999-76991998	3718	3708	10806	35
chr13:76992499-77577498	10304	-467	-11658	-11669
chr13:77582999-77759998	-17160	-17171	-7938	-7963
chr13:77767499-78132498	12114	12168	5351	5363
chr13:78131999-78986998	5849	5861	-8378	404460
chr13:79415999-79550998	8228	8315	-9343	-9383
chr13:79624999-81052498	54451	54476	-34733	-34784
chr13:84881999-85842498	14299	14345	-14189	-35733
chr13:90503999-90872998	363466	296672	-4503	-4498
chr13:91055999-91418998	22236	-38496	-12136	-12164
chr13:91349999-91412498	-909	-1437	-5636	-5664
chr13:94427999-94625998	7765	7805	-5525	-8419
chr13:95183999-95407498	5556	5542	-3048	-3048
chr13:95484999-95862498	-6247	-6318	-28114	-28148
chr13:95996999-96965998	-16317	-16305	-7515	52229
chr13:97104999-97361998	5071	5111	-2352	-2364
chr13:97357499-97437498	2146	2134	-77852	-4113
chr13:99170999-99267498	5720	5771	-1381	-1458
chr13:99263999-99440998	2117	2040	1459	1488
chr13:99896999-100541998	3521	3553	1000	-27009
chr14:100286999-100382998	-1608	-1592	867	889
chr14:100379999-100658998	-1954	-1999	-4011	-4074
chr14:100661999-101678998	1460	1472	-13320	28498
chr14:101699999-101954998	7481	7496	5299	6280
chr14:102428999-102521998	9166	9256	2639	2677
chr14:102521999-102592498	2637	2675	955	-398
chr14:103070999-103301998	4736	4746	-9010	-9035
chr14:103496999-103562998	3336	3365	9166	9223
chr14:103564999-103694998	7164	7221	-15397	-15389
chr14:103796999-103994998	11576	11594	-73355	-73389
chr14:104072499-104639998	5648	5638	172	118
chr14:22302499-22379998	1274	1324	-4444	7632
chr14:22385999-22478998	1598	1630	-5804	-5864
chr14:22559999-22657498	-2670	-2811	597	605
chr14:22982999-23060998	495	3768	-2774	-2802
chr14:23060999-23114998	-2776	-2804	-5561	-5586
chr14:23117499-23195998	3477	3525	-8726	-8766
chr14:23468999-23564998	293	629	-2061	-2078
chr14:24236999-24305998	5289	-4548	2290	2270
chr14:24326999-24440998	5341	5337	-4090	1851
chr14:24714999-25164998	-4429	-4390	-13860	-13887
chr14:28277999-28619998	-135374	331394	-10566	-10604
chr14:28709999-30338998	41664	44450	-8338	36496
chr14:32063999-32258998	9748	9825	-3934	-3980
chr14:33830999-34238998	8807	8814	-10796	-10831
chr14:36203999-36387498	3728	170204	-13262	-13294
chr14:37229999-37884998	788	-287646	-10128	-10248
chr14:37976999-38207998	9045	9072	-10519	-221926
chr14:38711999-39023998	10012	10073	-8421	-8451
chr14:39032499-39444998	-16923	-16953	23117	-12074
chr14:39497999-41499998	-6869	-28493	100738	610355
chr14:42077999-43247998	32313	32353	646731	-392738
chr14:44879999-45284998	-33576	17159	-16257	-16285
chr14:49584999-49850998	2060	1456	2087	3011
chr14:51277499-51782498	5998	-37319	-2192	-2238
chr14:51994999-52284998	1330	-5601	-12431	-12487
chr14:52289999-52479998	9860	9902	-180138	72619
chr14:52640999-52794998	37774	54743	28753	-3401
chr14:52797499-53321998	26251	-5903	-15601	-15634
chr14:53319999-54357498	-13603	-13636	-9299	-9310
chr14:54554999-54782998	9164	9207	-111	-136
chr14:55079999-55166998	9740	9759	-5826	-5856
chr14:55265999-55361998	5269	5267	-7187	-7227
chr14:55694999-56482498	12523	12548	-7855	-7898
chr14:56483999-57326998	6594	6650	-9557	-9585
chr14:58196999-58433998	-30420	2893	-38082	-6375
chr14:58484999-59117498	16383	16439	9814	9856
chr14:59119999-59450998	7312	7354	-6579	-6614
chr14:59587499-59929998	-10629	-10630	-11054	-32057
chr14:60059999-60188998	4674	4702	-4427	-4497
chr14:60617499-61267498	8012	8058	2223	2270
chr14:61289999-61460998	-3599	-3673	944	955
chr14:61454999-61844998	1811	1866	-7196	-7222
chr14:62156999-63287998	6168	-29966	-11038	101038
chr14:63626999-63776998	6097	6145	-6633	-6645
chr14:63791999-64310998	-21635	7767	-7348	-7369
chr14:64334999-64523998	9322	9369	-12721	-12731
chr14:64661999-64772998	9694	9720	-8060	-8098
chr14:64982499-65107498	1409	1399	56784	-4869
chr14:65159999-65417998	4282	4330	-2798	-2820
chr14:66344999-67147498	14580	14659	-9534	-9613
chr14:67523999-67574998	2903	2828	-3536	-3571
chr14:67817499-68852998	19735	-801	-8865	-8879
chr14:68854999-69113998	8377	8431	-12539	-6392
chr14:69582499-69734998	-2151	-2198	-7850	-7892
chr14:69809999-70073998	8856	8927	151	116
chr14:69812499-70042498	6356	6427	-14481	3694
chr14:70613999-70718998	8290	8332	-4711	-4853
chr14:70814999-70979998	2862	2829	-7409	-7449
chr14:71096999-71765998	7049	7067	-12745	-12774
chr14:72011999-72425998	12169	92231	-5035	-5083
chr14:72506999-72914998	7210	7285	-9842	-9887
chr14:73286999-73481998	8369	-113660	-9676	-4228
chr14:73489999-73640998	-17678	933	-7398	-7426
chr14:73721999-73832998	6906	6916	-5643	-7258
chr14:74099999-74261998	11807	11803	-4368	-10308
chr14:74354999-74489998	7485	7513	2077	2033
chr14:74843999-75117498	17056	17101	15068	15102
chr14:75304999-75494998	-1307	-1321	-6016	-6058
chr14:75569999-75659998	7851	7852	-5657	1225
chr14:75689999-75992998	19382	19393	-10372	-10475
chr14:76040999-76397998	9967	10014	-10626	-10672
chr14:76704999-76787498	5279	5321	-2516	-2545
chr14:76809999-76869998	1103	1131	2957	3000
chr14:76868999-77094998	3955	3998	-141	-176
chr14:77127499-77318998	-2408	-2420	-2893	-2948
chr14:77840999-78614998	21364	21405	-16780	-16832
chr14:78914999-80914998	-12789	96284	39914	26752
chr14:80936999-81221998	17912	4750	-9939	-942
chr14:81169999-81219998	770	735	-7939	1058
chr14:81260999-81464998	8577	8626	-282	-343
chr14:81698999-81999998	11424	11461	-7780	-9490
chr14:85181999-86069998	14065	14102	-12734	-12738
chr14:85857499-86059998	-871	-860	-2734	-2738
chr14:86075999-86933998	-18736	-18740	27303	-30319
chr14:87935999-88187498	9153	9195	2011	2040
chr14:89021999-89924998	5461	5476	-9518	-9559
chr14:89933999-90248998	5635	5673	-13448	-13504
chr14:90251999-90758998	-16450	-16506	-401	-443
chr14:90896999-91174998	6186	3924	-1648	-1681
chr14:91172499-91292998	850	817	-6366	-6379
chr14:91316999-91427998	-5491	-5460	-548	-587
chr14:91507499-92003998	-80050	3077	-6953	-6964
chr14:92354999-92457498	-2223	-2210	-604	-635
chr14:92456999-92687998	-106	-137	-928	-901
chr14:92699999-92792998	-12930	4555	-9021	1124
chr14:92942999-93182998	9069	9106	-4788	1987
chr14:93218999-93557998	305	304	-14035	-14058
chr14:93647999-93912498	7289	7280	-5567	-5617
chr14:93929999-94010998	6451	9837	-5457	-9052
chr14:94349999-94422498	5702	5733	1178	-9345
chr14:94424999-94493998	-1324	9079	-7529	-7581
chr14:95429999-95546998	12698	12720	14106	-12081
chr14:95554999-95780998	6104	6084	-6459	-97037
chr14:96092999-96281998	7699	7729	-6307	-6311
chr14:96287999-96431998	9215	9243	-7409	-7440
chr14:98129999-99284998	8784	8808	-18249	-18283
chr15:100337999-100604998	1186	4208	22979	-2758
chr15:100910999-101012998	7134	7148	2385	2383
chr15:101012499-101276998	2883	2881	12134	526
chr15:101287499-101652498	1632	-9976	-32	-108
chr15:25310999-25451998	127505	127433	-13493	-12745
chr15:26864999-28073998	24505	-604300	12282	12317
chr15:34099999-34224998	10259	1923	-14812	-23
chr15:34847999-34967998	72395	72391	1885	1781
chr15:35072999-35456998	5653	5694	-12207	-12236
chr15:36479999-37967498	21219	21280	28382	28418
chr15:37982999-38424998	12880	12916	-10431	-10462
chr15:40042499-40107498	2771	2813	-2568	-2480
chr15:40214999-40277998	2358	2399	1547	1586
chr15:40274999-40342498	-121	-159	2221	2247
chr15:40342499-40427998	2219	2245	-5883	-5916
chr15:40439999-40898998	-17885	834	-3940	-4727
chr15:40897499-41217498	-2442	-3229	13295	13307
chr15:41604999-41667498	-970	-978	28717	-7133
chr15:41765999-41819998	6892	6941	-8390	8151
chr15:41906999-41978998	-2296	-2321	10693	-6384
chr15:41984999-42062998	4691	4703	-3103	-3148
chr15:43217499-43289998	8148	8166	-4238	-4282
chr15:44657999-44744998	5770	5784	-6415	-6445
chr15:45416999-45635998	13415	13439	-494	-1060
chr15:45707499-47165998	-1670	-1645	30161	30191
chr15:47174999-48299998	21159	21189	-14039	52605
chr15:48809999-50339998	-8715	-8730	19051	19089
chr15:50348999-50435998	10049	10087	-76949	-11728
chr15:50669999-50915998	5726	5752	-7408	-7390
chr15:51144999-51407998	-11913	-11898	-4513	-5974
chr15:51647499-51785998	2591	2649	-8793	-8802
chr15:51967499-52237498	14918	14959	-9922	-9946
chr15:52088999-52142998	-9938	-9951	-2959	-3010
chr15:52244999-52754998	11457	11501	-19297	-19344
chr15:52772999-53765998	7667	7741	42299	197140
chr15:53942499-55178998	20578	20638	-10437	-10437
chr15:55208999-55298998	8738	8790	-8355	-8400
chr15:55642499-55852498	-706	-747	-6213	-6234
chr15:56244999-56432998	1205	1209	-3939	-3994
chr15:56471999-57323998	19308	19345	16860	16875
chr15:57332499-57542498	8358	8373	-109	-14828
chr15:57551999-57626998	7991	8052	-65842	-14834
chr15:58212499-59690998	605	9296	394	425
chr15:59692499-60329998	-1108	-1077	-968	-3005
chr15:60575999-60932998	9961	9962	-15898	-15940
chr15:61162499-61839998	5091	-245442	-4294	-4332
chr15:61842499-62079998	-6796	-6834	-8116	-8119
chr15:62774999-63102498	-32438	7207	-8695	-8748
chr15:63149999-63284998	16389	16459	3969	4000
chr15:63287999-63407998	967	998	-4987	-5009
chr15:63455999-63605998	10866	-7497	4332	-5101
chr15:63743999-64076998	8297	8316	-7344	-9320
chr15:64162499-64391998	-8765	870	-238263	-35684
chr15:64402499-64679998	-248765	-46186	1617	1566
chr15:64676999-64736998	4615	4564	-5506	-5519
chr15:64732499-64814998	-1008	-1021	-4878	-4919
chr15:64832999-64910998	2932	2930	-5272	-5317
chr15:65030999-65108998	2216	2221	-7269	-7297
chr15:65183999-65302498	5315	1512	1916	1921
chr15:65312499-65399998	6526	6534	945	-14221
chr15:65627999-65882998	10773	10780	-13501	-13511
chr15:65912999-66290998	-43503	-10413	-3334	-3372
chr15:66292499-66506998	-4836	-4874	-9114	-1817
chr15:66582499-66867498	-15275	-15312	-4466	-1210
chr15:66941999-67310998	4870	4911	122712	-7070
chr15:67448999-67841998	8121	8145	-5402	-1653
chr15:67837499-68229998	-904	-949	-19011	-19038
chr15:68302499-68384998	4327	4363	-1389	-1391
chr15:68549999-68681998	672	709	-7798	-7852
chr15:68722499-68882998	-48300	8153	-6961	-6997
chr15:69039999-69470998	-8334	19280	-4860	-4915
chr15:69469999-70564998	-3862	-3917	-52042	-4104
chr15:71105999-71447998	9373	-280632	791	781
chr15:71444999-71735998	-1354	3779	-5233	65315
chr15:71735999-72179998	-5235	65313	19859	15254
chr15:73550999-73712998	9666	9723	-8020	-8026
chr15:74375999-74444998	-594	-565	-6100	-6123
chr15:74627999-74768998	4155	7379	92	16
chr15:74839999-74909998	3232	3314	-8205	-3157
chr15:76052499-76147498	5123	5137	576	608
chr15:76347499-76889998	-16996	-17043	13542	15418
chr15:76967999-77033998	5498	5526	1262	-9504
chr15:77107499-77547498	349	362	-3966	-4008
chr15:78302999-78428998	5584	-3365	-5954	-6024
chr15:78902999-79027498	6991	6995	1017	1067
chr15:79024999-79193998	469	3565	-9412	-9445
chr15:79856999-80000998	-3308	-3316	-7411	-7442
chr15:80054999-80180998	5901	4493	-7462	-7516
chr15:80411999-80975998	7068	44008	1726	1741
chr15:81149999-81267498	5833	5851	-880	-926
chr15:81269999-81338998	-3382	-3428	-2199	-4974
chr15:85856999-87605998	1943	1975	-915	66504
chr15:87579999-88254998	25083	92502	-7997	-8005
chr15:88249999-88452498	-2999	-3007	-2113	-2129
chr15:88451999-88883998	-1615	-1631	-5083	-5121
chr15:88895999-89024998	-1591	-1550	-7242	-7244
chr15:89048999-89183998	8684	8710	-6078	-6089
chr15:89354999-89429998	3783	3787	901	870
chr15:89744999-89892498	-4778	-4751	-17342	1600
chr15:90146999-90227998	-3679	-3642	5405	5339
chr15:90494999-90632498	-12407	2005	15709	15764
chr15:90635999-90938998	12207	12262	-4528	-4572
chr15:91049999-91283998	28	-4	5531	-12254
chr15:91844999-92092498	4850	7847	5256	-10055
chr15:92779999-93029998	17349	17361	802	852
chr15:93029999-94137498	800	850	-17425	-17429
chr15:94154999-94331998	9391	9426	-4449	-4438
chr15:95309999-96320998	-17922	-50372	6392	6417
chr15:96317999-97247498	9390	9415	-1522	-1558
chr15:97242499-97762498	3476	3440	-16846	-7204
chr15:97892999-98186998	6186	6195	-8828	-8873
chr15:98300999-98429998	-8370	-5691	-1464	-1492
chr15:98432999-99087498	-4466	-4494	-10579	-10620
chr15:99929999-100337498	-1466	-1462	1688	4710
chr16:10247999-10514998	8971	9001	-237	-206
chr16:10946999-11394998	7096	-2511	1389	1426
chr16:11404999-11522498	754	2673	9828	9836
chr16:11532499-11647498	-174	-166	-5947	-5963
chr16:12443999-12836998	11421	11453	-17456	-17479
chr16:19899999-20389998	-461	-473	-4057	-6429
chr16:2009999-2150998	-6019	13284	2714	2690
chr16:23429999-23679998	4507	4477	48067	-38624
chr16:23792499-24039998	9068	9068	2215	2240
chr16:24039999-24509998	2213	2238	-5024	-5094
chr16:25055999-25109998	-215	-180	-3355	1602
chr16:25271999-27119998	4772	-14086	-10167	-10185
chr16:27147499-27469998	7678	7712	-12685	-12724
chr16:27599999-28084998	39978	39971	-14080	-14092
chr16:28100999-28226998	-30082	-30094	-8674	-8695
chr16:28272499-28319998	5387	5396	1927	-2739
chr16:3167499-3502498	-15129	-16908	-1621	-1625
chr16:48164999-48647998	79	27	-17386	-17425
chr16:48680999-49358998	6636	6698	-8350	-8303
chr16:49397999-49932498	10102	10147	25624	-55645
chr16:49991999-50825998	33009	33064	-19598	-19620
chr16:50667499-50752498	-1926	-1976	-4718	-4748
chr16:52160999-53022498	30729	30745	112	102
chr16:53024999-53519998	-2390	-2400	-9345	-9377
chr16:53525999-55319998	-15347	-15379	3891	51211
chr16:55457999-55709998	7262	7269	2487	2497
chr16:55931999-56330998	12455	12497	-12481	-12521
chr16:56570999-56711998	6216	6225	-9773	-9811
chr16:56861999-56947498	5402	5442	17242	3948
chr16:57077999-57176998	6403	6443	-8805	-8825
chr16:57581999-57653998	-5468	-5416	-4786	-4771
chr16:57749999-57879998	7353	7399	-16228	14196
chr16:57896999-58007498	2891	-2806	-6711	-6744
chr16:58016999-58127998	3860	3873	-5856	1550
chr16:58331999-58496998	4855	4860	-9104	-9103
chr16:58505999-58763998	6090	6092	-7395	-7422
chr16:58781999-60518998	-25397	-25424	-315200	-315258
chr16:65123999-66347998	-5812	-5879	-3250	-32610
chr16:66272499-66319998	-1875	-1923	-4595	-4610
chr16:66352499-66878998	5165	-37112	-5657	1528
chr16:6704999-6992998	-20745	-20716	32777	-308714
chr16:67247499-67477498	31937	-2964	3850	3848
chr16:67519999-67667498	1234	1276	557	524
chr16:67669999-67807498	-1945	-1978	9234	-445
chr16:67811999-67877998	4732	4777	5909	-5009
chr16:67882499-67932498	1407	1420	-3831	-3875
chr16:67985999-68044998	7402	7431	-4234	-4272
chr16:68087499-68232498	6539	-2861	-2926	-2943
chr16:68237499-68336998	2625	260	-8162	-8217
chr16:68438999-68516998	6635	6658	3775	3746
chr16:686999-803998	-800	-2673	9850	3868
chr16:68699999-68807998	4551	4595	-7525	-7578
chr16:68847499-69129998	-58	-59	-5820	20345
chr16:69134999-69297498	-10822	15343	-10323	-10395
chr16:69386999-69692998	9208	-1232	16697	16716
chr16:69704999-69759998	4695	4714	-4960	2322
chr16:71648999-72110998	130	-3373	-11477	-11506
chr16:72112499-72479998	12581	12595	-12636	-12628
chr16:73049999-73202998	-54659	-1745	-6011	-6059
chr16:74987999-75116998	10642	-2767	-5557	-5597
chr16:75194999-75407998	4494	4526	-4915	-22285
chr16:75782999-77177998	6364	6378	-6051	-6076
chr16:77228999-77592498	-5660	7205	7512	-8103
chr16:77666999-77981998	8893	8930	-10252	-10265
chr16:78113999-78242998	8905	8991	-7623	-120007
chr16:79256999-79604998	4703	4671	-2636	-2695
chr16:80519999-80831998	6641	6600	-7000	-7015
chr16:81359999-81734998	6520	6553	3168	3162
chr16:81734999-81887498	3166	3160	-1334	3053
chr16:82016999-82241998	14603	14643	-11767	-11801
chr16:82253999-83452498	9688	9700	-5517	-236905
chr16:83819999-83888998	6243	6306	-9963	-9979
chr16:83954999-84065998	-771	-1900	-246	-291
chr16:84263999-84500998	13413	13443	10515	3712
chr16:84503999-84626998	7513	710	-4066	-4032
chr16:84971999-85100998	-1263	-1326	-14077	-14102
chr16:8549999-9149998	17802	17837	10289	-10757
chr16:85808999-86022498	10340	-9361	-5932	-5937
chr16:86067499-86527498	5484	5529	-7231	-7253
chr16:86549999-87293998	13959	5263	4109	-15224
chr16:87296999-87764998	1107	-18226	4395	13058
chr16:88286999-88427998	450	96941	9561	9524
chr16:9149999-10209998	10287	-10759	-28238	-28300
chr17:10625999-10877498	5224	-7719	-1374	-32193
chr17:12187499-12972498	-6663	-190040	30798	45622
chr17:1262999-1337998	-3736	-3674	-5270	-5284
chr17:13304999-15219998	32970	33019	-6109	-6128
chr17:1340999-1532998	-8272	-8286	-17190	-16315
chr17:16364999-16442998	-1056	-1059	10409	-4128
chr17:16447499-16526998	5907	5928	-5551	-5560
chr17:1649999-1880998	-1007	-1102	1966	-15378
chr17:1894999-2039998	-12036	13942	2072	2042
chr17:2045999-2252998	-3930	3838	-8050	-8076
chr17:2774999-3037498	11469	11477	6409	11389
chr17:28554999-28717498	-6661	-6722	9507	2362
chr17:28718999-28954998	8005	860	-1298	-2563
chr17:28957499-29120998	-3800	-5065	3231	3264
chr17:29122499-29294998	1729	1762	-3682	-568
chr17:29357999-29559998	12292	11996	7954	13011
chr17:29798999-29939998	8953	8971	-8446	-8469
chr17:30023999-30097498	-2075	-2118	-1584	-3822
chr17:30102499-30341998	2164	2198	-1725	-1703
chr17:3035999-3577498	7907	12887	-41821	25238
chr17:31429999-31532998	7435	7476	789	796
chr17:31547499-31854998	11339	2290	-12242	4343
chr17:32456999-32768998	4939	-12585	-13682	-13739
chr17:32774999-32918998	8704	8725	-8903	-8958
chr17:33762499-34169998	-11161	-11208	1388	-6106
chr17:34364999-34422498	-3351	-3327	-2051	-2009
chr17:34419999-34524998	447	489	-5491	-5561
chr17:34985999-35126998	-4779	-4859	-7077	-7111
chr17:35144999-35546998	-2612	-2738	-7431	-7446
chr17:35597499-35753998	15624	-10218	-6334	-6366
chr17:3731999-3830998	5856	5903	-3649	-3664
chr17:38669999-38747998	-2261	-2315	-12725	4616
chr17:38972999-39158998	2980	10335	5755	5802
chr17:3908999-4013998	5000	5041	-9179	-9224
chr17:39257999-39407998	3487	-13097	119406	-6302
chr17:39533999-39989998	-6596	14094	-9383	-9395
chr17:39542499-39622498	5580	5594	-395	-354
chr17:40112499-40172998	-643	-688	-4421	-4451
chr17:40194999-40294998	-3201	-3249	-4084	-4129
chr17:40298999-40358998	4175	4209	-350	-318
chr17:40793999-41672998	9683	9735	-5815	-5855
chr17:4190999-4418998	8984	24529	1781	1810
chr17:43217499-43322498	-45156	-4733	-12542	-6764
chr17:43316999-43367998	-7044	-1266	21586	861
chr17:43388999-43487998	584	-571	-4219	-4268
chr17:43571999-43679998	4809	4837	-1898	-1935
chr17:43688999-43766998	5541	5585	-371	-427
chr17:43774999-43847498	-8373	-1493	-1040	-1089
chr17:43942499-43999998	1655	1679	-4915	-4942
chr17:4415999-4553998	-2629	-2643	11737	1456
chr17:44202499-44354998	1361	1369	-4047	-4091
chr17:44392499-44527498	7880	7955	-4152	-4180
chr17:44527499-44642498	-4154	-4182	30217	-5750
chr17:44768999-44876998	5955	5984	1820	-11694
chr17:44912499-45029998	-1221	7697	-7837	-7884
chr17:4706999-4899998	3042	-2836	3773	-461
chr17:47837999-47894998	3345	3384	-4861	-4904
chr17:47972499-48023998	-1633	-1682	1224	1252
chr17:48142499-48635998	-11068	-11113	578	-17275
chr17:48667499-48797498	4309	4345	-6269	-6308
chr17:48803999-48884998	1010	1065	-134	-5884
chr17:4898999-5072998	-3088	537	-10402	5406
chr17:49414999-49559998	-6834	4	-2394	-2370
chr17:49565999-49700998	2011	2049	3074	3040
chr17:49856999-50006998	4278	4293	-8562	-8601
chr17:50018999-50093998	7978	8031	428	-6385
chr17:50192999-50302498	5434	7693	-4922	-4956
chr17:50540999-50702998	953	6088	2361	4948
chr17:50777499-50849998	5830	5856	2275	2307
chr17:50852499-50960998	-227	-195	-3974	-4052
chr17:50972499-51162498	-15476	-15554	4741	3892
chr17:51293999-51749998	4965	4999	14560	-214002
chr17:5192499-5244998	-502	-537	4719	4784
chr17:54974999-55346998	-6744	-6284	1947	9897
chr17:55349999-55520998	-1055	6895	5574	5605
chr17:55520999-55604998	5572	5603	-3043	-3070
chr17:5579999-6439998	7612	7654	-3793	-3812
chr17:57116999-57839998	-2777	-2773	-6469	-6512
chr17:57847499-58004998	10588	10655	-5289	2323
chr17:58118999-58178998	-5764	3142	-6339	-6319
chr17:58193999-58496998	6232	6222	-9318	8195
chr17:58703999-59015998	7150	7180	-10909	-10971
chr17:59318999-59444998	-7860	-7826	-3994	-4039
chr17:59457499-59507498	-16496	-16541	14175	14190
chr17:59744999-59862498	2031	2065	-2895	-2899
chr17:60052499-60683998	-15206	50260	36948	36954
chr17:62696999-62978998	-3650	6971	-10350	-10382
chr17:63074999-63413998	38361	7483	-7073	-7096
chr17:64025999-64139998	-28	-49	-6196	-6216
chr17:64415999-64497498	2956	2900	-4835	-347
chr17:65225999-66173998	5858	5915	-8247	-8280
chr17:66185999-66692998	14779	6026	22887	-19023
chr17:67069999-67361998	95488	151249	12782	12823
chr17:67373999-67481998	780	821	-6399	-6446
chr17:68522999-68768998	16708	-24292	3032	3044
chr17:68767499-69248998	4530	4542	-13343	-2043
chr17:6905999-7016998	5180	8062	-2078	-2250
chr17:69537499-70634998	-11309	-11314	1711	1743
chr17:7040999-7178998	4921	4968	-1415	-1446
chr17:7047499-7139998	-1579	-1532	-3553	-3592
chr17:70631999-72548998	-1873	-1909	8053	8145
chr17:72548999-73192498	8051	8143	-864	-2760
chr17:73190999-73238998	634	-1262	16848	-6642
chr17:73247999-73379998	7846	7904	-9878	-9939
chr17:73406999-74195998	22557	22584	3811	3770
chr17:74204999-74300998	-1429	-1385	326	359
chr17:74299999-74360998	1324	1357	678	638
chr17:74372999-74459998	-4565	-4541	-2265	-2286
chr17:74537499-74649998	-4251	-4307	-3540	-3537
chr17:74654999-74741998	2612	2628	2788	2804
chr17:74786999-74867998	4636	4667	-2950	-2962
chr17:74962499-75009998	-741	-738	2570	-3127
chr17:75044999-75207498	-32432	2079	-5605	-5603
chr17:7508999-7562998	5939	5976	-1839	-1879
chr17:75275999-75417498	-4702	-4705	-4747	-4753
chr17:75419999-75517498	6491	6506	-1570	-1596
chr17:75668999-75752998	6137	-1773	863	867
chr17:75757499-75899998	-3639	-3635	-3407	-3449
chr17:75902499-76009998	2635	2676	-4188	-4238
chr17:76112999-76289998	8573	8621	-10326	-10350
chr17:7625999-7689998	6640	6664	-1812	-1838
chr17:76298999-76403998	-19328	-19352	4735	4716
chr17:76460999-76511998	-289	-251	-5451	3651
chr17:76514999-76722498	8248	649	4701	-7471
chr17:76849999-77072498	-10120	18348	-5513	-5545
chr17:77078999-77255998	7671	7663	-8781	-8824
chr17:7721999-8063998	-4578	-4606	-3633	-3588
chr17:77321999-77504998	9583	3398	-3757	-9902
chr17:77510999-78023998	-9759	-15904	-4455	-4376
chr17:78104999-78182998	7778	7820	-6255	4342
chr17:78247499-78434998	3575	3593	10803	10792
chr17:78489999-78709998	7291	7298	-1326	-1322
chr17:78692999-78837498	15672	15676	5972	3458
chr17:78842499-78980998	970	-1544	-9549	5159
chr17:7909999-7992498	3110	3137	-2140	-2216
chr17:7989999-8057498	358	282	373	319
chr17:80002499-80408998	3472	3515	18048	6385
chr17:80414999-80987998	12046	383	1108	-702
chr17:8062499-8119998	-2135	-2090	-1075	-1111
chr17:80984999-81107998	-3510	2296	-6104	-6078
chr17:81137999-81236998	4868	4961	4833	4800
chr17:81248999-81491998	4481	4508	-7519	-7543
chr17:82346999-82418998	4977	5028	-4258	-4344
chr17:8247499-8304998	-24033	540	-4159	-4199
chr17:8381999-8792998	1343	1251	-6982	-7058
chr17:8894999-8999998	111	132	-1810	-1809
chr17:9004999-9574998	-6812	-6811	2338	2372
chr17:9911999-10299998	-5887	-5857	-4076	-4041
chr18:12377999-12674998	13822	-702	-14952	-14994
chr18:12719999-12944998	7228	7265	-10315	3458
chr18:13550999-13634998	7228	7277	-4627	-4670
chr18:13817999-14093998	-4562	-4551	-7225	-7246
chr18:23017499-23417998	14155	14186	-6004	-6064
chr18:23504999-23594998	713	657	-7928	-7962
chr18:24350999-24494998	8879	8921	-5894	-5902
chr18:24509999-25912498	4519	-20904	9303	-16133
chr18:2552499-4082498	-4791	-4807	-13750	-13785
chr18:26007499-26087498	-85699	83398	16285	3400
chr18:30952499-31547498	19072	46886	8570	8604
chr18:31549999-31727998	6068	6102	-5438	-5453
chr18:31736999-31824998	4322	4395	-5163	-5196
chr18:31829999-32139998	-10165	-10198	18189	18235
chr18:32150999-32561998	7187	7233	-9351	-90920
chr18:32662499-33245998	52210	52238	-13777	-13736
chr18:34097999-34862498	24930	24964	-52538	-74377
chr18:34997499-35154998	8661	8697	-10833	-10864
chr18:35384999-35714998	1675	1728	41708	41720
chr18:35747999-35959998	8706	8718	-9418	-9527
chr18:35972999-36302998	-22420	-375	-18110	-18139
chr18:37946999-39949998	-168306	-168265	-378282	-108374
chr18:4103999-5060998	2601	-35287	-3095	-3085
chr18:42113999-43544998	528	554	26253	26284
chr18:45617999-46104998	3143	3179	-31034	-31089
chr18:46133999-46673998	14917	15001	-15529	-15544
chr18:47762999-48029998	-4810	-6446	1167	1209
chr18:48467499-48672498	-2099	-2106	2916	2951
chr18:48668999-49494998	-4532	-4586	15835	-2473
chr18:49502499-49868998	8333	8343	-10082	-10093
chr18:50262499-50379998	6119	4036	-22570	-4992
chr18:50801999-51080998	18070	18102	29483	29533
chr18:51098999-51407498	11481	11531	-22848	-209483
chr18:5231999-5294998	-158172	6016	130116	1156
chr18:5414999-5589998	10114	10127	-43140	-6392
chr18:54218999-54275998	51502	5703	-5496	-6401
chr18:54674999-54992998	-3531	-3530	-9687	-9713
chr18:55214999-56592498	19792	19824	-16223	-16254
chr18:5591999-5861998	-45142	-8394	6395	6401
chr18:56594999-57579998	-18725	-18756	-17971	6679
chr18:57619999-57884998	10320	1825	-2996	-3013
chr18:58037999-58130998	5666	5704	5005	4942
chr18:58514999-58769998	14921	14948	-1394	-1376
chr18:5870999-6530998	-2607	-2601	-8988	-8999
chr18:58769999-59072998	-1396	-1378	-2407	11400
chr18:59302499-59402498	6159	6164	190	172
chr18:59828999-59994998	-5207	-5189	1563	-6675
chr18:61544999-62144998	6668	6700	-13487	-13515
chr18:62162999-62585998	20761	20804	349	394
chr18:62705999-62984998	8958	8994	-2153	-2177
chr18:63007499-63337498	8935	8961	2575	2502
chr18:63447499-64012498	-8054	-8081	5558	-17532
chr18:64022499-65137498	-4444	15510	-727776	-1039809
chr18:66549999-66755998	66943	322464	-139055	116466
chr18:67205999-68664998	-5546	11730	-4421	50148
chr18:69851999-70082998	344024	97115	113026	-10128
chr18:70184999-70459998	11024	11050	-5081	-5107
chr18:70762499-72724998	19494	19583	37703	37757
chr18:7190999-8414998	-13677	-13681	-25159	-25188
chr18:74141999-74600998	-24804	5829	-2108	22648
chr18:74615999-75497498	7664	7646	-18280	-18319
chr18:76361999-76718998	-12708	-12751	-9013	-9053
chr18:76999999-77054998	611	655	140	114
chr18:77057999-77132998	1750	-2888	1339	1286
chr18:79046999-79280998	-60675	22128	-34282	-34304
chr18:79472499-79519998	56473	56427	8975	8929
chr18:854999-2552998	9966	-9622	-5289	-5305
chr18:8645999-8993998	8701	8705	-5524	-5573
chr18:9065999-9152498	7754	-3669	-4346	-4377
chr18:9562499-9964998	13131	-606	6502	6541
chr18:9962999-10529998	8500	8539	-9693	-4056
chr19:10091999-10256998	7143	4211	2182	2199
chr19:10256999-10397998	2180	2197	6287	6311
chr19:10577499-10649998	3656	3683	-5049	3975
chr19:10652999-10700998	-8051	973	-1052	-1073
chr19:10707499-10869998	-7554	-7575	1455	1418
chr19:10874999-10925998	-3547	1838	10824	2680
chr19:11027999-11132998	8079	8129	-1854	4893
chr19:11132499-11207998	-1356	5391	-3996	-4004
chr19:11288999-11382498	-478	-433	428	470
chr19:1274999-1402498	4887	4885	-855	4838
chr19:12968999-13097998	-3533	-3913	3450	3471
chr19:13099999-13154998	1448	1469	-4560	8189
chr19:13274999-13727498	2319	2339	-6030	4155
chr19:13775999-13868998	9102	-1549	-6551	-6587
chr19:13874999-14077498	5283	5299	-2219	-2246
chr19:14567999-14690998	4175	6419	-4366	-983
chr19:15174999-15257498	2647	2689	3644	3610
chr19:15575999-16032498	8821	8866	-6620	-6610
chr19:16235999-16394998	11748	11800	-8159	-11569
chr19:16532999-16659998	-4708	-4688	280	262
chr19:16760999-17057998	10696	10770	-5355	9647
chr19:17059999-17201998	-7357	7645	3395	3447
chr19:17339999-17393998	6368	6396	1100	1158
chr19:17392499-17467498	-1251	-1239	-13872	5859
chr19:17469999-17579998	-16374	3357	-5692	-24451
chr19:17699999-17779998	4052	4094	-4461	-4480
chr19:17783999-17855998	575	539	-226	-287
chr19:17861999-17932498	-2383	-2358	185	185
chr19:17936999-17999998	1450	1450	-2968	1183
chr19:18002499-18062998	4649	-1319	-4401	589
chr19:18203999-18257998	-1070	4538	-5992	-6045
chr19:18272499-18329998	6156	7122	-1482	-1486
chr19:18339999-18417498	9712	9744	1950	-6741
chr19:18440999-18869998	10085	10117	-3303	-3332
chr19:19044999-19142998	8990	8992	-3186	-3189
chr19:19358999-19499998	2244	8054	-9426	-9449
chr19:19519999-19662498	12362	12412	-18487	1306
chr19:19664999-19964998	-20989	-1196	32847	32874
chr19:2014999-2099998	4763	4786	-3023	-3044
chr19:2272499-2319998	1364	1413	-3871	-3894
chr19:2462999-2639998	11696	-5947	-2833	-2876
chr19:2642999-2756998	5601	5657	-7609	-7623
chr19:28452499-28643998	13794	13825	-10056	-10094
chr19:2948999-3191998	2180	1710	18879	-6291
chr19:29600999-29723998	9745	5275	6618	6670
chr19:29727499-29885998	3116	3168	-12298	-12361
chr19:30657499-32237498	-7331	9023	-12686	-12704
chr19:3317999-3484998	6581	9166	168	-12862
chr19:33229999-33414998	5426	5456	1408	-8001
chr19:33414999-33774998	1406	-8003	3162	3227
chr19:33770999-34103998	747	729	-7503	17207
chr19:34634999-34718998	4677	4680	-6124	-6120
chr19:3534999-3627498	10266	10301	-8751	-438
chr19:35879999-35939998	2283	2306	7550	-8230
chr19:3656999-3710998	9019	9050	-4737	-4766
chr19:3776999-3827998	6781	6804	-5914	-5953
chr19:37889999-38225998	8864	8885	388	7999
chr19:38232499-38337498	1477	1497	-1813	-1853
chr19:38390999-38948998	12126	12120	3794	3728
chr19:39113999-39194998	-3486	-3385	-7582	-7588
chr19:39206999-39332998	5512	5524	-4702	3113
chr19:39342499-39389998	-439	-502	7807	1404
chr19:39545999-39680998	5587	5645	-8808	-6943
chr19:39785999-39849998	7157	7217	-5886	-3519
chr19:39984999-40097998	-14031	11978	41975	42008
chr19:40130999-40229998	8973	9006	-7924	-7957
chr19:40532999-40604998	-3742	-3690	-2668	5011
chr19:41198999-41262498	5427	5482	-42	-91
chr19:41306999-41439998	1703	1676	59	-8375
chr19:41441999-41579998	-1943	7543	-9192	-9213
chr19:41857499-41959998	2279	2697	-2051	-2077
chr19:42095999-42327498	-3399	12719	-2172	-2103
chr19:42443999-42539998	-3489	-5378	1862	-10586
chr19:4262499-4357498	4703	4706	-4704	-4750
chr19:43433999-43527498	-994	-974	-7825	5803
chr19:43820999-44510998	-10985	-11034	2130	60087
chr19:44564999-44663998	6043	6085	-6554	-9354
chr19:44717999-44774998	6029	6068	-4154	-4190
chr19:44897999-44957998	5767	5771	-6208	-2686
chr19:45429999-45485998	-1309	-2234	-68	-92
chr19:4565999-4640998	1704	-7486	-4575	-1868
chr19:46016999-46274998	-4	12116	5967	5933
chr19:46394999-46492498	718	774	-4454	-2852
chr19:46609999-46667998	4299	4329	-5819	-5826
chr19:4667499-4724998	-6886	-474	5875	-1073
chr19:46754999-46847998	-1042	2495	-7343	2933
chr19:46854999-47000998	1292	1278	-9624	-9684
chr19:47072999-47129998	6474	6507	865	855
chr19:47138999-47255998	-8137	-8147	-8399	1219
chr19:47285999-47399998	-1526	-1499	-8372	-8401
chr19:47429999-47708998	-2541	-2568	-1519	-1567
chr19:4805999-4859998	-1921	-2004	-8202	7736
chr19:48101999-48157498	1239	5510	-4849	-4888
chr19:48500999-48590998	5316	5306	-1905	-6560
chr19:48632999-48995998	13669	1654	2197	-2619
chr19:48787499-48844998	820	827	-2115	-2113
chr19:49073999-49214998	23981	11281	-6506	-6523
chr19:49385999-49445998	6071	6093	-2420	-2458
chr19:49493999-49577998	9224	2217	-7642	2593
chr19:49682499-49872498	-1617	-1631	17719	4206
chr19:49884999-49932498	5217	-7529	5306	-2949
chr19:49931999-49985998	5804	-2451	-2169	-2199
chr19:50351999-50474998	5224	5280	12034	-13627
chr19:5039999-5582998	-939	-8238	-4589	-4612
chr19:51152999-51266998	5948	5975	-7443	-7474
chr19:51779999-51832498	-1969	-1974	-1977	-2034
chr19:54320999-54398998	4306	4320	-7809	-7854
chr19:54397499-54444998	-6311	-6356	-5447	33869
chr19:54470999-54686998	7874	7867	-10555	-10595
chr19:54875999-54924998	5449	-330	-42079	-42045
chr19:55286999-55422498	5129	5189	-4128	-4163
chr19:55508999-55634998	-4795	-4831	-2424	-2429
chr19:5585999-5682498	-7591	-7614	4791	4689
chr19:56069999-56177498	-3410	-3408	-5422	-5451
chr19:56246999-56339998	6015	5967	-6273	-6322
chr19:56360999-58309998	-10338	-10392	-90847	-4712
chr19:5801999-5899998	2184	2203	-7263	3826
chr19:6044999-6129998	3122	4032	-4266	-3458
chr19:6212499-6302498	6155	6186	-2526	-2560
chr19:6364999-6427498	-10754	28357	-14899	-2666
chr19:6512999-6635998	4040	3297	-3784	-3752
chr19:6632499-6737498	-286	-254	-784	-803
chr19:6734999-6866998	1714	1695	-3224	-3286
chr19:7100999-7346998	1552	1518	-5718	-5747
chr19:7676999-7805998	3760	3747	-6222	-6238
chr19:8150999-8258998	7675	7700	-5816	-5844
chr19:8585999-8705998	128	90	-7706	-11542
chr19:9122499-9824998	14144	14177	10304	-5659
chr19:919999-989998	1860	1817	-7118	-7166
chr1:100457999-100883998	1721	1704	-15409	12067
chr1:100894999-101302498	26253	1065	6899	6948
chr1:10370999-10430998	6559	6616	-664	-590
chr1:10430999-10497498	-666	-592	-2666	-2687
chr1:10499999-10957498	-5168	-5189	3714	7677
chr1:107411999-107765998	18811	18863	-15395	-15469
chr1:108504999-108569998	7659	7678	340	297
chr1:108818999-108905998	9314	9291	-7664	-7708
chr1:109256999-109409998	6746	6780	-10417	-10439
chr1:109487499-109538998	3292	3306	-5962	-6549
chr1:109541999-109640998	4432	4464	-610	2525
chr1:109639999-109774998	388	3523	-1132	-1172
chr1:109772499-109988998	1366	1326	-4392	-4413
chr1:110042499-110117998	11497	-8010	-1368	-1393
chr1:110198999-110318998	-1917	-1887	-6208	-6243
chr1:110339999-110405998	-395	-997	6688	1697
chr1:110408999-110462998	3686	-1305	-2546	-2578
chr1:110615999-110782498	-35	-71	1011	971
chr1:110784999-110999998	-1491	-1531	-7423	30720
chr1:111014999-111437998	15656	15718	3766	11335
chr1:111449999-111776998	-8236	-667	-7283	-7270
chr1:111782499-112367998	-12785	-12772	1880	1843
chr1:112373999-112712998	-4122	-4159	3415	3468
chr1:112714999-112807498	1413	1466	1878	1895
chr1:11291999-11644998	28363	-18559	845	-2411
chr1:113132499-113687998	8178	8216	-9899	-10002
chr1:113814999-113972998	20885	-2554	4081	5987
chr1:113972999-114290998	4079	5985	-8021	-8012
chr1:114968999-115121998	10469	10523	-9012	-9036
chr1:115129999-115601998	9057	9095	-5974	-6048
chr1:115709999-115772998	-2999	7734	-947	-978
chr1:115789999-116027998	17906	17955	-7123	-7186
chr1:116127499-116499998	11681	11742	-746	-774
chr1:11647499-11727498	-1657	3121	-7511	-7546
chr1:116497499-116572498	1752	1724	-2048	-2032
chr1:116722499-117062998	2443	2480	4948	4983
chr1:117062499-117132498	5446	5481	-3696	-3781
chr1:117509999-117764998	2936	2940	-5955	-10776
chr1:117959999-119532498	-64322	-30300	11889	50523
chr1:11834999-11904998	3848	3875	2867	2869
chr1:12116999-12215998	1797	1833	-6978	-7001
chr1:12263999-12669998	11585	11596	-10845	-10843
chr1:15116999-15309998	11687	11720	-5065	-5085
chr1:151872499-152034998	-35911	9167	-267	2052
chr1:152045999-152195998	1993	2066	-6001	-5955
chr1:152189999-152464998	-3	43	-3204	-6438
chr1:15314999-15437998	8702	8762	-6658	-6694
chr1:153507499-153575998	2444	2441	-3345	-3310
chr1:153791999-153989998	5396	-727	-3097	903
chr1:153992499-154177498	-5599	-1599	8764	4820
chr1:154187499-154274998	-1238	-1207	-2650	-2665
chr1:154402499-154472998	-48690	2834	7000	5810
chr1:154475999-154554998	3998	2808	4655	3985
chr1:154559999-154940998	-347	-296	2976	2931
chr1:155087499-155174998	-1255	-2658	-1608	-1703
chr1:155930999-155993998	7308	3374	-4420	-4460
chr1:156086999-156137998	3805	3909	3348	-7524
chr1:156139999-156229998	1346	6200	-4370	-4401
chr1:156377999-156449998	5130	5184	-3978	-4011
chr1:156452499-156612498	4069	4099	-3264	-4274
chr1:156788999-156889998	8475	8519	319	250
chr1:157084999-157164998	5295	5340	-1189	-8814
chr1:157568999-157697998	11366	11452	-6457	-6515
chr1:157874999-157952998	3233	3285	-4230	-4265
chr1:157958999-158129998	4793	4847	-4811	-4856
chr1:158197499-158504998	6526	6553	1550	1595
chr1:158502499-159005998	4048	4093	-7104	-7160
chr1:159004999-159077498	-6106	-6162	-5317	-91
chr1:159125999-159782998	6479	6465	-2337	-2261
chr1:159785999-159897498	4506	4483	-5743	-5779
chr1:159929999-160013998	6592	6608	-6181	-6234
chr1:160087499-160399998	-1722	-1699	-23281	16553
chr1:160418999-160613998	9763	-2449	4927	-6767
chr1:160724999-160772498	2019	2016	-3994	-4003
chr1:16073999-16193998	-316	5072	-6048	-6086
chr1:160829999-160959998	759	704	-5575	-8450
chr1:160987499-161159998	2947	2907	5865	6363
chr1:161164999-161392498	863	1361	6996	7179
chr1:161757499-162047998	6188	8791	8140	8210
chr1:162842999-163325998	5013	11422	-9977	-4127
chr1:163361999-165083998	-2664	-40129	-10395	-10372
chr1:165383999-165597498	9043	9095	4282	4328
chr1:165596999-165927498	-3842	-3890	761	-2628
chr1:165929999-166829998	-1741	-5130	54470	9396
chr1:166904999-167062498	5524	5622	-3152	-3167
chr1:167060999-167219998	-1654	-1669	700	673
chr1:167216999-167546998	3698	3671	-6426	9316
chr1:167546999-167714998	-6428	9314	621	6155
chr1:167717499-167807498	-1881	3653	-3946	-4002
chr1:168594999-169362498	8680	8701	-13877	5448
chr1:169594999-169717498	6255	6303	-5285	-5289
chr1:169894999-171474998	34079	-712	10378	10411
chr1:17054999-17127498	4818	-814	-1581	-1578
chr1:17120999-17243998	4917	4920	-6778	-6781
chr1:171482499-171602498	2876	2909	42578	42644
chr1:171734999-171782998	66578	46470	18580	-1528
chr1:171794999-171992998	6578	6622	-7922	-7967
chr1:171997499-172433998	5411	5450	-4494	-4468
chr1:172736999-173210998	5792	5813	-8423	-8485
chr1:173423999-173827498	-3489	-3482	-2279	-2944
chr1:174251999-174749998	6233	6279	-5854	-5859
chr1:174754999-175002498	-10856	-10861	-3817	-2797
chr1:17494999-17612998	-584	-547	-5969	-5989
chr1:175024999-175144998	4867	-1519	1746	7244
chr1:175147499-175328998	-756	4742	-9170	-9205
chr1:175358999-175907998	14996	-39207	-19879	-19892
chr1:175924999-176228998	-36881	-36894	146161	-21379
chr1:176889999-177944998	7995	-8843	1170	1132
chr1:178025999-178302498	5977	6020	-2416	8373
chr1:178526999-179012998	5476	5510	-10129	-10166
chr1:178537499-178757498	-5024	-4990	11009	-3938
chr1:179072999-179375998	6336	6352	-6038	-6078
chr1:179702499-179816998	4015	4047	-2066	-6940
chr1:179837499-180192498	-22568	-27442	-4161	-4141
chr1:180203999-180497998	-15663	-15643	-15355	4979
chr1:180509999-180869998	5996	6016	-6621	-6673
chr1:180872999-181178998	-9623	9121	11044	11068
chr1:181184999-181430998	5042	5066	-5909	-5907
chr1:182075999-182408998	5167	5147	-12067	-12109
chr1:182592499-182789998	3322	3355	-3119	-243
chr1:182789999-182894998	-3121	-245	67669	-55718
chr1:183467499-183549998	2754	2776	-6200	-6238
chr1:183557999-183635998	-14202	10638	-2284	-149
chr1:183639999-183926998	-6286	-4151	-10831	-10883
chr1:183920999-184058998	-4833	-4885	16638	-7255
chr1:184070999-184229998	4636	4633	-7220	-7250
chr1:184799999-184987498	5747	5779	-5153	-5178
chr1:185292499-185694998	-53876	25030	-13730	-13787
chr1:185714999-186290998	5806	-33789	14150	-78191
chr1:186304999-187007998	148	70365	-21926	-21967
chr1:18879999-19088998	4302	4331	24809	7407
chr1:191978999-192320998	332505	14775	-9493	-9538
chr1:192464999-192617998	9280	9296	-7679	-7740
chr1:192797999-193025998	7933	8006	-27235	-6388
chr1:193164999-194315998	18213	18242	-20096	-20137
chr1:19337499-19658998	4177	4140	1031	2938
chr1:1937999-2049998	6146	6197	-3382	-3380
chr1:197519999-197930998	-121	6989	-6271	-6311
chr1:198464999-198698998	783	736	72711	-16986
chr1:198755999-199571998	15709	15789	-19827	-19838
chr1:19909999-20210998	8180	8197	2026	2035
chr1:199658999-200522998	25845	25865	-12659	-12660
chr1:200543999-200858998	-8224	15047	-20863	-55952
chr1:200969999-201047998	2122	2137	-4900	-4923
chr1:201140999-201227998	-21575	-21551	-4929	-4968
chr1:201257499-201427498	-2800	-2751	8261	20799
chr1:201701999-201797998	2403	2381	-4763	-4795
chr1:201877499-201982498	538	549	17324	-9687
chr1:201998999-202129998	822	10728	5393	5345
chr1:202727499-203022498	-7687	-7741	16986	-15150
chr1:203024999-203257498	14484	14528	9946	9966
chr1:203264999-203342998	2444	2464	-329	-2730
chr1:203342499-203494998	169	-2232	-7442	-7074
chr1:203498999-203708998	5827	5886	-6707	-6747
chr1:203795999-203861998	65452	65491	-546	-507
chr1:204152999-204374998	9649	9694	-11146	-11190
chr1:204428999-204507498	2488	2506	-4136	-4183
chr1:204560999-204809998	5017	5070	-2603	-2895
chr1:204979999-205067998	-4190	-4147	-6240	-6224
chr1:205082999-205264998	-21242	-21226	-8623	-8680
chr1:20509999-20662498	12483	-1874	-22152	-985
chr1:205268999-205331998	4624	4684	3757	3809
chr1:205334999-205529998	755	807	-861	-830
chr1:205584999-205657498	64	7030	256	219
chr1:205658999-205715998	82	119	-4678	-4715
chr1:206467499-206609998	-5475	5200	-1716	-1682
chr1:20684999-21212998	11593	11624	3993	-17690
chr1:207821999-207875998	2129	6775	-6768	-6821
chr1:207882499-207971998	2729	2770	-8280	-8321
chr1:208010999-208254998	10943	10953	-9546	-9592
chr1:208262499-209562498	-17048	-17094	3780	3735
chr1:209561999-209832498	4278	4233	-4637	-4562
chr1:210134999-210317998	8637	8651	-6696	11234
chr1:210404999-211142998	2390	2436	-7445	-8724
chr1:211674999-212037498	5873	5936	-2189	-2444
chr1:212063999-212300998	-1000	6924	-9299	-9322
chr1:21224999-21374998	-6942	7172	-4283	-4246
chr1:213224999-214184998	19783	19787	76673	76701
chr1:214256999-214332498	4671	4699	-464	-485
chr1:214667499-215522498	-29568	-29596	4232	4234
chr1:216247499-218232498	-26136	-720768	-60989	52780
chr1:218273999-219821998	56205	11278	-9173	-9195
chr1:2186999-2397498	8327	8379	-14728	-5730
chr1:220865999-221210998	8374	8419	-7325	-7395
chr1:22121999-22415998	10057	10093	788	765
chr1:222459999-222644998	-4654	-4717	-10379	-770
chr1:222729999-223124998	8837	2736	-1121	-1122
chr1:223124999-223252498	-1123	-1124	-109479	-7479
chr1:223694999-223757998	1620	3402	-8674	-8717
chr1:224108999-224337498	-2069	5138	-3979	-3974
chr1:22412999-22659998	3786	3763	14344	-6979
chr1:224504999-224932498	8875	-1247	-9735	-9773
chr1:225469999-225986998	5086	5126	699	-10841
chr1:225992499-226067998	-4803	6949	-2997	-3004
chr1:226067499-226122498	-2499	-2506	-831	-877
chr1:226124999-226199998	330	377	-2814	-2860
chr1:226619999-226835998	6641	6659	-7725	-7745
chr1:22667499-22937998	6842	6833	-7472	-7510
chr1:229649999-230318998	11424	11455	-8214	-8259
chr1:230897999-231222498	19408	19444	-10985	-11015
chr1:23093999-23187498	4885	4926	-2659	-2656
chr1:231339999-231604998	18029	-2048	-786	-814
chr1:231752499-231807498	4452	4486	-641	-667
chr1:232445999-232634998	184754	165059	947	993
chr1:232631999-233247498	-1246	-1143	-6231	-6256
chr1:23279999-23417998	-63071	3087	-13877	-13888
chr1:233294999-234092998	9681	9696	21769	21756
chr1:234101999-234479998	12767	12754	7135	-1381
chr1:234482499-235100998	4633	-3883	3323	3370
chr1:23489999-23543998	7223	7257	882	904
chr1:235100999-235502998	3321	3368	1675	1636
chr1:23540999-23642998	-994	-1033	-5378	-5413
chr1:235824999-235977498	18606	6326	-5581	-5605
chr1:236099999-236501998	3800	3829	-11883	-11961
chr1:236604999-236912498	4355	4305	-43422	-43462
chr1:23687499-23759998	4163	4244	-8523	-8511
chr1:23768999-23924998	3301	3350	-8006	-8049
chr1:237797499-238964998	9452	53942	343888	343929
chr1:23867499-23917498	958	845	-506	-549
chr1:239384999-239915998	20645	20683	-17673	-17689
chr1:240017499-240197498	9664	9654	-7945	-170344
chr1:241517499-241640998	13962	2401	-13282	-670
chr1:24197499-24395998	1923	1978	-3528	-4546
chr1:24394999-24641998	-2530	-3548	-6549	1101
chr1:244595999-244802998	7592	7618	-1656	-1632
chr1:244797499-245054998	-498	-529	-12148	-12165
chr1:245066999-246492498	12225	12210	324	5012
chr1:246488999-246764998	3822	8510	-10874	-10957
chr1:246684999-246759998	4679	4697	-5874	-5957
chr1:25601999-25808998	9053	6820	2047	2006
chr1:25889999-26006998	5564	5599	-8674	-8702
chr1:26099999-26150998	5122	5166	-5675	-5738
chr1:26474999-26897998	-4501	-1812	-10695	2484
chr1:27041999-27099998	2693	2737	-2416	-2438
chr1:27098999-27293998	-1418	-1440	2872	7019
chr1:27554999-27604998	1891	1912	1567	1503
chr1:27604999-27668998	1565	1501	332	328
chr1:27848999-27989998	9196	9240	-10151	-10231
chr1:28241999-28367998	6640	6682	318	1611
chr1:28508999-28610998	9155	-3075	-7986	-8012
chr1:28781999-28877998	3247	3282	-590	-651
chr1:28877999-29039998	-592	-653	-5953	-5965
chr1:29232499-30714998	3921	-1539	411	4425
chr1:30716999-30785998	-1591	2423	-3474	-3422
chr1:31427999-31553998	-5054	-5100	-4913	-4961
chr1:31554999-31642498	-5915	-5963	-9175	21519
chr1:31647499-31797498	-14177	16517	-8079	-8113
chr1:31796999-31973998	-7581	-7615	-9715	3952
chr1:32690999-32783998	21352	21386	-10832	-10862
chr1:32924999-33089998	8572	8592	-3469	-3486
chr1:33290999-33476998	4651	4685	-6340	-6349
chr1:33629999-34757998	3199	-16955	-15119	-15168
chr1:34769999-36458998	16639	16658	-12492	-8407
chr1:36094999-36147498	5146	4820	2196	2225
chr1:36514999-37437498	1519	1555	-3011	-3025
chr1:37598999-37685998	4311	83570	-3417	-3428
chr1:38027499-38837998	-704	-683	-2547	-2603
chr1:39092999-39275998	-438	-474	-17137	-17176
chr1:3911999-5912498	-1016	-998	3683	62847
chr1:39187499-39264998	-3659	-3599	-6137	-6176
chr1:39579999-39742498	-3033	-3268	-22291	-22314
chr1:39797999-40040998	1857	1821	-8506	-409
chr1:40447499-40532498	-8867	2662	505	525
chr1:40607499-40672498	4961	4972	-3411	-3436
chr1:40769999-40852498	4350	4358	-2308	-2331
chr1:40849999-40955998	190	167	-3327	-3353
chr1:41261999-41435998	1219	6380	-3090	-3112
chr1:41513999-42176998	-448	2298	103	-3529
chr1:41569999-41809998	4258	4301	2154	1622
chr1:42908999-43079998	4570	4564	-6157	-6206
chr1:43222499-43422498	4941	4966	-7681	-7711
chr1:43652999-43706998	110598	-2927	56600	715
chr1:43757999-43940998	5598	5653	5552	5559
chr1:43994999-44045998	10827	10850	1865	1848
chr1:44212499-44322498	5383	5454	-4073	-4122
chr1:44369999-44603998	8346	8400	-8691	-8704
chr1:45353999-45497998	5952	5991	-4713	2193
chr1:45503999-45575998	8759	-3809	-5733	-5772
chr1:46028999-46187998	8213	8246	-8298	-8308
chr1:46442499-46534998	284	4578	281	-1996
chr1:46547999-46733998	136	-14998	-8571	-8603
chr1:46742999-47168998	4893	-17605	5049	10346
chr1:47182499-47269998	-3181	-3156	-6980	-6981
chr1:48099999-48206998	-6131	9621	-3476	-4612
chr1:48244999-48503998	-7974	-7941	-5698	-5698
chr1:48522499-48872498	8442	-24200	-1741	-54803
chr1:48909999-50348998	-39243	-92305	-115	-15843
chr1:50354999-50742498	-6117	13655	-6947	32443
chr1:50759999-51200998	-9804	14941	-8603	-8634
chr1:51338999-51882498	-41985	-42030	14493	-3613
chr1:51887999-52010998	8991	9060	-8500	-8523
chr1:52121999-52307998	5597	5641	-11561	-11553
chr1:52406999-52692498	-2095	-2437	-1878	-6116
chr1:53270999-53399998	7405	7440	-6480	-6535
chr1:53474999-53764998	10626	10657	-10100	-10112
chr1:53857499-53964998	3580	3590	-5145	-5181
chr1:54404999-54489998	84578	1433	-420	-459
chr1:54941999-55004998	3274	3307	-8396	-8437
chr1:55046999-56822998	24702	-24794	-1757	-1796
chr1:55282499-56597498	2453	2467	-12364	-12410
chr1:56822999-58489998	-1759	-1798	56892	26003
chr1:58694999-59777498	5203	5087	-17846	-17888
chr1:60266999-60773998	14515	14562	-8597	-8636
chr1:60842499-61047498	6248	6292	2574	2589
chr1:62162499-62422498	13255	13285	-14921	13937
chr1:62435999-62849998	-28423	435	-8211	-8198
chr1:6244999-6344998	242	206	-1356	-1400
chr1:63317499-63444998	-425	50112	-3205	-3219
chr1:6344999-6410998	-1358	-1402	3511	-6123
chr1:63607499-64257498	8492	8546	-10951	-11020
chr1:64256999-64832998	-10453	-10522	-8632	-8673
chr1:64835999-65054998	-11634	-11675	5082	5113
chr1:65059999-65217498	80	111	-1808	-1719
chr1:65693999-65957998	-6149	-6143	1028	1050
chr1:65954999-66247498	4026	4048	-4640	-4639
chr1:66245999-66449998	-3142	-3141	-3370	-3448
chr1:66452499-66739998	-5872	-5950	12342	-13755
chr1:66929999-66992998	66258	305	3260	3260
chr1:6707499-6907498	-5569	12683	-17412	-17446
chr1:67217999-67511998	-4653	16206	-11384	-11388
chr1:67526999-67767498	5576	5619	-1203	-1194
chr1:68108999-68453998	7850	7848	-10721	-10761
chr1:70124999-70517998	8119	8150	-7714	-7730
chr1:70672499-71066998	12961	13002	14327	14276
chr1:71094999-71512498	-13675	-13726	9381	9350
chr1:73436999-73688998	238131	238099	-13867	-13899
chr1:73712499-74768998	-37369	-37401	-1293	3145
chr1:74767499-75209998	205	4643	-6090	-6099
chr1:75219999-75647998	13504	13546	-15434	-15492
chr1:75713999-75800998	-81436	10639	-168434	-76359
chr1:75983999-77142498	7708	7733	5906	5908
chr1:7661999-7760998	5697	5733	-7981	-8010
chr1:77138999-77543998	9404	9406	-10124	-10126
chr1:78599999-78686998	17690	17726	-10472	-10460
chr1:78827499-79364998	12369	12431	132334	132381
chr1:7973999-8357998	1424	8472	-6145	-8862
chr1:80432499-80479998	-214191	873627	-261689	826129
chr1:83900999-84131998	4517	4536	-9017	-9039
chr1:84137999-84440998	3333	3450	1372	1466
chr1:84937499-85268998	-1071	-1113	-9220	7761
chr1:85886999-86363998	7822	7889	16388	-7640
chr1:86696999-87109998	7523	7540	21902	21940
chr1:87119999-87977498	11900	11938	-23551	-23584
chr1:88640999-90049998	14887	43123	-3835	-54899
chr1:8909999-8997498	8255	8317	7817	7805
chr1:9002999-9104998	2315	2303	-3261	-3288
chr1:90062999-91277998	-16837	-67901	4864	4913
chr1:9107499-9257998	3428	3443	-7755	-7812
chr1:91502999-91934998	8579	-2165	-7493	-7541
chr1:91988999-92297998	8796	8826	-6402	768
chr1:92300999-92627998	9293	-2234	121202	-4637
chr1:9259999-9494998	7276	7317	404	435
chr1:92849999-93002998	9014	9058	-8657	-8719
chr1:93014999-93071998	6740	6784	8602	7214
chr1:93620999-93848998	8639	8664	-4542	-4557
chr1:94034999-94343998	4692	10825	-7980	-7941
chr1:94334999-94466998	1018	1057	-3070	-3114
chr1:94475999-94817998	5645	5708	-11964	-12001
chr1:94842499-95052498	12050	12104	-8900	-8920
chr1:9489999-9587998	1224	1229	622	634
chr1:96224999-96851998	11313	11362	-6358	-6377
chr1:97577999-98057998	-52287	242605	-3652	-3700
chr1:9776999-9869998	7742	7771	-2327	-2359
chr1:98054999-98489998	-654	-702	-21668	-21697
chr1:98497499-99722498	-29170	-29199	6485	-14784
chr1:9869999-9944998	-2329	-2361	5502	-1605
chr1:9947499-10032498	3000	3003	124	138
chr1:99797499-100462498	11332	11351	1405	1437
chr20:10421999-10674998	5278	5280	-97	-98
chr20:10670999-11285998	542	574	-11712	-11784
chr20:12917999-13115998	7321	7360	3680	3716
chr20:1304999-1445998	8696	8699	-8468	-8522
chr20:13112999-13309998	6678	6714	-7168	-7215
chr20:13452499-13554998	6537	6564	-8256	-8299
chr20:13811999-14063998	8321	8387	-8662	-8684
chr20:14099999-15683998	-44664	-44686	25175	25217
chr20:1504999-1757998	-1180	-1173	6613	6642
chr20:15684999-16782498	24173	24215	19597	19627
chr20:16790999-17447998	11095	11125	-16057	57022
chr20:1793999-1899998	6974	8525	65836	-24888
chr20:19196999-19667998	9114	9155	-5399	-5437
chr20:1964999-2183998	834	829	-11280	-11298
chr20:19669999-20054998	-7401	-7439	-37775	-2473
chr20:20057499-20600998	-40277	-4975	-7165	-32220
chr20:20654999-20832498	9973	10005	5181	5151
chr20:20834999-21587998	2679	2649	-15697	-15774
chr20:21227499-21509998	8336	8351	-3543	-3531
chr20:21716999-22314998	2796	-144776	-2052	-2053
chr20:2199999-2352498	7694	7721	-509	-447
chr20:22322999-22687498	-10054	-10055	-3295	-3328
chr20:22682999-23349998	1203	1170	-106	710
chr20:23354999-23424998	-5108	3103	-3544	-3445
chr20:23435999-23615998	5988	6025	-9224	-9301
chr20:2348999-2459998	-1634	-1675	-5095	-5063
chr20:24097499-24926998	3347	3282	-8476	-8501
chr20:24989999-25070998	4995	5021	-5072	-5092
chr20:2524999-2649998	-445	-381	-2898	2516
chr20:25289999-25404998	4602	4674	-5675	-5704
chr20:2663999-3041998	-16900	251	12038	12047
chr20:3047999-3119998	6036	6045	-1875	-1884
chr20:31451999-31508998	8668	8698	5337	5427
chr20:31565999-31613998	-2998	-2971	-985	-982
chr20:31655999-31730998	5735	5750	-6970	-7002
chr20:31817499-32029998	5465	5508	1484	1611
chr20:32029999-32094998	1482	1609	-2915	-2960
chr20:32513999-32660998	7860	7913	4597	-7952
chr20:32669999-32780998	-4405	4535	-2326	-2394
chr20:3326999-3647998	-10185	-10248	28777	28830
chr20:33446999-33669998	10363	-3151	-1899	-1958
chr20:33682499-33729998	4154	4056	1920	1920
chr20:33857999-34137498	4787	4818	-7624	-7674
chr20:3404999-3474998	2559	66062	-67439	-3936
chr20:34181999-34309998	8747	8810	2876	2853
chr20:34304999-34524998	7874	-1669	-1726	-1724
chr20:34865999-34967998	6916	6871	-7040	-7053
chr20:35092499-35214998	353	330	-6417	-6452
chr20:35284999-35452498	-15543	-15561	-5098	-5124
chr20:35453999-35954998	-6600	-6626	-411	-429
chr20:35981999-36149998	10908	10941	6823	6872
chr20:36154999-36202498	1821	1870	508	518
chr20:36197999-36449998	1938	1902	-10351	-10395
chr20:36554999-36608998	1708	1729	-3439	-3434
chr20:36942499-37009998	-22580	9313	-1928	-1864
chr20:37264999-37394998	4829	4874	-2427	-10134
chr20:37553999-38000998	10621	10653	-7846	-7928
chr20:38051999-38228998	5715	5748	957	982
chr20:38224999-38324998	-2159	-2159	-2836	-2866
chr20:38600999-39049998	32800	45325	237	265
chr20:39262499-39874998	2237	6653	-755	-736
chr20:39869999-40697998	4243	4262	-7794	-7855
chr20:4010999-4087498	3173	3174	-2073	-2098
chr20:40692499-40962498	-2296	-2357	683	649
chr20:4100999-4178998	7790	7821	-6352	-6364
chr20:41165999-41345998	7301	7342	-5801	-5842
chr20:41412499-41704998	-72303	-72344	-7019	-7020
chr20:41729999-43427498	4596	8805	-17973	-18030
chr20:4217999-4595998	3309	9220	-3229	-3263
chr20:43742999-44090998	6914	6947	2183	-10088
chr20:44210999-44318998	4219	-93	-7688	-7729
chr20:44381999-44468998	2544	2579	-7987	-8026
chr20:44469999-44615998	-8989	-9028	-5812	-5859
chr20:44678999-44738998	4749	6372	-5444	-5476
chr20:44738999-44874998	-5446	-5478	-7234	-7256
chr20:44882499-45101998	-14736	3101	-4127	-4115
chr20:45109999-45302998	2153	-12117	3714	8743
chr20:45311999-45455998	-200	-259	-5413	-5433
chr20:4601999-4727998	5408	5445	-7138	-7129
chr20:46511999-46702498	9180	9196	-2525	-2587
chr20:46748999-47183998	-887	3788	12518	12555
chr20:47189999-47654998	6516	6553	8924	8965
chr20:4736999-5114998	3993	4020	-1836	-1842
chr20:47660999-48629998	2922	2963	5952	5994
chr20:48632999-48923998	2950	2992	-18764	-2265
chr20:49327499-49534998	-3618	-3636	-556	6929
chr20:49537499-49609998	-3058	4427	-879	-904
chr20:49607999-49853998	1119	1094	-7573	-7605
chr20:50114999-50174998	-2251	-1774	4409	4372
chr20:50786999-50979998	3816	7917	1627	7924
chr20:50981999-51329998	-375	5922	-3564	-23069
chr20:5117499-5195998	-4338	2519	-3475	-3511
chr20:51362999-51627498	9458	9496	-3022	-3081
chr20:52199999-53559998	-7574	42877	-12074	-12071
chr20:53564999-53948998	13947	14002	-5052	-5087
chr20:54089999-54206998	6879	6948	823	-7197
chr20:54212499-54657498	-4679	7549	-7885	-10478
chr20:54697499-56174998	-16474	-50480	73136	73163
chr20:5513999-6095998	15084	15109	-18440	-18475
chr20:56387999-56483998	12196	4395	20580	-15509
chr20:57083999-57347998	5791	5827	-1429	-1422
chr20:57371999-57503998	9939	9977	5851	5819
chr20:57509999-57597498	-151	-183	-377	-349
chr20:58223999-58454998	10101	13275	-7013	-7041
chr20:58864999-59048998	3910	-414	6504	-6090
chr20:59081999-59222498	87	6036	216	166
chr20:59564999-59757498	-4251	6746	-6217	-6249
chr20:60209999-60269998	1280	1296	-6787	-6824
chr20:6127499-7934998	15083	15089	1692	1718
chr20:61961999-62299998	19156	19185	1978	2009
chr20:7932499-8744998	4190	4216	6652	-22519
chr20:809999-962998	6182	6220	-6349	-6390
chr20:8750999-9395998	650	-28521	-2509	-2535
chr20:9399999-9614998	-6511	-6537	2245	2255
chr20:9614999-9977498	2243	2253	1070	1105
chr20:9974999-10094998	3568	3603	-4207	-4262
chr21:14432499-14779998	-28595	-28600	-6008	-6043
chr21:16073999-16337998	256562	8665	-7436	-7483
chr21:17381999-17594998	5228	5250	-8942	-8950
chr21:17666999-17924998	12170	12234	218	170
chr21:19247999-20947498	-748051	-748035	24023	52283
chr21:20996999-21107998	2746	2781	56104	-5904
chr21:23799999-24539998	53986	53980	-25675	-25680
chr21:25403999-25595998	17899	17925	11600	12480
chr21:25604999-25715998	2598	3478	-7314	-7351
chr21:25877499-26180998	4474	4501	-10127	-10148
chr21:26840999-27707998	9259	8641	-6804	-6830
chr21:28942499-29074998	-2170	-2154	15166	-1239
chr21:29077499-29384998	12664	1919	-8229	-8241
chr21:29468999-29858998	7620	7651	-9073	-9131
chr21:30284999-31087498	56157	-361654	-821	-881
chr21:31087499-31613998	-823	-883	-9205	-9219
chr21:31781999-32267998	4067	4072	135325	-9501
chr21:32828999-33197498	-2198	-2240	-439	-475
chr21:36401999-36938998	18144	18139	631	653
chr21:37088999-37589998	-9409	-9658	-7247	-7267
chr21:37367499-37462498	-116387	-1275	120253	-96273
chr21:37688999-38147998	11842	23355	11450	11483
chr21:38159999-38360998	-552	-519	-4786	-4805
chr21:38726999-39147498	7052	7102	6083	-9190
chr21:39179999-39447498	-4595	-4668	-5789	-1703
chr21:39458999-41144998	-17291	-13205	-10901	-22973
chr21:39512499-39724998	5968	6020	-8993	-206478
chr21:41276999-41468998	6402	6439	-8212	-8217
chr21:41604999-41784998	5538	5568	-6550	-6593
chr21:41809999-42129998	6784	6782	-12375	-12398
chr21:42144999-42269998	680	707	-11233	-11262
chr21:44792499-44942998	1010	954	6933	6961
chr21:44942499-45137998	7431	7459	-710	-769
chr22:19487999-19637498	-13354	-55592	-7370	-7417
chr22:19721999-19919998	-3861	-3881	-9862	-9871
chr22:19955999-20129998	-2183	-8091	27197	-593
chr22:19962499-20019998	-50	8178	-6378	-6395
chr22:22880999-22954998	3165	3111	-141	-127
chr22:22957499-23132998	-1408	-1416	-4371	-4421
chr22:23165999-23291998	8069	8113	-1296	-10033
chr22:24934999-25062498	3943	3980	-5021	-5063
chr22:25787499-26352498	-9416	-9438	8086	8081
chr22:26359999-26675998	584	579	-2933	3215
chr22:26675999-27830998	-2935	3213	-26053	-26150
chr22:27872499-28017498	7595	8512	2694	2737
chr22:28019999-28597498	192	235	-2556	-2588
chr22:28847999-29045998	7777	7807	-5120	-5146
chr22:29587499-30095998	2604	2608	-6858	-6881
chr22:30098999-30257498	9816	9855	-1492	-1521
chr22:30254999-30392998	1006	977	-1763	-1701
chr22:30626999-30761998	7568	7610	1917	1957
chr22:30759999-30919998	3915	3955	498	485
chr22:31553999-31637498	2801	2814	-3473	-3516
chr22:31847499-31962498	-559	75881	7791	7751
chr22:31970999-32090998	-152	-150	-9848	-9903
chr22:32651999-32804998	8435	8458	-7827	-7847
chr22:33229999-35231998	-19646	-19731	-303	67762
chr22:36292499-36482998	-5837	-5848	3788	-1425
chr22:36779999-36857498	2188	2225	-958	-957
chr22:37262499-37314998	-1457	-1495	2007	2054
chr22:37313999-37460998	3005	-2629	-3461	-3512
chr22:37532999-37602498	5989	6008	4734	4729
chr22:37604999-37804998	2232	2227	12785	2843
chr22:37805999-37970998	11783	1841	-5636	-36910
chr22:37809999-37867498	7783	-2159	-3822	-18089
chr22:38922499-39005998	4982	5017	-2723	1884
chr22:39007499-39132498	-4225	382	-10353	-826
chr22:39157499-39320998	13468	-4907	-4400	-1315
chr22:39322499-39532498	-5902	-2817	2435	312
chr22:39532499-40039998	2433	310	-3162	-3192
chr22:40039999-40357498	-3164	-3194	-9252	-9277
chr22:40427999-40496998	9018	8782	-9159	-4494
chr22:40519999-40649998	5454	5498	-3560	-3603
chr22:40674999-40769998	8293	8295	-9519	-9575
chr22:40913999-41129998	8880	8930	107722	-2403
chr22:41393999-41531998	9977	9988	1410	1393
chr22:41624999-41682498	-27536	-3787	14785	6382
chr22:41687499-41951998	9783	1380	5803	-10576
chr22:41960999-42092498	-3199	5748	-1512	-1495
chr22:42612499-43187998	9210	2435	-385	-394
chr22:43223999-43392498	4516	4472	-4007	-6642
chr22:43952499-44682498	-6436	2902	2473	2405
chr22:44690999-44739998	-6029	-6097	-3977	-3993
chr22:45094999-45267498	1463	1426	1636	1652
chr22:45260999-45440998	2936	2948	269	-5152
chr22:45566999-45983998	11189	11221	-4793	-5290
chr22:45989999-46124998	4997	5035	-2398	-2338
chr22:46352499-46547998	3058	3097	-5523	94
chr22:46553999-46691998	9513	-5908	-10837	67005
chr22:46754999-46802998	3990	4003	523	513
chr22:47182499-48984998	31263	-328156	-16536	320343
chr22:49301999-49744998	3349	3341	-19948	-19992
chr2:100599999-100997498	-4961	-4928	-12448	4739
chr2:101000999-101222998	11831	1237	-17263	-17304
chr2:10118999-10445998	5694	5735	-10881	2155
chr2:102005999-102245998	431	441	-4989	-5014
chr2:102244999-102455998	-3991	-4016	-6412	-6443
chr2:102815999-104420998	-9567	-9546	-8386	22334
chr2:104420999-104874998	-8388	22332	-1400	-1440
chr2:105104999-105245998	9666	9709	-10158	-7903
chr2:105356999-105542498	-11838	12982	3421	-21127
chr2:105560999-106097498	-15081	15528	7047	7101
chr2:10826999-11129998	5509	5530	2773	2819
chr2:109118999-109514998	9118	9176	1547	1624
chr2:11126999-11464998	-2329	-2360	13104	13041
chr2:117929999-118007498	73530	73505	-3968	-3993
chr2:118007999-118202998	-4470	-4495	-112	-16956
chr2:11813999-13029998	15437	15434	-22916	-22918
chr2:118211999-118865998	-9114	10203	-664	-708
chr2:118874999-119015998	6711	6762	-4423	-4393
chr2:119399999-119483998	7883	7930	-7561	-7590
chr2:119752499-119828998	1018	1054	-2433	-2466
chr2:120101999-120179998	7951	8000	-2555	-2604
chr2:120202499-120317498	3948	20853	-4115	-4161
chr2:120341999-120686998	1518	1567	13	-6612
chr2:120689999-121079998	-2989	5815	367	302
chr2:121079999-121361998	365	300	-5739	-5750
chr2:121372499-121772998	-16241	-16252	38423	-17454
chr2:123431999-124012498	561923	561896	-18575	-18602
chr2:126203999-127049998	430465	41277	333	301
chr2:127298999-127508998	56591	56633	-29574	17850
chr2:128314999-128759998	6969	7014	-4416	-23178
chr2:13055999-14994998	-48918	-48920	63243	-91043
chr2:133859999-134454998	-15509	-15527	-3958	-3958
chr2:134099999-134447998	18437	18494	3042	3042
chr2:134450999-134909998	40	40	8213	8726
chr2:134975999-135737998	13220	28454	3436	3682
chr2:135902999-136394998	10933	10971	-10102	-1343
chr2:136412499-137844998	11110	11152	-6308	-6336
chr2:142637999-143003998	342955	2791	-14496	-14504
chr2:143027499-143270998	6986	7056	-11408	-11481
chr2:144509999-144704998	10237	-83450	-184761	-898
chr2:147034999-147922498	10211	10226	-11350	-11382
chr2:147923999-149007498	-12852	-12884	10078	10116
chr2:149006999-149573998	10576	10614	-12513	-12541
chr2:149582999-151247998	14728	14769	-8945	-8967
chr2:15164999-15638998	-5084	-5107	-1535	-1520
chr2:152174999-152645998	1043	1080	-10112	-10186
chr2:152741999-153554998	-1092	-1037	-35532	-35499
chr2:154382999-155327998	70117	-863501	-17162	45122
chr2:155342999-157249998	-32164	30120	52676	52693
chr2:15632499-16509998	4963	4978	-1532	-1586
chr2:157299999-157499998	2674	2691	-2185	-2169
chr2:158018999-158765998	5488	5521	-10078	-11828
chr2:160079999-161062498	30172	30145	1387	1354
chr2:161942999-162131998	3724	3700	-7981	-7959
chr2:162212999-162305998	8157	8196	-4597	-4661
chr2:163151999-164090998	3492	3478	-29622	-29716
chr2:165386999-165882498	14473	14518	-7858	-7885
chr2:166046999-166130998	10564	10586	-2907	-2876
chr2:16607499-16763998	1745	1703	-6630	-6646
chr2:166352999-166427998	8405	8455	-66593	-8259
chr2:166527499-168125998	-10565	-10660	-6285	-6316
chr2:16766999-16910998	6258	6286	-10420	-10403
chr2:168341999-168712498	4792	4850	-6713	-6781
chr2:168944999-169147498	3828	3833	-5565	-5574
chr2:169433999-170097498	18227	18269	138622	-164171
chr2:170317499-170900998	7255	7289	-27571	28086
chr2:170924999-171443998	4129	4084	-27715	-9896
chr2:171564999-172132498	9255	9288	-5038	-5060
chr2:172862499-172934998	1911	1920	-2879	-2910
chr2:173018999-173217498	3078	8671	-6698	-6743
chr2:174128999-174350998	29165	29199	-9310	-9345
chr2:174452999-174560998	9939	9989	-13864	12962
chr2:174572499-174692998	5650	1460	4394	4408
chr2:174695999-175001998	1392	1406	34702	-16141
chr2:175352999-176107498	13927	13960	-9739	-9762
chr2:176120999-176645998	6189	6210	6528	-7701
chr2:176652499-177149998	26	-14203	-868	-935
chr2:17714999-17843998	4706	4791	7905	7932
chr2:177155999-177335998	5860	-6937	-868	-834
chr2:178099999-178417498	10005	10025	-2654	-2650
chr2:17846999-18185998	4903	4930	-7044	-7099
chr2:178685999-179774998	15016	75994	-23592	-23637
chr2:179219999-179349998	-800	-777	-9068	-9161
chr2:180107999-181067998	16443	16463	-9156	-9190
chr2:181097999-181472998	6674	6741	-6154	-6188
chr2:181736999-181907998	5997	6067	-15544	-3819
chr2:1819999-3797998	-2307	-269134	-17058	-146855
chr2:182179999-182660998	6336	6390	6133	6149
chr2:18374999-19877498	3245	12888	-13936	-13989
chr2:183953999-185342998	-704931	642901	-51784	-51766
chr2:186484999-186687498	156923	1160	-45575	-45589
chr2:186847499-187479998	15532	15559	18042	20140
chr2:187494999-187586998	3040	5138	-5463	-6156
chr2:189077999-189425998	16454	334514	-13429	-13484
chr2:189439999-189652498	26844	1361	8760	8822
chr2:189785999-190076998	12892	-1587	-6504	-6519
chr2:190076999-190317498	-6506	-6521	2600	2409
chr2:191045999-191162998	6327	6377	2257	2300
chr2:191162999-191529998	2255	2298	-8188	-8227
chr2:191558999-191697498	-3746	-3689	-6336	-6389
chr2:191804999-192174998	7317	7345	-12364	-12381
chr2:193052499-193604998	532326	532302	-20172	-20196
chr2:195489999-195667498	8364	8427	-7028	-7026
chr2:196067999-196346998	432	441	-9442	-9466
chr2:197792999-198137998	-6886	10206	-10148	-10173
chr2:198309999-199502498	-129	4810	-13494	-13514
chr2:19943999-20107498	11995	12017	-9146	-9170
chr2:199967999-200495998	5890	5908	-12168	14089
chr2:200567999-200708998	8137	8178	4123	4153
chr2:200813999-200867998	-1446	-1480	33655	-3334
chr2:200888999-201233998	12653	12684	-1566	-1593
chr2:20117999-20239998	17792	17807	2391	-14611
chr2:201232499-201374998	-68	-95	-10838	-10893
chr2:201395999-201455998	-31840	10521	-4076	-4471
chr2:202568999-202880998	5014	5049	-10155	-10178
chr2:202584999-202642498	3797	3844	-53701	-6453
chr2:203456999-203919998	-2920	-2953	9075	9064
chr2:20389999-20652498	6183	-3198	-1314	-1430
chr2:204263999-205958998	-3730	-8269	-10719	-10762
chr2:205973999-206162998	-25721	-25764	1427	1511
chr2:20654999-20979998	-3816	-3932	-16815	-16896
chr2:206684999-206789998	8821	8893	-8311	10718
chr2:206792999-207479998	7685	7716	-4932	-4960
chr2:207737999-208076998	-3527	-3563	-4504	-4541
chr2:208372499-209234998	1139	22943	-26663	-26683
chr2:209967499-210204998	-6260	-6319	-5648	-5625
chr2:21167999-21332998	-49543	8029	-15627	-15669
chr2:211727999-212585998	17500	839798	-18190	-18200
chr2:212764999-213174998	12077	12152	-21125	-21154
chr2:213239999-215243998	6843	6883	26031	26040
chr2:215264999-215937498	5029	5038	-6031	-6096
chr2:216410999-216512998	-6803	1398	3934	3968
chr2:216514999-216674998	1932	1966	7641	-8223
chr2:216677499-217772498	5139	-10725	13128	13167
chr2:217784999-217889998	626	665	-3076	-3093
chr2:218272499-218402498	331	369	4167	4181
[truncated: 1,551 more rows]

## Sheet: TADs MAC
TAD	DistCTCF.1	DistRAD21.1	DistCTCF.2	DistRAD21.2
chr10:100283999-100538998	19915	19936	-3213	-20072
chr10:100334999-100437498	3624	3647	-3565	-3568
chr10:100553999-100889998	8151	8154	-849	-11373
chr10:100904999-101784998	-15851	-26375	-3725	-3725
chr10:101794999-102117498	-13727	-13727	15114	15198
chr10:102722499-102912498	6916	6952	5112	5121
chr10:103409999-103490998	7029	7070	-5114	-5156
chr10:103595999-103691998	9856	2977	-5644	-5661
chr10:103703999-103872498	9066	9112	12364	12330
chr10:103880999-104272498	3862	3828	2347	2393
chr10:104284999-104357998	6561	6586	-4288	-7653
chr10:104393999-104627998	12884	12917	-13544	-13581
chr10:106694999-107834998	10747	10778	-20033	-20058
chr10:108732499-109844998	51623	51629	7645	7600
chr10:109859999-110304998	-7357	-7402	1352	1382
chr10:110304999-110567498	1350	1380	-10296	-20185
chr10:11102999-11279998	10380	10380	-113737	-9272
chr10:112464999-113582998	7057	7042	-19331	-19379
chr10:114461999-114819998	9538	9571	1725	1706
chr10:11504999-11762998	10787	10823	-4877	-4916
chr10:115130999-116393998	10437	-1077	-7580	50741
chr10:116435999-116498998	8691	8739	-8704	-8765
chr10:116789999-117182998	-1737	-1779	-6875	-6889
chr10:117488999-118256998	7692	7731	2490	-15572
chr10:1175999-3173998	193069	-100843	19028	19069
chr10:118717499-118805998	3715	3717	-4883	-4895
chr10:119194999-119447998	3632	4616	-2461	-2497
chr10:120401999-120911998	21529	21556	30986	31027
chr10:120929999-121739998	12984	13025	-5278	-5293
chr10:12209999-12719998	4869	4859	-8717	-8728
chr10:123125999-123567498	7135	7189	5908	-7999
chr10:123574999-123979998	-1594	7338	-12120	-12162
chr10:123983999-124406998	10774	10810	-3338	-3355
chr10:124524999-124752498	5300	5327	-11013	-6707
chr10:125039999-125164998	8234	8277	-3426	-3405
chr10:125164999-125714998	-3428	-3407	153546	153580
chr10:126839999-127445998	-90748	-90779	118122	118168
chr10:127857499-128164998	-3308	-3343	13516	-14856
chr10:130094999-130193998	14873	14882	-3744	-3726
chr10:130190999-131876998	-746	-728	-1895	-1930
chr10:131879999-132032998	-4897	-4932	-9749	-9774
chr10:13652999-13784998	7173	7184	-790	-764
chr10:14497499-14844998	1618	1636	-21639	-6741
chr10:17732999-17877498	4578	4576	-4600	-4656
chr10:18592499-18669998	-279548	97202	-357046	19704
chr10:19624999-19814998	4713	4759	-3294	-3236
chr10:19808999-20279998	2704	2762	-460377	-446615
chr10:20294999-20855998	-475379	-461617	-389	-407
chr10:21537499-21739998	-41650	-41629	-7624	-7635
chr10:22547499-22997998	3422	3471	-8920	-8958
chr10:23289999-23712498	3318	4817	-9405	-9438
chr10:25687499-26319998	13485	38636	15243	15297
chr10:27434999-27668998	11190	11249	-12289	-12332
chr10:27734999-28242498	7285	7294	-501	-532
chr10:28241999-28394998	-3	-34	-846	-852
chr10:28402499-28628998	-8348	-8354	-695	-682
chr10:3174999-4814998	18026	18067	34857	34894
chr10:32891999-33017998	-96237	46006	-9073	-9116
chr10:33179999-34658998	13534	13554	-3250	-3221
chr10:35114999-35222998	11892	5521	-4332	-4373
chr10:35229999-35577498	10193	10207	-14028	-14002
chr10:43664999-44867998	6799	6854	-2975	-3027
chr10:44918999-45005998	13851	13905	2713	2837
chr10:4817499-5441998	32355	32392	255	265
chr10:52823999-53897498	-43687	-43726	-296039	-296047
chr10:5807499-5882998	66163	6075	-9335	-9338
chr10:58523999-58649998	7275	7314	-118723	-8570
chr10:59612499-60057498	9999	13718	-24503	-24592
chr10:60092999-60444998	7342	7357	-346	-319
chr10:60437499-60656998	-2875	-2890	-9571	-9626
chr10:60814999-60967498	1728	1784	-3133	-3177
chr10:6092499-6413998	-3606	-3659	3045	3097
chr10:61127499-61737498	13456	13497	-3971	-3957
chr10:61889999-62261998	7101	7148	2964	-16810
chr10:62432499-62597498	5281	5325	-3300	-3275
chr10:62606999-62822498	3818	3871	-3591	-3609
chr10:6413999-6680998	3043	3095	-2586	-2639
chr10:67688999-67784998	8813	8839	3613	3663
chr10:67784999-68947498	3611	3661	8363	41317
chr10:68993999-69104998	-5173	-5185	-11526	-11565
chr10:69227499-69404998	-5091	-5131	3720	3708
chr10:69407499-69512998	1218	1206	2807	2841
chr10:69512499-69642498	3305	3339	2227	2255
chr10:69929999-70115998	6290	6318	361	29775
chr10:70214999-70373998	6700	6739	-9294	-9334
chr10:70541999-70769998	-1348	-1355	-10754	-10779
chr10:70808999-70887498	6825	6856	-7301	-7305
chr10:70898999-71291998	4495	4514	-6740	-6768
chr10:71312999-71390998	1442	1483	-6588	-6590
chr10:71387499-71572498	-3090	-3092	-2297	-2346
chr10:71709999-71782498	-1588	-1628	-5757	-5844
chr10:71819999-71900998	-7854	-7887	-4405	-4427
chr10:72217499-72347998	5539	5502	-7372	-7406
chr10:72354999-72882498	9438	9483	-7016	-7075
chr10:73520999-73649998	8514	8547	-5644	-5699
chr10:73883999-73943998	2222	2279	-3225	-3234
chr10:74240999-75242998	3287	3278	-6899	-6939
chr10:75247499-77147498	-11401	-11441	18418	18426
chr10:7834999-9329998	37169	37206	1710	1750
chr10:80372999-80534998	5369	5379	1022	1036
chr10:84257999-84548998	-765	6778	-8325	-8293
chr10:86081999-86384998	18673	18668	-7565	-7607
chr10:86387999-86594998	-10567	-10609	-9355	-9380
chr10:87821999-88559998	38313	28986	5284	5308
chr10:88682499-88819998	5547	5575	-9539	-9559
chr10:88829999-88934998	5790	5832	-26	14
chr10:88934999-88988998	-28	12	-1840	-1855
chr10:89021999-89219998	8008	8057	-2161	-2149
chr10:89234999-89420998	-9684	-17151	5424	5463
chr10:89422499-89574998	3922	3961	-10956	-10965
chr10:90884999-91280998	-4748	-4741	17439	17448
chr10:91295999-91749998	2437	2446	8727	8771
chr10:91796999-92042998	-38275	-38231	44905	44954
chr10:92049999-92453998	37903	37952	-18795	-18828
chr10:92501999-92897998	15196	15229	-12915	-12871
chr10:92512499-92577498	4696	4729	-2964	-2991
chr10:93071999-93299998	8434	8471	-10749	-10800
chr10:93296999-93357498	-7751	-7802	-4635	19091
chr10:9329999-10685998	1708	1748	350676	-8337
chr10:93362499-93512498	-9637	14089	-968	-1008
chr10:93542999-93686998	-810	-794	-6423	-6406
chr10:93695999-93821998	6448	6482	-5636	-5669
chr10:94257499-94610998	22759	62922	19175	-166519
chr10:95239999-95367498	3220	3194	-3984	-4016
chr10:95366999-95609998	-3486	-3518	-8676	-8692
chr10:95367499-95449998	-3986	-4018	-3931	-3986
chr10:95687499-95852998	6670	6709	-10880	-10894
chr10:96083999-96137998	-66619	-40501	91723	91772
chr10:96221999-96302998	7721	7770	-9532	-9562
chr10:96365999-96518998	4752	4748	-5128	-5180
chr10:96638999-96752998	4161	4172	12837	-8795
chr10:96639999-96722498	3161	3172	-2503	-2533
chr10:97040999-97241998	-3479	-3453	-7383	-7424
chr10:97674999-97739998	1837	1870	-8041	-8066
chr10:97781999-97880998	10164	10186	-11352	-11387
chr10:98132499-98459998	38173	-90865	7595	7647
chr10:98456999-99339998	10593	10645	52628	52656
chr10:99554999-99614998	5702	5748	-2581	-2583
chr10:99614999-99729998	-2583	-2585	-18663	2829
chr11:100547499-100957498	29115	29142	-27110	-27157
chr11:102278999-102677998	9128	9152	-11447	-11466
chr11:103657499-104219998	24974	25019	34566	-68482
chr11:10391999-10748998	14339	14350	-13005	-13082
chr11:104516999-105884998	92383	92415	-22007	-22045
chr11:106107499-107277498	-19492	-19447	271931	271969
chr11:10752499-11034998	-16507	-16584	2001	2067
chr11:107540999-107697498	8429	8467	-7696	-7714
chr11:107729999-107912998	11140	11163	3748	-14540
chr11:107919999-108011998	-3254	-21542	-3203	-3151
chr11:108027499-108357498	-18705	-18653	-134506	-134465
chr11:108362499-108659998	-139508	-139467	-4766	-4821
chr11:108671999-109937998	-16768	-16823	1412	1363
chr11:109939999-110102998	-590	-639	-9861	-9863
chr11:110195999-110452498	5497	5530	10834	10852
chr11:11029999-11789998	-1726	-1707	-65	-2068
chr11:110453999-111260998	9332	9350	22433	22462
chr11:111554999-111859998	10311	10353	-8169	-8185
chr11:111877499-111927498	1598	1623	4478	4501
chr11:111929999-111998998	1976	1999	-2072	-2099
chr11:112289999-113300998	151	190	4860	4920
chr11:112577499-113297498	10834	10875	-7695	-7744
chr11:113299999-113741998	5858	5918	-10900	-10914
chr11:113885999-114275998	10470	10517	-13101	4820
chr11:115310999-116282998	13750	13792	-6211	-6251
chr11:116729999-117236998	2883	12930	-4467	-4493
chr11:117413999-117809998	12374	12384	-490	-532
chr11:117809999-118062498	-492	-534	-8897	-8946
chr11:118178999-118361998	-7207	-7218	-8669	-2409
chr11:118292499-118357498	-1353	-1391	-4169	2091
chr11:119474999-119648998	-104	-131	-6855	-6803
chr11:11964999-12038998	2022	-33328	5446	5404
chr11:120167499-120236998	1782	4946	-1802	-7016
chr11:120329999-121220998	4958	5032	-26083	-26107
chr11:12041999-12287998	2444	2402	775	786
chr11:121640999-122522998	15171	15183	-17043	-17129
chr11:122627499-122787498	1630	1655	-5887	-5910
chr11:12307499-12919998	-18727	-18716	-25727	-25747
chr11:123101999-123254998	1381	9597	6691	6647
chr11:123401999-123482998	5576	5579	-4432	-4452
chr11:123637499-123712498	3624	3650	-1010	-1029
chr11:124637499-124844998	6995	7029	-7829	-7876
chr11:124955999-125150998	6167	6204	-9076	-9097
chr11:125684999-125858998	-115712	-115658	15729	15688
chr11:125909999-126200998	13203	13245	-6672	-6706
chr11:126203999-126269998	-9674	-9708	40649	40709
chr11:126299999-126489998	10647	10707	-9055	-9097
chr11:128159999-128864998	-1921	-2131	-4960	-4990
chr11:128876999-128963998	7880	7925	-7333	-7367
chr11:129104999-129344998	12780	12804	-12985	-13028
chr11:129908999-130145998	14472	14478	-13557	996
chr11:130427999-130868998	3494	3530	-6857	-6889
chr11:13172999-13352998	10186	10181	-8658	-8702
chr11:131864999-132139998	2844	2887	18315	-12862
chr11:13760999-14261998	11668	11645	-12437	-12489
chr11:14453999-14917498	1239	1208	-9571	-9617
chr11:15092999-15218998	8265	8286	-10171	-10212
chr11:15248999-16714998	-40173	-40214	70685	70710
chr11:16733999-17077498	51683	51708	-13910	-13919
chr11:17720999-17987998	10206	10233	3981	4018
chr11:18224999-18773998	18950	18961	1874	-9549
chr11:19061999-19556998	9350	9349	855	882
chr11:19553999-19751998	-66	-91	-9115	-9126
chr11:19937499-20138998	937	14181	-6405	-6411
chr11:20351999-20619998	2024	2009	-9671	-9710
chr11:20627999-22334998	-17673	-17712	-765	-734
chr11:2179999-2424998	6885	6897	3364	3404
chr11:22324999-22819998	9233	9264	10018	-32240
chr11:2423999-2534998	-3106	-3149	-2038	-2018
chr11:2532499-2892498	460	480	-231	-276
chr11:27170999-27500998	-12030	-12025	-1686	5872
chr11:27659999-28724998	39118	39114	-26863	618946
chr11:29423999-30149998	8911	8968	-6680	-6719
chr11:30317999-30922498	28279	28304	-4404	-4443
chr11:32044999-32180998	7300	7352	-4600	-4629
chr11:32312999-32801998	63	10728	7394	7427
chr11:33152999-33354998	13445	13483	7548	7555
chr11:33356999-33769998	5546	5553	-27315	-27325
chr11:33851999-33983998	6014	6060	4181	4157
chr11:34166999-34362498	7508	7528	-3012	-3085
chr11:34358999-34478998	486	413	-10562	-10591
chr11:34505999-34912498	7035	7029	13759	13805
chr11:34916999-35409998	9257	9303	2518	2466
chr11:35597999-36282498	18369	18395	9984	10024
chr11:36284999-36507498	7482	7522	2862	-14609
chr11:3657499-4112998	-47653	-47662	-40129	-40143
chr11:36692999-36755998	9800	9843	-8740	-8729
chr11:36791999-38780998	-44742	-44731	10544	10534
chr11:4177499-4550998	4765	4813	826	-11213
chr11:43299999-43892498	11904	-16919	-2104	-2080
chr11:44277499-44543998	8988	8996	-5319	-5365
chr11:44549999-44621998	6820	6866	-685	-664
chr11:44720999-44912998	7015	7031	-1475	-1524
chr11:44927499-45110998	-211	-187	-217	-170
chr11:45107499-45338998	-1790	-1828	1221	-6438
chr11:45344999-45776998	-4781	-12440	-4864	-4899
chr11:46907999-47162998	-10809	-10826	-1771	-1803
chr11:47366999-47414998	7073	7124	-2650	-2676
chr11:47847499-48125998	6064	6020	-8972	-15899
chr11:48172499-48788998	500	546	-481046	-481031
chr11:5459999-5909998	16397	16440	-18604	-18612
chr11:57107999-57260998	8750	8787	-11088	-11110
chr11:57323999-57833998	21786	21838	-33114	-33161
chr11:57836999-58505998	-36116	-36163	18334	18735
chr11:59165999-59291998	5598	5619	-7265	-7302
chr11:59747499-59810998	6616	6656	-8227	-202
chr11:5996999-6365998	-4170	-4157	-2719	-2760
chr11:60162499-60259998	7247	7268	5785	5853
chr11:61331999-61391998	4369	4407	-6231	-6271
chr11:61442499-61748998	3829	3885	-1138	3473
chr11:61784999-62122498	-8322	3304	-14321	-14334
chr11:62897999-63032998	8128	8165	2849	2864
chr11:63464999-63641998	13975	14010	-2588	-5970
chr11:63819999-63982498	17394	10036	18051	18108
chr11:63992999-64154998	7549	7606	-1737	-1755
chr11:64355999-64742998	676	-738	15	1
chr11:64841999-64898998	2432	5308	-4557	-4577
chr11:65012999-65111998	1324	686	680	681
chr11:65267999-65327998	7163	7206	2120	2091
chr11:65705999-65828998	5906	5937	-10649	-10653
chr11:65876999-65996998	7813	7831	-7821	-7891
chr11:6599999-6689998	68023	3661	-6446	-6470
chr11:66062999-66140998	5422	5368	-6286	-6296
chr11:66686999-66839998	7876	7855	-5531	-5571
chr11:67256999-67319998	-4066	-4025	-2231	-2277
chr11:67391999-67511998	-2359	-170	-5684	-5725
chr11:69004999-69054998	8521	8481	-10592	1287
chr11:69094999-69674998	-6153	-6143	-4562	-4585
chr11:72457499-72684998	-10364	-10380	-310	-1105
chr11:72712499-72829998	12878	12922	1633	1676
chr11:72829999-73179998	1631	1674	-1751	-1777
chr11:73961999-74042998	2487	2541	-78511	-24300
chr11:7433999-7700998	8782	8767	-6128	-6130
chr11:74381999-74450998	6836	6885	-1485	-1501
chr11:74447999-74577498	1513	1497	-6779	-6814
chr11:75137999-75209998	2718	2741	-4847	-4901
chr11:75264999-75399998	15329	15364	8041	8112
chr11:75434999-75539998	10500	10523	-7417	-7456
chr11:75799999-75872998	3399	3449	-5040	-5045
chr11:75893999-76154998	2987	3057	-2654	-2656
chr11:76199999-76325998	7731	7769	-7017	-7053
chr11:76586999-76688998	11697	11734	-7986	-8027
chr11:76724999-76804998	-3081	-3034	2592	2612
chr11:76802999-76925998	-3554	-3605	-5978	-5942
chr11:77039999-77096998	6239	7124	-5665	-5684
chr11:77117999-77195998	-4314	9331	-7459	-7492
chr11:77330999-77564998	-142461	-142494	-16538	-16567
chr11:78071999-78587998	-25630	-25652	-1348	-1388
chr11:78604999-79511998	-18350	-18390	-18239	-18295
chr11:7999999-8105998	6547	6589	-6476	-6519
chr11:81629999-82709998	14400	-392718	-7958	-7973
chr11:8171999-8588998	20723	20767	15161	15156
chr11:82856999-83292498	7393	7401	629	636
chr11:84737999-85567498	-173214	-179708	27974	27995
chr11:854999-1064998	-6536	-6502	-13737	-13751
chr11:85669999-85842498	-5741	-74507	12551	12541
chr11:85844999-86307498	10049	10039	-15487	-15525
chr11:8604999-8962498	-841	-846	-2756	-2787
chr11:86927499-87314998	11782	11787	-24468	-24527
chr11:87344999-87429998	7913	7953	-8442	-8502
chr11:8960999-9146998	-1258	-1289	-9066	-9101
chr11:9158999-9509998	7028	7051	-3040	-3082
chr11:92930999-93233998	11145	11178	784	824
chr11:93470999-93662998	10852	10876	-10743	-10752
chr11:93662499-93815998	-10245	-10254	-31109	79555
chr11:93827499-94509998	-42611	68053	-5101	-5134
chr11:94511999-94607998	-7103	-7136	-4716	-4752
chr11:95147499-95769998	4155	4206	-5517	-5546
chr11:9521999-9758998	13274	13304	-725	-701
chr11:95780999-96434998	-16519	-16548	-7994	-8071
chr11:9755999-10322498	2273	2297	721	696
chr12:100013999-100754998	114732	140974	-13666	-13701
chr12:100772499-101259998	-31168	-31203	63875	154740
chr12:102866999-103565998	16377	-50038	9437	9488
chr12:104057999-104117998	-160	-111	-8639	-8674
chr12:104134999-105110998	-25641	-25676	-57740	-9821
chr12:105409999-106219998	10834	10855	4300	4273
chr12:106217999-106362498	6298	6271	-4851	-4838
chr12:106370999-106934998	-13353	-13340	-14883	-14904
chr12:107117999-107621998	-13097	13981	-14284	-14320
chr12:107672499-107899998	-1272	3954	-7846	-7802
chr12:107918999-108515998	-635	-603	-3858	-3894
chr12:108518999-109104998	-6860	-6896	7066	7089
chr12:109589999-109784998	7871	7887	-9547	-9564
chr12:109794999-109889998	10442	10494	-9443	-9464
chr12:110029999-110444998	13385	13419	5419	5440
chr12:110546999-110603998	5440	5455	-1619	-1624
chr12:110909999-111314998	-15468	-15424	-1058	-1069
chr12:111392499-111454998	4594	4638	-3126	-3209
chr12:111743999-111815998	9337	9382	-2683	-2720
chr12:113039999-113177998	8818	8813	-3426	-3457
chr12:113180999-113450998	-6428	-6459	10887	-11263
chr12:113456999-113969998	4885	5589	-3498	-3473
chr12:113972999-115939998	-6500	-6475	-22624	-22647
chr12:11543999-12047998	10150	10171	-14462	-14488
chr12:115947499-116717998	-30126	-30149	-8853	-8911
chr12:117206999-117854998	5746	5789	-400	-17598
chr12:119645999-120086998	-2806	13478	69	80
chr12:120218999-120292498	9538	9537	9695	9711
chr12:120323999-120434998	1616	1650	-4358	-4406
chr12:120575999-120722998	7583	7590	-8937	-8940
chr12:121114999-121226998	-4474	-4520	3476	3428
chr12:121487999-121688998	6339	6374	-6759	-6780
chr12:121691999-121775998	5269	5325	350	359
chr12:122048999-122129998	5487	5515	1161	1215
chr12:122389999-122477998	9630	9670	-6174	-6202
chr12:122630999-122757498	6992	7021	-4820	-4769
chr12:122854999-122960998	5398	5431	-8477	-8546
chr12:122972499-123239998	-19979	-20048	-1710	-1737
chr12:123263999-123629998	7224	7234	-28144	3794
chr12:12353999-12739998	-19410	-19451	-2709	-2794
chr12:124031999-124325998	476	425	-4811	-4849
chr12:124559999-124772998	8668	8700	-969	-1010
chr12:125168999-125414998	14314	14354	-11589	-11661
chr12:127102499-127301998	6271	6317	-8270	-8312
chr12:128762999-128982498	19483	19523	-200015	-158421
chr12:12905999-13241998	10390	10429	-7739	-7772
chr12:130752499-132142498	-4163	-4204	11509	11557
chr12:132412499-132619998	2598	2609	-4937	-4949
chr12:13262499-14174998	-6587	-6564	-7761	-7787
chr12:14237499-14372998	868	907	-6697	-6656
chr12:14939999-14996998	56043	8950	-955	-1007
chr12:15272999-15521998	3263	3293	780	767
chr12:15524999-15590998	-2222	-2235	-462	-436
chr12:15919999-17757498	-20515	-20520	-115263	382704
chr12:1640999-1794998	-6218	-6209	1178	1222
chr12:17759999-17852498	-117765	380202	139739	287704
chr12:1792499-1943998	-1160	-1204	-3787	-3832
chr12:19178999-19295998	7924	3265	-7176	-7194
chr12:19730999-20649998	8371	8411	-3583	-48148
chr12:21431999-21519998	-134998	175927	93974	87929
chr12:21599999-21687498	13972	7927	-6928	-6961
chr12:22076999-22451998	6348	6403	8079	8128
chr12:22460999-22676998	-923	-874	7733	7767
chr12:24894999-24956998	-58449	54086	3403	3446
chr12:24983999-25139998	7652	7692	-9091	-9128
chr12:25237499-25394998	3886	3891	-7349	-7376
chr12:25418999-26039998	17495	17533	-10565	-10605
chr12:26078999-26657998	18224	18265	-6201	-6234
chr12:26921999-27017998	-36843	16450	-2123	-3522
chr12:27017499-27320998	-1625	-3024	-14581	-14596
chr12:27327499-27704998	-21083	-21098	-1123	-1172
chr12:29507999-30847498	11773	11811	-124	-109
chr12:3125999-3281998	9629	-52387	-6368	-6395
chr12:31394999-31644998	8282	8322	-8147	-8186
chr12:31643999-32344998	-7149	-7188	20629	20672
chr12:3290999-3815998	9667	9691	-11927	-11932
chr12:3872499-4287498	13169	13204	-10364	-10408
chr12:39754999-40002498	10127	10177	8832	8869
chr12:40148999-40235998	3975	4006	77192	-10961
chr12:41258999-42035998	18214	5481	-11589	-11631
chr12:42479999-43388998	2945	2966	-49855	-49911
chr12:43724999-43892998	3349	157741	-10219	-10257
chr12:43924999-44948998	32933	32954	-84	-17827
chr12:45112499-45995998	18459	18490	-5238	-5221
chr12:45995999-47024998	-5240	-5223	-3565	-3605
chr12:47024999-47417998	-3567	-3607	-20120	-9555
chr12:47704999-47846998	597	10495	-9205	-8222
chr12:4805999-5951998	43211	-47723	14043	14055
chr12:48746999-48803998	6642	6654	-7957	-7999
chr12:48839999-48998998	13406	13441	-2091	-2074
chr12:49280999-49352998	7496	7526	4280	-5238
chr12:49354999-49523998	2278	3863	-9719	-9727
chr12:49634999-49715998	2057	2105	-8267	-8298
chr12:49766999-49847998	-3809	9553	-8787	-8803
chr12:49961999-50072498	5132	5176	-1799	-1836
chr12:50074999-50183998	333	375	-8332	-8380
chr12:5017499-5089998	5122	5159	-5579	-5584
chr12:50201999-50318998	-26334	20646	-35325	-35334
chr12:50495999-50645998	8877	8915	-7902	-7938
chr12:50807499-51041998	-42053	18075	5890	5943
chr12:51047499-51359998	388	441	-7870	-7914
chr12:52574999-52880998	8159	8205	-1323	-908
chr12:52877999-52991998	1675	2090	-10970	-10943
chr12:53003999-53682498	-22972	-22945	-6276	-6276
chr12:53693999-53750998	7942	7987	-4186	-4188
chr12:53759999-54212998	-2646	-13190	1912	-5045
chr12:54212499-54569998	2410	-4547	9873	9914
chr12:54848999-54962998	5100	5142	-4728	-4771
chr12:54986999-55079998	6405	6446	-6720	-6776
chr12:55172999-55619998	16128	16173	-184	-204
chr12:55616999-55736998	2814	2794	390	384
chr12:55736999-55955998	388	382	-15549	-15588
chr12:56117499-56189998	2023	2048	-359	-381
chr12:56753999-57004998	3690	3697	1634	1649
chr12:57004999-57062498	1632	1647	-1307	-1305
chr12:57062499-57247498	-1309	-1307	-3646	-3688
chr12:57254999-57458998	8954	8946	253	284
chr12:57749999-57941998	6921	6947	-36469	-36514
chr12:57950999-59202498	-45471	32335	-37181	-88564
chr12:59377499-59846998	25961	25989	-11827	-11815
chr12:6044999-6290998	-4799	-4825	-5806	-5827
chr12:62210999-62259998	-464	-513	232	-49511
chr12:62577499-62802498	4452	4497	-3148	-3206
chr12:6419999-6469998	3701	3743	-4322	-4346
chr12:64400999-64805998	-144646	-144652	-3625	-3603
chr12:65291999-66113998	14711	14766	-6397	-6426
chr12:65557499-66109998	-618	-573	-2397	-2426
chr12:66116999-66419998	-9399	-9428	-10502	-10534
chr12:6731999-6833998	3866	3889	1867	-8244
chr12:67337999-67970998	17958	18068	-27489	-27527
chr12:68216999-68321998	6323	6337	-4741	-4744
chr12:68321999-68624998	-4743	-4746	183190	-14319
chr12:68859999-69162498	4027	4059	-5250	-5304
chr12:69869999-70589998	9542	9585	151	-12803
chr12:71381999-71944998	10736	33828	72244	72290
chr12:7202499-7652998	-13839	-13846	-7404	-7427
chr12:72344999-73142998	1520	1549	-572201	-395388
chr12:75323999-75512998	10493	10512	-7052	-1327
chr12:76616999-76799998	4656	4698	-8821	-8875
chr12:77078999-77900998	-29035	-29028	24861	99257
chr12:77919999-79457498	5859	80255	-83413	-83436
chr12:79493999-80276998	54042	54037	-6857	-6884
chr12:80372999-81287998	39547	39561	-158859	-158893
chr12:81619999-82344998	7779	24714	13810	-17900
chr12:82508999-84512498	8220	18388	-9094	-9153
chr12:84866999-85034998	7721	7735	-5333	-160263
chr12:85457999-85924998	10806	117888	-1094	-4482
chr12:86517499-86564998	-593596	-596984	-641094	-644482
chr12:88013999-89007498	-18211	-18241	9872	9869
chr12:89006999-89534998	10370	10367	-5050	-5085
chr12:91346999-92675998	8593	8535	-25831	-25867
chr12:92769999-93440998	15272	15306	-21367	-21427
chr12:94127499-94539998	6898	6915	6337	6394
chr12:95108999-95232498	8310	8330	-14898	-14929
chr12:95852999-96539998	-32690	-37203	-23097	-23120
chr12:96057499-96219998	4538	4577	-4634	-4659
chr12:96551999-98397498	26718	26729	221	183
chr12:98405999-98525998	-8281	-8319	6902	-9433
chr12:99004999-99772498	-6093	-6140	-152414	-152467
chr12:99017999-99656998	-19093	-19140	-36914	-36967
chr13:101504999-101765998	9905	9924	-8375	-8360
chr13:102563999-102879998	16719	16776	-9242	-9221
chr13:104729999-105383998	43848	43889	26773	-181408
chr13:108149999-108899998	5689	77872	-4566	-2900
chr13:108899999-110117998	-4568	-2902	-1787	-1810
chr13:110444999-110582998	11045	11090	10670	10658
chr13:110642499-110719998	2464	2504	-75034	-36586
chr13:110909999-111056998	5280	5308	-6525	-6570
chr13:20174999-20492998	7417	7464	2317	2339
chr13:21624999-22292998	13449	13432	-14517	-14507
chr13:24014999-24224998	5491	5496	4025	4000
chr13:25226999-25382998	6128	6153	-7056	-7076
chr13:26975999-27365998	9462	9502	-3831	-3822
chr13:27359999-27992998	-594	-629	5080	5116
chr13:28823999-29424998	-4040	-4043	47553	47560
chr13:29754999-30122998	16345	16359	-7812	-7848
chr13:30653999-30806998	8796	8722	-3915	-3948
chr13:31424999-31749998	-683	-700	-7702	-7729
chr13:31796999-32314998	354	353	-4692	-4739
chr13:32587499-32645998	-1166	-1108	4933	-6324
chr13:33217499-33544998	11238	11275	-2155	-2161
chr13:33724999-33822498	-947	-998	-22080	-4409
chr13:35195999-35747998	-31501	-31494	-26853	-26894
chr13:36272499-37067998	10527	10547	6872	1184
chr13:37069999-38987498	4870	-818	-71895	63827
chr13:39008999-39659998	-93397	42325	24735	24753
chr13:40052999-40692498	16387	16403	-9311	-9338
chr13:41069999-41228998	5253	5266	-6564	-6615
chr13:41129999-41197498	-54747	-54734	24936	-2963
chr13:41345999-41660998	7198	7266	7337	7379
chr13:41657999-42119998	-5028	-5056	-9228	-9262
chr13:42320999-43883998	-210230	13233	-9304	-9320
chr13:43889999-44474998	-15306	-15322	-3852	-3891
chr13:44474999-44975998	-3854	-3893	-2828	-5977
chr13:45032999-45314998	14499	14518	-3745	-3754
chr13:46043999-46130998	82774	8792	-4224	-4280
chr13:46151999-46325998	8675	8655	-4170	-4209
chr13:46482499-46754998	10599	10655	-33652	-2929
chr13:46808999-47783998	22766	22811	-9647	-9679
chr13:48113999-48242998	13050	13094	-9452	-9458
chr13:48529999-48582498	50408	2732	-2090	-2147
chr13:48589999-48773998	5864	5874	-4711	-4709
chr13:48774999-48986998	-5713	-5711	112474	-94458
chr13:49292999-49445998	8309	8357	-144689	-8877
chr13:49937499-51097498	-1120	39368	23571	-27288
chr13:51116999-51299998	4069	8958	-13391	-13428
chr13:51352499-51845998	-65893	-65930	-702	-720
chr13:52892999-52970998	4608	4629	-2679	-2714
chr13:57537499-59321998	87524	87558	-3465	69816
chr13:59317499-60577498	1033	74314	-128425	-146211
chr13:71234999-71897998	6081	6115	-18541	-18599
chr13:72709999-73733998	-58575	-13202	20908	20933
chr13:75477499-75554998	5171	5152	-5586	-5598
chr13:75866999-76478998	3489	3529	-5247	-5277
chr13:76647499-76992498	20172	20236	10315	10262
chr13:76994999-77579998	7813	7760	-14142	-14147
chr13:77768999-78132498	10627	10662	5323	5355
chr13:78131999-78989998	5821	5853	-11391	-11429
chr13:79414999-79547998	9222	9269	-6357	-6382
chr13:79646999-81042498	32439	32478	-24710	-24756
chr13:84881999-85838998	14309	14331	-10711	-32248
chr13:86864999-87281998	5531	5588	-7591	-7609
chr13:89111999-90989998	-44929	-44951	27529	27506
chr13:92429999-94409998	-242430	-242386	25750	25817
chr13:94419999-94628998	15748	15815	-8521	-11446
chr13:95183999-95409998	5539	5541	-5518	-5535
chr13:95474999-95861998	3716	3689	-27613	-27650
chr13:96071999-96954998	4155	-51666	3494	63203
chr13:97104999-97362498	5054	5099	-2826	-2862
chr13:97358999-97442998	672	636	-83326	-83362
chr13:99176999-99267498	-246	-228	-1429	-1465
chr13:99264999-99439998	1069	1033	2464	2495
chr13:99897499-100547998	3026	3061	-4979	25228
chr14:100286999-100382998	-1160	-1568	858	891
chr14:100379999-100658998	-1975	-1985	-4022	-4052
chr14:100661999-101672998	1468	1489	34458	-7330
chr14:101696999-101954998	10456	10517	5370	6292
chr14:101704999-101767498	2456	2517	3591	3589
chr14:102434999-102519998	3208	3249	-2983	-3016
chr14:103070999-103307998	4724	4743	-14998	-15029
chr14:103739999-104079998	-60410	68615	-1876	-1830
chr14:104087499-104637498	7341	7347	2647	2640
chr14:22310999-22379998	3372	3409	-4485	-4477
chr14:22385999-22478998	1565	1616	-5824	-5855
chr14:22553999-22867498	3249	3179	5229	5255
chr14:22982499-23060998	971	4269	-2780	-2801
chr14:23060999-23114998	-2782	-2803	-5571	-5574
chr14:23117499-23192998	3431	3510	-5717	-5764
chr14:23468999-23567998	301	9512	906	929
chr14:24239999-24302498	3067	3075	-4682	-5484
chr14:24326999-24440998	5346	5315	-4099	-4133
chr14:24710999-25163998	-406	-387	-12867	-12909
chr14:26972999-28637998	11768	1636412	-2406	-28586
chr14:27049999-28659998	-65232	1559412	-24406	-50586
chr14:28727999-30347498	23640	26437	-16812	28009
chr14:31179999-31357498	27840	27881	-1330	-1358
chr14:33806999-34307998	-14126	-14163	-6653	-6665
chr14:36199999-36383998	7722	7778	-9772	-9774
chr14:37229999-37879998	775	-79360	-5145	23811
chr14:38702499-39020998	19516	19530	-5433	-5451
chr14:39022499-39492498	-6935	-6953	-1299	-1234
chr14:39494999-41312998	-3801	-3736	287713	797351
chr14:41951999-43954998	272485	158349	-60252	848439
chr14:44882999-45284998	-36567	30856	-16275	-16282
chr14:49772499-49850998	-4480	81521	2074	3023
chr14:49852499-50117998	572	1521	-12832	-12864
chr14:50312999-50534998	5198	5236	-2271	-2320
chr14:50779999-50867498	-1902	-1930	-6830	-6844
chr14:50939999-51245998	-911	-919	-25941	-25965
chr14:52002499-52280998	-6185	-6182	18863	-8486
chr14:52289999-52479998	9861	9877	-6223	-6259
chr14:52640999-52792498	-167225	-167261	31259	31290
chr14:52797499-53321998	26257	26288	-15602	-15627
chr14:53321999-54374998	-15604	-15629	-26787	-26824
chr14:54554999-54782998	9177	9212	-71	-8827
chr14:55076999-55166998	12722	12761	-5784	-5829
chr14:55691999-56483998	15515	15532	6588	6634
chr14:56486999-58074998	3586	3632	-2206	33168
chr14:58193999-58437498	-27404	-27481	-41585	63934
chr14:58489999-59099998	11418	11432	27304	27356
chr14:59117999-59453998	9302	9354	-9565	-9620
chr14:59582499-59924998	-5642	4319	-6049	-27062
chr14:60059999-60185998	4668	4707	-1454	-1516
chr14:60617999-61262998	7527	7559	6761	6769
chr14:61284999-61459998	1345	1331	1914	1964
chr14:61459999-61764998	1912	1962	72802	-34072
chr14:62156999-63338998	6152	6202	50021	50035
chr14:63347499-64322498	41519	41533	-18830	-18848
chr14:64661999-64772998	9708	9738	-8067	-8130
chr14:65159999-65417998	4294	4317	-2829	-2798
chr14:66337499-67354998	22097	22131	5129	-68973
chr14:67359999-67814998	127	67328	22218	22248
chr14:67817499-68849998	19716	19746	-5852	-5892
chr14:68852999-69116998	-8854	-8894	12444	-9431
chr14:69237499-69479998	5267	5281	-19675	-19713
chr14:69582499-69734998	-2189	2696	-7871	-7881
chr14:69809999-70079998	8870	8903	-5843	-5854
chr14:70617499-70719998	4801	4840	-5773	-5806
chr14:70811999-70979998	5865	5827	-7416	-7449
chr14:71119999-71764998	-15933	-15927	-11732	-11770
chr14:72506999-72914998	7206	7227	-9857	-9883
chr14:73721999-73835998	6893	6928	-10208	-10277
chr14:74102999-74261998	8790	8824	-4361	-4398
chr14:74844999-75117498	16071	16121	15057	15127
chr14:75307499-75494998	452	501	-6038	-6048
chr14:75569999-75662998	7821	7869	-8655	-1804
chr14:76040999-76394998	9976	10011	-7636	-7646
chr14:76869999-77097498	2949	2980	-2648	-2666
chr14:77441999-77759998	17307	109524	40543	-52569
chr14:77849999-78617498	12361	12400	-19267	-19306
chr14:78919999-80919998	-17776	39899	34900	34941
chr14:80936999-81219998	17898	17939	-7944	-7987
chr14:81260999-81464998	8575	8616	-284	-329
chr14:81694999-81995998	15421	15453	-5561	-5523
chr14:85190999-85532498	5051	5082	-184	-213
chr14:85529999-86063998	2314	-1285	-6746	-6761
chr14:86075999-86936998	-18748	-18763	-33276	-33340
chr14:87724999-87912498	20700	-108799	-15895	-15926
chr14:87920999-88584998	24143	24193	-49618	82665
chr14:89024999-89932498	2430	2481	7130	7162
chr14:89957999-90245998	15424	15440	-10456	-10486
chr14:90892499-91172998	10677	10729	327	310
chr14:91172999-91295998	325	308	-9351	-9392
chr14:91316999-91427998	6753	-5492	-549	-587
chr14:91511999-92009998	-84551	-84589	-12939	-12974
chr14:92379999-92457498	2868	2818	-651	-635
chr14:92459999-92687998	-3153	-3137	-955	-911
chr14:92702499-92792498	12394	12406	-8491	1765
chr14:92799999-93209998	-15993	-5737	-2880	-2340
chr14:93218999-93629998	318	304	-10614	-10636
chr14:93644999-93917998	10261	10282	-11082	21826
chr14:93932999-94010998	3443	6824	-5493	-9075
chr14:94424999-94493998	-1354	9093	-7545	-7588
chr14:95107499-95202498	-8306	67159	-103304	-6048
chr14:95216999-95372998	-117806	-20550	-11331	-11398
chr14:95429999-95546998	12697	1338	14105	14113
chr14:95554999-95777998	6103	6111	-3487	-94013
chr14:96092999-96281998	7739	7728	-6292	-6312
chr14:96287499-96431998	9694	9726	-7388	-7428
chr14:98123999-99287998	14759	14797	-21243	-21283
chr14:99969999-100114998	12624	12651	-6504	-6526
chr15:100337999-100604998	1196	4207	22971	23014
chr15:100619999-100886998	7969	8012	-13720	-13762
chr15:100910999-101009998	7132	7145	-1417	-1441
chr15:101012499-101274998	2851	2883	14074	14133
chr15:101287499-101652498	1572	1631	-48	-115
chr15:25319999-25454998	118455	118382	-16543	-15751
chr15:26839999-28077498	-1075	24872	8790	8816
chr15:34097999-34220998	12250	12279	-10787	-10817
chr15:34847999-34967498	72421	72402	2400	2391
chr15:35074999-35452498	3662	3703	-7706	-7729
chr15:37147499-37977498	-12711	-263651	18380	18418
chr15:37984999-38396998	10878	10916	-6889	-6904
chr15:38709999-39773998	-2016	-1934	12668	12727
chr15:40214999-40277998	2361	2390	1556	1584
chr15:40340999-40427998	-2759	-2788	-5878	-5901
chr15:40670999-40898998	8217	31278	-3956	-4737
chr15:40898999-41231998	-3958	-4739	-1192	-46994
chr15:41615999-41666998	-11985	-11944	29189	-6350
chr15:41765999-41822998	6899	6935	-11390	-11423
chr15:41912999-41978998	3639	-8326	-6125	10717
chr15:41978999-42152998	-6127	10715	-15091	-15103
chr15:43094999-43148998	92744	92788	38746	38790
chr15:43214999-43295998	-10504	10645	-10250	-10274
chr15:43839999-44532498	-62415	-62483	-30523	-30545
chr15:44654999-44744998	8779	8821	-6430	-6435
chr15:45157499-45404998	5707	5742	-5202	-5210
chr15:45299999-45401998	7284	7295	-2202	-2210
chr15:45404999-45704998	-5204	-5212	840	860
chr15:45709999-47165998	-4162	-4142	30151	30196
chr15:47174999-48309998	21149	21194	-24040	-24077
chr15:48815999-50348998	-14708	-14779	10029	10035
chr15:50669999-50915998	5710	5737	-7395	-7396
chr15:51137499-51413998	-4434	-4406	-10516	-10579
chr15:51647499-51785998	2592	2630	-8783	-8842
chr15:51959999-52235998	11561	11854	-8409	-8458
chr15:51969999-52147498	1561	1854	-7481	-7491
chr15:52249999-52757998	6443	6486	-22315	-22357
chr15:52811999-53759998	-31321	-31284	48294	48324
chr15:53942999-55181998	20111	20151	-13437	-13462
chr15:55208999-55298998	8738	8808	-8356	-8393
chr15:55517499-55647498	9145	-77656	1040	1084
chr15:56462499-57323998	28808	28830	16838	16868
chr15:57332999-57542498	7836	7866	-91	-14833
chr15:58220999-59690998	814	806	399	420
chr15:59692499-60332498	-1103	-1082	-3467	-5502
chr15:60542499-61839998	-21539	-21552	-4305	-4345
chr15:61841999-62078998	-6307	-6347	-7081	-7141
chr15:62777499-63101998	-34904	4691	-8241	-8245
chr15:63149999-63284998	16481	16446	3927	4002
chr15:63284999-63407998	3925	4000	-5015	-5024
chr15:63746999-64076998	5283	5290	-7357	-9334
chr15:64164999-64392498	-11258	-11300	-35863	-35909
chr15:64409999-64677498	-53365	-53411	4110	4107
chr15:64679999-64733998	1608	1605	-2549	-2515
chr15:64734999-64814998	-3551	-3517	-4886	-4897
chr15:64832499-64910998	3435	3419	-5268	-5309
chr15:65033999-65105998	-152	-116	-4252	-4315
chr15:65183999-65300998	5319	5354	-3109	-3144
chr15:65312999-65399998	6002	6040	941	-14227
chr15:65606999-65904998	4292	4247	-42222	-35504
chr15:65912499-66290998	-49724	-43006	-3348	-3342
chr15:66292499-66515998	-4850	-4844	-18110	-16990
chr15:66584999-66869998	-17797	-17799	-6969	-7010
chr15:66934999-67309998	11868	11936	123705	-6065
chr15:67448999-67837498	8126	8141	-921	-952
chr15:67837499-68189998	-923	-954	5162	5178
chr15:68303999-68387998	2827	2860	-4363	-4401
chr15:68543999-68888998	6660	6708	-12971	-12999
chr15:69034999-69464998	-3357	24282	1126	1110
chr15:69467499-70571998	-1376	-1392	-11205	-11186
chr15:71107499-71444998	7860	7884	-1351	3789
chr15:71444999-71732498	-1353	3787	-1718	-1767
chr15:71735999-72169998	-5220	-5269	-13791	-13806
chr15:73631999-73706998	4608	4612	-1997	-6578
chr15:74372999-74447998	800	841	-9085	-9122
chr15:74627999-74765998	4153	7364	3065	3016
chr15:76049999-76152498	7594	7633	-1357	-1396
chr15:76895999-77552998	-54915	7567	-9478	-9502
chr15:78299999-78429998	8570	8611	-6945	-6964
chr15:78904999-79029998	4970	4992	-1475	-1453
chr15:79854999-80003998	-1290	-1328	-10404	-10439
chr15:80411999-80978998	7075	44006	-8787	-1261
chr15:81104999-81269998	1647	1681	-3979	-3416
chr15:81266999-81407998	-981	-418	2443	2471
chr15:85856999-87605998	1964	1988	-931	66470
chr15:87574999-88250998	30067	97468	-3986	-4031
chr15:88464999-88542498	-9814	11755	4279	-65743
chr15:88892499-89042498	1921	12430	15175	15205
chr15:89048999-89184998	8673	8703	-7048	-7074
chr15:89354999-89432998	1897	3788	-2094	-2160
chr15:89734999-90097498	5223	5256	-10495	-10538
chr15:90635999-90939998	12218	12263	-5513	-5546
chr15:91049999-91280998	40	11	8525	-9262
chr15:91844999-92090998	4865	4877	6755	6796
chr15:92096999-92729998	753	794	-14977	-15027
chr15:92780999-93032998	16346	16359	-2173	-2133
chr15:93029999-94130998	825	865	-10901	-10945
chr15:94154999-94331998	9386	9432	-4467	-4428
chr15:95249999-97250998	9626	9644	-5021	-5082
chr15:97268999-97754998	-23023	-23084	351	303
chr15:97892999-98187498	6187	11318	-9319	-9358
chr15:98297999-98432998	-5377	-2656	-4482	-4501
chr15:98435999-99086998	6562	6603	-10096	-10116
chr16:10247999-10514998	8994	9042	-239	-203
chr16:10947499-11389998	6610	6639	6381	6430
chr16:11402999-11532498	2751	4673	-177	-147
chr16:11724999-11912498	-10209	-10243	37297	37345
chr16:12439999-12837498	15425	15466	-17950	-17977
chr16:23792499-24022498	9070	9050	-11827	-11861
chr16:25269999-27113998	6786	-36079	-4154	-4212
chr16:27149999-27467998	5200	5248	-10690	-10716
chr16:27582499-28092498	23163	57481	-21594	-21601
chr16:28100999-28223998	-30096	-30103	-5679	-5723
chr16:3161999-3502498	-9590	-9568	-1643	-1631
chr16:48164999-48644998	74	27	-14387	-14423
chr16:48647499-49359998	-16889	-16925	-9299	-9322
chr16:49999-102498	15837	15868	4703	4702
chr16:50003999-50819998	21003	21046	-13596	-13626
chr16:53033999-53513998	20952	-11421	-3336	-3380
chr16:53522499-55279998	-11838	-11882	-21820	-21847
chr16:55457999-55709998	7263	7256	2485	2504
chr16:56570999-56711998	6212	6238	-9774	-9795
chr16:56859999-56944998	7443	7451	6485	6437
chr16:57740999-58010998	16358	16399	9846	9885
chr16:57897499-58004998	2382	2422	-4178	-4229
chr16:58328999-58497498	7819	7867	-9581	-9622
chr16:58514999-58629998	-2912	-2818	31428	31392
chr16:58778999-60257998	35414	-22399	-54234	-54252
chr16:58782499-60289998	31914	-25899	-86234	-86252
chr16:65093999-66352498	24188	24122	5157	-7742
chr16:66354999-66877498	2655	-10244	-4178	-4180
chr16:6713999-7027498	-29761	12151	-1719	-301347
chr16:67985999-68044998	7393	7454	-4222	-4274
chr16:68234999-68336998	5138	5137	-8166	-8206
chr16:68357999-68525998	9226	-29208	2780	2819
chr16:683999-812998	2192	-16009	851	866
chr16:68524999-69129998	3778	3817	-5841	-5857
chr16:69134999-69296998	-10843	-10859	-9846	-9882
chr16:69380999-69695998	15201	15254	13680	58999
chr16:71405999-71507998	6880	6923	-8015	-8066
chr16:72119999-72224998	5049	5097	17030	17069
chr16:73049999-73202998	-1719	-1738	-6042	-6076
chr16:75194999-75407998	4523	4527	-4920	-4917
chr16:75779999-77180998	9333	9380	-9071	-9078
chr16:77231999-77592498	4233	4195	7491	-8124
chr16:77666999-77981998	8889	8926	-10223	-10269
chr16:78698999-79616998	6863	6869	-14661	-14685
chr16:79257499-79604998	4184	4167	-2661	-2685
chr16:80517499-80834998	9125	9102	-10013	-10043
chr16:81359999-81734998	6541	6559	3214	3163
chr16:82016999-82242498	14596	14637	-12271	-12298
chr16:83816999-83894998	9257	-9014	-15945	-7702
chr16:83954999-84067498	-783	1953	-1746	49395
chr16:84237499-84499998	39905	39938	11513	6568
chr16:84503999-84627498	7511	2566	-5195	-4497
chr16:84971999-85099998	-1246	-1295	-13096	-13102
chr16:85106999-85802498	8089	8114	16844	19136
chr16:8549999-9149998	17815	17836	10329	10324
chr16:8564999-8652498	2815	2836	2795	-7441
chr16:85808999-86024998	10342	12634	-8440	-8440
chr16:86066999-86528998	5991	6014	-8720	-8750
chr16:86555999-87297498	7980	8026	608	27390
chr16:87293999-87762498	4106	30888	6884	6894
chr16:9147499-10194998	-8296	-8264	-13262	-13285
chr17:10631999-10865998	-750	-13721	10155	10178
chr17:14297999-14937498	-447	-483	-10750	-10790
chr17:16445999-16526998	7447	7434	-5530	-5566
chr17:2044999-2252998	-2919	-2951	-8040	-8060
chr17:2712499-3042498	-36997	-658	6368	6386
chr17:2780999-3035998	5447	5474	12868	12886
chr17:28718999-28954998	-1283	8008	-1290	10812
chr17:28957499-29120998	-3792	8310	3236	3261
chr17:29126999-29294998	-2766	-2741	-3671	-3687
chr17:29359999-29559998	10295	9985	13027	13000
chr17:30023999-30095998	-2106	-2111	-103	-2325
chr17:30104999-30479998	-345	-296	-2696	-2705
chr17:3034999-3632498	13866	13884	50636	50679
chr17:31429999-31532498	7428	7471	1299	1324
chr17:31541999-31854998	-8203	-8178	-12246	-12286
chr17:32246999-32327998	6204	6243	-8361	-8358
chr17:32654999-32762998	4489	4523	-7724	-7740
chr17:32772499-32942998	11185	11224	-5859	-5913
chr17:33767999-34167498	11268	11291	-3631	-3619
chr17:34984999-35126998	-3737	-3768	-7076	-7109
chr17:35139999-35587498	2392	2339	25648	25645
chr17:3728999-3842498	8872	8891	1618	-15169
chr17:38669999-38749998	-2275	-2309	-14721	-14772
chr17:3905999-4010998	8002	8036	-6178	-6225
chr17:39614999-39759998	7106	7165	-5626	-5660
chr17:39998999-40190998	14902	14926	795	754
chr17:40112499-40172498	-678	-674	-3948	-3972
chr17:40298999-40358998	4170	4229	-341	-327
chr17:40787499-41675998	16184	16229	3357	3326
chr17:4190999-4418998	8997	24549	1778	1810
chr17:43388999-43487998	586	5152	-4225	-4271
chr17:43568999-43682998	7797	7841	-4901	-4933
chr17:43688999-43766998	5547	5582	-388	-415
chr17:44517499-44679998	5860	5824	-7264	-7306
chr17:44765999-44873998	8959	8990	4790	-8675
chr17:4703999-4899998	6045	6062	3740	3689
chr17:47834999-47894998	6349	6365	-4869	-4902
chr17:47972999-48023998	-2146	-2184	1246	1275
chr17:48024999-48137998	244	273	-6560	-6607
chr17:48146999-48641998	6836	6884	-5387	-23269
chr17:48712499-48797998	12197	12237	-6756	-6810
chr17:48804999-48884998	20	57	-122	-5881
chr17:4898999-5069998	4738	4687	-7427	-7430
chr17:49565999-49700998	2010	2038	-5339	-5406
chr17:49856999-50007498	4262	4308	-9078	-9106
chr17:50018999-50093998	7993	8008	414	-6384
chr17:50192999-50303998	5433	7729	-6419	-6450
chr17:50539999-50702998	7053	7084	2348	4913
chr17:50777499-50849998	5834	5856	2267	2313
chr17:50852499-50960998	-235	-189	-4025	-4066
chr17:51293999-52181998	4949	4983	-75161	-75158
chr17:5192499-5242498	-496	-481	-4764	-4802
chr17:55347499-55517998	1444	9395	-3781	-3818
chr17:55517999-55775998	-3783	-3820	-5543	-5539
chr17:5579999-6437998	7618	7669	-1804	-1827
chr17:57119999-57842498	-5734	-5772	-8987	-9009
chr17:57847499-58007498	10594	10632	-7805	237
chr17:58193999-58502498	6199	6259	-14838	16287
chr17:58703999-59015998	7146	7155	-10928	-10960
chr17:59309999-59447998	1140	1181	-7012	-7031
chr17:59744999-59862498	2024	2050	-2891	-2900
chr17:60052499-60683998	-15209	50270	36956	36959
chr17:62696999-62975998	-3661	6961	-7348	-7379
chr17:64302499-64419998	4551	4567	334	398
chr17:64415999-64499998	2946	2885	-2518	-8811
chr17:66184999-66698998	15786	15808	16890	16917
chr17:67072499-67362498	92893	148764	12306	12331
chr17:67373999-67482498	804	829	-6890	-6942
chr17:68519999-68768998	14255	14290	3042	3059
chr17:68767499-69249998	4540	4557	-2989	-3035
chr17:6905999-7013998	5175	8070	918	8137
chr17:69527499-70634998	-1318	-1300	1731	1743
chr17:7037999-7179998	7921	7968	-2400	-2442
chr17:70631999-72548998	-1859	-1899	8104	8136
chr17:73088999-73159998	67401	2962	-3597	-3620
chr17:73244999-73379998	10840	10882	-9913	-9954
chr17:73403999-74194998	25552	25576	4808	4783
chr17:74201999-74300998	1559	-2219	333	364
chr17:74372499-74459998	-4072	-4037	-2263	-2282
chr17:74456999-74534998	735	716	31329	-1761
chr17:74537999-74649998	28327	-4763	-3518	-3555
chr17:74651999-74742498	-5520	-5557	2271	2308
chr17:74786999-74869998	4657	4678	-4920	-4938
chr17:75038999-75209998	31023	21190	-8102	-8126
chr17:75057499-75114998	12523	2690	-777	-748
chr17:75272999-75417498	-1681	-1704	-4700	-4736
chr17:75419999-75514998	6500	6500	911	899
chr17:75665999-75752998	9083	9125	848	858
chr17:75848999-75899998	-403	-3596	-3436	-3468
chr17:75899999-76012498	-3438	-3470	1865	1897
chr17:76109999-76292998	11568	11598	-13343	-13362
chr17:76298999-76403998	-19345	-19364	4722	4774
chr17:76459999-76512498	722	743	-5919	3224
chr17:76514999-76727498	8268	722	-319	-12489
chr17:77078999-77252998	7678	7702	-5783	-5798
chr17:77512499-78020998	-11248	-11217	-1427	-1381
chr17:78249999-78439998	1064	1076	5770	2790
chr17:7856999-7904998	-5066	609	-7045	-7048
chr17:78844999-78983998	-1481	-1540	2141	2176
chr17:7992499-8057498	-2136	-2222	374	333
chr17:80411999-80984998	15036	15076	-3494	-3536
chr17:8063999-8315998	-3639	-3584	-15185	-15184
chr17:80984999-81114998	-3496	-3538	-13070	-13086
chr17:81137999-81227998	4908	4924	13826	13805
chr17:81248999-81494998	4471	4521	-10504	-10544
chr17:8462499-8741998	-52064	-52029	4106	4094
chr17:8894999-9002998	131	112	-4803	-4812
chr17:9026999-9577498	-28805	-28814	-166	-149
chr17:9914999-10322998	-8877	-8855	4731	4786
chr18:12719999-12944998	7232	7259	-10326	-10348
chr18:23017499-23417998	14133	14206	-5986	-6030
chr18:24354999-24492498	4877	4913	-3386	-3432
chr18:24533999-25937998	-19480	-44934	-16255	-41641
chr18:26617499-26783998	4105	4153	-12284	-12280
chr18:28301999-30284998	-112375	-112429	-3933	714407
chr18:28319999-30319998	-130375	-130429	-38933	679407
chr18:2921999-3254998	10347	10387	-8771	-8808
chr18:30954999-31535998	16571	44405	20067	20096
chr18:31541999-31829998	14065	14094	-10168	-10198
chr18:31737499-31824998	3844	3859	-5168	-5198
chr18:31832499-32142498	-12670	-12700	15695	15744
chr18:32150999-32561998	7193	7242	-9362	-9412
chr18:3266999-3674998	14555	14639	-8520	-8566
chr18:34646999-34792498	14690	14718	-4344	-4380
chr18:34982499-35159998	23681	23693	-15842	-15873
chr18:35384999-35714998	1691	1721	41685	41727
chr18:35747999-35960998	8683	8725	-10399	-10474
chr18:35974999-36304998	-24401	-24476	-20120	-20114
chr18:37235999-37556998	86600	150049	-18924	-18951
chr18:4099999-5062498	6584	-31291	4098	-4585
chr18:42110999-43284998	3523	3540	-12968	-13000
chr18:43612499-45612498	8663	8664	8633	8660
chr18:45614999-46106998	6131	6158	-33043	-33075
chr18:46124999-46677498	23881	23964	-19019	-19045
chr18:47927499-48027498	4414	4404	-3539	3710
chr18:48464999-48672498	410	383	2913	2943
chr18:48667499-49493998	-3054	-3098	16805	16848
chr18:49502499-49868998	8303	8346	-10094	-10093
chr18:50258999-50379998	9618	9589	-22555	-22590
chr18:5044999-5867998	-21465	12913	366	384
chr18:50798999-51080998	21071	7272	29492	29529
chr18:51098999-51407498	11490	11527	-22895	213758
chr18:54134999-54395998	-7009	-7048	-3273	-3226
chr18:54219999-54274998	3364	3392	-4465	-4514
chr18:54674999-54995998	-3507	-3531	-12727	-12767
chr18:55212499-56594998	22325	22329	-18724	-18753
chr18:57617999-57882498	12331	12371	-505	-491
chr18:58039999-58127498	3674	3710	-5429	-5452
chr18:58514999-58769998	14914	14954	-1409	-1339
chr18:5869999-6530998	-1636	-1618	-9002	-8994
chr18:58772499-59072998	-3911	-3841	-2353	-2410
chr18:59303999-59402498	4646	4681	223	166
chr18:59825999-59994998	-2186	-2215	1571	-6676
chr18:61538999-62150998	12686	12705	-19456	-19513
chr18:62419999-62531998	3315	5874	34410	52499
chr18:62702999-62987998	11977	12000	-5128	-5162
chr18:63008999-63338998	7429	7458	1087	1087
chr18:63127499-63327498	3779	3796	-4267	-4305
chr18:63447499-64004998	-8060	-8086	-9994	-10030
chr18:64027499-65231998	-9451	10503	-822266	-140124
chr18:66487499-66899998	72804	72804	204876	-27528
chr18:67205999-68667498	-5570	-5588	-6919	-6953
chr18:68842499-70097498	4933	4958	98513	-10755
chr18:6911999-7187998	8171	8205	-10649	-10689
chr18:70187499-70457998	8511	8554	-3100	-3114
chr18:7193999-8423998	-16651	-16691	-34161	-34165
chr18:74189999-74347498	6552	6577	-4851	-4882
chr18:74632499-75497998	-8860	-8846	-18811	-18796
chr18:76379999-76718998	19068	19109	-9017	-9044
chr18:76793999-77693998	8199	8222	-43002	-43038
chr18:857499-2558998	7472	7482	-11325	-11338
chr18:8648999-8993998	5674	5710	-5538	-5558
chr18:9557999-9964998	17645	17668	6523	6535
chr18:9962999-10529998	8521	8533	-9709	-9733
chr19:10134999-10187498	-15004	-15026	32319	32346
chr19:10184999-10253998	34817	34844	-3732	-3734
chr19:10256999-10397998	2163	2194	6327	6325
chr19:10574999-10652998	-2470	-2498	-8050	-8064
chr19:10709999-10871998	7487	7524	-558	-560
chr19:11234999-11489998	8434	8488	6523	6552
chr19:12968999-13097998	-3509	-3883	3446	3469
chr19:13097499-13274998	-3524	-3552	2327	2326
chr19:13274999-13724998	2325	2324	-3544	-3576
chr19:13772999-13872498	12089	1502	306	307
chr19:13874999-14075998	-2196	-2195	-753	-770
chr19:14567999-14693998	4171	6389	-7339	-7377
chr19:15084999-15569998	7036	7057	-13428	-13449
chr19:15575999-16029998	8832	8855	-4221	-4154
chr19:16238999-16394998	8767	8804	-8141	-11568
chr19:16564999-16634998	-123169	19421	79880	-6778
chr19:16679999-17059998	34878	34916	-7308	-7361
chr19:17059999-17194998	-7310	-7363	10405	40729
chr19:17342499-17390998	3855	3895	257	216
chr19:17468999-17582998	-15372	4252	-8701	-8768
chr19:17702999-17780998	1053	1087	3584	3562
chr19:17783999-17857498	582	560	-1756	-1761
chr19:17862499-17932498	-2911	-2865	199	164
chr19:17934999-17999998	-2303	-2338	-2956	-2993
chr19:18002499-18062998	4639	4673	524	594
chr19:18203999-18260998	4527	4550	-8998	-9038
chr19:18269999-18332998	9565	9585	-4481	-4512
chr19:18339999-18417498	9699	9741	2018	1921
chr19:18917999-18995998	-22832	-2167	-53	-63
chr19:19355999-19502998	5252	11064	-12413	-12476
chr19:19517499-19662498	14872	14903	-18454	-18497
chr19:19664999-19962498	-20956	-20999	35350	35394
chr19:2017499-2099998	2248	2287	-3007	-3011
chr19:2462499-2642498	12204	12243	-5328	-5372
chr19:2642999-2756998	5609	5662	-7584	-7627
chr19:28452499-28644998	13791	13826	-11061	-11098
chr19:2949999-3218998	1179	1207	5546	-8144
chr19:29600999-29723998	-3534	-3567	6628	6667
chr19:29726999-29882998	3626	3665	-9319	-9339
chr19:29930999-30047998	-57321	-57341	-174319	-174339
chr19:30659999-32234998	6509	6519	-10194	-10223
chr19:3317999-3489998	6568	9157	-4800	-4824
chr19:33230999-33413998	4434	4432	2390	-7003
chr19:33419999-33770998	-3612	-13005	743	726
chr19:33769999-34154998	1741	1724	-9043	-9075
chr19:34634999-34718998	4693	4686	-6113	-6127
chr19:3509999-3627498	-24802	-24826	-8752	-667
chr19:35879999-35939998	2248	2289	7543	-8222
chr19:36217499-37884998	-46574	-26861	13857	13893
chr19:3659999-3710998	6007	6057	-4742	-4773
chr19:3776999-3824998	6774	6821	-2920	-2954
chr19:37886999-38224998	11855	11891	1391	9003
chr19:38232499-38337498	1490	1501	-1816	-1851
chr19:3833999-3950998	-11922	-11956	35337	35339
chr19:38387499-38948998	15603	15640	13308	13332
chr19:39110999-39335998	-473	-426	6072	-7740
chr19:39335999-39545998	6070	-7742	5604	5676
chr19:39547499-39679998	4102	4174	-7793	-7849
chr19:39788999-39851998	4160	4193	-7884	-7870
chr19:39982499-40099998	-11570	-11606	39967	40014
chr19:40130999-40229998	8965	9012	-7934	-7952
chr19:40283999-40640998	21485	21532	-6324	-6356
chr19:41195999-41264998	8442	8485	-2564	-2591
chr19:41309999-41439998	-1294	-1326	59	-8378
chr19:41441999-41579998	-1943	7561	-9188	-9219
chr19:41852999-41960998	6659	7230	-3041	-3067
chr19:42072499-42432498	36196	36214	1350	1376
chr19:42443999-42536998	-3473	6655	4831	-7574
chr19:4252499-4359998	-5642	-5613	-7208	-7235
chr19:43421999-43824998	11040	11089	-14986	-15035
chr19:43823999-44507998	-13988	-14037	5105	63087
chr19:44558999-44849998	-6539	12085	-4277	-5076
chr19:44897999-44957998	5771	5804	-6241	-6272
chr19:45424999-45487498	2760	2784	-2071	-1612
chr19:4568999-4637998	-1278	-1255	-1561	-1594
chr19:46016999-46274998	7	12098	5931	5966
chr19:46391999-46514998	3722	3787	989	1038
chr19:46607999-46667998	6280	6338	-5792	-5818
chr19:4661999-4724998	15338	-1432	5872	7798
chr19:46699999-46754998	4645	4678	-1036	2518
chr19:46754999-46847998	-1038	2516	-7308	-7342
chr19:46856999-46997998	-734	-707	-6640	-6674
chr19:47072999-47129998	6461	6523	848	827
chr19:47138999-47255998	-8154	-8175	-8428	-8417
chr19:47285999-47399998	-1526	-1527	-8370	-8405
chr19:47429999-47750998	-2560	-2587	-7204	-7229
chr19:4804999-4862998	-923	-952	9775	9818
chr19:48101999-48158998	1281	5510	-6316	-6372
chr19:48500999-48590998	5311	5320	-1915	-1907
chr19:48629999-48998998	16673	-10629	911	-27874
chr19:49073999-49217998	23972	24014	7072	7036
chr19:49385999-49445998	6066	6087	-2057	-2447
chr19:49490999-49577998	-12053	5233	-7666	-7646
chr19:49679999-49865998	904	856	24207	24188
chr19:49882499-49932498	7705	7686	5318	5350
chr19:49934999-49985998	2816	2848	-2185	-2207
chr19:50329999-50522498	-1681	-1731	15409	-11072
chr19:5045999-5579998	2424	2481	-1595	-1611
chr19:51472499-51519998	599	635	-4886	-4930
chr19:51659999-51834998	1203	1189	-4483	-4530
chr19:53783999-54099998	9138	9140	68675	15656
chr19:5582999-5682498	-4597	-4613	4786	4782
chr19:56057999-56360998	8593	8654	-10337	-10364
chr19:56363999-58309998	-13339	-13366	-90853	-4589
chr19:5797499-5899998	-3187	-3223	-7288	3833
chr19:6041999-6131998	6999	7040	-6268	-6316
chr19:6512999-6635998	4051	4076	-3781	-3760
chr19:6634999-6737498	-2783	-2762	-769	-799
chr19:6739999-6864998	-1361	-1344	-1240	-1270
chr19:7099999-7347498	2488	2527	-6211	-6246
chr19:7679999-7805998	757	734	-6213	-6263
chr19:8150999-8259998	7659	7687	-6809	-6843
chr19:8591999-8702998	-5889	-5919	-8543	-8551
chr19:9125999-9834998	10639	-46012	257	-38663
chr19:919999-987498	1859	1887	-4606	-4637
chr1:100894999-101304998	26281	26317	4419	4442
chr1:101509999-103511998	-3277	10447	3140	3104
chr1:10373999-10429998	3577	3594	365	-1777
chr1:10430999-10499998	-637	-2779	-5155	-5191
chr1:10502499-11009998	5096	5125	27770	27804
chr1:108818999-108905998	9279	9302	-7660	-7715
chr1:109256999-109412998	6780	6769	-13429	-13449
chr1:109487499-109538998	3301	3298	-6510	-6560
chr1:109541999-109643998	4433	4472	-510	-482
chr1:109643999-109772998	-512	-484	881	827
chr1:109772499-109988998	1379	1325	-4389	-4425
chr1:11012999-11267998	24768	24802	-26147	69717
chr1:110198999-110318998	-1909	-1883	-6208	-6244
chr1:110333999-110405998	5535	4987	6674	6721
chr1:110408999-110464998	3672	3719	-4535	-4575
chr1:110614999-110782498	961	922	1009	984
chr1:110900999-110972498	-70817	-117518	20025	58216
chr1:111005999-111434998	-13477	24714	-34983	14336
chr1:111449999-111777498	31790	-666	-7733	-7775
chr1:111784999-112364998	-15235	-15277	4880	4856
chr1:112373999-112712998	-4122	-4146	3435	3470
chr1:112714999-112809998	1433	1468	-623	-597
chr1:11289999-11642498	47683	47715	128	93
chr1:113132999-113687998	7688	7713	-9895	-9931
chr1:113816999-113972498	18863	18905	6425	6464
chr1:113972499-114290998	6423	6462	-7991	-8017
chr1:114968999-115121998	10459	10503	-8997	-9041
chr1:115129999-115602498	9063	9082	-6465	5883
chr1:115704999-115777498	2017	12733	-5439	-5471
chr1:115784999-116029998	-12941	-12973	-9127	-9136
chr1:116126999-116499998	12192	12231	-740	-787
chr1:116572499-117065998	-2044	-2044	1939	1986
chr1:117062499-117132498	5437	5484	-3711	-3716
chr1:117065999-117845998	1937	1984	49709	49692
chr1:12116999-12212998	1799	1803	-3948	-3987
chr1:12299999-12667498	14546	14564	-8323	-8355
chr1:15119999-15309998	8678	8721	-5067	-5085
chr1:151909999-152044998	-20933	-501	3009	3110
chr1:152048999-152195998	-993	-892	-5980	-5962
chr1:152189999-152462998	18	36	-1230	-4427
chr1:152489999-152539998	-3406	-31429	-6475	-6491
chr1:153342499-153502498	10103	10139	-7393	-7434
chr1:153509999-153575998	-73	-55	-3347	-3301
chr1:153791999-153992998	5383	10	-6080	-6119
chr1:153995999-154166998	-9082	-9121	19254	19284
chr1:154182499-154274998	3752	3782	-2643	-2667
chr1:154478999-154554998	976	-166	4665	4714
chr1:154557499-154932498	2163	2212	4179	11461
chr1:154937499-155084998	-823	6459	-134	-157
chr1:155087499-155174998	-1243	-2659	-1606	-1656
chr1:155252499-155324998	-1658	-1584	-1530	-1555
chr1:155932499-155993998	5827	5851	-4414	-4462
chr1:156139999-156229998	6149	1380	-4354	-4411
chr1:156377999-156449998	5131	5155	-3975	-4009
chr1:156452999-156614998	3585	3621	-5718	-5760
chr1:157084999-157164998	5296	5333	-1184	-8818
chr1:157874999-157955998	3237	3277	-7243	-7282
chr1:157958999-158129998	4796	4842	-4820	-4857
chr1:158195999-158502498	7994	8034	4065	4086
chr1:158501999-159005998	4563	4584	-7110	-7153
chr1:159119999-159776998	12472	12501	3671	3708
chr1:159217499-159774998	-3154	-3179	5671	5708
chr1:159785999-159897498	4512	4484	-5743	-5770
chr1:159929999-160013998	6565	6613	-6191	-6219
chr1:160089999-160397498	-4223	-4210	-20790	-20818
chr1:160418999-160616998	9754	9800	1943	-9743
chr1:16070999-16196998	2654	8070	-9067	-9078
chr1:160829999-160961998	760	723	-7595	-7635
chr1:160987499-161159998	2941	2919	5802	6270
chr1:161189999-161393998	2679	2706	-11673	-11700
chr1:161768999-162047998	-5297	23878	8149	8179
chr1:162839999-163325998	8044	8054	-10018	-10037
chr1:163361999-165104998	-2658	-46039	9460	-31419
chr1:165383999-165597498	9062	9101	4293	4321
chr1:165594999-165927498	-1843	-1884	799	-2591
chr1:165929999-166834998	-1703	-5093	49489	41474
chr1:166879999-167062498	4487	-3528	-3165	-3194
chr1:167060999-167129998	-1667	-1696	-5746	-5775
chr1:167219999-167542498	801	685	-1919	-8553
chr1:167542499-167696998	-1921	-8555	-8873	-8897
chr1:167714999-167804998	620	-26899	-1472	-1496
chr1:167714999-168083998	620	-26899	924	-1582
chr1:168596999-169358998	6672	6696	-10358	-10409
chr1:169592999-169718998	-6507	-6480	-6784	-6801
chr1:169894999-171485998	34089	34120	-609	-602
chr1:17057499-17127498	2325	2361	-1571	-1544
chr1:17124999-17242498	927	954	-5236	-5296
chr1:171499999-171602998	-14611	-14604	42096	42097
chr1:171734999-171782998	66604	46339	18606	-1659
chr1:171794999-171992998	6604	6613	-7914	-7947
chr1:171997499-172433998	5441	5451	-4501	-4487
chr1:172736999-173210998	5783	5821	-8421	-8491
chr1:173419999-173831998	510	517	-6766	-6841
chr1:173930999-173993998	-16555	-105843	-79553	80937
chr1:174251999-174749998	6243	6297	-5830	-5864
chr1:174754999-175004998	-10832	-10866	-6312	-6353
chr1:17495999-17615998	-1581	-1544	-8955	-8975
chr1:175025999-175147498	3872	3902	-767	4744
chr1:175148999-175328998	-2269	3242	-9176	-9205
chr1:17672999-18872998	-11264	-11227	2419	11337
chr1:176891999-177944998	5953	-10850	1158	1129
chr1:178025999-178304998	6009	6024	-4898	-4906
chr1:178523999-179012998	8473	8519	-10117	-10140
chr1:179069999-179379998	9342	9359	-10050	-10047
chr1:179699999-179819998	6517	6535	-5055	-10021
chr1:179837499-180194998	-22557	-27523	-15969	-16004
chr1:180233999-180491998	18796	18832	-9372	-13695
chr1:180509999-180869998	5986	6029	-6597	-6646
chr1:180874999-181181998	-11599	7134	8036	8047
chr1:181184999-181430998	5034	5045	-5899	-5910
chr1:182075999-182407498	5183	-6863	-10555	-10609
chr1:182594999-182789998	820	848	-3121	-3161
chr1:182792999-182894998	-6123	-6163	67657	67690
chr1:183557999-183638998	-14208	-14239	-5106	-15618
chr1:183642499-183926998	-8608	13192	-10842	-10857
chr1:184058999-184694998	16577	16637	-3064	-3133
chr1:184069999-184229998	5577	5637	-7216	-7265
chr1:184796999-184988998	8748	8779	-6651	-6689
chr1:185294999-185690998	-56388	22525	-9737	-9784
chr1:185711999-186290998	8822	-30786	14148	-78202
chr1:186299999-187042498	5146	-87204	9257	9316
chr1:186302999-187010998	2146	-90204	-24887	-24933
chr1:18875999-19084998	-583	8335	156449	11362
chr1:191859999-192442498	451490	133769	3567	3529
chr1:191954999-192320998	356490	38769	-9508	-9526
chr1:192467999-192617998	6236	6296	-7683	-7715
chr1:192797499-193027498	8437	8484	4112	-7876
chr1:193166999-194336998	16228	16245	-41113	-41126
chr1:193402499-193714998	4500	4563	-307998	-307935
chr1:19343999-19658998	514	571	994	2955
chr1:1937999-2054998	6133	6180	-8342	-8368
chr1:197516999-197930998	4299	9980	-6291	-6325
chr1:198459999-198698998	5767	5736	-12635	-12708
chr1:198746999-199571998	24734	9676	-19826	-19850
chr1:19901999-20501998	16172	16206	-8014	-8051
chr1:199664999-200522998	19838	19876	-12663	-12702
chr1:200537999-200862498	21047	21066	28466	-59448
chr1:200966999-201050998	5144	5153	-7882	-7928
chr1:201140999-201227998	-21576	-21607	-4910	-4949
chr1:201257499-201422998	-2781	-2750	12839	12853
chr1:201557499-201702498	2308	2354	1909	1863
chr1:201701999-201800998	2407	2361	-7763	-7808
chr1:201878999-201984998	-948	-958	14800	-12192
chr1:202001999-202130998	-2202	7749	4395	4370
chr1:202724999-203022498	-5200	-5241	9189	17033
chr1:203024999-203267498	6687	14531	-72	-34
chr1:203264999-203342498	2426	2464	163	-2234
chr1:203342499-203495998	161	-2236	-8443	-8452
chr1:203499999-203639998	4833	4876	62273	-946
chr1:204149999-204380998	12652	12694	-17156	-17177
chr1:204404999-204512998	-6246	-6314	-9645	3409
chr1:204560999-204947998	4965	5061	-6075	27841
chr1:204974999-205070998	799	839	-9231	-9265
chr1:205084999-205259998	-23233	-23267	-3638	-3658
chr1:205265999-205331998	7649	7701	3793	3806
chr1:205339999-205527498	-4209	-4196	1627	1672
chr1:205481999-205529998	3698	3674	-873	-828
chr1:205586999-205644998	1858	5021	12740	12718
chr1:205658999-205715998	88	119	-4676	-4715
chr1:20570999-20642998	4409	4437	-2695	-2703
chr1:20684999-21212998	11613	11619	4029	-17661
chr1:207821999-207878998	6745	6764	6224	6262
chr1:207881999-207971998	3222	3260	-8263	-8306
chr1:208007499-208257498	-9509	14442	-12057	-12105
chr1:208262499-209558998	-17059	-17107	7272	7233
chr1:209561999-209834998	4270	4231	-7113	-7072
chr1:209849999-209999998	570	605	-10233	-10258
chr1:210319999-210407498	-8694	-8751	-110	-67
chr1:210407499-211257498	-112	-69	1621	1590
chr1:211310999-211511998	12647	12658	2162	2153
chr1:211676999-212039998	3870	3904	-4720	-4930
chr1:212063999-212297998	-950	-912	-6284	-6323
chr1:21224999-21374998	-6926	7169	-4282	-4250
chr1:212465999-212633998	-8071	-8028	-3759	2849
chr1:213095999-214196998	26647	-25495	64663	64715
chr1:214256999-214334998	4661	4713	-1874	-2997
chr1:214676999-215519998	-39063	-39095	6772	6732
chr1:216247499-218247498	-26169	-720770	-75987	-76000
chr1:218262499-219836998	67705	67760	-24182	942
chr1:2186999-2396998	8332	8386	-15049	-15107
chr1:220865999-221210998	8387	8423	-7325	-7368
chr1:222731999-223109998	6843	6885	13906	13879
chr1:223124999-223256998	-1096	-1123	-11935	-11964
chr1:223691999-223757998	4623	6412	-8668	-8690
chr1:224111999-224334998	4340	4346	-1468	-1517
chr1:22412499-22649998	4290	4257	-7783	-7810
chr1:224501999-224867998	11875	11913	-14828	-14878
chr1:224502499-224927498	11375	11413	-4747	-4779
chr1:224936999-225383998	-14249	-14281	-40157	54226
chr1:225469999-225984998	5104	-2141	2705	2663
chr1:225992499-226067998	-4797	-4839	-3021	-3009
chr1:226124999-226202998	341	381	-5831	-5860
chr1:226619999-226835998	6646	6672	-7725	-7761
chr1:22664999-22940998	9314	9353	-10483	-10513
chr1:22964999-23282998	-625	-636	-66098	-98156
chr1:229649999-230317498	11435	11469	-6723	-6753
chr1:230332499-230645998	-21725	-21755	-3655	-3598
chr1:230906999-231218998	10427	10439	-7495	-7505
chr1:23092499-23187498	6392	6432	-2651	-2656
chr1:231334999-231607498	-19053	-19004	-3284	-3304
chr1:231752499-231812998	4452	4500	-6120	-6168
chr1:232577499-232629998	51305	50325	806	859
chr1:232631999-233249998	-1196	-1143	-8737	-8750
chr1:23282499-23414998	-65600	-97658	-10855	-10904
chr1:233299999-234077998	4676	4705	-11956	-11964
chr1:234098999-234482998	15741	15780	4119	4155
chr1:234482999-235100998	4117	4153	3354	3372
chr1:23492499-23542498	4722	4761	2372	2415
chr1:23540999-23642998	-985	-1037	-5377	-5408
chr1:236096999-236527498	6777	6829	-37415	-37468
chr1:236528999-236603998	-38917	-38970	5331	5338
chr1:23687499-23762998	4184	4186	9323	9335
chr1:237800999-238964998	5942	5971	343898	-13019
chr1:239381999-239918998	23649	23679	-20646	-20691
chr1:240022499-240194998	4658	4680	-5433	-167818
chr1:24146999-24203998	3621	3668	-1962	-1939
chr1:241517499-241642498	13979	13999	-14815	-14837
chr1:24199999-24395998	-565	-534	-3478	-3518
chr1:24397499-24639998	-4980	-5020	-4572	-4621
chr1:244599999-244802498	3596	3630	-1165	-1116
chr1:244799999-245054998	1333	1382	-12130	-12174
chr1:245144999-246008998	8147	8184	3455	3476
chr1:246489999-246767498	2839	2798	-13412	-13416
chr1:25889999-26006998	5565	5598	-8688	-8710
chr1:26099999-26153998	5123	5158	-8718	-8721
chr1:26474999-26899998	-4512	25391	-21815	-21865
chr1:27041999-27099998	2682	2723	-2387	-2433
chr1:27098999-27290998	-1389	-1435	5882	-6151
chr1:27554999-27604998	1890	1916	1575	1518
chr1:27604999-27667498	1573	1516	1814	1838
chr1:27842499-27989998	15697	-11639	-10194	-10217
chr1:28237499-28367998	11144	11172	351	-8135
chr1:28508999-28613998	9161	-3143	-10960	-10996
chr1:28781999-28879998	3245	3317	2204	2245
chr1:28877499-29039998	-100	-144	-5931	-5977
chr1:29234999-30714998	1426	1460	4377	4420
chr1:30716999-30785998	2375	2418	-3483	-3456
chr1:31388999-31554998	5808	5802	-5918	-5977
chr1:32444999-32870998	3493	3517	1800	1783
chr1:32873999-33092998	-1202	-1219	2179	2209
chr1:33287999-33476998	7649	7687	-6321	-6351
chr1:33629999-34748998	3185	3223	-6123	-6151
chr1:35192999-35300998	9268	9291	-2251	-2293
chr1:35441999-35558998	9247	9272	5839	5813
chr1:35561999-35777998	2837	2811	-3148	-3163
chr1:35801999-36083998	-27150	-27165	4783	15802
chr1:36317999-36431998	-17937	24908	-10995	-11028
chr1:36514999-37437498	1511	1555	-3030	-3041
chr1:37802999-37865998	8235	8253	-5713	-5740
chr1:38029999-38837498	-3202	-3174	-2055	-2079
chr1:3908999-5892498	2012	1980	23694	82841
chr1:39089999-39272498	2554	2521	-13653	-13682
chr1:40334999-40412998	3902	3880	-7963	-8001
chr1:40439999-40535998	-1402	-1434	-2991	56370
chr1:40844999-40958998	3691	3743	-6311	-6349
chr1:41258999-41438998	4193	9371	-6082	-6114
chr1:41513999-42179998	2259	2298	-2919	-6507
chr1:42905999-43084998	7578	7593	-11168	-11198
chr1:43220999-43424998	6421	6456	-10163	-10211
chr1:43649999-43706998	113610	113655	56612	56657
chr1:43757499-43942498	6110	6155	4060	4037
chr1:43997999-44047498	7806	7851	347	330
chr1:44369999-44606998	8369	8397	-11690	-11701
chr1:45344999-45497998	14990	14979	-4693	-4711
chr1:45503999-45575998	8750	8786	-5741	-5777
chr1:46028999-46187998	8207	8253	-8262	-8299
chr1:46400999-46742998	5500	5535	-17557	-17596
chr1:47384999-47734998	3958	3967	3744	-8561
chr1:47987499-48068998	10275	10332	-7615	-7651
chr1:48101999-48206998	7584	7621	-3485	-4675
chr1:48242999-48506998	-5916	-5956	-8700	-8769
chr1:48671999-48824998	5494	-99137	-7263	-7314
chr1:48893999-50363998	-76265	-76316	4611	4651
chr1:50738999-51305998	-3435	-3418	-8996	-9029
chr1:51347499-51877498	-50498	-50531	19525	19533
chr1:51887999-52010998	9023	9031	-8503	-8539
chr1:52118999-52304998	8605	8638	-8538	-8565
chr1:53270999-53402998	7382	7443	-9481	-9518
chr1:54401999-54491998	87589	86303	-2409	-2457
chr1:54941999-55004998	3254	3294	-8383	-8433
chr1:55059999-56749998	-37725	-37778	-40512	71219
chr1:56799999-58489998	21220	21217	25984	26005
chr1:58496999-59774998	18982	19003	-15347	-15388
chr1:5974999-6244998	371	339	247	229
chr1:60161999-60824998	119524	119548	23803	23813
chr1:60839999-61047498	8801	8811	2547	2580
chr1:62165999-62420998	9743	9783	-13365	-13417
chr1:62435999-62859998	-28367	-28419	-18242	-18238
chr1:6344999-6412498	-1369	-1402	-7633	-7663
chr1:63605999-64254998	10004	10069	-8455	-8493
chr1:64259999-64832998	9231	9261	-8602	-8650
chr1:6474999-6697498	666	11660	4421	22697
chr1:64837499-65054998	-13104	-13152	5089	5114
chr1:65057999-65216998	2087	2112	-1249	-1248
chr1:65954999-66244998	4032	4050	-2162	-2136
chr1:66242999-66452998	-164	-138	-6377	-6418
chr1:66454999-66731998	-8379	-8420	-5762	-5777
chr1:6707499-6905998	-5581	12695	-15906	-15943
chr1:67214999-67512498	-1657	19213	-11853	-11894
chr1:67523999-67769998	8549	8580	-3706	-3686
chr1:68104999-68502498	11845	11863	-31944	-59251
chr1:68108999-68456998	7845	7863	13556	-13751
chr1:70674999-71062498	10466	10513	-12285	-12315
chr1:71090999-71540998	3088	3144	-19126	-19138
chr1:73439999-73685998	558577	235105	312579	-10893
chr1:73796999-74717998	201577	-121895	15910	15874
chr1:74767499-75209998	4624	4638	-6109	-6115
chr1:75713999-75800998	-81467	-81456	-168465	-168454
chr1:75980999-77144998	10705	10734	3376	3417
chr1:7655999-7760998	-8572	-8605	-7990	-8002
chr1:77139999-77544998	8374	8415	-11129	-11145
chr1:78599999-78689998	7530	17722	-13431	-13463
chr1:7973999-8354998	8469	8486	-5814	-5845
chr1:80412499-81779998	-194181	-194184	310297	310320
chr1:8360999-8857498	-11816	-11847	2079	2110
chr1:84137499-84440998	3850	3906	1362	1416
chr1:84764999-84939998	7514	7507	-3576	-3612
chr1:84938999-85265998	-2578	-2614	-6221	-6238
chr1:86692499-87104998	11998	49615	15961	-20577
chr1:87116999-87977498	3959	14935	-23537	-23583
chr1:89624999-89768998	8007	8035	-5842	-5895
chr1:90038999-91205998	7213	-51613	-39710	-39672
chr1:9107499-9257998	3446	3469	-7807	-7816
chr1:91268999-91942498	13867	13907	-15045	-15043
chr1:91982999-92297998	14784	14826	-6412	-6444
chr1:92299999-92627498	-8414	-8446	121699	-4138
chr1:9259999-9494998	7263	7327	395	419
chr1:92849999-93002998	9040	9117	-8682	-8709
chr1:93014999-93074998	6737	6770	5564	5639
chr1:93623999-93848998	5651	5674	-4542	-4581
chr1:94037999-94343998	1676	1725	-7956	-7963
chr1:94514999-94811998	-703	-691	-5960	-6004
chr1:94844999-95051998	9564	9592	-8405	-8415
chr1:96217499-96851998	18836	18860	-6350	-6376
chr1:97592499-98057998	-454045	228119	-3675	-3688
chr1:98054999-98482498	-677	-690	-14180	-14199
chr1:98495999-99702498	-27682	-27701	5255	5234
chr1:9869999-9944998	-2321	-2366	-2480	-2538
chr1:9944999-10034998	-2482	-2540	-2321	-2355
chr1:99794999-100292998	13785	13854	162638	-26777
chr1:99797499-100459998	11285	11354	-283	-302
chr20:10421999-10679998	5300	5296	-5126	-5098
chr20:12914999-13115998	10310	10372	3684	3723
chr20:1304999-1448998	8667	8695	-11504	-11531
chr20:13814999-13955998	5349	5357	99341	99316
chr20:14297999-15689998	-242661	-242686	19178	19217
chr20:1508999-1763998	429	420	614	636
chr20:15689999-16782498	19176	19215	19592	19638
chr20:16790999-17442498	11090	11136	-10559	62523
chr20:1764999-1964998	-388	-366	807	824
chr20:19199999-19592998	6112	6130	-9004	-9011
chr20:1964999-2180998	805	822	-8253	-8278
chr20:19672499-20054998	-9898	-9934	29015	29018
chr20:20057499-20603998	26513	26516	-35231	-35228
chr20:20654999-20834998	10002	10010	2643	2664
chr20:21227499-21512998	8341	8360	-6528	-6564
chr20:21716999-22310998	2790	-144739	1954	1937
chr20:2201999-2354998	5684	5711	-3012	-2961
chr20:22319999-22687498	-7048	-7065	-3275	-3323
chr20:22682999-23352498	1223	1175	-2660	-11844
chr20:23354999-23424998	-5162	-14346	16995	17059
chr20:23434999-23612998	6993	7057	-6237	-6267
chr20:24092999-24926998	7863	7850	-8456	-8503
chr20:24992499-25069998	2483	2526	-4055	-4071
chr20:2861999-3005998	-9694	-9710	-4922	-4938
chr20:3047999-3117498	6021	6066	612	-1779
chr20:31452499-31504998	8186	8183	-1679	-1717
chr20:31509999-31619998	4341	4455	-6990	-7001
chr20:31655999-31730998	5702	5745	-6952	-6979
chr20:32024999-32097498	6582	6606	-5420	-5460
chr20:32512499-32660998	9378	9406	4624	-7930
chr20:32882999-33329998	19652	19684	-30699	-30722
chr20:33442499-33669998	14865	14883	-1906	-1932
chr20:3401999-3476998	5506	18525	-69492	-6023
chr20:34181999-34307998	8754	8798	4864	4860
chr20:34532999-34718998	5853	5859	-10262	-10299
chr20:34865999-34967998	6929	8235	-7008	-7040
chr20:35084999-35222998	7880	7863	-14422	-14442
chr20:35282999-35452498	-13522	-13568	-5096	-5114
chr20:35457499-35951998	6389	6422	2612	2580
chr20:35975999-36149998	15352	16950	6806	6847
chr20:36202499-36449998	515	538	-10357	-10356
chr20:36551999-36612498	4686	4726	-6932	-6963
chr20:36947999-37010998	-28079	-28133	-2955	-2916
chr20:37187999-37544998	4450	4494	-10366	-10418
chr20:37264999-37392498	4834	4877	-7616	-7625
chr20:38033999-38422498	23699	23733	12964	-13750
chr20:38599999-38919998	33807	46318	6120	6174
chr20:39242499-39872498	22240	26651	1790	1721
chr20:4010999-4089998	3148	3173	2042	2016
chr20:40145999-40694998	14250	14287	-4781	-4838
chr20:40692499-40962498	-2283	-2340	676	652
chr20:40964999-41105998	-1826	-1850	-10419	-10455
chr20:4100999-4178998	7793	7822	-6343	-6378
chr20:41162999-41348998	10304	10338	-8796	-8843
chr20:41720999-43421998	13603	17798	-12475	-12517
chr20:4208999-4597498	12322	18268	-4710	-4766
chr20:43739999-44090998	9916	9949	2204	2176
chr20:44210999-44318998	4238	4254	-7674	-7716
chr20:44381999-44468998	2526	2543	-8006	6757
chr20:44510999-44615998	20980	20934	-5816	-5871
chr20:44678999-44876998	4747	4705	-9245	-9269
chr20:44882499-45097498	6186	-14771	-1501	-1533
chr20:45311999-45452498	-230	-5287	-1926	-15460
chr20:4601999-4730998	5402	5439	10010	10013
chr20:46514999-46694998	6147	6207	4965	4931
chr20:46745999-47199998	2113	2088	-3487	-3446
chr20:47199999-47657998	-3489	-3448	5935	5971
chr20:47662499-48627498	1433	1469	-6315	-6356
chr20:48632999-48932498	2961	2990	-27254	-27297
chr20:49327499-49607998	-3610	-3637	1126	1093
chr20:4952999-5112498	3420	3391	687	693
chr20:49609999-49856998	-876	-909	-10589	-10598
chr20:50978999-52193998	2633	2672	-2208	-43177
chr20:5117499-5195998	-4315	-4309	-3478	-3511
chr20:52202999-53558998	-11210	39842	-11047	-11072
chr20:53569999-53948998	8911	8997	-5080	-5088
chr20:53947499-54068998	-3582	-3590	-6084	-6076
chr20:54089999-54206998	6878	6953	842	790
chr20:54212499-54662998	-4660	-4712	5727	-15994
chr20:54694999-56157498	-13988	-47996	45219	45258
chr20:5513999-6095998	15081	15101	-18437	-18484
chr20:56390999-56480998	9192	1532	23583	23536
chr20:57079999-57347998	9805	9827	-1414	-1435
chr20:57371999-57503998	9946	9976	5801	-8604
chr20:57506999-57597498	2799	7458	-389	-349
chr20:58223999-58451998	10099	13266	-4030	-4058
chr20:58865999-59047498	4462	-1405	7951	8005
chr20:59564999-59759998	-4244	6747	-8712	-8743
chr20:59930999-60272998	3192	3192	-9789	-9832
chr20:59942499-60059998	6777	6816	-2450	-2410
chr20:6122999-7928998	19612	19638	-2023	-2052
chr20:61961999-62300998	19163	19189	972	1008
chr20:62664999-62804998	3678	3725	3476	3451
chr20:8015999-8738998	-26412	-26403	12636	12675
chr20:806999-962998	9196	9220	-6371	-6391
chr20:8750999-9399998	634	673	-6494	-6532
chr20:9401999-9617998	6247	6278	-781	-770
chr20:9971999-10097998	6548	6589	-7222	-7261
chr21:14204999-15899998	48781	54895	182617	-169786
chr21:16073999-16340998	8615	8672	-10466	-10470
chr21:17381999-17592498	5212	5245	-6440	-6450
chr21:17663999-17927998	15181	15221	-2779	-2815
chr21:19289999-20959998	-790058	-790004	11522	39799
chr21:20996999-21107998	2763	2797	-5884	-5912
chr21:25409999-25592498	11900	11948	15126	15957
chr21:25604999-25717498	2624	3455	-8828	-8850
chr21:25877499-26183998	4463	4497	-13123	-13154
chr21:26837999-27710998	11602	11642	-9798	-9803
chr21:29074999-29382498	15166	-1344	-5714	-5751
chr21:29468999-29859998	7617	7649	-10104	-10124
chr21:30029999-31087498	14668	-180126	-820	-887
chr21:31085999-31613998	678	611	-9188	-9224
chr21:31787499-32267998	-1439	-1409	135310	-9498
chr21:32825999-33194998	776	765	2073	2030
chr21:33617999-33912498	-12003	-12043	-10559	3362
chr21:36394999-37074998	25089	25138	4582	-64968
chr21:37077499-37571998	2080	-67470	-8307	103380
chr21:37751999-37922998	7136	7161	-6512	-6544
chr21:38156999-38360998	2468	2500	-4770	-4807
chr21:38723999-39177498	10048	10094	-2098	-2144
chr21:39179999-39449998	-4600	-4646	-8264	-8318
chr21:39458999-41159998	-17266	-17320	-25893	-37986
chr21:41276999-41472498	6402	6432	-11699	-11710
chr21:41603999-41786998	6554	6578	-8558	-8603
chr21:41813999-42128998	2731	3406	-11365	-3091
chr21:42144999-42267498	678	706	-8703	-8731
chr21:44944999-45139998	4922	4955	531	550
chr22:19724999-19919998	5791	5837	-9856	-9866
chr22:19958999-20126998	3445	-11085	30159	2386
chr22:20399999-20501998	18330	18345	-5368	-5370
chr22:22957499-23132998	-1408	-1433	-4378	-4409
chr22:23165999-23291998	8086	8089	-1322	-10026
chr22:24935999-25062498	2943	2969	-5027	-5059
chr22:25794999-26352498	-21853	-21895	8103	8043
chr22:26357999-26675998	2601	2541	-2969	3231
chr22:26677499-27842998	1691	1729	37068	38020
chr22:27872999-28016998	7066	8018	3203	3211
chr22:29587499-30095998	2583	2615	-6904	-6910
chr22:30098999-30257998	9823	9855	-1979	-2014
chr22:30287499-30389998	454	474	1288	1295
chr22:30626999-30761998	7573	7604	1926	1963
chr22:31399999-31967498	-54036	-54020	3337	3359
chr22:31967499-32504998	3335	3357	24098	24138
chr22:32516999-33008998	12096	12136	-8108	-8148
chr22:33254999-35247498	-44714	-44704	-15814	-15817
chr22:36290999-36485998	-4319	-4363	-15555	792
chr22:36774999-36987498	-842	-881	-1115	-1065
chr22:37313999-37463998	2999	3040	-6468	-6531
chr22:37532999-37602498	5991	6014	4721	4722
chr22:37609999-37804998	-2781	-2780	12784	12818
chr22:38754999-39149998	11315	11304	20970	21004
chr22:39161999-39319998	8968	9002	-3386	-3422
chr22:39319999-39533998	-3388	-3424	933	980
chr22:39533999-40039998	931	978	-3168	-3204
chr22:40042499-40361998	-5670	-5706	-13726	-13774
chr22:40367999-40655998	-19728	-19776	-9563	-9605
chr22:40519999-40649998	5459	5486	-3563	-3605
chr22:40662499-40772498	-16065	-16107	-12066	-12040
chr22:40916999-41117998	5902	5931	183535	9681
chr22:41393999-41534998	9955	10003	-1581	-1607
chr22:41687499-41948998	9804	9815	-7529	-7554
chr22:42614999-43187998	6702	-2001	-390	-366
chr22:43202499-43400998	-14892	-14868	-12500	-12470
chr22:43952999-44687498	-6928	-6961	-2554	-2558
chr22:45264999-45440998	-1031	-1057	354	-5159
chr22:45569999-45983998	8164	8210	-4760	-5282
chr22:45989999-46124998	4996	5035	-2406	-2367
chr22:46352499-46547998	3088	3101	-5506	-5532
chr22:46553999-46691998	9489	9542	66978	67005
chr22:47289999-49289998	-76261	-486473	15377	15343
chr2:100604999-100994998	1985	2044	-9933	-9987
chr2:100997999-101302498	-12935	-12989	39847	26058
chr2:10119999-10447498	4707	4725	-12365	-12396
chr2:10262999-10436998	7697	7734	-1865	-1896
chr2:104404999-104887498	7592	38338	-13901	-13921
chr2:105107999-105242998	6674	6701	-7178	126993
chr2:105560999-106097498	-15091	-39613	7043	7077
chr2:10817999-11129998	-387	14522	2764	2810
chr2:109119999-109512498	8123	8174	-2193	-2213
chr2:11127499-11465998	-2827	-2865	12097	12140
chr2:117794999-118226998	-9088	208493	-4792	-4800
chr2:117914999-118009998	-78922	88493	-6471	-6505
chr2:11813999-13027498	15403	15426	-20383	-20433
chr2:118214999-118862998	7206	7198	2326	2292
chr2:118874999-119018998	6740	6758	-7417	-7370
chr2:119693999-120182998	9006	9038	-5545	-5578
chr2:120341999-120689998	-28653	1569	-3098	5816
chr2:121073999-121361998	-2807	-2858	-5743	-5769
chr2:121520999-121762498	10095	10103	-43583	-6902
chr2:123314999-124037998	678931	678893	-44067	-44105
chr2:126199999-127049998	45138	45147	355	318
chr2:127064999-127112498	3216	-69	-44282	-44275
chr2:127298999-127508998	25843	25904	-29586	-29604
chr2:127520999-127702498	-41588	-41606	-6546	-6604
chr2:128317499-128768998	4512	4511	-13439	-13465
chr2:13049999-15037498	-42885	-42935	122425	539754
chr2:134111999-134249998	6452	6459	-4414	-4458
chr2:134447999-134912998	3067	3054	-14858	-14873
chr2:134975999-135737998	13167	13196	3465	-27927
chr2:135904999-136394998	8927	8964	-10132	-10166
chr2:136417499-137844998	6106	6151	-6292	-6339
chr2:142628999-143006998	11793	11781	-17522	-17526
chr2:143027499-143267998	7018	7052	-8402	-8472
chr2:144509999-144702498	10228	98053	-182270	1726
chr2:145760999-146672998	-8306	-8347	-11338	-11326
chr2:145762499-146642498	-9806	-9847	19162	19174
chr2:147034999-147920998	10221	10252	-9854	-9881
chr2:147920999-149003998	-9856	-9883	13570	13602
chr2:149009999-149570998	7568	7600	-9502	-9538
chr2:149579999-151247998	17719	17748	-8925	-8961
chr2:15170999-15638998	-11077	406252	-1538	-1521
chr2:152109999-152169998	-61781	66078	6041	6080
chr2:152174999-152645998	1039	1078	-10118	-10199
chr2:152747499-153549998	-6555	-6535	-30518	-30540
chr2:154385999-155330998	67099	67122	-20174	-20171
chr2:155345999-157265998	-35176	27163	36671	36701
chr2:15635999-16511998	1460	1477	-3543	-3589
chr2:157283999-158024998	18669	18699	-520	-483
chr2:158018999-158765998	5478	5515	-11795	-11811
chr2:160074999-161059998	35134	35161	3900	3877
chr2:161949999-162134998	-3270	-3290	-10978	-11026
chr2:162212999-162305998	8160	8198	-4614	-4637
chr2:163148999-164099998	6467	6480	-38682	-38728
chr2:164717999-165012498	-777	-800	2738	-94997
chr2:166046999-166130998	10556	10596	-2898	-2923
chr2:16607499-16764998	1751	1709	-7638	-7646
chr2:166349999-166524998	11420	11464	-8090	-8115
chr2:166529999-168125998	9558	9573	-6305	-6332
chr2:16766999-17321998	6244	6291	-12030	-12085
chr2:168122499-168934998	-2807	-2834	13809	13838
chr2:168944999-169145998	3807	3836	-4039	-4075
chr2:169430999-170096998	21244	21267	-168384	-163689
chr2:170327999-170876998	-3276	-3222	-3593	-3582
chr2:170354999-170832498	6502	6509	-16567	-16587
chr2:170921999-171446998	7133	7050	-13074	-13031
chr2:173018999-173219998	3070	8664	-9197	-9237
chr2:173384999-174354998	17567	17595	-13315	-13354
chr2:174455999-174551998	6958	6985	26164	-4914
chr2:174694999-175001998	2358	2376	-16103	-16117
chr2:176066999-176180998	21520	21470	-40324	-40326
chr2:176654999-177147498	-976	-2535	-171	-199
chr2:17711999-17843998	7743	7781	7889	7941
chr2:177155999-177337498	5857	-6925	-2366	-2334
chr2:178097999-178409998	11976	12067	4880	4832
chr2:17846999-18188998	4887	4939	-10052	-10057
chr2:179219999-179351998	-833	-791	-11041	-11097
chr2:180110999-181067998	13460	13463	-9171	-9183
chr2:181097999-181475998	6701	6720	-9154	-9185
chr2:181736999-181910998	6017	6057	-6785	-6794
chr2:182177999-182657998	8332	8343	-7035	-7096
chr2:183594999-185574998	-345951	-614780	164046	164062
chr2:18371999-19871998	6217	15889	-8416	-8466
chr2:186487499-186679998	16743	16801	-38078	-38078
chr2:186851999-187475998	11010	11059	22057	-22765
chr2:187493999-187586998	4055	6150	-5411	-6165
chr2:187597499-188510998	-15913	-16667	13704	1645
chr2:189086999-189419998	7441	325519	-7428	-7479
chr2:189437499-189652498	-24930	-24981	8673	8762
chr2:189649999-190079998	11171	11260	9033	9072
chr2:190074999-190314998	-4572	-4524	5067	4957
chr2:190313999-190764998	6065	5955	16809	16833
chr2:190772999-191012998	8807	8831	17736	1312
chr2:191162999-191525998	2242	2275	-4167	-4225
chr2:191558999-191699998	-3741	-3722	-8875	-8884
chr2:193049999-193604998	534817	534784	-20181	-20214
chr2:195489999-195665998	8403	8390	-5539	-5541
chr2:195667499-196067498	-7041	-7043	-542	-517
chr2:196067999-196346998	457	427	-9442	-9479
chr2:197784999-198309998	1125	-7015	-130	-114
chr2:198309999-199509998	-132	-116	-20997	-21004
chr2:19949999-20105998	6005	5996	961	935
chr2:199682999-199969998	21784	21820	10204	3923
chr2:199967999-200495998	12202	5921	14140	-14427
chr2:200567999-200709998	8169	8170	3112	3162
chr2:200888999-201233998	12662	12687	-1566	-1589
chr2:20108999-20242498	-2041	-2067	-87	-17070
chr2:202568999-202877998	5005	5047	-7149	-7159
chr2:203456999-203922498	-2931	-2960	6521	6575
chr2:20354999-20654998	24183	24251	-3815	-3830
chr2:204059999-205972498	12643	12653	-24222	-24253
chr2:2044999-3672498	75990	76035	-21360	-21374
chr2:205974999-206162998	-26724	-26755	1436	1503
chr2:20657499-20975998	4139	4179	-12846	-12846
chr2:207740999-208077498	5225	5257	-5015	-5041
chr2:208373999-209299998	-344	21468	34625	34648
chr2:209315999-209591998	18623	18646	-14438	-14467
chr2:209969999-210206998	7832	7851	-7632	-7662
chr2:211427499-212618998	27912	-982162	-51199	-51228
chr2:21167999-21329998	7996	8038	-12640	-12713
chr2:212765999-213170998	11103	11145	-17123	-17157
chr2:213248999-215249998	-2140	-2116	20050	20017
chr2:215306999-215936998	-36952	-36985	-5529	-5564
chr2:217772999-218078998	12627	12669	-4856	-4908
chr2:218272499-218405998	335	366	661	694
chr2:218705999-218852998	4852	4879	24	41
chr2:219052499-219157498	5655	5687	-2276	-2284
chr2:219716999-221705998	-27126	-27158	-132282	-132324
chr2:222281999-222574998	36097	36136	-12966	-13003
chr2:222665999-222959998	24766	24788	11974	11978
chr2:223436999-223610998	22551	22542	-8410	-8540
chr2:223829999-223973998	-49945	-31702	-3555	-3509
chr2:223976999-224294998	-6557	-6511	-10512	-10533
chr2:224345999-224662498	11547	11575	-11459	-11505
chr2:224767499-225042498	11121	11076	-40233	-40269
chr2:225657499-227120998	3157	3139	8971	9009
chr2:227312499-227900998	51442	51468	-10312	-10285
chr2:227903999-229745998	-13314	-13287	34947	-158728
chr2:229748999-231052498	31945	-161730	560	523
chr2:231053999-231464998	-942	-979	-12841	-12857
chr2:232542499-233567998	-20209	-20260	-124269	-124289
chr2:23324999-23707498	-11801	135434	-82925	117384
chr2:234278999-234504998	10103	10138	-4380	-4409
chr2:234544999-235127998	105	95	8145	-10916
chr2:235763999-236192998	2371	2428	-11954	-11975
chr2:236333999-237077998	9745	9773	-5483	-5486
chr2:237083999-237582498	-11485	1774	-10309	-582
chr2:237669999-237749998	3218	3256	-4784	-4823
chr2:237782999-238286998	-8086	-8091	2232	-23334
chr2:23810999-24092998	13853	13882	-8523	-8522
chr2:238358999-238469998	-1470	-1432	-6982	-7011
chr2:24224999-24394998	-60364	-140524	-12395	-12441
chr2:24398999-24830998	11099	11158	-3184	-3250
chr2:24971999-25137498	3626	3658	-8042	59096
chr2:25234999-25589998	-6013	-6060	17058	17109
chr2:25943999-26159998	7170	7212	11654	11696
chr2:26231999-26337498	-47117	3308	-7280	-7316
chr2:26594999-26750998	10641	10650	-5076	-5099
chr2:26831999-26952498	14447	14505	9358	9424
chr2:26959999-27020998	1856	1922	-3918	-3979
chr2:27029999-27086998	-12920	2856	-366	-335
chr2:27086999-27311998	-368	-337	-8379	-8392
chr2:27692499-28467498	-8833	-8807	2365	-14855
chr2:28946999-29207998	10075	11845	-10981	-11024
chr2:29219999-30134998	18716	18732	12955	-19132
chr2:30149999-30713998	-2047	15195	242	278
chr2:30709999-31349998	1785	1786	5046	-16253
chr2:32759999-33398998	12802	12831	-3136	-3152
chr2:33398999-33602498	-3138	-3154	-19060	-19088
chr2:33611999-34115998	-28562	-28590	-19207	-19208
chr2:34460999-34523998	-364209	-364210	-427207	-427208
chr2:36338999-36789998	13152	13155	-4627	-4661
chr2:37394999-37884998	1066	1088	6135	6109
chr2:37973999-38285998	8268	8327	-11194	-11234
chr2:38288999-38529998	-14196	-14236	6235	6294
chr2:38537499-38744998	-1267	-1208	-3929	-3972
chr2:39053999-39242998	5543	5555	-12945	-12976
chr2:39327499-39782998	52334	52379	-52094	-52129
chr2:39877499-41829998	36242	36281	10830	10872
chr2:41846999-42089998	-6172	-6130	-489	-3393
chr2:42089999-42359998	-491	-3395	26898	-121099
chr2:43886999-43992498	-8947	157355	51850	51857
chr2:44069999-44240998	17357	17395	3215	3278
chr2:44472499-44967498	7089	7136	6772	6743
chr2:44969999-45582498	4270	4241	2922	2939
chr2:45629999-45950998	13836	13859	-14431	-14456
chr2:45989999-46462498	3564	3612	-919	-948
chr2:46459999-46617498	1579	1550	15008	15055
chr2:46652499-46892498	-1766	-1815	-3288	-3298
chr2:46985999-47330998	1195	1194	-7681	-7723
chr2:48104999-48442498	1742	1699	-21564	-21604
chr2:48596999-50501998	3405	3417	-9349	-9345
chr2:50516999-51758998	12802	12831	-1222507	-1222452
chr2:50519999-51804998	9802	9831	-1268507	-1268452
chr2:52514999-52568998	1225355	1225362	1171357	1171364
chr2:54509999-54719998	12883	-6653	-15101	-15134
chr2:55007999-55178998	7152	7177	-3198	-3253
chr2:55229999-55619998	-54200	-6554	375	-2231
chr2:55699999-56138998	18379	18385	-6663	-6679
chr2:57365999-57512998	11187	11193	3956	3929
chr2:57717499-58557498	3513	3536	13935	13956
chr2:59267999-60684998	8232	34053	-10233	-10276
chr2:60694999-61017498	12854	12887	-18361	-18394
chr2:61898999-62429998	19050	-49	-17754	-17791
chr2:62447999-62783998	9097	9140	-8731	-8758
chr2:63683999-63866998	8209	8216	-5580	-5597
chr2:64039999-64332498	9870	9911	-1439	-1427
chr2:64583999-64877998	3050	3086	-4344	-4389
chr2:64901999-65054998	15791	15834	9917	9927
chr2:65639999-66417498	706	713	11683	11722
chr2:66422499-66592498	6681	6720	-163317	-163278
chr2:68108999-68453998	13546	13579	9458	9504
chr2:68457499-68939998	5956	6002	3679	3711
chr2:6869999-7089998	27361	27356	-5911	-5951
chr2:6887999-7049998	9361	9356	-5495	-5548
chr2:70304999-70649998	-2853	-913	-1913	-1948
chr2:7094999-8712498	2419	2445	-19068	-26583
chr2:71453999-71516998	7008	7020	-6599	-6613
chr2:71531999-72158998	-1093	-1028	-8449	-8496
chr2:72761999-72872998	9038	9077	-10290	-10319
chr2:72884999-73209998	3031	7903	2688	-32472
chr2:74447999-74597998	17230	35371	-10108	-10184
chr2:75629999-75714998	-1916	-1951	-4282	-37505
chr2:77697499-77747998	-743575	1282315	-794073	1231817
chr2:78662499-78999998	10742	317315	-361	-373
chr2:9134999-9419998	4914	4874	-86192	-48434
chr2:98639999-98844998	9595	9643	-7722	-7756
chr2:99533999-100268998	25240	25286	-5979	-5937
chr2:9974999-10052998	9385	9409	-4136	-4135
chr3:100454999-100598998	8113	8136	-8249	-8275
chr3:101801999-102233998	1350	1385	-4763	-4732
chr3:102232499-102627498	-3265	-3234	46172	46210
chr3:10324999-10748998	-2478	19373	9739	9766
chr3:104539999-105530998	24229	24281	-11967	-11991
chr3:105647499-106639998	38991	39016	-30088	-30124
chr3:107201999-108635998	4295	34045	26332	26386
chr3:108484999-108557498	4848	4905	-4716	-4775
chr3:109016999-109091998	6850	6858	-9768	-9813
chr3:112562499-113022498	19946	19946	13058	13107
chr3:113039999-113297998	-4444	-4395	-9715	-9765
chr3:113729999-113837998	6622	6664	748	786
chr3:114284999-115838998	6028	6044	-1822	-19084
chr3:116747999-118022998	10341	10312	-25329	-25365
chr3:119516999-119684998	8138	8136	-3504	-3514
chr3:120233999-120557998	10375	10410	1107	1059
chr3:12125999-12488998	9209	9242	-8952	-9003
chr3:121538999-122384998	7848	7896	-801	-776
chr3:124556999-124700998	3036	2993	-11949	-11994
chr3:124754999-124910998	6409	6436	-9473	-9518
chr3:126476999-127557498	-1365	-1414	-9477	-9539
chr3:127559999-128054998	-11979	-12041	13260	20777
chr3:128054999-128614998	13258	20775	2832	2646
chr3:12902499-13493998	-10312	-10364	2435	2477
chr3:130745999-130901998	13902	13932	-8926	-8933
chr3:131786999-132038998	7941	7983	-578	-9538
chr3:132248999-132347998	4435	4470	4737	4773
chr3:132724999-133424998	1486	1529	-1224	-1219
chr3:133415999-133664998	7774	7779	-1055	-86211
chr3:134189999-134487498	7845	7890	5174	5164
chr3:134772499-135908998	-17135	22577	-13680	-13729
chr3:13490999-13655998	5433	5475	2023	-5380
chr3:136061999-137034998	13394	13426	-2394	-2372
chr3:137033999-137979998	-1396	-1374	-8604	-8610
chr3:138014999-138944998	37396	-43612	-3536	-8654
chr3:138939999-139334998	1462	-3656	-5472	-5496
chr3:139389999-140879998	-35866	-335	-16066	-16124
chr3:141302999-141455998	551	607	-867	-918
chr3:141457499-141566998	-2369	-2420	-5363	-5386
chr3:141734999-141920998	3204	3211	-7576	-7611
chr3:14252499-14477498	8812	8846	-9247	-9275
chr3:142817499-143000998	11358	11399	-6810	-6843
chr3:143024999-143689998	-8497	-8510	-15447	-15469
chr3:143972999-145808998	239	2777	-32058	256727
chr3:143974999-145907498	758	777	-130558	158227
chr3:146042999-146651998	22696	22725	-10526	-10968
chr3:147352499-147429998	9498	9563	-68000	-67935
chr3:14783999-14922498	-2886	-2918	-1173	-1200
chr3:148304999-148364998	4581	4613	-55417	-55385
chr3:148857499-148949998	3933	3973	-2535	-2558
chr3:149114999-149282998	5463	5497	8370	-9704
chr3:149345999-149498998	6643	6683	-4614	-4596
chr3:149507999-149732998	4460	4506	-15370	-15413
chr3:149759999-149813998	5924	5942	-5590	-5606
chr3:149969999-150215998	-2708	-2694	5457	5421
chr3:150218999-150506998	2455	2419	-11209	-11238
chr3:150710999-151152498	10473	-7023	4325	4332
chr3:151157499-151287498	-677	-670	3385	3397
chr3:151437499-151842498	2271	2303	-3288	-3361
chr3:151834999-151922498	4210	4137	-4053	-4028
chr3:15200999-15587998	1844	1884	-30225	-30352
chr3:152015999-152469998	56111	10408	2162	2154
chr3:152539999-153019998	-15255	-15280	6188	6217
chr3:153020999-153779998	5186	5215	-10925	-10951
chr3:154325999-155739998	9097	9082	13208	13214
chr3:15605999-15821998	24313	24345	-9631	-9625
chr3:156137499-156521998	13146	13180	-12077	-12122
chr3:156537499-156679998	3741	-2112	-5877	-5923
chr3:156827499-157077498	-153379	-153425	4431	4377
chr3:157082499-157136998	-571	-625	638	587
chr3:157154999-157508998	-17364	-17415	-15156	-15207
chr3:157589999-158633998	16765	16803	10420	25889
chr3:158642499-158816998	1918	17387	-21823	-21815
chr3:159877499-160012498	7487	7512	-5758	-5794
chr3:16037999-16253998	10872	10896	-6490	-6533
chr3:160682499-160942498	4650	4687	-395	-418
chr3:160943999-161237998	-1897	-1920	35848	35810
chr3:161267499-161426998	6346	6308	-2872	-2909
chr3:164272499-164319998	913420	913399	865922	865901
chr3:167051999-167363998	-214314	50286	-13528	-13569
chr3:167372999-167690998	7394	7399	-6412	-6440
chr3:167924999-168042498	3187	3237	-1687	-1724
chr3:168041999-168174998	-1189	-1226	-9153	-9181
chr3:168206999-168479998	4492	-41183	31591	-12490
chr3:169028999-169754998	12833	120511	8077	8118
chr3:169759999-170180998	3075	3116	8314	8317
chr3:170933999-172792498	27749	27751	16838	16865
chr3:17417999-17858998	-4846	-4864	-17562	-17604
chr3:176939999-178409998	-816	-807	-24439	-24484
chr3:178433999-178961998	2868	-48486	4788	4738
chr3:17882999-18350998	11609	11644	38327	38298
chr3:179006999-179327998	8707	8734	-5110	-11798
chr3:179342999-179607498	-20112	-26800	-43948	-48527
chr3:179744999-180608998	5911	5954	303339	-679722
chr3:180904999-180998998	7337	795596	-86661	701598
chr3:181697499-182689998	3141	3096	-6230	-6259
chr3:182682499-183098998	1268	1239	23519	23555
chr3:183109999-183395998	12517	12553	-9802	-9840
chr3:183461999-183641998	7512	7541	-49560	-6363
chr3:183889999-184301998	-5043	-5053	-12354	-12448
chr3:18413999-18777498	-24675	-24704	-19170	-19249
chr3:184549999-184808998	-5854	-5861	3107	-5572
chr3:184814999-185591998	-2895	-11574	-16391	-5682
chr3:185657499-185777998	3086	3131	-9312	-9349
chr3:185963999-186567498	13606	13618	-26785	-26828
chr3:187196999-187727998	23361	23383	10988	11024
chr3:187727999-188966998	10986	11022	-9947	-12218
chr3:189257999-189952498	-109784	12450	-3831	-3845
chr3:189956999-190205998	4717	4743	-4011	-4009
chr3:19022499-19872498	-33668	-33670	-5566	-5600
chr3:191228999-191411998	15417	15483	5185	-167515
chr3:192806999-193049998	-3864	5948	-8753	-8729
chr3:193766999-194327998	13938	13996	5923	5956
chr3:194465999-194600998	6458	6498	-6111	-6131
chr3:194666999-195269998	4611	4655	909	1696
chr3:195269999-195542998	907	1694	-20526	15723
chr3:19864999-20210998	1932	1898	129515	129534
chr3:20342999-22073998	-2487	-2468	15388	15421
chr3:22073999-23992498	15386	15419	6610	6645
chr3:24249999-24692998	-11875	-11828	-12331	-9055
chr3:25601999-25874998	-7709	-7768	-17858	-17883
chr3:27302499-27701998	9744	9799	10219	10272
chr3:27704999-28340998	7217	7270	-12220	-12253
chr3:28659999-29993998	7821	-331255	19117	19161
chr3:30002499-30764998	10615	10659	3933	3929
chr3:3184999-4297498	-5190	-5273	-7025	-7046
chr3:32369999-32477998	5241	5260	-10004	-10014
chr3:32504999-32678998	5282	5315	-14035	-14051
chr3:32727499-32939998	6293	6337	-5665	-5681
chr3:33125999-33377998	5781	5815	-4935	-4970
chr3:33377499-33872998	-4437	-4472	10603	10673
chr3:33874999-35874998	8601	8671	33584	33559
chr3:35948999-36704998	-2263	17135	-3831	-3870
chr3:36722999-36875998	6633	6683	-6967	-7002
chr3:36995999-37247998	28295	-37123	-34791	-34827
chr3:37430999-37812498	21027	21063	-32756	2225
chr3:37847999-37970998	7570	7586	-3502	-3535
chr3:38507999-39041998	-11755	-11730	-11004	-11021
chr3:39185999-39294998	3962	4016	-2958	-2988
chr3:39424999-40179998	23044	23078	-871	-905
chr3:40184999-40325998	-5873	-5907	1781	1823
chr3:40574999-41242498	5686	5713	-39299	-39339
chr3:42244999-42449998	2649	2697	-5971	-6022
chr3:42647499-42749998	-12144	-12216	148	122
chr3:42899999-44252998	-18821	-18864	-16876	-16919
chr3:4304999-4647498	9894	-14548	-13909	-13936
chr3:44303999-44924998	19533	19559	-10928	-10951
chr3:45032999-45219998	4907	4885	5301	5335
chr3:45218999-45503998	6299	6333	7662	-4296
chr3:45503999-45674998	7660	-4298	-9679	14253
chr3:45932499-46082498	-3253	-3268	-3502	-3514
chr3:46084999-46212498	3039	3103	2333	2360
chr3:46703999-46901998	1175	1211	-6614	-6643
chr3:46909999-47014998	-259	-307	-16269	-16286
chr3:47022499-47381998	-23771	-23788	39207	-10682
chr3:47422499-47482498	-1295	-1270	-6425	31328
[truncated: 1,096 more rows]

## Sheet: diffTADs MOvsMAC
#TAD name (cmd=getDiffExpression.pl MACvsMO.merged.tad.scores.txt MAC MAC MAC MO MO MO -showR)	InclustionRatio(IR)	Length	MAC_D1_filtered IR	MAC_D2_filtered IR	MAC_D3_filtered IR	MO_D1_filtered IR	MO_D2_filtered IR	MO_D3_filtered IR	MO vs MAC Difference	MO vs MAC p-value	MO vs MAC adj. p-value
chr14:105197500-105357498	1.719	159998	1.43783	1.54822	1.36805	1.61969	1.8099	1.67284	0.24944	0.0145268	0.0293894
chr7:125049000-125692498	1.623	643498	1.65101	1.73643	1.4942	1.14314	1.14729	1.079	-0.504067	0.000342517	0.0021048
chr8:38410000-38723998	2.353	313998	2.32616	2.42986	2.19726	1.48759	1.58758	1.49517	-0.794312	2.27146e-05	0.000625684
chr3:185657500-185777998	2.275	120498	2.35111	2.16057	2.02698	2.10685	2.40473	2.15216	0.0416917	0.724	0.775799
chr16:684000-812998	2.331	128998	2.26077	2.01027	2.31407	2.09779	2.29401	2.24132	0.0160033	0.874885	0.903322
chr14:87936000-88194998	2.72	258998	2.41001	2.52962	2.37867	2.62612	2.77966	2.75313	0.280206	0.00547229	0.0137033
chr22:37610000-37804998	2.007	194998	2.00299	1.87832	2.02269	1.51496	1.55548	1.51426	-0.439768	0.0001916	0.00156476
chr1:212466000-212633998	2.931	167998	3.05511	2.92966	2.61327	2.31648	2.44062	2.48018	-0.453584	0.0077054	0.0178539
chr4:122712000-122937498	2.233	225498	2.17527	2.17779	2.12349	1.92065	2.2427	2.0443	-0.089633	0.341632	0.413041
chr4:41274000-41679998	2.98	405998	2.91743	2.77904	2.74615	2.4202	2.53529	2.47627	-0.336953	0.00179259	0.00610288
chr19:18204000-18260998	2.05	56998	1.87112	2.00446	1.87439	1.43753	1.69899	1.72617	-0.295761	0.0162798	0.0324524
chr10:123980000-124409998	5.268	429998	5.26219	4.85679	4.95532	4.79261	5.06823	4.6136	-0.199952	0.223117	0.287678
chr7:118242500-118407498	1.627	164998	1.45536	1.32597	1.28315	1.72906	1.49386	1.58846	0.248965	0.0197088	0.0379252
chr11:73962000-74042998	2.03	80998	2.04509	2.1756	1.70755	2.00894	2.20393	1.97419	0.0862713	0.533137	0.602417
chr20:41163000-41348998	2.7	185998	2.77437	2.49912	2.55305	2.4093	2.43063	2.50142	-0.161733	0.0951962	0.139917
chr1:205266000-205331998	4.257	65998	4.07226	4.0618	3.53137	3.2649	3.72582	3.68045	-0.331418	0.123342	0.174639
chr2:200712500-200812498	1.703	99998	1.91955	2.02009	1.70787	1.59831	1.80618	1.51043	-0.244197	0.0640093	0.100132
chr6:100107000-100487998	1.662	380998	1.91312	1.39233	1.47724	1.20241	1.14819	1.10958	-0.440838	0.0159506	0.031893
chr11:5990000-6365998	3.31	375998	3.33562	3.10677	3.22776	3.1057	2.95544	3.1529	-0.152036	0.113132	0.162223
chr4:69678000-69893998	3.362	215998	3.30629	3.40492	3.23624	3.1246	3.14561	3.18614	-0.163702	0.0330646	0.0578081
chrX:41777500-43562998	2.447	1785498	2.42617	2.75395	2.1168	1.77503	1.98598	1.83162	-0.568098	0.010433	0.0225553
chr12:6732000-6833998	1.975	101998	2.08336	2.03388	1.6375	1.88746	1.95924	1.76286	-0.0483927	0.717127	0.7699
chr18:76377500-76719998	3.999	342498	4.07053	3.89378	3.78151	3.70105	3.85706	3.48441	-0.234434	0.0875881	0.130241
chr6:135510000-136232998	2.591	722998	2.60182	2.69196	2.4812	1.98581	2.0397	1.90471	-0.614918	9.73501e-05	0.00116257
chr6:127267500-127554998	2.373	287498	2.32922	2.13145	2.31677	2.28932	2.2192	2.18509	-0.027944	0.708309	0.762511
chr13:26178000-26261998	2.037	83998	1.47374	1.49137	1.49296	1.94752	2.15137	1.8659	0.502238	0.000584919	0.00289084
chr17:73404000-74194998	2.659	790998	2.68776	2.63832	2.62609	2.32321	2.30119	2.27881	-0.349647	0.000244313	0.00176578
chr19:13097500-13274998	2.232	177498	2.16272	2.11918	2.10733	1.90444	2.11659	1.97471	-0.131164	0.0971415	0.142193
chr2:170355000-170832498	2.408	477498	2.37024	2.46182	2.40151	1.89473	1.95343	2.00484	-0.46019	0.000110403	0.00120132
chr15:91842000-92092498	3.359	250498	3.29243	3.45584	3.06668	2.39544	2.62283	2.69255	-0.701375	0.000919165	0.00388893
chr11:74452500-74499998	1.932	47498	1.5797	1.62898	1.43464	1.82255	1.89588	1.54261	0.205907	0.0969161	0.141968
chr3:8417500-8664998	1.838	247498	1.77092	1.75474	1.80018	1.66203	1.59967	1.81344	-0.0835623	0.260619	0.329666
chr6:150407500-150827498	1.989	419998	1.94707	1.96527	1.91952	1.97154	1.77897	1.8083	-0.0910183	0.21215	0.275431
chr9:117639000-117788998	2.388	149998	2.43268	2.32963	2.11938	2.15986	2.27079	2.11686	-0.111391	0.270568	0.340392
chr8:134685000-134894998	3.191	209998	3.18242	2.99703	3.13478	2.90905	2.83101	2.76765	-0.268841	0.00754838	0.0176353
chr7:155811000-156579998	1.611	768998	1.72937	1.68223	1.583	1.59854	1.59697	1.62204	-0.0590157	0.333295	0.4052
chr9:32370000-32588998	3.847	218998	3.70767	3.67899	3.61445	3.47858	3.82036	3.7166	0.004812	0.960624	0.974227
chr3:133416000-133667998	2.546	251998	2.36428	2.38324	2.67903	2.5976	2.5437	2.35314	0.0226327	0.841473	0.87684
chr18:54217500-54274998	2.554	57498	2.33432	2.5105	2.06203	2.13917	2.32406	2.28217	-0.0538167	0.669028	0.727783
chr12:17757000-17854998	2.242	97998	2.11524	1.86035	2.18956	1.96279	1.95003	1.995	-0.0857753	0.378934	0.451352
chr4:58866000-58934998	2.183	68998	2.15844	1.86396	2.16465	2.25112	2.25108	2.02131	0.112155	0.337175	0.40916
chr13:51117000-51299998	2.517	182998	2.41218	2.42595	2.6101	2.06763	2.15229	2.26775	-0.320188	0.00653162	0.0157647
chr8:48305000-48938998	3.269	633998	3.27916	3.15771	3.28153	2.0353	1.80622	1.85332	-1.34119	1.18928e-06	0.000218981
chr2:218272500-218405998	3.308	133498	3.2949	3.13744	2.76782	2.94155	2.89946	2.78422	-0.191641	0.204533	0.266773
chr11:104517000-105897498	2.548	1380498	2.48983	2.47107	2.54622	2.51571	2.40639	2.26574	-0.106425	0.199483	0.261051
chr10:33180000-34659998	3.312	1479998	3.6603	2.56852	3.35809	3.20409	2.13713	2.67721	-0.52283	0.18794	0.248255
chr3:18546000-18767998	2.299	221998	2.46209	2.26434	2.24482	2.17145	2.51676	2.16842	-0.0382043	0.750356	0.798393
chr18:62420000-62531998	2.649	111998	2.50164	2.81196	2.42858	1.75917	1.89682	1.84505	-0.747044	0.000314404	0.00204687
chr11:78627000-79103998	2.298	476998	2.48704	2.46032	2.75984	2.14566	2.15242	2.62791	-0.260401	0.136114	0.189521
chr14:78910000-80870998	1.77	1960998	2.27391	2.17988	2.08187	1.90898	1.63773	1.72872	-0.420077	0.00258328	0.0078697
chr22:37812500-37869998	1.856	57498	1.65874	1.53686	1.43719	1.83465	1.79254	1.59703	0.197142	0.0644731	0.100738
chr9:127500000-127595998	2.599	95998	1.96097	1.8572	1.96878	2.33293	2.90757	2.39579	0.616447	0.00580944	0.0144102
chr1:204150000-204380998	2.593	230998	2.58574	2.56226	2.55522	2.02954	2.19338	2.02744	-0.484289	0.000168458	0.00145836
chr2:208374000-209242498	1.859	868498	2.51644	2.51824	2.20288	1.91783	1.87496	1.75362	-0.563718	0.0011151	0.00439443
chr12:21432000-21519998	2.006	87998	1.95049	2.09154	1.83763	1.60738	1.92333	1.84034	-0.169535	0.151327	0.206684
chr2:135903000-136397998	5.187	494998	4.91485	4.72406	4.91181	5.24165	5.51863	4.83409	0.347883	0.0832529	0.124873
chr17:60984000-61403998	2.632	419998	2.37084	2.17645	2.46387	2.49215	2.77572	2.65292	0.303211	0.0235929	0.0439812
chr8:107061000-107792998	2.144	731998	2.14701	2.11517	2.15819	1.66449	1.64786	1.66758	-0.48015	2.78519e-05	0.00068568
chrX:129531000-130268998	3.396	737998	2.98026	3.31626	3.72283	3.25094	3.54536	3.38382	0.05359	0.783415	0.825099
chr1:20685000-21212998	2.608	527998	2.62904	2.59568	2.48903	1.82464	1.96454	1.82511	-0.699822	2.65772e-05	0.000678179
chr11:7434000-7700998	2.318	266998	2.3063	2.31474	2.2644	2.16266	2.17482	2.1885	-0.119814	0.0398104	0.0674465
chr12:2049000-2603998	2.36	554998	2.37718	2.41439	2.35308	2.31264	2.45022	2.29499	-0.0289343	0.649103	0.71003
chr7:129162500-129214998	1.744	52498	1.45595	1.54498	1.40405	1.46567	1.72717	1.58905	0.12564	0.168544	0.226045
chr8:22914000-23018998	2.041	104998	2.01726	2.06429	1.85351	1.36608	1.45119	1.39748	-0.573438	0.000120185	0.0012437
chr12:4806000-5951998	1.685	1145998	1.70406	1.67607	1.66565	1.50135	1.48819	1.59912	-0.152373	0.0264203	0.0481357
chr22:40520000-40652498	1.923	132498	1.8566	1.99568	1.68809	1.77382	1.99948	1.74448	-0.00753433	0.944645	0.961487
chr20:21225000-21512998	2.255	287998	2.14159	2.03036	2.4545	2.06469	2.36049	2.08648	-0.03826	0.781855	0.823747
chr11:95147500-95769998	3.425	622498	3.51321	3.42449	3.15154	2.75575	3.01581	2.60072	-0.572321	0.00469599	0.0121854
chr3:22074000-23992498	1.894	1918498	1.83894	1.99816	1.88657	1.51186	1.44329	1.44577	-0.440919	0.000244245	0.00176578
chr13:59317500-60577498	1.969	1259998	1.9513	1.89052	2.04735	1.81088	1.69472	1.794	-0.19652	0.0199247	0.0382287
chr3:184457500-184542498	1.553	84998	1.51757	1.51831	1.41072	1.45079	1.64184	1.52496	0.0569957	0.435243	0.507076
chr6:88920000-88967498	1.74	47498	1.21191	1.24595	1.21742	1.44666	1.58475	1.73864	0.364922	0.00325744	0.00929786
chr15:48807000-50348998	2.357	1541998	2.33399	2.35255	2.32853	2.10953	2.05043	2.08269	-0.257472	0.00120669	0.00460129
chr19:20913000-21899998	1.804	986998	1.66942	1.86294	1.75722	1.66894	1.87062	1.87975	0.043244	0.618924	0.684431
chr2:24972000-25137498	2.263	165498	2.31558	2.11502	2.10788	1.70978	1.96546	1.83778	-0.341824	0.00809884	0.0185905
chr2:50517000-51758998	1.72	1241998	1.81226	1.69427	1.615	1.20147	1.16891	1.2033	-0.515952	0.000132872	0.0012776
chr12:62577000-62804998	2.552	227998	2.50551	2.56473	2.29762	2.29694	2.60199	2.4432	-0.00857667	0.936865	0.955792
chr3:70957500-71687998	2.95	730498	3.01013	2.92469	2.8781	2.64321	2.68388	2.56707	-0.306253	0.00182602	0.00615813
chr20:41447500-41712498	2.128	264998	1.60966	1.57609	1.66305	2.0407	2.17528	2.16701	0.511395	9.19857e-05	0.00114662
chr16:87291000-87680998	2.028	389998	2.1666	2.25141	2.41836	1.87364	2.14394	2.18834	-0.21015	0.0926144	0.136546
chr20:31655000-31730998	3.094	75998	3.02976	2.97802	2.68069	2.34281	2.64081	2.37323	-0.443869	0.00947702	0.0209173
chr10:74241000-75242998	3.46	1001998	3.52555	3.42101	3.27316	2.63347	2.8167	2.8496	-0.639983	0.000277259	0.00189276
chr20:46893000-47194998	1.538	301998	1.54806	1.50849	1.59514	1.52753	1.47242	1.5375	-0.0380763	0.484394	0.554337
chr22:43887000-44753998	2.461	866998	2.2111	2.21509	2.25735	2.40549	2.44649	2.56634	0.244922	0.00542184	0.0136029
chr6:25262500-25499998	2.341	237498	2.34174	2.39379	2.06451	2.24046	2.32701	2.30555	0.0243273	0.804219	0.843627
chr20:48627000-48962998	3.838	335998	3.63415	3.27838	3.54958	3.78752	4.03723	3.58123	0.314626	0.063845	0.0999498
chr3:48450000-48554998	2.214	104998	2.19464	2.21094	2.01156	2.02806	2.37812	2.20713	0.0653917	0.551429	0.619709
chrX:78528000-79454998	2.239	926998	2.16896	2.20939	2.22505	1.8138	2.01588	1.85138	-0.307448	0.00318998	0.00915839
chr1:153996000-154166998	2.037	170998	2.06106	2.18727	1.86498	1.35724	1.53853	1.40649	-0.603683	0.000565374	0.00283335
chr12:120576000-120722998	2.328	146998	2.34726	2.23602	2.15246	2.01311	2.38627	2.14102	-0.0651133	0.562352	0.629113
chr15:89640000-91049998	3.573	1409998	2.23899	2.04528	2.6421	3.37423	3.79388	3.62237	1.28804	0.000218883	0.00166081
chr6:73857500-75214998	2.454	1357498	2.45742	2.49791	2.36682	1.93823	1.98952	2.04809	-0.448766	0.0001971	0.00157752
chr3:180902500-180999998	2.22	97498	1.93245	1.877	1.98332	2.13887	2.17388	2.23971	0.253229	0.00327631	0.00931798
chr9:124610000-124715998	2.055	105998	2.04119	2.01596	1.81485	1.48266	1.95216	1.73445	-0.234244	0.114871	0.164417
chr6:32409000-32801998	2.595	392998	2.65451	2.27423	2.59738	2.32338	2.16258	2.61746	-0.140898	0.372475	0.44487
chr15:81265000-81410998	2.907	145998	2.90229	2.52333	2.55865	2.6903	2.89339	2.93233	0.177245	0.188072	0.248346
chr19:33770000-34154998	2.198	384998	2.14296	2.19186	2.2726	2.07634	2.06156	2.00976	-0.153255	0.0313082	0.055178
chr18:57615000-57884998	2.455	269998	2.46562	2.26372	2.43338	1.91219	2.06746	1.75481	-0.476088	0.00220439	0.00708982
chr4:93702000-93773998	1.985	71998	1.9396	1.97084	1.73323	0.844928	0.934542	0.899237	-0.98832	7.35608e-06	0.000526345
chr12:110547000-110604998	2.588	57998	2.33151	2.07524	1.8036	2.23425	2.5855	2.43992	0.349771	0.0565722	0.0904375
chr2:29220000-30072498	1.543	852498	2.17935	2.49292	2.17476	1.46089	1.63075	1.56865	-0.72891	0.000266617	0.00184181
chr10:127857500-128164998	2.829	307498	2.76849	2.73293	2.83235	3.06339	3.25436	3.09798	0.360653	0.00146323	0.00526843
chr11:112577500-113297498	2.275	719998	2.28202	2.24796	2.10693	2.08315	1.87606	1.96743	-0.236761	0.0202492	0.0387005
chr17:73245000-73379998	3.541	134998	3.5279	3.47244	3.41444	2.84737	3.16075	2.87272	-0.511316	0.00128169	0.00481192
chr2:44469000-44967498	1.892	498498	1.84332	1.87264	1.91026	1.91787	1.84544	1.87155	0.00288233	0.955811	0.970253
chr6:138582000-138776998	2.757	194998	2.80288	2.70697	2.59139	2.16241	2.28166	2.17603	-0.493714	0.00034185	0.00210398
chr3:167925000-168042498	1.667	117498	1.62135	1.80895	1.44482	1.01656	1.16014	1.0797	-0.539574	0.00127506	0.00479851
chr13:110910000-111056998	2.63	146998	2.74857	2.45687	2.17981	1.34852	1.45024	1.26924	-1.10575	0.000167213	0.00145078
chr4:108015000-108584998	2.074	569998	2.201	1.9148	1.93847	1.87717	1.80468	1.82905	-0.181123	0.0777057	0.118133
chr19:16757500-17057998	2.007	300498	2.10325	2.21161	2.00489	1.96376	1.92356	2.09608	-0.112116	0.190482	0.250687
chr1:109539000-109643998	2.853	104998	2.48537	2.38031	2.553	2.54614	2.98609	2.87915	0.330897	0.0305513	0.0541591
chr14:100380000-100658998	2.61	278998	2.47298	2.53977	2.56159	2.37854	2.67225	2.53088	0.00244233	0.9774	0.986732
chr6:14061000-14141998	1.775	80998	1.90128	1.84829	1.528	1.83518	1.85385	1.88793	0.0997947	0.366179	0.43868
chr1:60822000-61865998	2.581	1043998	2.49862	2.56506	2.58575	2.51088	2.60158	2.6101	0.0243793	0.673054	0.731246
chr10:114462000-114819998	2.143	357998	2.1011	2.1768	2.06914	1.71755	1.71256	1.6053	-0.437211	0.000212629	0.0016263
chrX:46545000-46688998	2.485	143998	2.0026	1.86904	1.75182	2.35799	2.42687	2.3751	0.512166	0.000328872	0.00209956
chr5:87426000-88709998	2.328	1283998	2.35183	2.43966	2.11639	1.88289	1.97636	1.77765	-0.423658	0.00437511	0.0115565
chr15:38799000-39769998	2.463	970998	2.24316	2.24361	2.18882	2.5035	2.582	2.30193	0.237282	0.0236822	0.0440851
chr19:4662000-4724998	1.668	62998	1.72985	1.57708	1.44386	1.27641	1.35782	1.35341	-0.254381	0.0186577	0.0362926
chr18:59301000-59402498	2.322	101498	2.07875	2.15154	2.12269	1.80251	1.97482	1.69548	-0.293394	0.00907054	0.0202201
chr1:62425000-62859998	2.752	434998	2.62552	2.69443	2.52694	1.98473	2.04397	1.95213	-0.622023	3.69226e-05	0.00079123
chr5:62436000-62795998	2.616	359998	2.47236	2.66031	2.44057	2.48069	2.70501	2.61882	0.0770997	0.406439	0.478614
chr22:23166000-23291998	3.182	125998	3.07618	3.31095	2.96381	2.52475	2.74187	2.51748	-0.522282	0.00242981	0.00754425
chr5:93564000-93617998	2.145	53998	1.94156	2.24668	1.97522	1.31377	1.49834	1.52073	-0.610208	0.000746223	0.00336313
chr12:91347000-92675998	3.467	1328998	3.62183	3.12913	3.49648	3.10512	2.94595	2.77093	-0.475147	0.0155362	0.0311436
chr6:152952000-153023998	1.766	71998	1.3932	1.44218	1.2969	1.68732	1.82018	1.68929	0.354837	0.00130444	0.00486691
chrX:119460000-119948998	2.841	488998	2.20804	2.01686	2.50423	2.83406	2.75108	2.90883	0.588278	0.00274504	0.00823512
chr1:84939000-85265998	2.551	326998	2.44601	2.59564	2.46753	1.82234	2.03004	2.08335	-0.524483	0.000633624	0.00303631
chr4:86900000-87125998	3.074	225998	2.71008	2.76646	2.80117	2.78441	3.23746	2.73293	0.159028	0.281427	0.352141
chrX:14040000-15272998	3.172	1232998	3.09698	3.27258	3.19346	2.49673	2.39353	2.30281	-0.789986	2.48043e-05	0.000664655
chr5:161547000-163427998	1.732	1880998	1.73213	1.76317	1.72881	1.69214	1.76002	1.7286	-0.0144517	0.772951	0.816918
chr17:40787500-41675998	3.342	888498	3.3824	3.24464	3.31697	2.80678	2.95313	3.01902	-0.388362	0.0014717	0.00528925
chr20:3339000-3569998	1.689	230998	1.88656	1.78451	1.95993	1.68091	1.71264	1.67637	-0.187027	0.019547	0.0376506
chr12:12906000-13244998	2.883	338998	2.69999	2.63372	2.88152	2.83349	2.87177	2.94029	0.143435	0.109745	0.157921
chr7:95505000-95699998	3.418	194998	3.42334	3.22483	3.28403	3.06342	3.39569	3.142	-0.110366	0.316805	0.388874
chr2:186852000-187475998	1.853	623998	1.81387	1.88366	1.80161	1.61792	1.59353	1.55337	-0.244777	0.0024869	0.00765766
chr12:125169000-125417498	1.828	248498	1.8523	1.66652	1.77212	1.6566	1.79556	1.65849	-0.0600997	0.429768	0.501332
chr3:102232500-102627498	1.974	394998	1.91741	1.99057	1.98156	1.54949	1.56338	1.63475	-0.380641	0.000246719	0.00177094
chr11:76722000-76804998	2.313	82998	2.1353	2.37086	2.07334	1.78694	2.06338	1.81731	-0.303955	0.0289097	0.0517616
chr2:26832000-26952498	1.979	120498	1.89031	1.87392	1.62656	1.7767	1.88068	1.71151	-0.00730033	0.937404	0.955847
chr3:47422500-47482498	1.936	59998	1.91838	1.58436	1.78637	1.74417	1.66626	1.80804	-0.023547	0.810303	0.847976
chr3:132247500-132349998	3.047	102498	2.90883	2.82434	2.9896	2.68558	2.53358	2.75989	-0.247904	0.0176325	0.0345028
chrX:123587500-124119998	3.371	532498	2.9544	3.55421	2.98994	3.05847	3.60129	3.31133	0.157515	0.461721	0.531945
chr20:56350000-56525998	2.77	175998	2.26545	2.07977	2.26635	2.56605	2.75823	2.98623	0.566313	0.00225419	0.00718307
chr21:41814000-42128998	2.29	314998	2.27351	2.29243	2.31363	2.01389	2.1546	2.02194	-0.22971	0.00640499	0.0155448
chr11:43293000-43914998	2.222	621998	1.80288	1.87935	1.96481	2.15613	2.28222	2.20468	0.331995	0.00171376	0.0059111
chr4:168925000-169512498	2.578	587498	2.60201	2.68448	2.4265	2.21808	2.29193	2.18583	-0.339049	0.00422424	0.0112585
chr5:163434000-163522498	2.011	88498	1.87799	1.99667	2.00287	1.83108	1.8735	1.90783	-0.0883783	0.17246	0.230513
chr1:27105000-27161998	2.227	56998	2.07614	1.81254	1.68622	1.97622	2.29648	2.08245	0.260079	0.0793878	0.120226
chr1:23541000-23642998	2.965	101998	2.92288	2.75667	2.51334	2.24118	2.48727	2.18124	-0.427737	0.0135146	0.0276972
chr6:110514000-110999998	2.477	485998	2.45866	2.45255	2.51881	2.34817	2.47	2.30444	-0.102474	0.143414	0.19752
chr18:28320000-30319998	1.579	1999998	1.56307	1.65275	1.53853	1.60627	1.66207	1.50261	0.005532	0.933684	0.953287
chr6:13332000-13614998	2.606	282998	2.50331	2.34185	2.5761	2.06914	1.98486	1.9384	-0.476288	0.000596451	0.00291853
chr14:54438000-54507498	1.659	69498	1.76475	1.84516	1.55949	1.70124	1.64914	1.56981	-0.083068	0.368045	0.440514
chr5:73893000-74663998	3.525	770998	3.38853	3.27025	3.65215	2.80062	2.83486	2.86468	-0.603591	0.00072343	0.00330579
chr4:139092000-139172998	1.607	80998	1.60169	1.68886	1.56214	1.40617	1.56155	1.49558	-0.129797	0.0860557	0.128156
chr1:155931000-155993998	2.485	62998	2.3562	2.32269	2.1844	2.22397	2.79401	2.08006	0.0782517	0.681033	0.737786
chr19:9120000-9845998	2.844	725998	2.86101	2.54739	2.71585	2.62189	2.46612	2.57436	-0.153957	0.140129	0.193845
chr1:203265000-203342498	4.006	77498	3.07305	3.10343	2.94661	3.37777	4.01148	3.92826	0.731474	0.00389614	0.0106502
chr8:41694000-41842498	2.363	148498	2.30177	2.21227	2.22232	1.8792	2.02549	1.7511	-0.360193	0.00336509	0.00953604
chr6:134115000-134948998	4.524	833998	4.48821	4.00571	4.91729	4.13126	3.96855	3.96685	-0.44818	0.0800562	0.120867
chr1:208262500-209558998	2.026	1296498	2.15017	2.04615	1.77896	1.38283	1.44309	1.38179	-0.589191	0.000765598	0.00341528
chr1:96215000-96852498	2.458	637498	2.51853	2.42015	2.33909	1.76582	1.88053	1.83047	-0.600317	6.33921e-05	0.000979119
chr17:34950000-35135998	2.925	185998	2.48958	2.41565	2.40843	2.49576	2.90709	2.55447	0.214554	0.101127	0.14726
chr3:14784000-14922498	2.167	138498	2.0169	2.25396	2.12646	1.34617	1.66391	1.50101	-0.628746	0.0005772	0.00287432
chr8:13700000-14884998	1.538	1184998	1.51564	1.4507	1.57455	1.27582	1.17731	1.20193	-0.295279	0.0017418	0.00599073
chr8:51830000-52022998	3.668	192998	3.10882	3.28955	3.1411	3.44568	4.00761	3.41216	0.44199	0.0334611	0.0584234
chr20:1765000-1964998	2.031	199998	2.06708	1.93152	1.92735	2.0395	2.02482	1.78663	-0.024999	0.781172	0.823618
chr13:42965000-43094998	2.168	129998	1.81872	1.77923	1.72185	2.09351	2.13033	2.15557	0.3532	0.000353683	0.00215648
chr5:139779000-139979998	2.28	200998	2.32879	2.03098	2.16621	2.10232	2.10626	2.09382	-0.074527	0.391428	0.463709
chrX:68182500-68502498	2.275	319998	2.26059	2.34304	2.1439	1.90453	2.01569	1.9491	-0.292736	0.00444274	0.0116434
chr14:90892500-91177498	2.337	284998	2.12805	2.07052	2.06457	2.27743	2.4415	2.26314	0.239642	0.00919895	0.0204369
chr1:115705000-115777498	2.294	72498	1.94232	1.9761	1.82717	2.07534	2.2358	2.09269	0.219414	0.0179105	0.0349949
chr11:44277500-44543998	2.296	266498	2.39233	2.23585	2.06597	2.07749	2.10576	1.67759	-0.277769	0.0890872	0.132171
chr11:47165000-47642498	2.073	477498	1.94137	1.77137	2.00276	2.08118	2.09812	1.90675	0.123519	0.194121	0.254797
chr17:2043000-2252998	2.676	209998	2.70856	2.60474	2.47412	2.5326	2.53633	2.64798	-0.0235083	0.765816	0.810901
chr4:174357000-174644998	3.283	287998	3.19904	3.32205	3.10112	2.74542	3.02764	2.84494	-0.334733	0.0102568	0.0222232
chr12:127102500-127301998	1.692	199498	1.45483	2.24975	1.52624	1.31638	1.91679	1.39824	-0.199802	0.45665	0.527492
chr2:155332500-157267498	2.762	1934998	2.69846	2.72691	2.79315	2.33239	2.27765	2.26844	-0.446682	9.28769e-05	0.00115408
chr3:12125000-12489998	4.313	364998	4.32982	4.0826	4.07273	4.06821	4.12528	3.97666	-0.104997	0.268566	0.338306
chr8:100557000-100838998	2.306	281998	2.21915	2.23344	2.24127	1.91772	2.05332	1.72759	-0.331739	0.00759107	0.0176826
chr6:5135000-5407498	1.987	272498	2.03485	1.913	1.87778	1.67625	1.7789	1.7691	-0.200457	0.0179873	0.0351274
chr21:29465000-29862498	2.565	397498	2.53157	2.49451	2.5108	2.43074	2.65998	2.56627	0.0400413	0.583015	0.649095
chr9:98199000-98270998	2.62	71998	2.67485	2.67992	2.21626	2.19227	2.90338	2.48757	0.004069	0.984921	0.99248
chr5:39210000-39290998	2.587	80998	2.45284	2.48021	2.24354	2.12094	2.27899	2.28841	-0.162749	0.101452	0.147569
chr1:11013000-11267998	2.094	254998	2.06659	2.31691	1.94511	1.84547	1.89044	1.78929	-0.267805	0.0336451	0.0586657
chr12:57966000-59171998	1.529	1205998	1.66696	1.72603	1.71311	1.57517	1.48934	1.50855	-0.177675	0.0116995	0.0246308
chr8:74358000-74864998	2.273	506998	2.14769	2.12616	2.37166	1.85331	1.89868	1.80419	-0.36311	0.00308836	0.00895819
chr19:16536000-16664998	1.801	128998	1.80316	1.67089	1.72184	1.62624	1.8099	1.58369	-0.0586857	0.471482	0.541607
chr5:147945000-148729998	2.061	784998	1.94897	2.18501	2.00633	1.3892	1.51077	1.3917	-0.616216	0.000151256	0.00137943
chr5:138570000-139394998	2.368	824998	2.39987	2.36687	2.33711	1.72554	1.75069	1.75003	-0.625863	6.36719e-06	0.000526345
chr2:143025000-143267998	2.748	242998	2.75997	2.64219	2.62115	2.57612	2.55322	2.52979	-0.121391	0.0742874	0.11355
chr5:6597000-6758998	2.554	161998	2.47762	2.6416	2.29953	2.41867	2.81379	2.41136	0.0750237	0.604085	0.669713
chr18:34647000-34792498	1.582	145498	1.66764	1.38595	1.50999	1.51587	1.17806	1.37942	-0.163414	0.183727	0.243507
chr5:97191000-98840998	2.883	1649998	2.82489	3.07233	2.81501	2.23844	2.43673	2.35011	-0.562311	0.00064734	0.00307909
chr16:58770000-60769998	1.747	1999998	1.95212	1.81166	1.78679	1.76862	1.75814	1.70478	-0.106345	0.13483	0.188265
chr3:150711000-151152498	1.998	441498	2.01	2.00475	1.95863	1.5101	1.56355	1.62201	-0.425909	0.000134257	0.00128359
chr16:25270000-27116998	1.987	1846998	2.03312	2.078	1.80993	1.58104	1.58589	1.55697	-0.399049	0.00191088	0.00637337
chr3:33377500-33872998	2.287	495498	2.2594	2.31182	2.19909	2.16916	2.28767	2.18056	-0.0443093	0.48215	0.55225
chr8:122664000-123077998	2.065	413998	1.97708	2.13661	2.12827	1.7433	1.73696	1.87072	-0.296998	0.00441765	0.0116162
chr1:178020000-178304998	2.853	284998	2.88328	2.75465	2.6601	1.96474	2.05983	1.87453	-0.799642	3.52345e-05	0.000784118
chr9:20942500-21122998	2.22	180498	2.19837	2.2251	2.03288	2.06414	2.31026	2.17109	0.029711	0.740241	0.790482
chr3:20340000-22133998	1.813	1793998	1.9274	1.66742	1.7026	1.99553	1.73336	1.67007	0.0338497	0.769181	0.813589
chr5:64800000-65507998	2.041	707998	2.67051	2.61928	2.57989	1.94983	2.1292	2.06388	-0.575586	6.97667e-05	0.00102925
chr12:69870000-70589998	2.798	719998	2.87809	2.55424	2.78589	2.62132	2.73821	2.55441	-0.101423	0.335801	0.407869
chr13:108147000-108914998	2.42	767998	2.34347	2.28701	2.22284	2.3697	2.40761	2.49342	0.139139	0.0557821	0.0894285
chr7:116586000-116812498	2.164	226498	2.2578	2.07452	1.95964	1.83502	1.91304	1.89622	-0.215896	0.03908	0.0664376
chr7:36429000-37204998	2.667	775998	2.62769	2.65572	2.56314	2.13935	2.43743	2.2451	-0.341557	0.00585396	0.0144841
chr5:159138000-160002498	2.641	864498	2.5831	2.76154	2.56867	2.46281	2.6639	2.47632	-0.10343	0.258711	0.327673
chr17:47226000-47321998	1.93	95998	2.29009	2.19253	1.95321	2.00812	1.83009	1.93608	-0.220511	0.064727	0.101014
chr1:209350000-209449998	1.543	99998	1.64104	1.6396	1.58212	1.46399	1.53014	1.5326	-0.112009	0.0647664	0.101036
chr20:38052500-38227498	2.719	174998	2.47701	2.38176	2.20989	2.61583	2.80739	2.50596	0.28684	0.029179	0.0521488
chr8:113460000-114037498	1.594	577498	1.58771	1.63101	1.54796	1.61485	1.59003	1.53648	-0.00843967	0.875509	0.903492
chr14:89934000-90245998	2.935	311998	2.79044	3.21807	2.70249	2.36579	2.51214	2.458	-0.458356	0.0139077	0.0283701
chr20:44679000-44876998	1.951	197998	2.04047	1.88567	1.6766	1.61957	1.50227	1.53788	-0.314341	0.016641	0.0330054
chr10:99377500-99737998	1.97	360498	1.50633	1.41168	1.45949	1.94598	1.94981	1.95792	0.49207	3.79589e-05	0.000791353
chr6:99315000-99819998	1.79	504998	1.75891	1.71803	1.81459	1.67498	1.76611	1.80607	-0.0147937	0.807868	0.845734
chr7:112530000-113468998	2.293	938998	2.31747	2.20721	2.31896	1.74476	1.78385	1.75738	-0.519214	4.60892e-05	0.000858936
chr1:167537500-167717498	2.911	179998	2.81135	2.6356	2.45871	2.45245	2.41031	2.27046	-0.257474	0.0413029	0.0695563
chr6:158697000-158987998	2.036	290998	1.92269	2.18969	1.73207	2.03278	2.19572	1.8793	0.0877843	0.535996	0.604953
chr4:175941000-176359998	2.272	418998	2.11372	2.02155	2.16117	2.19543	2.23642	2.36362	0.16634	0.047066	0.0780602
chr5:172470000-172703998	2.976	233998	3.00773	2.97655	2.78255	2.17085	2.55027	2.35194	-0.564587	0.00186625	0.00626429
chr5:98841000-99072498	3.637	231498	2.84396	2.65768	2.69177	3.46317	3.75248	3.70918	0.910474	4.68828e-05	0.000858936
chr3:42647500-42749998	1.945	102498	1.97496	1.98756	1.64084	1.31695	1.39866	1.23529	-0.550821	0.00164708	0.0057212
chr12:53004000-53682498	2.784	678498	2.7611	2.65841	2.65555	2.79193	2.68675	2.55809	-0.0127603	0.869437	0.899111
chr12:1641000-1794998	3.101	153998	2.93988	3.14453	2.87396	2.3724	2.98249	2.49718	-0.368768	0.0646788	0.100979
chr16:48647500-49359998	1.846	712498	1.85942	1.83533	1.76404	1.42024	1.53833	1.37019	-0.376679	0.00078189	0.00347614
chr10:127848000-128216998	3.403	368998	2.31983	2.36522	2.5652	3.2438	3.43702	3.39384	0.941472	2.26728e-05	0.000625684
chr6:163155000-163999998	2.654	844998	2.55544	2.50407	2.84435	2.47824	2.53138	2.48606	-0.136066	0.200211	0.26183
chr17:28957500-29120998	3.44	163498	3.52985	3.20972	3.03689	2.63014	2.9301	2.65244	-0.521258	0.0096521	0.0211691
chr16:24915000-25274998	1.944	359998	1.80938	1.80056	1.81225	1.86619	2.03412	1.95902	0.145713	0.045163	0.0755081
chr1:75978000-76160998	1.878	182998	1.5357	1.47569	1.43504	1.79514	1.90936	1.85281	0.370294	0.000444707	0.00246253
chr8:27460000-27602498	2.367	142498	2.33108	2.21735	2.25893	1.90252	2.1063	2.00463	-0.264637	0.00766488	0.0177809
chr2:9975000-10052998	2.749	77998	2.82609	2.5828	2.38838	2.22084	2.6875	2.26689	-0.207346	0.238833	0.305443
chr5:30012000-31382498	1.837	1370498	1.96196	1.72858	1.74012	1.34474	1.25224	1.26095	-0.52424	0.000386276	0.00227435
chr2:209316000-209591998	2.269	275998	2.27003	2.18368	2.2649	1.51286	1.64523	1.52726	-0.677757	1.64882e-05	0.000590426
chr6:35292500-35472498	2.699	179998	2.53568	2.42005	2.5268	2.512	2.68495	2.39365	0.036028	0.686367	0.742747
chr5:72357000-72530998	2.719	173998	2.62548	2.91537	2.53165	2.16775	2.33464	2.10419	-0.488638	0.00449043	0.0117293
chr19:48630000-49001998	2.466	371998	2.33424	2.3399	2.5871	2.18764	2.3458	2.26432	-0.154492	0.122783	0.173909
chr17:78845000-78983998	2.559	138998	2.48346	2.38248	2.58383	1.98079	2.29726	1.94885	-0.407624	0.00814372	0.0186718
chr9:100617000-101366998	2.475	749998	2.48113	2.59892	2.36177	1.96626	2.01173	1.92191	-0.513972	0.000289961	0.00194746
chr11:855000-1064998	1.891	209998	1.92454	1.97009	1.76264	1.50073	1.57901	1.54686	-0.343556	0.00202053	0.00661035
chr5:131142000-131420998	2.832	278998	2.54234	2.47314	2.55374	2.76724	2.87931	2.69884	0.258728	0.00580564	0.0144098
chr1:99795000-100292998	1.592	497998	1.6757	1.59584	1.46886	1.3706	1.35703	1.44302	-0.189916	0.0297283	0.0529623
chr1:77139000-77546998	2.401	407998	2.42176	2.24976	2.11142	2.4094	2.42477	2.31798	0.123072	0.205962	0.268281
chr17:74202000-74300998	2.429	98998	2.36087	2.15737	2.4745	2.02467	2.24466	2.22651	-0.165634	0.151704	0.207127
chr8:107805000-108734998	2.702	929998	2.62723	2.68325	2.84508	2.46605	2.40403	2.42246	-0.287673	0.00519939	0.0132046
chr10:72215000-72352498	2.954	137498	2.59198	2.66295	2.34016	2.90522	2.8907	2.70701	0.302612	0.0230894	0.0431653
chr10:90996000-91277998	2.411	281998	2.12794	2.12611	2.06789	2.37184	2.4325	2.30959	0.263997	0.00242135	0.0075397
chr12:111742500-111815998	2.412	73498	2.27391	2.42033	1.84198	1.65519	1.97519	1.79848	-0.369117	0.0586232	0.092938
chr6:39342000-41072498	2.123	1730498	2.08781	2.23938	1.99803	1.44477	1.50157	1.40481	-0.658024	7.64515e-05	0.00106416
chr19:42072500-42432498	2.585	359998	2.55249	2.47203	2.75398	2.52028	2.73506	2.48552	-0.0125447	0.904494	0.928538
chr6:53932500-55313998	1.753	1381498	1.77092	1.64492	1.76133	1.66531	1.54273	1.60085	-0.122762	0.0895375	0.132739
chrX:133305000-133685998	3.481	380998	3.34533	3.56602	3.46491	3.05536	2.91611	2.86759	-0.512403	0.000520829	0.0026994
chr8:120096000-120425998	2.064	329998	2.06781	2.15796	1.94484	1.54675	1.60991	1.55137	-0.487525	0.000261474	0.00181851
chr1:12115000-12215998	4.207	100998	3.72566	3.96796	3.16589	3.69845	4.5529	3.94164	0.444493	0.156324	0.212332
chrX:7056000-7151998	2.021	95998	1.93431	2.17489	1.91842	1.41021	1.5618	1.36335	-0.564087	0.000648024	0.00307909
chr15:79855000-80003998	2.655	148998	2.35629	2.2681	2.33308	2.4779	2.70671	2.73417	0.320435	0.00630665	0.0153535
chr1:45501000-45578998	3.511	77998	3.50922	3.52548	3.02906	2.84611	3.20478	3.01073	-0.334043	0.075893	0.115645
chr16:82017000-82250998	2.812	233998	2.82808	2.43713	2.77479	2.42788	2.38449	2.40042	-0.275733	0.0386758	0.0659497
chr14:33807000-34307998	2.735	500998	2.75298	2.73789	2.69717	2.09113	1.92919	1.99017	-0.725851	1.058e-05	0.000532863
chr4:87363000-87473998	2.73	110998	2.00582	2.06079	1.84716	2.64591	2.64721	2.62048	0.666615	3.94015e-05	0.000808346
chr4:56382000-56857498	2.155	475498	2.21612	2.0152	2.15262	2.06198	1.92742	1.99145	-0.134364	0.105476	0.152612
chr4:153624000-153761998	3.072	137998	3.15611	3.15849	2.7291	2.44666	2.63729	2.27216	-0.562532	0.00741774	0.0174335
chrX:13500000-14042998	3.6	542998	3.48805	3.95939	3.38483	2.41827	2.74448	2.46918	-1.06678	0.000502174	0.00264801
chr8:108882000-109332498	1.811	450498	1.86905	1.87964	1.64884	1.57824	1.66878	1.60744	-0.181028	0.0540318	0.0871874
chr3:134772500-135908998	1.679	1136498	1.7211	1.63229	1.58526	1.58543	1.57645	1.55355	-0.074404	0.221949	0.286547
chr11:19062000-19556998	1.781	494998	1.77606	1.79691	1.74043	1.19026	1.32057	1.2627	-0.513292	5.57454e-05	0.000934387
chr1:237801000-238964998	1.878	1163998	1.93266	1.95275	1.68876	1.35423	1.36383	1.27113	-0.528329	0.000543718	0.00276706
chr2:60695000-61017498	2.531	322498	2.48604	2.42645	2.62818	2.48092	2.7002	2.41731	0.019255	0.843234	0.878066
chr10:125165000-125714998	1.74	549998	1.66593	1.7994	1.68131	1.46053	1.56542	1.50127	-0.206477	0.012777	0.0265447
chr8:138156000-138701998	3.743	545998	3.77919	3.64507	3.55958	2.31957	2.30379	2.3477	-1.33759	5.15334e-07	0.000201419
chr1:232632000-233249998	2.373	617998	2.31759	2.44376	2.29488	1.69842	1.86197	1.76379	-0.577348	0.000103028	0.00117177
chr1:115130000-115604998	2.342	474998	2.4032	2.18971	2.25874	1.90217	1.64351	1.68752	-0.539486	0.000809864	0.00354451
chr17:78250000-78439998	2.178	189998	2.16623	2.20898	2.04312	2.02433	2.10106	1.97638	-0.10552	0.156709	0.212743
chrX:10177500-11139998	2.184	962498	2.21792	2.13509	2.05894	1.83647	1.93406	1.84035	-0.267021	0.00448203	0.0117184
chr1:5977500-6039998	1.678	62498	1.44838	1.38522	1.19308	1.62352	1.60159	1.71528	0.30457	0.0076877	0.0178233
chr10:89022000-89219998	3.068	197998	2.96741	2.94472	2.96726	2.43653	2.57784	2.60277	-0.420749	0.000321625	0.00207007
chr3:193767000-194327998	3.979	560998	3.91692	3.95328	4.08871	3.31094	3.53378	3.3467	-0.589162	0.000250821	0.00177695
chr4:36237000-36349998	1.751	112998	1.6867	1.68876	1.69171	1.60549	1.62013	1.6971	-0.0481537	0.369743	0.442277
chr11:45345000-45776998	2.623	431998	2.67935	2.48411	2.54936	1.38963	1.33334	1.27702	-1.23761	8.81655e-07	0.000205197
chr4:93782500-94187998	1.775	405498	1.81585	1.73176	1.71226	1.40502	1.30516	1.2422	-0.435827	0.000334308	0.00210369
chr11:66063000-66140998	2.044	77998	1.94306	2.19673	1.75646	1.69638	1.86623	1.7715	-0.18738	0.155048	0.210961
chr1:153786000-153992998	2.689	206998	2.3842	2.51768	2.21602	2.4933	2.87239	2.63756	0.295121	0.0454504	0.0759242
chr19:44722500-44774998	2.405	52498	2.1544	2.46837	1.85502	2.12875	2.37766	2.37716	0.135264	0.428324	0.499901
chr14:78920000-80919998	2.319	1999998	2.40647	2.29666	2.19885	1.86383	1.59236	1.6122	-0.611197	0.00047936	0.00258463
chr12:41185000-42412498	2.12	1227498	1.96379	2.00217	2.06673	2.17932	2.10569	2.05818	0.103504	0.119035	0.169524
chr8:141450000-142616998	2.654	1166998	2.72867	2.63367	2.51115	2.22934	2.42761	2.28761	-0.309645	0.00764052	0.0177662
chr19:46700000-46754998	1.713	54998	1.61443	1.58837	1.45314	1.49735	1.50741	1.39746	-0.0845673	0.241469	0.308094
chr9:96852500-97404998	1.844	552498	1.77365	1.73837	1.83668	1.57883	1.58847	1.58578	-0.198543	0.00638982	0.0155271
chr3:130746000-130901998	2.749	155998	2.81854	2.79872	2.49275	1.90431	1.96007	1.86217	-0.794482	0.000118716	0.00124038
chr19:18435000-19032498	2.117	597498	2.2789	2.12861	2.18767	2.05472	2.23984	2.06899	-0.0772157	0.329521	0.401479
chr7:101525000-102394998	2.996	869998	2.50276	2.39328	2.68058	2.77544	3.09688	3.04607	0.447254	0.00607907	0.0149286
chr4:152387500-152779998	2.66	392498	2.14461	2.10857	2.07583	2.72773	2.74141	2.45968	0.533269	0.000617359	0.0030022
chr3:167370000-167694998	2.062	324998	2.0934	2.08977	1.81572	1.97371	2.06482	1.99436	0.0113333	0.901125	0.925321
chr5:138219000-138326998	1.588	107998	1.58592	1.79822	1.41091	1.17522	1.40902	1.15253	-0.35276	0.0221637	0.0418233
chr3:25596000-25880998	2.438	284998	2.25243	2.28095	2.30154	2.30874	2.5646	2.45775	0.165391	0.0645052	0.100748
chr11:125910000-126200998	2.01	290998	2.05345	2.02521	1.84281	1.69719	1.84589	1.78504	-0.197781	0.0386413	0.0659332
chr20:24990000-25073998	2.744	83998	2.44019	2.56069	2.23213	2.37325	2.87016	2.59845	0.202953	0.202178	0.264051
chr1:84135000-84440998	2.733	305998	2.59462	2.77689	2.62535	2.05559	2.29046	1.99957	-0.550413	0.000845148	0.00365427
chr13:29755000-30122998	2.32	367998	2.30921	2.487	2.15586	1.84579	1.92285	1.77482	-0.469541	0.00195316	0.00646743
chr3:40185000-40325998	3.502	140998	3.47734	3.12548	3.04386	3.23568	3.59705	3.28054	0.155529	0.320799	0.392919
chr12:40146000-40235998	2.537	89998	2.64247	2.63922	2.18149	2.27366	2.63385	2.32724	-0.0761447	0.641193	0.703331
chr1:162840000-163325998	2.855	485998	2.95712	2.81456	2.73441	2.79066	2.64488	2.59078	-0.159927	0.0974437	0.142318
chr22:28592500-29051998	1.994	459498	1.61184	1.65422	1.66672	1.98307	2.02647	1.94915	0.341968	0.000337055	0.00210369
chr2:190310000-190703998	1.61	393998	1.55566	1.42211	1.58625	1.56795	1.64515	1.62435	0.0911423	0.190967	0.251074
chr3:151155000-151289998	2.595	134998	2.47214	2.77894	2.32046	2.35202	2.42579	2.22315	-0.190195	0.172803	0.230893
chr11:36282000-36507498	4.085	225498	3.99644	4.04286	3.70589	3.80007	4.65093	3.76291	0.15624	0.548303	0.616371
chr21:37752000-37927498	1.884	175498	1.74385	1.49033	1.79136	1.89961	1.81933	1.85297	0.182126	0.0803072	0.121153
chr8:142665000-142719998	2.842	54998	2.81987	2.57303	2.20777	1.94786	2.34683	1.94257	-0.454466	0.0427264	0.0717694
chr18:22779000-23619998	2.164	840998	1.68759	1.66228	1.7328	2.06612	2.27464	2.13773	0.465274	0.000334854	0.00210369
chr10:60093000-60444998	2.262	351998	2.22365	2.13327	2.27473	1.68559	1.70117	1.64669	-0.532728	5.26205e-05	0.000930755
chr22:41388000-41534998	2.311	146998	2.154	2.30541	2.38618	2.29951	2.36673	2.22233	0.014327	0.858166	0.889619
chr1:222732000-223109998	2.041	377998	2.08754	1.97526	1.981	1.54899	1.65115	1.51164	-0.444006	0.000275855	0.00188645
chr5:90387500-90797498	2.411	409998	2.34178	2.40931	2.42061	2.1054	2.2607	2.15602	-0.216526	0.0102812	0.0222515
chr11:121641000-122522998	2.975	881998	3.05073	2.95904	2.84929	2.36893	2.37371	2.19533	-0.640367	0.000126737	0.0012581
chr7:106170000-106472998	2.241	302998	2.3421	2.17763	2.10174	2.25999	2.43808	2.24524	0.107278	0.257972	0.326842
chr10:70215000-70373998	2.905	158998	2.85742	2.83741	2.88441	2.77638	2.8886	2.68867	-0.0751987	0.285888	0.356816
chr22:19725000-19919998	2.342	194998	2.27452	2.24427	2.57579	1.95657	2.00472	1.95192	-0.393788	0.00523265	0.013272
chr14:31180000-31357498	2.03	177498	2.06967	2.06587	1.92491	1.60931	1.71009	1.70219	-0.346287	0.00124895	0.00473042
chr4:86484000-86900998	2.893	416998	2.86048	2.85867	2.75892	2.1821	2.42181	2.17428	-0.566627	0.000333633	0.00210369
chr2:235764000-236192998	1.759	428998	1.73956	1.69071	1.73511	1.18218	1.18413	1.20551	-0.531189	1.6249e-05	0.000587655
chr11:125570000-125629998	1.633	59998	1.47217	1.60026	1.47826	1.34534	1.55538	1.6978	0.015945	0.875377	0.903492
chr1:42903000-43085998	3.298	182998	3.12186	3.07564	2.87075	2.91749	3.5745	3.29982	0.241187	0.196918	0.258038
chr9:113697000-114079998	1.651	382998	1.92314	1.90311	1.94212	1.65309	1.67158	1.5792	-0.288166	0.000982004	0.0040846
chr20:34530000-34742998	2.085	212998	1.83912	1.88198	1.75865	1.85718	2.03498	2.00535	0.139253	0.0844011	0.126051
chr16:8565000-8652498	2.769	87498	2.60394	2.92884	2.8513	2.37724	2.53073	2.75873	-0.239126	0.0998708	0.145485
chr6:16302000-17000998	2.87	698998	2.16616	2.12289	2.3677	2.86901	2.95716	2.77908	0.649503	0.000175901	0.00149327
chr2:20109000-20242498	1.941	133498	1.92655	2.05943	1.74817	1.26648	1.43845	1.16125	-0.622653	0.000786577	0.00348518
chr1:224502500-224927498	2.428	424998	2.49485	2.25895	2.44457	1.50623	1.48179	1.53827	-0.890694	1.06029e-05	0.000532863
chr12:18108000-19329998	1.901	1221998	1.64148	1.64469	1.61043	1.87054	1.91327	1.91008	0.26576	0.000986104	0.00409301
chr6:132663000-132776998	2.892	113998	3.02117	2.7584	2.61857	2.53459	2.76808	2.44148	-0.217995	0.136427	0.189755
chr12:55737000-55955998	2.186	218998	2.22525	2.10669	2.15944	1.61571	1.87161	1.73905	-0.421673	0.00130618	0.00486691
chr5:5125000-5419998	1.569	294998	1.53031	1.67175	1.45343	1.21766	1.32087	1.31449	-0.26749	0.00875912	0.0197155
chr17:75420000-75514998	1.723	94998	1.74223	1.68555	1.55622	1.47268	1.44693	1.2879	-0.258828	0.013593	0.0278289
chr3:158640000-158852998	2.368	212998	2.77197	2.9884	2.80779	2.24209	2.29651	2.4193	-0.536751	0.000399224	0.00232625
chr12:69867500-70736998	2.666	869498	2.74397	2.64856	2.69869	2.64342	2.69525	2.61357	-0.0463253	0.413963	0.486266
chr2:123315000-124037998	1.628	722998	1.77611	1.81184	1.23778	1.21342	1.27596	1.05298	-0.427786	0.0353828	0.0611553
chrX:44859000-45074998	1.818	215998	1.70647	1.71319	1.92514	1.75753	2.0425	1.65339	0.036206	0.765523	0.810808
chr2:136417500-137844998	3.09	1427498	3.07974	3.16575	2.96465	1.91647	2.00913	1.88513	-1.13314	1.83793e-06	0.000261871
chr17:8462500-8741998	1.576	279498	1.61983	1.60208	1.45969	1.23542	1.24758	1.14577	-0.350941	0.00130347	0.00486691
chr9:36240000-36338998	1.75	98998	1.55025	1.44701	1.33684	1.72436	1.71814	1.74973	0.286045	0.00422293	0.0112585
chr13:49293000-49445998	1.965	152998	1.93755	1.95219	1.8386	1.27363	1.33257	1.23767	-0.628159	1.99013e-05	0.00060404
chrX:56460000-56724998	2.093	264998	2.10828	2.27335	2.10319	1.92047	2.15578	2.13431	-0.0914133	0.326463	0.398246
chr14:81695000-81995998	1.811	300998	1.90062	1.73165	1.70244	1.32455	1.31455	1.19304	-0.500859	0.00036515	0.00218638
chr6:15675000-16220998	4.32	545998	4.28942	4.28154	4.44862	3.71516	4.04855	3.51572	-0.580048	0.0046211	0.0120467
chr1:112715000-113090998	2.02	375998	2.46652	2.62228	2.37467	1.98859	2.08256	1.92339	-0.489641	0.000695514	0.0032307
chr6:103510000-103559998	1.533	49998	1.38112	1.28318	1.17599	1.34811	1.42692	1.51133	0.148691	0.0892273	0.132329
chr19:44553000-44873998	2.483	320998	2.24032	2.06478	2.26259	2.42379	2.214	2.37541	0.148503	0.120504	0.171236
chr10:97041000-97241998	2.004	200998	2.10318	1.97065	1.87908	1.64199	1.94076	1.72914	-0.213674	0.067361	0.104216
chr1:33622500-34754998	2.278	1132498	2.21503	2.24469	2.12324	1.81424	1.83017	1.70051	-0.412681	0.000407998	0.002353
chr5:167695000-168239998	1.839	544998	1.95017	1.92761	1.93038	1.90654	1.84733	1.723	-0.110433	0.121227	0.171891
chr5:141657500-141969998	2.719	312498	2.74078	2.68319	2.54968	1.84528	2.12372	1.81478	-0.729958	0.000234081	0.00172992
chr11:106107500-107294998	1.615	1187498	1.5336	1.61134	1.47737	1.63228	1.6239	1.53165	0.055172	0.388996	0.461523
chr9:114672000-115034998	3.344	362998	2.48619	2.50511	2.66264	3.21414	3.37841	3.39641	0.778341	3.50747e-05	0.000784118
chr12:41184000-42476998	2.122	1292998	2.04701	2.09792	2.18621	2.13516	2.16406	2.06638	0.0114853	0.85278	0.885605
chr1:23091000-23189998	2.376	98998	2.25983	2.31068	2.12157	2.12186	2.39479	2.23549	0.02002	0.828139	0.863888
chr19:38387500-38948998	2.388	561498	2.3738	2.38176	2.40889	2.19966	2.26848	2.1853	-0.17034	0.012487	0.0260382
chr22:31860000-31964998	1.91	104998	1.66135	1.69134	1.65963	1.88234	2.06002	1.80929	0.246444	0.0142008	0.0288483
chr19:6042000-6131998	3.533	89998	3.42723	3.55246	3.03186	2.97774	3.56797	3.00724	-0.152867	0.471691	0.541688
chr17:67072500-67362498	2.359	289998	2.36615	2.3743	2.28595	1.75645	1.89154	1.73632	-0.54736	8.35719e-05	0.0010973
chrX:108170000-109478998	1.966	1308998	1.96149	1.92063	1.9804	1.77276	1.8508	1.77371	-0.155081	0.0207408	0.0395059
chr2:200568000-200709998	2.613	141998	2.57894	2.56966	2.3463	1.72884	2.07191	1.66627	-0.675955	0.00124605	0.00472395
chr3:143970000-144038998	1.744	68998	1.34099	1.23851	1.27748	1.57465	1.74849	1.66326	0.376476	0.000820172	0.00357769
chr8:104502000-104772498	3.017	270498	3.02685	2.90032	3.02982	1.71485	2.17231	1.82	-1.08328	7.51397e-05	0.00106416
chr5:135024000-135206998	2.502	182998	2.44931	2.51621	2.37618	1.50045	1.41257	1.47378	-0.984971	1.38983e-06	0.000218981
chr9:87327500-87672498	2.917	344998	2.83853	2.84604	2.91366	2.81747	2.86969	2.80979	-0.0337637	0.528204	0.597872
chr6:106440000-106574998	3.835	134998	3.62193	3.65091	3.36358	2.91466	3.29354	3.07068	-0.452512	0.00836958	0.0190555
chr14:69582500-69734998	3.185	152498	3.11915	3.28863	2.92453	2.88297	3.50294	3.0618	0.0384677	0.830605	0.866001
chr13:76655000-76904998	2.151	249998	2.17977	2.2566	2.15275	2.04855	2.17042	2.16028	-0.0699577	0.2809	0.351817
chr1:18876000-19088998	2.74	212998	2.72906	2.72292	2.39199	2.34504	2.59732	2.49125	-0.136786	0.271834	0.341833
chr1:88641000-90050998	3.295	1409998	2.83773	2.8956	2.94793	3.24229	3.34213	3.31013	0.404431	0.0002579	0.0018039
chr3:149970000-150215998	1.805	245998	1.7803	1.964	1.64532	1.58357	1.72167	1.60711	-0.159095	0.129564	0.181879
chr9:114147500-114297498	1.769	149998	2.04086	2.13664	1.8905	1.64256	1.78792	1.8699	-0.255872	0.0258383	0.0472722
chr19:39786000-39857498	1.796	71498	1.62462	1.6082	1.453	1.74489	1.78438	1.74676	0.196737	0.0183599	0.0358195
chr5:149631000-149837998	3.227	206998	3.27238	3.03596	3.08784	2.71457	2.81786	2.77969	-0.361355	0.00252631	0.00773805
chr20:47662500-48627498	3.887	964998	3.88237	4.23864	3.45862	2.78081	3.17254	2.63356	-0.997574	0.00345568	0.00974369
chr2:222657000-222959998	3.528	302998	3.28856	3.12262	3.11058	3.4329	3.67822	3.49954	0.362968	0.00462676	0.0120535
chr2:34420000-34467498	1.599	47498	1.67923	1.1359	1.30398	1.80187	0.977908	1.69033	0.116999	0.646258	0.707311
chr19:51657000-51837498	2.471	180498	2.27598	2.14522	2.1968	2.24275	2.36195	2.57667	0.187793	0.088618	0.131624
chr2:27030000-27086998	1.715	56998	1.61066	1.57542	1.57262	1.66678	1.4537	1.69341	0.0183997	0.814141	0.851088
chr8:60647500-61112998	2.841	465498	2.78499	2.75806	2.96316	3.0254	3.12268	2.99614	0.212667	0.0258646	0.0472984
chr6:82248000-83059998	2.608	811998	2.32248	2.32222	2.26861	2.47242	2.61343	2.62811	0.266882	0.00391575	0.010688
chr7:80040000-80417498	1.982	377498	1.96327	2.12443	1.82316	1.53353	1.65263	1.56258	-0.387372	0.00348217	0.00979733
chrX:76122000-76271998	2.09	149998	1.73309	1.8368	1.75454	1.67523	1.78126	2.09105	0.074371	0.524647	0.594188
chr4:121652500-121739998	1.667	87498	1.49036	1.55778	1.50483	1.67716	1.67744	1.44967	0.0837667	0.311188	0.382933
chr18:24351000-24494998	2.347	143998	2.04638	1.83395	1.98069	2.19809	2.26186	2.41204	0.336993	0.00573963	0.014264
chr19:56067500-56177998	2.899	110498	2.88168	2.84323	2.71383	2.69359	3.00771	2.79013	0.0175637	0.85821	0.889619
chr4:78960000-79892998	1.676	932998	1.90894	1.90899	1.62424	1.68435	1.68269	1.64618	-0.142979	0.149882	0.205137
chr9:103370000-104744998	1.904	1374998	1.91814	1.92638	1.81499	1.71593	1.77511	1.67499	-0.164493	0.0265648	0.0483098
chr20:44880000-45101998	1.991	221998	1.70206	1.82289	1.78785	1.86414	2.004	2.06355	0.206298	0.0240377	0.0445995
chr8:91980000-93464998	2.002	1484998	1.98662	1.99975	1.97641	1.6718	1.65383	1.69319	-0.314655	0.000340662	0.00210369
chr6:33737500-34157498	2.492	419998	2.43334	2.49198	2.41976	1.63228	1.62245	1.61055	-0.826601	1.23405e-06	0.000218981
chr10:102722500-102912498	2.077	189998	2.09263	1.98322	2.02151	2.04139	2.26314	2.16737	0.124847	0.129901	0.182287
chr10:117489000-118256998	2.356	767998	2.41085	2.37658	2.20883	1.79662	1.78647	1.83358	-0.52653	0.00015812	0.00140099
chr4:24468000-25427998	2.812	959998	2.79891	2.77926	2.79248	2.32848	2.30939	2.36158	-0.457065	3.98073e-05	0.000810463
chr8:52614000-52733998	1.801	119998	1.42627	1.51844	1.47553	1.70888	1.85609	1.79086	0.311864	0.00155124	0.00549139
chr10:126840000-127445998	1.56	605998	1.59602	1.52396	1.50465	1.13185	1.18785	1.1485	-0.385476	0.000203103	0.00160472
chr6:107805000-107852498	1.598	47498	1.03963	1.25675	1.09866	1.43065	1.3816	1.48875	0.301985	0.00484784	0.0124727
chr17:62697000-62978998	2.94	281998	2.91546	2.96602	2.77912	2.10448	2.24049	2.20752	-0.702703	3.64362e-05	0.00079123
chr19:2949000-3222498	2.323	273498	2.2763	2.17614	2.24967	2.19326	2.21951	1.99431	-0.0983453	0.236261	0.302546
chr3:12902500-13493998	1.851	591498	1.81006	1.77164	1.9146	1.73946	1.9221	1.75112	-0.0278703	0.71356	0.766906
chr13:97359000-97442998	1.748	83998	1.71249	1.79914	1.63826	1.30963	1.6188	1.54205	-0.22647	0.0481151	0.0794656
chr7:116922000-117134998	2.53	212998	2.62876	2.54884	2.38217	2.19775	2.2528	2.09632	-0.337632	0.00498559	0.0127604
chr3:194466000-194600998	3.141	134998	3.32129	3.16064	2.86258	2.33526	2.57608	2.60778	-0.608461	0.00315529	0.00909194
chr18:24747500-25927498	1.681	1179998	2.11064	2.09078	1.9992	1.68862	1.73022	1.61077	-0.390337	0.000420006	0.00238731
chr3:33126000-33377998	1.991	251998	2.02569	1.98334	1.76924	1.63718	1.47571	1.5243	-0.380357	0.00360465	0.0100203
chr17:47973000-48023998	3.365	50998	2.86341	3.36966	2.55994	2.04167	2.68969	2.54917	-0.50416	0.0827487	0.12436
chr9:128157500-129112498	2.149	954998	2.13094	2.23218	2.10443	1.62899	1.79067	1.74855	-0.433115	0.000447472	0.00246862
chr22:47290000-49289998	1.507	1999998	1.54304	1.47364	1.43192	1.477	1.36464	1.37615	-0.0769363	0.233764	0.299837
chr18:58495000-58769998	3.89	274998	3.04221	3.08141	2.9985	3.68644	4.17275	3.73986	0.825645	0.000539841	0.00275802
chr3:43100000-43527498	2.126	427498	1.69789	1.62534	1.69377	2.07301	2.19437	2.00299	0.417787	0.000510357	0.00268034
chr3:104523000-105545998	2.167	1022998	2.21137	1.99228	2.04104	2.00681	1.98679	2.02422	-0.0756213	0.313789	0.385893
chr17:58704000-59015998	2.57	311998	2.62256	2.63354	2.41878	2.08782	2.21564	2.15144	-0.406661	0.00142181	0.00515226
chr6:41072500-41339998	3.495	267498	3.07393	3.1021	3.12616	3.3491	3.59083	3.36271	0.333482	0.00414619	0.011148
chr6:142467000-143447998	2.584	980998	2.60165	2.53712	2.60067	2.29231	2.25885	2.10473	-0.361181	0.0012025	0.00459522
chr18:64027500-65231998	1.644	1204498	1.63691	1.75145	1.56705	1.24835	1.39782	1.34943	-0.319939	0.00328095	0.00932442
chr2:174456000-174551998	2.157	95998	2.11507	2.19357	1.99162	1.73959	2.07414	1.83234	-0.218062	0.071739	0.110294
chr15:65184000-65302498	2.304	118498	2.19546	2.13762	2.23556	1.64752	1.70485	1.48188	-0.578129	0.000141211	0.00132268
chr6:159165000-159656998	3.254	491998	3.39323	3.48639	2.87362	2.82813	2.75793	2.64348	-0.507898	0.0182993	0.0357191
chr20:1965000-2180998	1.971	215998	1.93786	2.16106	1.80974	1.54129	1.64025	1.46728	-0.419943	0.00488905	0.0125623
chr1:198460000-198707998	2.236	247998	2.23071	2.21443	2.01232	1.95091	2.11039	1.84062	-0.185176	0.0929024	0.136903
chr2:219717000-221705998	2.048	1988998	2.037	2.11637	2.01573	2.06304	2.09591	2.06666	0.018837	0.725708	0.777206
chr5:39002500-39087498	1.689	84998	1.54611	1.31825	1.35966	1.57011	1.71539	1.52005	0.193839	0.0586759	0.092938
chr17:8892000-9002998	2.97	110998	2.38393	2.29688	2.28438	2.82875	3.26318	2.85052	0.659084	0.00131864	0.0048863
chr11:95781000-96434998	4.615	653998	4.63867	4.51348	4.711	4.12546	4.38347	4.01313	-0.447027	0.00497709	0.0127552
chr4:11740000-12662498	1.731	922498	1.76597	1.71368	1.68347	1.73188	1.72228	1.72898	0.006674	0.894891	0.92036
chr4:75990000-76074998	2.978	84998	2.90172	3.08589	2.49409	2.36006	2.51382	2.40527	-0.400853	0.0334578	0.0584234
chr17:73089000-73159998	2.282	70998	2.12648	2.28203	2.06082	1.58922	1.66197	1.82093	-0.465737	0.00135934	0.0049948
chr5:139412500-139523998	2.671	111498	2.71351	2.63626	2.4506	2.18973	2.32483	2.16207	-0.374581	0.0039165	0.010688
chr3:149112000-149282998	2.729	170998	2.80482	2.78099	2.42936	2.38838	2.57315	2.40845	-0.215059	0.107104	0.15465
chr14:104762500-104829998	2.7	67498	2.30105	2.50989	2.34575	2.51747	2.52736	2.58868	0.158938	0.0583719	0.0926752
chr10:27735000-28242498	1.877	507498	1.85589	1.97965	1.75379	1.23719	1.29831	1.20123	-0.617535	8.83565e-05	0.00113684
chr19:50322000-50522498	2.391	200498	2.2095	2.34149	2.40444	2.24784	2.60335	2.25012	0.048626	0.679698	0.736745
chr2:173872500-174087498	2.317	214998	1.88056	1.87355	1.82406	2.27146	2.34975	2.30161	0.448217	7.09685e-05	0.00103877
chr12:14940000-14996998	2.795	56998	2.71432	2.74386	2.38133	2.06906	2.40933	2.42915	-0.31066	0.0608581	0.0960032
chr2:202569000-202877998	2.011	308998	2.00399	2.06179	1.89221	1.8524	2.0004	1.83911	-0.088691	0.260712	0.329677
chr3:5417500-5734998	1.901	317498	2.00055	1.71405	1.78202	1.68057	1.54866	1.6031	-0.221431	0.0405434	0.0685703
chr12:57000000-57252498	2.396	252498	2.17528	2.18275	2.08539	2.287	2.30052	1.98599	0.043366	0.664557	0.723719
chr4:166977000-168159998	1.756	1182998	1.75249	1.78792	1.72504	1.65664	1.62303	1.55888	-0.142304	0.0315122	0.0554136
chr7:12516000-12632998	3.297	116998	3.34369	3.09794	2.92595	2.40249	2.6055	2.50758	-0.617334	0.00134301	0.00495329
chr3:50289000-50339998	2.002	50998	1.62377	1.75907	1.90153	1.72625	2.19186	2.04373	0.225826	0.136338	0.189698
chr11:64353000-64742998	2.531	389998	2.46201	2.50987	2.58739	1.84566	2.05565	2.14735	-0.503534	0.000953085	0.00398959
chr21:31085000-31613998	3.48	528998	3.40568	3.31605	3.60146	2.85693	2.8683	2.95268	-0.548427	0.000433784	0.00243748
chr9:127592500-127729998	1.702	137498	1.64555	1.78438	1.57509	1.39869	1.444	1.37759	-0.261577	0.00714974	0.0169553
chr9:125397000-126239998	2.042	842998	1.81171	1.8011	1.9912	2.01299	2.12914	1.99476	0.177629	0.0497739	0.0816235
chr12:26922000-27017998	2.037	95998	1.91682	1.92109	1.7705	1.83518	2.11126	1.94312	0.093719	0.31787	0.389694
chr11:76587000-76691998	2.343	104998	1.86012	1.74021	1.9034	2.19068	2.50514	2.23142	0.474505	0.00226783	0.00721565
chrY:7257000-7897498	2.137	640498	2.09752	2.03018	2.28631	1.94969	1.88158	1.88629	-0.232151	0.0214628	0.0407627
chr5:160005000-160417498	3.202	412498	3.06438	3.15534	2.93358	2.82618	2.82957	2.95533	-0.180739	0.0503563	0.082292
chr2:42090000-42203998	2.696	113998	2.20828	2.21443	2.09128	2.58955	2.7268	2.43606	0.412807	0.00240255	0.00749299
chr18:32151000-32561998	2.349	410998	2.48549	2.21687	2.13284	1.9144	2.00983	1.91069	-0.333427	0.012976	0.0268719
chr15:101012500-101276998	3.749	264498	3.74693	3.80941	3.46703	2.77947	3.16022	3.308	-0.591895	0.00771998	0.0178771
chr1:173420000-173831998	1.911	411998	1.89282	1.96033	1.84566	1.73286	1.83864	1.78746	-0.113285	0.0908871	0.134386
chr11:65613000-66049998	1.96	436998	1.98657	1.96148	1.97854	1.88921	1.99338	1.93731	-0.0355663	0.508927	0.577713
chr13:21622500-22802498	1.883	1179998	2.18422	1.83278	2.14528	2.01179	1.68554	1.84204	-0.207637	0.138806	0.19225
chr3:147315000-148046998	1.61	731998	1.78031	1.79431	1.34897	1.81913	1.66547	1.34114	-0.0326157	0.85006	0.883713
chr14:44872500-45294998	2.785	422498	2.55141	2.80025	2.53112	2.61942	2.81186	2.8258	0.124764	0.241532	0.308094
chr11:60257500-60638998	2.125	381498	1.90738	1.83668	1.8585	2.05041	2.1415	2.15398	0.247774	0.00310713	0.00899264
chr1:226125000-226202998	1.949	77998	1.84345	2.1718	1.70877	1.50647	1.71268	1.58074	-0.308046	0.0475429	0.0787186
chr17:4700000-4899998	3.339	199998	2.91368	2.86051	2.5781	3.18859	3.38568	3.13702	0.453001	0.00546107	0.013684
chr3:98820000-99807498	1.993	987498	1.95993	2.15372	1.84031	1.34179	1.44245	1.3354	-0.611437	0.000334648	0.00210369
chr17:30024000-30095998	2.402	71998	2.31957	2.42163	2.27336	1.86614	1.89508	1.90287	-0.450155	0.000150721	0.00137943
chr5:113612500-115074998	1.811	1462498	1.82981	1.87868	1.68828	1.5985	1.65817	1.57959	-0.186835	0.0276063	0.0499041
chr4:145095000-145181998	2.079	86998	1.93161	1.9514	2.15044	2.21409	2.05443	1.82797	0.0210097	0.858226	0.889619
chr15:90636000-90939998	2.671	303998	2.61771	2.659	2.66142	2.25257	2.28501	2.25162	-0.38298	0.000121536	0.0012437
chr1:184059000-184694998	2.306	635998	2.40352	2.31279	2.16608	2.08899	2.27613	2.07375	-0.147843	0.13664	0.189917
chr19:19517500-19664998	3.607	147498	3.40313	3.70156	3.1208	2.83707	2.68404	2.78744	-0.638979	0.00361285	0.0100289
chr1:182793000-182894998	2.262	101998	2.01017	2.34284	2.29097	1.68132	1.81203	1.89482	-0.418599	0.00614889	0.015018
chr5:157810000-157954998	1.898	144998	1.72938	1.80551	1.77484	1.80643	1.7929	1.97146	0.087025	0.231062	0.296563
chr8:91542500-93482498	1.782	1939998	1.91207	1.92032	1.87934	1.79813	1.72197	1.80619	-0.128478	0.0407021	0.0687797
chr22:30939000-31089998	1.954	150998	1.6198	1.55031	1.56584	1.8904	1.89255	2.06381	0.370269	0.00102963	0.00422032
chr9:109881000-110168998	2.661	287998	2.66369	2.60974	2.51391	2.47555	2.48369	2.46004	-0.122686	0.0702825	0.108213
chr10:28242000-28394998	2.927	152998	2.87839	3.08733	2.63925	2.0623	2.30706	2.15599	-0.693203	0.00110494	0.00438303
chr17:7992500-8057498	2.126	64998	2.06295	2.06372	1.88745	1.59125	1.71258	1.74033	-0.323319	0.00384654	0.0105292
chr6:4172500-4994998	2.267	822498	2.28542	2.16226	2.34238	1.88899	1.94318	1.8328	-0.375031	0.000996965	0.00412108
chr20:59925000-60275998	2.226	350998	2.04535	1.9244	1.94858	2.17347	2.24643	2.27797	0.259846	0.00366431	0.0101211
chr5:31565000-32102998	2.366	537998	2.33684	2.64212	2.06442	2.0534	2.23642	1.97791	-0.258549	0.134465	0.18785
chr16:68439000-68516998	2.61	77998	2.13374	2.309	2.18242	2.47983	2.67168	2.49668	0.341007	0.00381968	0.0104775
chr19:46017000-46274998	2.377	257998	2.44092	2.29974	2.25879	2.26978	2.31861	2.35169	-0.0197873	0.770419	0.81468
chr2:26595000-26750998	2.22	155998	2.14544	2.06311	2.26812	1.56223	1.80245	1.91541	-0.398862	0.00758396	0.0176826
chr2:2045000-3672498	1.685	1627498	1.71732	1.54841	1.71935	1.67737	1.52431	1.72171	-0.0205627	0.801948	0.841469
chr22:40362000-40664998	1.888	302998	1.87521	1.73765	1.80225	1.79668	1.88374	1.91715	0.0608223	0.35741	0.429218
chr3:98590000-98822998	3.016	232998	2.95194	2.92885	2.91153	2.88004	2.93335	2.62068	-0.119419	0.222913	0.287603
chr6:152538000-152669998	1.938	131998	1.84312	2.00525	1.89357	1.75922	1.81155	1.82507	-0.115366	0.101764	0.147969
chr11:59166000-59291998	2.972	125998	2.82816	3.03234	2.6975	2.41917	2.58342	2.32801	-0.409136	0.00736019	0.0173569
chr14:85160000-86072998	1.824	912998	1.55252	1.53362	1.65903	1.7912	1.84157	1.7996	0.229066	0.00527214	0.0133177
chr13:21625000-22292998	2.45	667998	2.66682	1.93136	2.48645	1.97077	1.49892	1.74446	-0.623491	0.0224968	0.0423792
chr20:33442500-33669998	1.995	227498	1.94532	1.92649	2.00434	1.8979	1.93716	1.85655	-0.061516	0.275713	0.34609
chr5:59382000-59807998	2.056	425998	2.0359	2.03919	2.02729	1.78853	2.05626	1.85537	-0.134073	0.130743	0.183273
chr5:160416000-160512498	2.389	96498	2.32078	2.48922	2.00778	1.85576	1.78913	1.65101	-0.507297	0.00653042	0.0157647
chr6:155166000-155317498	2.017	151498	2.08887	2.217	2.13905	1.96211	2.27801	1.80997	-0.131607	0.315024	0.387171
chr20:49327500-49607998	2.459	280498	2.47775	2.42318	2.24606	1.2854	1.28097	1.29693	-1.09456	2.41094e-06	0.000306345
chr19:32280000-32576998	1.871	296998	1.54005	1.54862	1.63951	1.79274	1.83121	1.91825	0.27134	0.00303212	0.00882091
chr7:29855000-30632998	2.758	777998	1.78086	1.73347	1.88339	2.78009	2.72416	2.69657	0.934364	2.2311e-06	0.000292943
chr5:142710000-142898998	3.581	188998	3.34038	3.37208	3.42124	3.11633	3.39016	3.49813	-0.0430263	0.685643	0.742167
chr8:58719000-60026998	2.125	1307998	2.16961	2.18459	1.99636	1.95135	2.00865	1.85383	-0.178911	0.0496639	0.0814769
chr12:54987000-55079998	4.083	92998	4.03776	3.74933	3.69094	3.80879	3.68586	3.67646	-0.102307	0.348027	0.419742
chr8:119409000-119832498	2.236	423498	2.18142	2.1428	2.40478	2.0409	2.00304	2.01504	-0.223343	0.0273349	0.0494817
chr2:179103000-179453998	1.822	350998	1.83247	1.72797	1.95768	1.84742	1.83887	1.77605	-0.0185917	0.801452	0.841172
chr14:57447000-58061998	1.53	614998	1.5795	1.61381	1.55799	1.5413	1.52567	1.51955	-0.0549263	0.281363	0.352141
chr15:64822500-64913998	2.585	91498	1.89381	1.80243	1.79571	2.27819	2.79675	2.61878	0.733923	0.00102827	0.0042191
chr1:36515000-37437498	2.725	922498	2.75367	2.86993	2.50417	1.857	1.99863	1.83644	-0.811896	0.00015931	0.00140386
chr10:19809000-20289998	2.422	480998	2.05236	2.18275	2.29551	2.28206	2.3683	2.59178	0.237172	0.0551505	0.088524
chr7:94428000-95495998	2.168	1067998	2.18524	2.13123	2.13797	1.58222	1.55981	1.49104	-0.607118	1.28275e-05	0.000547663
chr3:143975000-145907498	1.807	1932498	1.7666	1.87507	1.79452	1.30435	1.34498	1.31122	-0.49188	5.29469e-05	0.000930755
chr4:12720000-13565998	2.425	845998	2.42528	2.43625	2.39264	1.843	1.91398	1.84763	-0.549847	1.82746e-05	0.00060404
chr17:5580000-6443998	3.677	863998	3.54736	3.67668	3.52062	2.85121	2.98164	2.90009	-0.670571	3.1939e-05	0.000735718
chr14:52797500-53321998	2.234	524498	2.19675	2.23453	2.26084	2.00705	2.11747	2.04256	-0.17501	0.0152887	0.0307257
chr8:139652500-140442498	1.723	789998	1.70597	1.76315	1.69864	1.43006	1.53851	1.40544	-0.264587	0.00299181	0.0087359
chr8:96216000-97577998	3.798	1361998	4.07017	4.04585	4.55879	3.80428	3.68926	3.84563	-0.445214	0.0191254	0.0370379
chr18:70164000-70504998	2.968	340998	3.25826	3.06005	3.11834	2.99921	2.94044	2.95427	-0.180908	0.0308541	0.054573
chr3:87215000-88184998	3.035	969998	2.74199	2.79892	2.74394	2.9374	3.14536	3.04104	0.27965	0.0048266	0.0124342
chr14:104087500-104637498	2.652	549998	2.61526	2.78753	2.58424	1.77978	1.75106	1.82248	-0.877906	7.95345e-06	0.000530994
chr6:42063000-42194998	2.332	131998	2.41245	2.28076	1.99512	1.78539	1.88173	1.83217	-0.396345	0.00950157	0.0209439
chr7:37200000-37853998	2.788	653998	2.81408	2.69304	2.83505	2.03963	2.10686	2.0254	-0.723426	1.12927e-05	0.000532863
chr18:31548000-31733998	1.932	185998	1.84541	1.91998	1.78306	1.79616	1.93209	1.95486	0.0448863	0.525741	0.595255
chr9:104160000-104742498	1.856	582498	1.63557	1.85674	1.65722	1.72647	1.8823	1.84228	0.100511	0.252757	0.320854
chr10:74410000-75099998	1.737	689998	1.62528	1.60224	1.525	1.71714	1.7429	1.70258	0.136704	0.0351468	0.0608007
chr2:134445000-134912998	2.642	467998	2.76973	2.59642	2.45238	2.20163	2.13943	2.0375	-0.479991	0.00164871	0.00572182
chr1:184749000-184796998	1.622	47998	1.59388	1.67097	1.48701	1.42894	1.84808	1.65443	0.0598633	0.614714	0.680157
chr22:38857500-39149998	1.993	292498	1.92458	1.89977	1.80032	1.95755	1.97548	1.98412	0.0974943	0.117899	0.16814
chr7:93870000-94406998	1.956	536998	2.05576	1.79388	1.86873	1.70646	1.51469	1.47656	-0.340219	0.00985097	0.0215452
chr12:104135000-105110998	3.474	975998	3.36335	3.38381	3.44436	3.41416	3.34854	3.4332	0.001458	0.978725	0.987528
chr11:113300000-113741998	2.349	441998	2.44329	2.35377	2.148	1.48852	1.4466	1.43133	-0.85954	2.91793e-05	0.000704828
chr1:225407500-225477498	2.317	69998	1.66784	1.72481	1.6151	1.95062	2.35932	2.28722	0.529807	0.00257213	0.00784181
chr15:40671000-40898998	1.901	227998	1.93273	1.74576	1.90154	1.38815	1.58622	1.35688	-0.416259	0.00222187	0.00711542
chr2:160075000-161059998	2.652	984998	2.64885	2.64663	2.64205	2.17106	2.195	2.24273	-0.442911	5.6275e-05	0.000935305
chr7:92586000-93065998	2.564	479998	2.56294	2.41609	2.51609	2.28417	2.41624	2.27062	-0.174693	0.037595	0.0643575
chr2:64902000-65054998	3.062	152998	3.13189	3.00821	2.87331	2.2555	2.48841	2.43733	-0.610723	0.000421369	0.00238949
chr8:119432500-119783998	2.096	351498	2.11925	1.89853	2.2083	2.07906	2.03368	2.15269	0.0131173	0.887739	0.913719
chr14:50780000-50867498	1.699	87498	1.65015	1.82174	1.51127	1.94682	2.03532	2.00262	0.333868	0.0070326	0.0167279
chr4:22862500-24458998	2.054	1596498	2.12272	1.91775	2.04263	1.59702	1.60886	1.58553	-0.430566	0.000416242	0.00237965
chr22:30585000-30677998	1.545	92998	0.935727	0.928757	0.902117	1.53378	1.63972	1.47117	0.626022	2.66936e-05	0.000678179
chr3:36996000-37247998	1.873	251998	1.90355	1.93303	1.74344	1.6821	1.69706	1.6352	-0.188549	0.0266152	0.0483789
chr10:96366000-96518998	2.04	152998	2.00359	2.11006	1.88493	1.73077	1.69598	1.9294	-0.214144	0.0494301	0.081161
chr4:95094000-96389998	1.572	1295998	1.64336	1.48063	1.53709	1.47955	1.38026	1.38145	-0.139942	0.0675256	0.104389
chr1:25890000-26009998	2.756	119998	2.50455	2.8136	2.54298	2.0066	2.22286	2.35949	-0.424061	0.0108176	0.0231464
chr21:20997000-21107998	2.199	110998	2.18452	2.36902	1.88052	1.43817	1.55584	1.39361	-0.682146	0.00131199	0.00487079
chr5:34464000-34932498	4.245	468498	4.50446	4.16451	3.80928	3.06122	2.90499	2.38144	-1.37687	0.000744865	0.00336313
chr7:100794000-100856998	1.715	62998	1.70896	1.61864	1.53242	1.746	1.68518	1.70024	0.09047	0.189497	0.249717
chr11:76803000-76925998	2.451	122998	2.11627	2.12949	1.87468	2.3266	2.42642	2.25924	0.297274	0.0130967	0.0270377
chr11:44927500-45110998	5.134	183498	4.79096	4.95101	4.69048	3.98058	4.20061	3.71812	-0.844379	0.000521981	0.00270182
chr12:107919000-108515998	2.825	596998	2.80188	2.80295	2.70421	2.13423	2.1749	2.10635	-0.631187	1.3545e-05	0.000560195
chr16:55458000-55709998	2.727	251998	2.57598	2.69785	2.72947	2.09449	2.16917	2.19406	-0.515192	0.000115452	0.00123365
chr2:237084000-237582498	2.571	498498	2.55996	2.47482	2.57624	1.3425	1.3794	1.34084	-1.18276	2.04094e-07	0.000153101
chr16:75775000-77180998	2.677	1405998	2.71752	2.81698	2.43894	1.89863	2.06306	1.95533	-0.685475	0.000492125	0.00261154
chr9:94674000-95138998	2.203	464998	2.18693	2.2497	2.18947	1.8239	1.93758	1.89294	-0.323893	0.00074266	0.00336246
chr2:181737000-181913998	2.592	176998	2.5585	2.51626	2.45172	2.28551	2.28338	2.35779	-0.199933	0.00910523	0.0202859
chr8:78477500-79658998	2.025	1181498	1.90699	2.00479	2.02156	2.03934	2.04886	1.9524	0.0357577	0.558779	0.626182
chr1:201141000-201227998	1.609	86998	1.70914	1.42062	1.4744	1.37116	1.43921	1.41765	-0.125377	0.183713	0.243507
chr1:7974000-8357998	3.645	383998	3.72319	3.39601	3.59474	2.99482	3.11118	2.93721	-0.556908	0.000881012	0.00376798
chr1:9107500-9203998	1.982	96498	1.57066	1.66196	1.59431	1.80873	2.01436	1.95261	0.316257	0.00308841	0.00895819
chr11:47367000-47414998	2.515	47998	2.68877	2.32639	2.2065	2.18824	2.4819	2.42895	-0.040856	0.781906	0.823747
chr2:134976000-135737998	2.082	761998	2.12672	2.06544	2.02187	1.92662	2.06044	1.91596	-0.103671	0.144514	0.198896
chr11:75702000-75892498	1.917	190498	1.47151	1.49953	1.30909	1.93525	1.97617	1.81166	0.480982	0.00051732	0.0026954
chr16:88285000-88407498	1.507	122498	1.59442	1.63843	1.61871	1.4661	1.4992	1.43515	-0.15037	0.0183875	0.035838
chr2:166047000-166130998	2.553	83998	2.57507	2.47924	2.35887	2.19085	2.51656	2.42609	-0.093228	0.389988	0.462421
chr6:123771000-124856998	2.105	1085998	2.17215	2.11299	2.00303	1.62361	1.6404	1.63322	-0.463648	0.000160086	0.00140754
chr14:23061000-23119998	1.957	58998	1.73135	1.79861	1.77351	1.34169	1.64045	1.30985	-0.33716	0.0108339	0.0231676
chr19:3321000-3443998	2.641	122998	2.26926	2.40669	2.36894	2.51396	2.84642	2.54698	0.287491	0.0257157	0.0470916
chr2:98403000-98531998	3.021	128998	2.68361	2.42928	2.61674	2.83841	3.33871	2.84626	0.431248	0.0259933	0.0474456
chr14:59582500-59924998	2.181	342498	2.16804	2.12595	2.16155	1.79163	1.76594	1.80313	-0.36495	0.000157903	0.00140099
chr10:67785000-68947498	1.998	1162498	1.94127	2.0141	2.01687	1.40421	1.4081	1.40511	-0.584939	1.16466e-05	0.000532863
chr6:148137000-148502998	2.616	365998	2.70553	2.6018	2.48715	2.10883	2.13027	1.86948	-0.561965	0.000730932	0.00333234
chr9:129876000-130100998	2.86	224998	2.55593	2.47207	2.54434	2.84038	2.80275	2.78388	0.284892	0.00107437	0.00432273
chr13:96005000-96952498	1.577	947498	1.49259	1.48842	1.4951	1.55687	1.57825	1.58734	0.0821167	0.115949	0.165659
chr3:147352500-147429998	1.827	77498	1.68483	1.92036	1.75175	1.34142	1.343	1.19969	-0.49094	0.000651325	0.00309105
chr13:99177000-99267498	2.244	90498	2.10797	2.29829	1.85952	1.9164	2.08261	2.07938	-0.0624617	0.613133	0.678654
chr1:96947500-98495998	2.429	1548498	2.45356	2.55866	2.58752	2.34788	2.37019	2.54349	-0.112726	0.171797	0.229938
chr1:117957000-119522998	1.658	1565998	1.60179	1.61268	1.59292	1.62701	1.66473	1.68218	0.055509	0.276226	0.346624
chr11:10752500-11036998	3.247	284498	3.22066	2.96785	3.26027	3.07834	3.01875	2.9167	-0.144996	0.164534	0.221724
chr1:70653000-71084998	2.886	431998	2.75189	2.79681	2.42135	2.62884	2.60424	2.19324	-0.181246	0.27404	0.34432
chr15:55209000-55298998	2.985	89998	2.97835	2.81828	2.61312	2.85493	3.26117	2.67511	0.127151	0.470146	0.540544
chr5:139623000-139775998	2.874	152998	2.78747	2.70973	2.57092	2.43844	2.36427	2.24206	-0.341118	0.00464403	0.0120904
chr16:80517000-80840998	3.018	323998	3.02818	2.82723	3.06935	2.71526	2.68071	2.67885	-0.283314	0.00772872	0.0178797
chr15:100620000-100886998	2.567	266998	2.59274	2.5157	2.46638	1.94098	2.03818	1.95012	-0.54851	5.3402e-05	0.000930755
chr22:45078000-45464998	2.182	386998	1.60822	1.58285	1.88483	2.00687	2.13169	2.42173	0.494795	0.00796044	0.0183155
chr4:106365000-106904998	2.126	539998	2.15247	2.03752	2.04403	2.03866	1.97284	2.23694	0.00480633	0.955115	0.969889
chr12:71592000-71939998	2.314	347998	1.66177	1.79313	1.69822	2.08909	2.48772	2.36248	0.595389	0.00112464	0.0044167
chr22:40662500-40772498	1.567	109998	1.60963	1.54808	1.47009	1.33348	1.19636	1.38261	-0.238449	0.0129391	0.0268248
chr9:125520000-125966998	2.479	446998	2.48492	2.39071	2.54107	1.97173	1.94682	1.89435	-0.534601	6.70236e-05	0.00101152
chr6:47787000-49412998	1.84	1625998	1.91826	1.71719	1.76888	1.66514	1.62323	1.6818	-0.144718	0.0693642	0.106896
chr19:11280000-11447998	2.191	167998	1.80658	1.72771	1.76742	2.11348	2.12392	2.21674	0.384142	0.000294599	0.00195884
chr1:10502500-11009998	1.799	507498	1.86994	1.79765	1.58316	1.41239	1.51464	1.32387	-0.333281	0.0096999	0.0212502
chr21:39459000-41159998	2.587	1700998	2.52105	2.73875	2.56485	2.14863	2.13322	1.9597	-0.527701	0.000550605	0.0027877
chr12:105410000-106219998	3.041	809998	3.04925	3.11102	2.91063	2.14535	1.88813	1.89358	-1.04795	1.7046e-05	0.000599503
chr7:44565000-45147498	3.052	582498	2.46937	2.6565	2.74322	2.92128	3.3298	2.81515	0.399047	0.0313823	0.0552592
chr19:41853000-41960998	2.495	107998	2.23565	2.14181	2.06179	2.2267	2.69924	2.35301	0.279897	0.0649625	0.101221
chr17:40299000-40358998	3.598	59998	3.14911	3.59374	2.94512	3.13131	3.54691	3.08053	0.0235963	0.907524	0.930437
chr5:128790000-129791998	1.703	1001998	1.6597	1.68897	1.76909	1.62558	1.58937	1.63824	-0.08819	0.142372	0.196291
chr18:62163000-62592498	2.31	429498	2.35399	2.33205	2.52459	2.30005	2.44118	2.14721	-0.1074	0.291354	0.36249
chr19:3504000-3632998	2.048	128998	1.95498	1.92528	1.93259	1.99637	2.09356	1.74821	0.00843067	0.930241	0.950991
chr5:172704000-172957498	4.391	253498	4.13055	4.04993	4.11734	4.20141	4.53105	4.19437	0.209673	0.07759	0.118048
chr8:63170000-63222498	1.796	52498	1.51896	1.58939	1.36856	1.5976	1.90408	1.51781	0.180857	0.162794	0.219756
chr11:5454000-5909998	2.353	455998	2.28954	2.4107	2.36384	1.89834	2.09091	2.02139	-0.351145	0.00175974	0.00602749
chr1:201702000-201800998	2.973	98998	2.93315	2.75539	2.61151	2.83704	3.19272	2.68698	0.138893	0.374949	0.447281
chr3:149508000-149732998	1.992	224998	1.96325	2.19185	1.77947	1.53857	1.67403	1.58559	-0.378793	0.0114698	0.0242379
chr11:8000000-8105998	2.219	105998	2.1153	2.24649	2.0877	1.40423	1.46903	1.3695	-0.735577	1.42218e-05	0.000560195
chr7:90447000-90638998	1.918	191998	1.9887	1.96268	1.90916	1.88362	1.90257	1.97157	-0.0342607	0.537914	0.606423
chr11:13173000-13352998	1.878	179998	1.85383	1.79431	1.88377	1.83769	1.60054	1.8239	-0.0899247	0.289453	0.360352
chr9:130449000-130685998	2.071	236998	2.14437	1.91672	1.96298	1.65413	1.64651	1.55055	-0.390965	0.0016109	0.00565035
chr6:117441000-117563998	2.523	122998	2.62075	2.35138	2.23511	2.19368	2.1921	2.01401	-0.269151	0.048179	0.079519
chr11:9522000-9761998	2.329	239998	2.27601	2.22491	2.10475	2.26832	2.35553	2.22452	0.080902	0.270318	0.340186
chr12:25419000-26042998	2.563	623998	2.55846	2.52636	2.57264	1.65626	1.71998	1.72447	-0.852251	1.14353e-06	0.000218981
chr5:108630000-109484998	2.06	854998	2.01162	2.04022	2.14825	1.8011	2.07354	1.89596	-0.143165	0.134485	0.18785
chr7:100892500-101066998	2.636	174498	2.51103	2.60755	2.50945	1.84065	2.08252	1.78064	-0.641406	0.000254945	0.00179067
chr11:120165000-120236998	3.15	71998	2.90793	2.8859	2.79765	2.79011	3.0726	2.74021	0.00381333	0.969682	0.98114
chr16:77232000-77592498	2.241	360498	2.21767	2.23789	2.16902	1.70183	1.90621	1.70944	-0.4357	0.000636299	0.00304172
chrX:15270000-16704998	2.333	1434998	2.25258	2.07483	2.38282	2.35236	2.36671	2.29026	0.0996957	0.283342	0.354201
chr3:35925000-36707998	2.002	782998	1.96551	2.09045	1.8908	1.5715	1.59713	1.64117	-0.378979	0.00092816	0.00391856
chr18:3267000-3674998	2.704	407998	2.79619	2.63238	2.52129	2.17275	2.34981	2.16426	-0.421014	0.00288229	0.00851076
chr13:101505000-101765998	1.809	260998	2.05225	1.49251	1.65581	1.3428	1.15221	1.23858	-0.488994	0.0132765	0.027323
chr9:92943000-93579998	2.384	636998	2.3613	2.30094	2.32291	2.17906	2.39489	2.03819	-0.12434	0.230855	0.296395
chr15:53943000-55181998	2.44	1238998	2.52357	2.41447	2.33583	1.66889	1.71702	1.68099	-0.735661	1.36867e-05	0.000560195
chr10:20295000-20855998	1.81	560998	1.93228	1.70408	1.65692	1.4023	1.43928	1.41615	-0.345182	0.00443727	0.0116368
chr22:32652000-32804998	2.529	152998	2.65939	2.73965	2.3698	2.50309	2.69362	2.34925	-0.0742917	0.576088	0.642472
chr7:90537500-90632498	1.978	94998	1.89445	1.69756	1.72124	1.82552	2.03186	1.80738	0.117172	0.223669	0.288296
chr17:50193000-50303998	2.582	110998	2.47575	2.49273	2.34401	2.25307	2.3837	2.30291	-0.124269	0.101965	0.148206
chr8:124447500-125092498	3.602	644998	3.56298	3.33375	3.46465	3.47507	3.62312	3.14023	-0.040986	0.765376	0.810808
chr14:23469000-23567998	2.681	98998	2.47998	2.50661	2.5039	2.25995	2.6547	2.49828	-0.025854	0.805759	0.844343
chr3:149742000-149915998	2.04	173998	1.5209	1.40073	1.48251	2.02942	2.1158	1.96223	0.56777	6.8981e-05	0.00102534
chr6:8122500-8229998	1.908	107498	2.06304	1.8083	1.65667	1.74159	1.66309	1.62233	-0.167001	0.165971	0.223126
chr7:123483000-123927498	2.025	444498	1.96047	2.05193	2.03904	1.89738	1.90352	1.8807	-0.123284	0.0467966	0.0777444
chr7:26070000-26372498	2.663	302498	2.23421	2.37857	2.31142	2.37961	2.85287	2.76189	0.356724	0.028232	0.050871
chrX:96291000-97739998	1.965	1448998	1.79821	1.86197	1.79746	1.92425	1.97195	1.97895	0.139172	0.028558	0.0512493
chr21:29075000-29382498	3.725	307498	3.56232	3.30734	3.39545	3.5911	3.7937	3.70374	0.274472	0.0178403	0.0348749
chr19:47430000-47792998	2.424	362998	2.58224	2.45437	2.46837	2.31952	2.49236	2.53351	-0.0531997	0.504396	0.573204
chr18:55212500-56594998	2.964	1382498	3.0776	2.94138	2.82186	2.56421	2.70453	2.52949	-0.347534	0.0053325	0.0134187
chr20:38598000-39094998	2.19	496998	1.98792	1.73955	2.33386	2.16524	1.94751	2.36978	0.140397	0.443122	0.513823
chr15:95250000-97250998	1.842	2000998	1.79609	1.85741	1.83536	1.48853	1.4963	1.43054	-0.357825	0.000254459	0.00179067
chr1:191955000-192320998	1.911	365998	1.93525	1.84353	1.94952	1.7773	1.75877	1.60653	-0.195232	0.0246049	0.0454591
chr5:82299000-83606998	4.141	1307998	4.03576	3.86772	3.9335	4.1441	4.24208	4.03491	0.194706	0.0389606	0.0663205
chr20:4953000-5112498	2.475	159498	2.49523	2.24121	2.34818	2.2736	2.26228	2.18174	-0.12233	0.157716	0.214
chr9:97400000-97627498	2.524	227498	2.46818	2.7634	2.41021	2.47145	2.53197	2.48832	-0.0500183	0.626498	0.691835
chr5:12057000-13949998	2.007	1892998	2.14091	2.06282	1.75251	1.3384	1.40271	1.30575	-0.636458	0.000720277	0.00329629
chr1:232577500-232629998	1.794	52498	1.76201	1.60181	1.528	1.66012	1.58247	1.23491	-0.138105	0.307021	0.378279
chr4:123078000-123674998	2.391	596998	2.41533	2.19686	2.36708	2.19456	2.33816	2.16427	-0.094089	0.284032	0.354806
chr19:56058000-56360998	2.995	302998	3.01141	2.9319	3.02239	2.37827	2.67966	2.41425	-0.497842	0.00113858	0.00444045
chr11:12042000-12287998	4.099	245998	4.04125	3.86077	3.85228	2.88778	3.33819	2.80037	-0.909321	0.000607513	0.00296162
chrX:80910000-81094998	1.519	184998	1.55723	1.46094	1.3975	1.27893	1.19226	1.27557	-0.222968	0.009932	0.0216384
chr19:55710000-56051998	1.565	341998	1.7326	1.93206	1.56517	1.45185	1.79279	1.56662	-0.139523	0.297273	0.368259
chr14:67360000-67814998	2.268	454998	2.24349	2.36804	2.1889	1.99453	2.05004	1.98971	-0.255383	0.00570599	0.0141983
chr14:55689000-56483998	3.517	794998	3.55213	3.34553	3.59464	3.08127	3.16179	2.94009	-0.436384	0.0024336	0.007548
chr6:55967500-56300998	2.838	333498	2.92913	2.75275	2.4924	2.67914	2.74949	2.80266	0.019005	0.87141	0.900803
chr9:98282500-98798998	2.862	516498	2.85972	2.91581	2.67923	1.88366	1.96018	1.90557	-0.90178	1.05336e-05	0.000532863
chr5:10245000-10444998	2.52	199998	2.38969	2.52914	2.55373	2.24322	2.25844	2.3165	-0.218134	0.0115632	0.0243729
chr1:165384000-165597498	3.009	213498	2.96602	2.68115	2.81496	2.78932	2.45314	2.49071	-0.242992	0.0752852	0.114854
chr19:5577500-5726998	1.926	149498	1.57156	1.5834	1.70458	1.87542	2.10181	1.76376	0.293814	0.0202482	0.0387005
chr17:16446000-16526998	2.539	80998	2.40287	2.70831	2.3183	2.0404	1.86477	1.87807	-0.548748	0.00224068	0.00715239
chr1:184797000-184988998	2.909	191998	2.91336	3.05038	2.76036	2.24347	2.55584	2.27949	-0.548434	0.00211516	0.00685729
chr3:139390000-140892498	2.471	1502498	2.42382	2.50013	2.40216	2.02639	2.13929	2.06498	-0.365153	0.000491876	0.00261154
chr2:211427500-212618998	1.529	1191498	1.54096	1.51899	1.47937	1.06813	1.13709	1.1247	-0.403136	0.000128133	0.0012581
chr8:39880000-40220998	2.713	340998	2.78964	2.55728	2.70502	2.58151	2.48931	2.46296	-0.172721	0.0580795	0.0922852
chr3:39051000-39305998	2.998	254998	2.60964	2.44379	2.37107	2.99745	3.07114	2.86721	0.503767	0.000797465	0.00352013
chr2:191163000-191529998	2.58	366998	2.56826	2.60089	2.43759	1.76743	1.94019	1.68176	-0.739116	7.99378e-05	0.0010722
chr8:56436000-56937498	2.158	501498	2.11069	2.13746	2.11293	1.69357	1.73665	1.6647	-0.422056	7.92942e-05	0.0010722
chr14:55077000-55169998	2.351	92998	2.3459	2.30886	2.20215	2.15264	2.76968	2.1492	0.0715387	0.690253	0.746543
chr6:30912000-31092498	2.281	180498	2.24818	2.19106	2.29646	1.57668	1.75951	1.72621	-0.557769	0.000111667	0.00120636
chr1:156087000-156134998	2.988	47998	2.70232	2.69504	2.21052	2.61182	2.94196	2.39095	0.112282	0.564556	0.630503
chr6:149019000-149444998	3.5	425998	3.41737	3.42762	3.39848	3.0659	3.3283	3.0316	-0.272554	0.0178394	0.0348749
chr11:126195000-126500998	1.902	305998	1.40561	1.38421	1.33713	1.94296	1.91198	1.79079	0.506258	9.91139e-05	0.00116257
chr4:80352000-81056998	1.888	704998	1.97644	1.81422	1.79512	1.78813	1.70402	1.68578	-0.135949	0.0899366	0.133281
chr4:101163000-101362498	1.75	199498	1.66912	1.63328	1.71855	1.67008	1.86033	1.68592	0.0651263	0.374834	0.44728
chr2:30150000-30716998	3.172	566998	3.02917	3.3413	3.07171	2.43637	2.70701	2.71724	-0.527188	0.0030433	0.00884692
chr2:197787500-198143998	2.418	356498	2.94006	2.57377	2.81796	2.43136	2.25382	2.49616	-0.383487	0.0122197	0.025535
chr12:22075000-22451998	2.283	376998	2.29771	2.12466	2.29482	1.90451	1.97896	2.04026	-0.264485	0.00827123	0.0188653
chr20:33352500-34149998	2.011	797498	1.95474	1.93662	1.92472	2.03901	1.97577	1.95863	0.0524413	0.323812	0.395969
chr19:47073000-47132998	2.453	59998	1.97212	2.14692	1.76764	2.10753	2.34954	2.70344	0.424611	0.0412905	0.0695563
chrX:27475000-28739998	1.598	1264998	1.67835	1.52472	1.53018	1.35556	1.29698	1.2207	-0.28667	0.00442526	0.0116285
chr3:37847500-37970998	2.556	123498	2.40489	2.6362	2.38079	2.12021	2.44185	2.35543	-0.168132	0.16916	0.226717
chr10:100284000-100538998	2.194	254998	2.19217	2.26145	2.15886	1.90004	1.98529	1.9483	-0.259622	0.00246796	0.00761858
chr12:43925000-44948998	2.055	1023998	2.01085	1.97759	2.08001	1.56089	1.72203	1.64568	-0.37995	0.000674134	0.00316553
chr15:43840000-44532498	1.665	692498	1.69178	1.75459	1.52627	1.19773	1.2908	1.20158	-0.427507	0.000882744	0.00377129
chr8:60405000-61139998	3.09	734998	2.5924	2.5195	2.78154	3.13709	3.19975	2.89885	0.447418	0.00441488	0.0116162
chr8:19367500-19769998	2.405	402498	2.44328	2.50606	2.1564	2.18137	2.52039	2.08115	-0.107611	0.474354	0.544271
chr6:136562500-136829998	2.576	267498	2.4333	2.41152	2.42631	2.4607	2.64656	2.3879	0.0746777	0.357671	0.429401
chr10:32889000-33017998	2.904	128998	2.6655	2.56024	2.48285	3.04856	2.75325	2.72195	0.271726	0.0348528	0.0603983
chr19:41196000-41264998	2.308	68998	2.24289	2.26127	1.91986	1.70959	2.0284	1.84292	-0.281035	0.0576751	0.091828
chr7:2709000-2867998	2.559	158998	2.5161	2.50719	2.62686	2.1538	2.65676	2.64107	-0.0661703	0.653345	0.713877
chr6:7617000-7732498	2.183	115498	2.35002	1.95262	1.656	1.5175	1.42862	1.63758	-0.458312	0.0340032	0.0591341
chrX:53680000-53837498	2.113	157498	2.09321	2.25281	1.87743	1.4099	1.44669	1.27686	-0.696664	0.000405628	0.00234277
chr22:43990000-44089998	2.492	99998	1.76674	1.69081	1.65592	2.42168	2.38421	2.50732	0.733245	9.35113e-06	0.000532863
chr6:116208000-116729998	3.332	521998	2.838	2.80001	2.97033	3.1833	3.44388	3.32228	0.447037	0.00146286	0.00526843
chr7:25848000-27185998	2.66	1337998	2.32537	2.26809	2.51753	2.61888	2.64843	2.72061	0.29231	0.00828983	0.0188968
chr22:24936000-25062498	2.066	126498	2.07583	1.90254	2.10832	1.32714	1.37543	1.27516	-0.702991	3.81003e-05	0.000791353
chr1:109487500-109538998	2.632	51498	2.34294	2.51159	2.05453	1.77756	2.32054	1.98642	-0.274847	0.150852	0.206171
chr12:122972500-123239998	1.965	267498	1.96446	2.04548	1.87553	1.79711	1.8411	1.77427	-0.157661	0.0388406	0.066145
chr16:2870000-2927498	2.3	57498	1.66073	1.52507	1.70738	1.8293	2.40597	2.37221	0.571432	0.0102102	0.0221464
chr12:105414000-106142998	2.204	728998	2.69686	2.78214	2.73256	2.27676	2.16941	2.12713	-0.546086	6.37874e-05	0.000979119
chr8:27309000-27459998	4.472	150998	2.61002	2.40277	2.68541	4.05204	5.13132	4.24394	1.9097	0.000306944	0.00201845
chr8:19815000-20225998	2.423	410998	2.34436	2.43467	2.52784	2.02039	2.01889	1.98854	-0.426348	0.000324308	0.00208054
chr4:8155000-8249998	2.815	94998	2.16373	2.2908	1.84823	2.61769	2.67099	2.64377	0.543227	0.00246225	0.00761288
chr9:101392500-101537998	2.056	145498	1.58713	1.90616	1.66393	1.68121	1.86447	1.69806	0.0288367	0.780213	0.823489
chr9:131169000-131342998	2.806	173998	2.66555	2.83474	2.7448	2.54969	2.7475	2.3783	-0.189868	0.109888	0.158032
chr18:42096000-43284998	2.034	1188998	1.99863	1.97042	1.98929	1.72599	1.74841	1.77526	-0.236229	0.00181494	0.00613366
chr19:5046000-5579998	1.703	533998	1.71535	1.77555	1.61471	1.36633	1.46692	1.49404	-0.259442	0.00639399	0.0155277
chr1:87117000-87983998	2.258	866998	2.24662	2.16758	2.32204	2.15765	2.27195	2.18248	-0.0413847	0.533946	0.603158
chr3:47250000-47332498	1.753	82498	1.4854	1.57012	1.54838	1.711	1.61901	1.64653	0.124216	0.0559509	0.0896261
chr12:3637500-3807498	2.144	169998	1.75755	1.96263	1.61466	2.04615	2.16551	2.19482	0.357212	0.00938731	0.0207734
chr14:89025000-89932498	3.275	907498	3.18448	3.14773	3.31518	3.19604	3.23232	3.34706	0.0426727	0.561842	0.628721
chr10:103704000-103872498	2.868	168498	2.8746	2.88884	2.57398	2.19708	2.27804	2.27266	-0.529878	0.00106473	0.0042927
chr1:92739000-92834998	1.936	95998	1.72496	1.61866	1.4335	1.73522	1.93164	2.10061	0.330118	0.0266991	0.0484868
chr17:82956000-83090998	1.9	134998	1.69446	1.77038	1.66583	1.8479	1.91054	1.98994	0.205905	0.0127056	0.0264521
chr9:130101000-130244998	2.455	143998	2.47703	2.42086	2.23322	1.84336	1.98812	1.74738	-0.517416	0.00101823	0.00418663
chr3:149342500-149498998	2.116	156498	1.79814	1.99003	1.71683	2.08055	2.30603	1.90747	0.263015	0.0668011	0.103542
chr12:15984000-17762498	1.722	1778498	1.8922	1.90939	1.93498	1.72392	1.69609	1.69643	-0.206713	0.00354421	0.00991522
chr7:134427000-134516998	2.35	89998	2.34006	2.42369	2.33168	2.0384	2.22061	1.93347	-0.300983	0.00963918	0.0211525
chr20:11657500-13124998	1.618	1467498	1.58813	1.75753	1.54842	1.63738	1.66246	1.49781	-0.032145	0.695328	0.750795
chr1:239382000-239918998	2.026	536998	1.99882	2.16489	1.94731	1.74459	1.72152	1.66482	-0.326697	0.00298896	0.00873405
chr15:64677000-64733998	2.933	56998	2.60456	2.93335	2.31899	2.31065	2.81543	2.50818	-0.074211	0.703621	0.758293
chr2:105561000-106097498	2.017	536498	2.01243	1.93578	2.0573	1.61816	1.66559	1.50798	-0.404592	0.000553711	0.00279983
chr19:4518000-4643998	2.835	125998	2.12845	2.09745	2.27805	2.26501	2.39489	2.27601	0.143989	0.0841416	0.125826
chr1:26275000-26322498	2.525	47498	2.30858	2.32245	2.09268	2.13872	2.59593	2.23556	0.0821667	0.554459	0.622222
chr3:47022500-47381998	2.029	359498	1.99554	2.01751	2.07474	1.55772	1.61561	1.64288	-0.423857	0.000127313	0.0012581
chr6:154922500-155174998	1.698	252498	1.67281	1.82907	1.50606	1.30727	1.41881	1.33178	-0.316696	0.0110238	0.0234981
chr2:237575000-237774998	2.624	199998	1.79241	1.68798	1.693	2.63737	2.50021	2.59159	0.851931	4.4941e-06	0.000418528
chr11:85670000-85842498	1.504	172498	1.50211	1.61423	1.30185	1.23927	1.38162	1.22689	-0.190136	0.0839396	0.125622
chr20:15675000-16802998	2	1127998	1.93162	1.8657	1.92977	1.66093	1.60714	1.57002	-0.296333	0.000984726	0.0040916
chr14:22380000-22481998	2.615	101998	2.34062	2.48621	2.27805	2.27934	2.47147	2.44462	0.030185	0.721645	0.773806
chr7:28374000-28874998	2.69	500998	2.75383	2.50027	2.69551	2.15532	2.13909	2.14828	-0.502308	0.000395168	0.00230953
chr9:71800000-72029998	2.076	229998	2.07694	1.94739	2.0077	1.68174	1.76457	1.7014	-0.294771	0.00164649	0.0057212
chr3:56990000-57101998	2.655	111998	2.61878	2.58732	2.29696	1.80592	1.95587	1.64457	-0.698902	0.000717021	0.00329562
chr8:56957500-57129998	2.111	172498	2.06816	2.17203	2.03444	1.74601	1.83844	1.88425	-0.268644	0.00477086	0.0123229
chr3:168036000-168176998	2.708	140998	2.55062	2.463	2.30672	2.09015	2.22157	2.28486	-0.241257	0.0269389	0.0488772
chrX:80658000-80807498	2.293	149498	2.20824	2.23274	2.26881	1.67606	1.69494	1.78346	-0.518442	4.36709e-05	0.000835396
chr1:165930000-166834998	1.905	904998	1.93858	1.91192	1.8327	1.41719	1.41578	1.43084	-0.473129	5.90786e-05	0.000953732
chr1:27099000-27290998	2.248	191998	2.12674	2.16379	2.1422	2.03803	2.30588	2.16733	0.0261747	0.741232	0.790822
chr2:198310000-199509998	1.925	1199998	2.00123	1.83887	1.84482	1.36998	1.40497	1.50451	-0.468489	0.000358577	0.00216631
chr1:33280000-33482498	2.837	202498	2.69422	2.57836	2.47064	2.24013	2.47797	2.23623	-0.262962	0.026938	0.0488772
chrX:81162000-81424998	2.58	262998	2.49613	2.72206	2.57277	2.11346	2.30457	2.16461	-0.402772	0.00217445	0.00701489
chr10:125040000-125164998	1.535	124998	1.4954	1.60918	1.4354	1.48466	1.67831	1.57744	0.0668127	0.401327	0.473727
chr5:65550000-66187498	2.75	637498	2.5649	2.68308	2.75932	2.41944	2.551	2.64796	-0.129633	0.160356	0.216985
chr5:140064000-140162998	2.453	98998	2.40226	2.49349	2.24997	2.29406	2.61034	2.44781	0.0688313	0.520581	0.590092
chr11:69095000-69674998	3.478	579998	3.50222	3.40159	3.28454	2.53416	2.72242	2.58732	-0.781483	4.11681e-05	0.000826508
chr12:53002500-53762998	2.953	760498	2.60601	2.5683	2.74258	2.99199	2.92345	2.69365	0.230729	0.0459085	0.0765919
chr17:48024000-48140998	2.269	116998	2.12286	2.28436	2.01932	1.9282	2.0307	2.00654	-0.153699	0.0966733	0.141718
chr2:16607500-16764998	3.357	157498	3.30496	3.31827	2.83836	2.82254	2.8531	2.99087	-0.265028	0.0997248	0.145326
chr1:223692000-223757998	2.63	65998	2.66136	2.45613	2.05602	2.37578	2.61077	2.44946	0.0875013	0.595009	0.660953
chr2:66422500-66592498	2.289	169998	2.31875	2.33373	2.14897	1.68172	1.52133	1.66501	-0.644465	9.73425e-05	0.00116257
chr10:68992500-69122998	2.977	130498	2.8718	2.72033	2.73333	2.80233	3.07328	2.82936	0.126502	0.204509	0.266773
chr2:118215000-118862998	2.231	647998	2.2881	2.27256	2.0812	1.77622	1.91537	1.65849	-0.430594	0.00251824	0.00771933
chr1:8552500-8735998	2.197	183498	1.80995	1.73083	1.60498	2.10591	2.28154	2.04703	0.429574	0.00189177	0.00633109
chr3:195270000-195542998	3.685	272998	3.4304	3.83769	3.53025	2.34053	2.5846	2.26268	-1.20351	5.96117e-05	0.000954514
chr18:55209000-56704998	2.609	1495998	2.71746	2.48506	2.66705	2.59829	2.63323	2.59317	-0.0149567	0.841668	0.87684
chr6:80136000-82139998	2.43	2003998	0	0	0	0	0	0	0	1	1
chr1:10431000-10499998	1.929	68998	1.86993	1.98212	1.62728	1.46967	1.71813	1.80917	-0.160789	0.23584	0.302203
chr1:48090000-48242998	1.887	152998	1.70911	1.70069	1.49252	1.8757	1.82943	1.95756	0.253459	0.0150628	0.0303491
chr6:142671000-143444998	2.368	773998	2.36452	2.64358	2.49644	2.36332	2.44794	2.30483	-0.129483	0.171193	0.229207
chr6:119117500-119747998	1.776	630498	1.69257	1.60209	1.73998	1.80914	1.73598	1.74287	0.08445	0.190942	0.251074
chr3:113040000-113297998	3.191	257998	3.15964	3.14026	3.13392	2.44648	2.60283	2.50957	-0.62498	2.15701e-05	0.000614489
chr7:81474000-82025998	3.504	551998	3.36984	3.26289	3.56687	2.52169	2.53842	2.45867	-0.893607	2.68586e-05	0.000678179
chr11:58515000-58647498	1.725	132498	1.45905	1.52109	1.46785	1.66474	1.71306	1.64139	0.190399	0.00773015	0.0178797
chr5:36237000-36727498	2.274	490498	2.26268	2.18981	2.28213	1.92503	1.93321	2.00085	-0.291846	0.00121017	0.00461012
chr2:174695000-175001998	1.956	306998	2.02737	1.91545	1.73941	1.36855	1.39037	1.31803	-0.535095	0.000434909	0.00244032
chr16:50000-102498	2.313	52498	2.13711	2.42543	1.9748	1.96817	2.36368	1.987	-0.0728313	0.646813	0.707721
chr8:133206000-133457998	3.545	251998	3.29451	3.35834	3.32369	2.69896	3.16478	2.7337	-0.459698	0.00968907	0.0212383
chr9:84410000-85490998	1.756	1080998	1.83135	1.84271	1.70415	1.77274	1.73581	1.74488	-0.0415917	0.493853	0.56271
chr9:133095000-133154998	3.261	59998	2.54476	2.75947	2.24348	2.95699	3.14419	2.94255	0.498675	0.0091385	0.0203485
chr7:80680000-81477498	2.473	797498	2.40898	2.49839	2.41178	2.06804	2.33163	2.16752	-0.250657	0.0170278	0.033553
chr15:59692500-60332498	2.973	639998	2.94817	3.00605	2.72022	2.00423	2.04265	1.96907	-0.886167	2.50589e-05	0.00066694
chr1:67524000-67769998	3.513	245998	3.46117	3.51915	3.26037	3.01777	3.076	2.95661	-0.396773	0.00217141	0.00701079
chr3:81240000-82892998	1.804	1652998	1.91158	1.86304	1.88136	1.80196	1.83317	1.77669	-0.0813877	0.135866	0.189309
chr5:112982500-113612998	2.236	630498	2.2731	2.24568	2.04567	1.92998	2.07016	2.02484	-0.179825	0.0597661	0.0944318
chr11:88011000-88559998	3.066	548998	3.75051	3.69773	3.73051	3.01085	3.23924	2.97712	-0.650516	0.000121692	0.0012437
chr20:16791000-17442498	2.261	651498	2.25106	2.11709	2.26462	1.60099	1.58297	1.63475	-0.604683	3.16801e-05	0.000734045
chr2:20657500-20975998	2.399	318498	2.42363	2.34076	2.27711	2.06925	2.11675	2.01571	-0.279934	0.00290212	0.00855007
chr14:92370000-92457498	1.738	87498	1.52136	1.60244	1.45404	1.69173	1.72557	1.55341	0.130955	0.105499	0.152612
chr1:224102500-224468998	2.468	366498	1.96192	2.05856	2.05633	2.38971	2.48623	2.47225	0.423792	0.000200856	0.00159511
chr15:78300000-78429998	2.237	129998	2.23788	2.3734	1.89876	1.7708	1.77956	1.76292	-0.398923	0.0140927	0.0286731
chr11:63465000-63644998	2.864	179998	2.95718	2.8772	2.5645	2.62904	3.20382	2.7737	0.069227	0.698907	0.754246
chr3:183890000-184301998	2.376	411998	2.29032	2.3591	2.3331	1.74232	1.72429	1.67771	-0.612735	9.89381e-06	0.000532863
chr3:4305000-4647498	3.266	342498	3.36744	3.04098	3.27786	2.81468	3.09777	2.73575	-0.346025	0.0289913	0.0518605
chr17:43689000-43766998	2.908	77998	2.69661	2.86193	2.62836	2.75602	2.71823	2.49495	-0.072567	0.472973	0.542844
chr4:138172500-138527498	2.319	354998	2.28382	2.28306	2.32045	2.01727	2.02009	1.95744	-0.29751	0.000641434	0.00306256
chr22:31967500-32504998	2.707	537498	2.78947	2.59576	2.55455	2.08077	2.08005	2.08049	-0.566157	0.000158088	0.00140099
chr18:63127500-63327498	2.723	199998	2.663	2.74537	2.53471	2.32623	2.46639	2.19639	-0.318023	0.0108038	0.0231409
chr10:70899000-71291998	2.607	392998	2.67188	2.62774	2.39268	1.58616	1.56226	1.56297	-0.993634	1.0738e-05	0.000532863
chr9:109567500-109832498	1.611	264998	1.72649	1.4994	1.41259	1.31301	1.26891	1.284	-0.257524	0.022796	0.0427384
chr4:152841000-153134998	2.086	293998	2.13157	2.22114	1.87828	1.84335	2.03382	1.8164	-0.179139	0.140921	0.194579
chr6:158810000-158874998	1.922	64998	1.36819	1.27454	1.35618	1.79309	1.7119	1.95963	0.488573	0.000505013	0.00265942
chr12:111939000-112037998	1.738	98998	1.57459	1.767	1.44596	1.69553	1.85667	1.56488	0.109844	0.347841	0.419647
chr15:52812000-53759998	1.805	947998	1.79684	1.84724	1.76234	1.49587	1.495	1.52145	-0.298032	0.000689844	0.00322337
chrX:118317500-118826998	2.895	509498	2.49736	2.65773	2.63197	2.85808	2.73437	2.99858	0.26799	0.0173441	0.034074
chr8:66612500-66664998	1.531	52498	1.34279	1.53242	1.41183	1.43435	1.31787	1.55735	0.00750733	0.930469	0.950991
chr12:50496000-50645998	2.763	149998	2.59881	2.37053	2.26222	2.56446	3.06759	2.45923	0.286568	0.14478	0.199193
chr21:19290000-20959998	1.648	1669998	1.59009	1.78023	1.59671	1.17599	1.35953	1.28451	-0.382334	0.00225378	0.00718307
chr10:101205000-101579998	1.717	374998	1.63155	1.4277	1.59652	1.68177	1.79288	1.71836	0.17908	0.0433105	0.0726576
chr3:150528000-150608998	1.622	80998	1.20356	1.1292	1.34713	1.56739	1.59521	1.54287	0.34186	0.00196302	0.00648305
chr4:66287500-67388998	1.527	1101498	1.53511	1.49938	1.51636	1.39789	1.36193	1.3581	-0.144309	0.0190355	0.0368999
chr11:128160000-128864998	2.752	704998	2.74592	2.71545	2.72048	3.05653	3.01646	2.91691	0.269351	0.00237702	0.00743693
chr10:125000000-125712498	1.6	712498	1.59816	1.67223	1.51431	1.63004	1.55401	1.60117	0.000175	0.997756	1
chr4:46830000-47393998	1.744	563998	1.86479	1.57961	1.69002	1.63204	1.55072	1.44441	-0.169085	0.10549	0.152612
chrX:20525000-21755998	2.546	1230998	2.54391	2.64677	2.36775	2.38668	2.24437	2.21266	-0.238238	0.0337171	0.0587402
chr12:106371000-106934998	2.193	563998	2.20526	2.16763	2.17598	1.66697	1.73865	1.65868	-0.494857	3.7119e-05	0.00079123
chr11:109940000-110102998	2.79	162998	2.76132	3.01063	2.54872	2.18086	2.09583	2.10987	-0.644702	0.00111255	0.00439113
chr10:86082000-86384998	2.325	302998	2.23578	2.55575	2.23013	1.52749	1.85109	1.49332	-0.716587	0.00122299	0.00464547
chr1:43998000-44047498	1.764	49498	1.73172	1.78792	1.60242	1.67031	1.73256	1.88854	0.0564453	0.507133	0.576009
chr2:183827500-185837998	1.61	2010498	0	0	0	0	0	0	0	1	1
chr1:99797500-100462498	1.945	664998	1.95506	1.95686	1.8395	1.70054	1.70612	1.81067	-0.17803	0.0244643	0.0452631
chr7:47256000-47843998	2.466	587998	2.26461	2.11141	2.32407	2.42435	2.53689	2.42135	0.227503	0.0190451	0.0369004
chr13:45540000-46808998	2.112	1268998	1.98976	2.01572	2.15065	2.1354	2.0939	2.09741	0.0568583	0.379963	0.452304
chr1:110334000-110405998	1.868	71998	1.84974	2.12553	1.69436	1.62356	1.94531	1.65928	-0.147161	0.314736	0.386937
chr19:29727000-29882998	2.28	155998	2.34543	2.12262	2.1042	1.68922	1.72847	1.65851	-0.498684	0.000482439	0.00259397
chr6:17815000-18139998	2.372	324998	2.4032	2.41979	2.2163	2.00495	2.07051	1.94603	-0.339267	0.00302619	0.00881018
chr6:75207000-75767498	2.218	560498	2.20159	2.20619	2.06123	2.14247	2.27129	2.2226	0.055782	0.423602	0.495324
chr9:124867500-125381998	2.166	514498	2.15654	2.19825	2.10003	1.79869	1.87276	1.82905	-0.318107	0.000709482	0.00327772
chr19:47139000-47255998	2.057	116998	2.04046	2.1131	2.04315	1.80608	2.24561	2.05903	-0.0286647	0.804662	0.843642
chr6:119120000-119354998	2.12	234998	1.93418	2.28878	2.1858	1.77566	1.70173	1.69049	-0.413626	0.0043308	0.0114876
chr12:42485000-43709998	1.596	1224998	1.45238	1.46206	1.35231	1.54643	1.66791	1.57461	0.174067	0.0249184	0.045952
chr10:12207000-12724998	1.979	517998	1.98715	1.99515	1.84661	1.85454	1.873	1.69539	-0.13533	0.111546	0.160182
chr14:69810000-70079998	2.411	269998	2.41791	2.44668	2.30393	1.94002	1.86231	2.0486	-0.439197	0.000592692	0.00290736
chr9:32582500-32975998	3.404	393498	3.28254	3.84715	3.04227	1.85571	2.28593	1.91686	-1.37116	0.000588077	0.00289554
chr1:6195000-6242498	1.727	47498	1.47544	1.47429	1.57345	1.60166	1.81802	1.52091	0.139136	0.156325	0.212332
chr3:141303000-141455998	2.72	152998	2.7646	2.5739	2.25936	1.90834	2.22489	2.02106	-0.481191	0.0139012	0.0283701
chr8:30182500-30605998	2.262	423498	2.3601	2.40023	1.99277	2.0517	2.16685	1.9248	-0.203251	0.149095	0.204345
chr11:113298000-113540998	1.842	242998	1.65501	1.61533	1.55646	1.88247	1.7696	1.78547	0.203581	0.0105246	0.0227358
chr4:139023000-139388998	1.948	365998	1.95497	1.87522	1.83216	1.93864	1.90671	1.99195	0.0583137	0.338036	0.409826
chr17:75273000-75417498	2.342	144498	2.15997	2.12226	2.18142	2.16826	2.41385	2.19552	0.104661	0.219074	0.283307
chrX:17934000-18383998	1.604	449998	1.56254	1.6872	1.5923	1.34425	1.28188	1.25963	-0.318762	0.00109384	0.00436538
chr9:15157500-15626998	2.651	469498	2.42925	2.36395	2.48982	2.53824	2.40679	2.47737	0.0464597	0.472156	0.542064
chr10:101034000-101153998	1.799	119998	1.65596	1.5141	1.75201	1.79195	1.84958	1.82893	0.182797	0.0405246	0.068568
chr16:87294000-87762498	2.299	468498	2.28357	2.32611	2.17868	1.74403	1.99802	1.88705	-0.38642	0.00248645	0.00765766
chr20:52203000-53558998	2.35	1355998	2.40369	2.53886	2.09658	1.91234	2.03833	1.72054	-0.455978	0.012713	0.0264536
chr1:113972500-114293998	3.248	321498	3.30794	3.00276	3.14311	2.39282	2.49111	2.40434	-0.721846	0.000104065	0.00117177
chr5:115632000-116081998	2.508	449998	2.57206	2.54904	2.31248	1.81879	1.92867	1.6921	-0.664675	0.000315343	0.00204687
chr2:223770000-223973998	1.942	203998	1.58967	1.70841	1.82432	1.57941	1.84997	1.77053	0.0258363	0.791802	0.832819
chr15:52248000-52757998	2.87	509998	2.84534	2.86069	2.89084	2.6008	2.81184	2.91648	-0.0892463	0.337798	0.40979
chr1:24397500-24639998	2.136	242498	2.02124	2.23447	2.02007	1.68514	1.80671	1.6632	-0.373573	0.00278283	0.00831683
chr6:95082000-96500998	1.688	1418998	1.70341	1.6858	1.65671	1.66718	1.7247	1.6738	0.00658533	0.895275	0.920514
chr4:77043000-77210998	2.79	167998	2.43476	2.66994	2.39602	2.71212	2.80267	2.68958	0.234551	0.0307426	0.0544389
chr5:178239000-178597498	3.268	358498	3.25138	3.31636	3.18594	2.56154	2.79625	2.57169	-0.608067	0.000196075	0.0015762
chr7:118224000-119210998	1.587	986998	1.59913	1.5862	1.56267	1.43515	1.46766	1.42736	-0.139278	0.0220059	0.0416536
chr11:34359000-34478998	2.438	119998	2.5715	2.39727	2.04435	2.22746	2.38555	2.2851	-0.0383353	0.785066	0.826397
chr12:19179000-19295998	2.013	116998	1.97001	1.99038	1.86443	1.57096	1.75635	1.31748	-0.393345	0.0119848	0.0251106
chr8:22667500-22760998	2.38	93498	2.29427	2.18775	2.07118	2.3565	2.12229	2.28988	0.071825	0.438266	0.509843
chr8:16775000-17159998	2.216	384998	2.27016	2.17996	2.011	1.63671	1.68208	1.5996	-0.514244	0.000394933	0.00230953
chr4:99114000-99410998	1.839	296998	1.83546	1.95793	1.69689	1.64474	1.76113	1.68233	-0.134028	0.137036	0.190333
chr18:35385000-35714998	2.15	329998	2.16322	2.00063	2.18506	1.857	2.01099	1.8654	-0.205176	0.031543	0.055443
chr17:4191000-4419998	2.07	228998	1.95295	2.06422	1.96942	1.92901	1.97178	1.85635	-0.0764847	0.236732	0.302953
chr20:37265000-37392498	2.923	127498	3.07388	2.61152	2.42396	2.70251	2.84349	2.78741	0.0746833	0.659007	0.719464
chr1:55293000-56732498	2.532	1439498	2.80708	2.80663	2.94574	2.54199	2.5442	2.51446	-0.319603	0.00118201	0.00455128
chr3:178992000-179629998	2.426	637998	2.28088	2.28709	2.26795	2.42771	2.5016	2.36208	0.151825	0.0302824	0.0537793
chr15:66585000-66869998	3.34	284998	3.3017	3.30109	3.44587	2.73422	2.8712	2.5775	-0.621914	0.000301829	0.00199816
chr3:118845000-120836998	2.305	1991998	1.945	1.85509	1.98547	2.31249	2.28353	2.28829	0.366249	0.000381123	0.00225412
chr8:24228000-24428998	5.231	200998	5.31948	5.259	4.81225	3.84774	4.47853	3.95829	-1.03539	0.00177415	0.00605577
chr19:18918000-18995998	2.4	77998	2.40434	2.29335	2.25293	1.9184	1.94608	2.07204	-0.338033	0.00205749	0.00670345
chr12:113178000-113453998	2.659	275998	2.66125	2.52649	2.49663	2.3957	2.5446	2.45024	-0.0979407	0.201679	0.263487
chr20:49608000-49856998	2.966	248998	3.03509	2.88795	2.79752	2.6392	2.53989	2.53765	-0.334605	0.00360195	0.0100203
chr19:19665000-19967998	2.425	302998	2.46531	2.47692	2.2382	1.91273	1.8873	1.9599	-0.4735	0.000660751	0.00312824
chr7:113985000-115901998	2.254	1916998	2.27579	2.29522	2.14108	1.85488	1.89909	1.821	-0.379044	0.000619519	0.00300898
chr4:165105000-165484998	3.275	379998	3.22181	3.21357	3.27436	2.94081	3.26815	3.04441	-0.152127	0.136052	0.189501
chr8:22416000-22601998	2.623	185998	2.58646	2.55679	2.62836	2.1946	2.54848	2.42256	-0.201988	0.0726533	0.111441
chrX:109899000-110153998	2.708	254998	2.68811	2.76954	2.37896	1.75228	1.91727	1.67098	-0.83203	0.000294896	0.00195884
chr10:9324000-10689998	1.745	1365998	1.6447	1.66502	1.58273	1.74864	1.74602	1.71421	0.10547	0.073788	0.112874
chr14:69237500-69479998	2.118	242498	2.05143	2.12224	2.09709	1.88322	1.86533	1.97137	-0.183616	0.0129918	0.0268774
chr4:16014000-16280998	2.54	266998	2.54932	2.36104	2.47791	2.46769	2.49184	2.54012	0.0371287	0.583325	0.649257
chr19:10255000-10397998	3.544	142998	3.46068	3.25644	3.04567	2.98617	3.4678	3.37342	0.0215323	0.894333	0.920025
chr8:77485000-78349998	1.976	864998	2.04728	1.8787	1.93232	1.70847	1.72263	1.68693	-0.246759	0.00530065	0.0133756
chr16:49992000-50825998	3.495	833998	2.60511	2.79103	2.93169	3.28019	3.868	3.48	0.766789	0.0025501	0.00778671
chr2:212766000-213170998	2.399	404998	2.52509	2.3622	2.17833	1.54098	1.60773	1.58113	-0.77859	9.77714e-05	0.00116257
chrX:131815000-132644998	2.799	829998	2.7111	2.75404	2.94008	2.82479	2.83261	2.72489	-0.00764467	0.923033	0.944616
chr8:27849000-28040998	1.734	191998	1.87213	1.71935	1.52347	1.54205	1.47999	1.4602	-0.210901	0.0609188	0.0960605
chr21:14202000-15914998	3.657	1712998	3.32977	3.18025	3.30257	3.7472	3.43139	3.67512	0.347038	0.00916732	0.0203897
chr1:2187000-2396998	3.058	209998	3.03803	3.08073	2.87241	2.85887	2.87372	2.63739	-0.207064	0.0579637	0.09218
chr12:121689000-121792498	2.421	103498	2.00402	2.29327	2.00309	1.92121	2.298	2.15071	0.023181	0.856592	0.888722
chr6:71372500-71532498	2.036	159998	2.09392	1.93337	1.98425	1.19382	1.2776	1.19558	-0.781513	8.66175e-06	0.000532863
chr16:79257500-79604998	2.214	347498	2.14714	2.15765	2.24632	1.64961	1.83712	1.70031	-0.45469	0.000376156	0.00223391
chr5:75210000-75728998	2.516	518998	1.91571	1.95162	2.31149	2.49796	2.53378	2.5237	0.458877	0.00481414	0.0124103
chr9:13386000-14408998	1.599	1022998	1.64175	1.5442	1.57933	1.38601	1.31826	1.39525	-0.221919	0.00511672	0.0130408
chr9:36396000-36569998	2.498	173998	2.23089	2.23605	2.26836	2.44858	2.48815	2.39833	0.19992	0.00610143	0.0149519
chr12:102867000-103569998	2.226	702998	2.28436	1.98035	2.18618	2.04939	1.77222	1.77063	-0.286212	0.0388261	0.066145
chr20:46505000-46709998	2.469	204998	2.46337	2.262	2.26364	2.07739	2.25356	2.19481	-0.154413	0.0986762	0.144011
chr22:38755000-39149998	2.208	394998	2.22599	2.14855	2.154	1.72775	1.64051	1.62078	-0.513169	5.61691e-05	0.000935305
chr20:1509000-1763998	1.899	254998	1.92195	2.01264	1.76634	1.6282	1.79672	1.6745	-0.200507	0.0475995	0.0787792
chr8:38754000-39113998	3.449	359998	2.50976	2.29166	2.56985	3.46273	3.47293	3.3615	0.975295	1.5207e-05	0.00056906
chr13:28824000-29424998	1.845	600998	1.88193	1.88555	1.74509	1.73986	1.85169	1.66726	-0.084582	0.277768	0.348338
chr4:17470000-18624998	2.034	1154998	1.93863	2.08943	2.12518	1.9218	1.96464	1.98171	-0.0950313	0.189962	0.250087
chr6:132510000-132827998	2.706	317998	2.78196	2.58008	2.72722	2.7664	2.73167	2.60761	0.005478	0.944244	0.961327
chr14:93930000-94010998	3.184	80998	3.12578	3.08216	2.98955	2.49407	2.95842	2.66398	-0.360337	0.0217376	0.041225
chr19:48102000-48158998	2.395	56998	2.38987	2.28787	1.82078	1.7073	1.72182	1.98014	-0.363086	0.0614597	0.0968747
chr21:38724000-39177498	3.522	453498	3.48139	3.25796	3.70315	3.26765	3.47654	3.40166	-0.098879	0.441021	0.511839
chr13:75867000-76478998	2.051	611998	2.04652	2.06393	1.9703	1.6273	1.68081	1.65028	-0.37412	0.000245036	0.00176632
chr9:122465000-122810998	3.076	345998	2.99789	3.36332	2.76945	2.06835	2.14021	2.13406	-0.92935	0.000489295	0.00260803
chr1:20972500-21203998	2.075	231498	2.22807	2.15845	2.16498	2.02426	2.19044	1.96689	-0.123301	0.130723	0.183273
chr7:47427000-47828998	2.557	401998	2.62149	2.48289	2.42213	2.15245	2.33086	2.12073	-0.307487	0.00848031	0.0192087
chr2:61899000-62429998	3.395	530998	3.43464	3.40681	3.30289	2.60901	2.69867	2.72616	-0.7035	1.5455e-05	0.00056906
chr7:88236000-88364998	2.192	128998	2.19127	2.04961	1.98652	2.1297	2.28027	2.14947	0.110676	0.187532	0.247882
chr17:75900000-76012498	2.02	112498	2.09433	1.84304	1.87408	1.82846	2.14389	1.99248	0.0511253	0.641923	0.703739
chr3:10325000-10748998	2.374	423998	2.39497	2.37343	2.15637	1.60308	1.64239	1.45711	-0.740729	9.46511e-05	0.00116257
chr6:63295000-63817498	2.331	522498	2.39102	2.25207	2.27946	2.23863	2.19251	2.15806	-0.111119	0.10379	0.150582
chr21:34683000-36035998	3.682	1352998	3.80637	3.78595	3.60924	3.71895	3.74818	3.56456	-0.0566243	0.504519	0.573204
chr7:141537000-142346998	2.219	809998	2.08366	2.11715	2.04629	2.23608	2.34476	2.0754	0.136381	0.126209	0.178058
chr2:160247500-160997998	2.823	750498	2.53332	2.4242	2.62942	2.82593	2.91453	2.71468	0.289404	0.00920898	0.0204477
chr2:191046000-191159998	1.707	113998	1.72483	1.83812	1.5062	1.51488	1.85809	1.61701	-0.0263903	0.831931	0.867155
chr14:91173000-91295998	2.078	122998	1.86523	2.32829	1.90596	1.73576	2.15224	1.83855	-0.124314	0.461675	0.531945
chr16:6714000-7027498	1.906	313498	1.75982	1.54777	2.34795	1.25669	1.23282	1.54045	-0.541861	0.0380186	0.0649697
chr14:38702500-39020998	1.956	318498	2.01359	1.85832	1.82944	1.80982	1.56784	1.48907	-0.278208	0.0282444	0.050871
chr7:19697500-20660998	3.509	963498	3.51319	3.30755	3.6234	3.30874	3.32482	3.45282	-0.11925	0.242025	0.308623
chr5:134007000-134936998	2.52	929998	2.09452	2.24422	2.16336	2.57829	2.53068	2.43439	0.347087	0.00141902	0.00514688
chr11:123102000-123257998	2.388	155998	2.32084	2.39446	2.29277	1.53557	1.7896	1.62501	-0.685965	7.47449e-05	0.00106416
chr17:68766000-69251998	3.973	485998	3.98886	3.62571	3.94247	3.07094	3.23934	3.063	-0.727924	0.000418372	0.00238265
chr12:51810000-52133998	2.014	323998	1.64837	1.5666	1.57697	1.95766	2.07454	1.9917	0.410653	0.000233978	0.00172992
chr10:86691000-86912998	2.08	221998	2.28239	2.56284	2.25247	2.09835	2.14825	2.02356	-0.275845	0.0240166	0.0445971
chr20:5117500-5195998	2.96	78498	2.72268	3.222	2.48405	2.37062	2.77013	2.21468	-0.357763	0.150515	0.205933
chr3:81402000-82154998	1.96	752998	2.005	1.92937	1.90571	1.64609	1.68478	1.6552	-0.284675	0.00112812	0.00442596
chr6:139368000-139764998	2.32	396998	2.17448	2.30377	2.19607	1.52027	1.66527	1.54479	-0.648002	3.66595e-05	0.00079123
chr14:103900000-103988998	2.058	88998	1.60308	1.22293	1.30312	1.95084	2.07482	1.93241	0.609647	0.000987473	0.00409438
chr2:39054000-39242998	2.713	188998	2.65335	2.48482	2.64002	2.67936	2.65308	2.73068	0.0949777	0.186192	0.24622
chr15:50050000-50147498	2.133	97498	1.73632	1.78262	1.49163	2.16674	1.98362	2.02882	0.389535	0.00524525	0.0132859
chr1:116495000-116576998	3.097	81998	2.40896	2.47008	2.15489	2.8009	3.0658	2.8604	0.56439	0.0015844	0.00558599
chr17:44517500-44679998	1.974	162498	2.01258	1.94341	1.92105	1.5906	1.74206	1.7677	-0.258893	0.00668833	0.016074
chr8:144468000-144524998	2.212	56998	2.02143	2.14684	1.70041	2.14625	2.25575	2.17873	0.237346	0.084368	0.126051
chr9:129727500-129792498	3.209	64998	2.97491	2.79137	2.83171	2.83957	3.26751	3.17845	0.229178	0.101417	0.147569
chr10:93693000-93822498	1.917	129498	1.61727	1.55943	1.57276	1.90963	1.78761	1.85737	0.268379	0.00211228	0.0068536
chr6:156681000-156782498	2.036	101498	1.85624	1.88354	1.84318	1.92872	2.02919	1.94037	0.105111	0.0863488	0.128544
chr17:59307000-59447998	2.298	140998	2.31364	2.24458	2.06536	2.1264	2.28505	2.13982	-0.024103	0.781922	0.823747
chr3:32370000-32480998	2.07	110998	2.02848	1.99932	2.02797	1.89542	2.02964	1.84455	-0.0953907	0.175721	0.234473
chr8:66667500-66869998	1.976	202498	1.96697	1.97916	1.81158	1.83291	2.02855	1.91166	0.00513567	0.948237	0.964147
chr15:78857500-79031998	2.517	174498	1.8934	2.07732	1.98597	2.15484	2.45602	2.18915	0.281106	0.0248108	0.0457966
chr9:116707500-117449998	1.976	742498	2.00505	2.09229	1.78912	1.7291	1.81581	1.48621	-0.285116	0.0438584	0.0735142
chr8:121239000-121719998	1.988	480998	1.86177	1.85162	1.82836	1.95483	1.94806	2.05071	0.137279	0.0366832	0.0630978
chr3:30005000-30719998	2.894	714998	3.33508	3.76214	3.66689	2.74954	3.08214	2.87868	-0.684583	0.00181028	0.00613326
chr12:132411000-132532498	2.713	121498	1.61315	1.85471	1.81388	2.51552	2.74583	2.69939	0.892995	4.36891e-05	0.000835396
chr1:154182500-154274998	1.734	92498	1.68193	1.61557	1.62258	1.74028	1.90492	1.81404	0.179721	0.0229391	0.0429485
chr8:25505000-26090998	2.085	585998	2.09996	2.14708	1.95793	1.70258	1.59051	1.61568	-0.432066	0.000555778	0.00280668
chr14:77841000-78617498	2.045	776498	2.17536	1.93731	1.8961	1.66075	1.49518	1.57668	-0.425388	0.0026412	0.0079783
chr12:128754000-128982498	2.448	228498	1.95217	1.88383	2.02832	2.20068	2.53931	2.57259	0.482754	0.00363028	0.0100702
chr2:99534000-100268998	2.879	734998	2.74724	2.91301	3.05801	2.52851	2.62648	2.62442	-0.312949	0.0102004	0.0221375
chr1:202725000-203022498	2.608	297498	2.65312	2.49464	2.41507	2.08969	2.29077	2.16842	-0.337982	0.00609966	0.0149519
chr6:61470000-62847498	2.807	1377498	2.84099	2.838	2.61747	2.00689	2.06964	1.9452	-0.75825	4.4852e-05	0.000849384
chr4:173312500-173423998	2.794	111498	2.54328	2.49003	2.33377	2.39947	2.88915	2.66683	0.196127	0.177798	0.237004
chr10:71387500-71572498	1.586	184998	1.5395	1.65099	1.4768	1.31194	1.33047	1.38035	-0.214845	0.0119615	0.0251019
chr2:234543000-235127998	2.677	584998	2.68513	2.63936	2.4994	2.56939	2.6959	2.58943	0.0102797	0.887469	0.91368
chr2:48105000-48442498	3.827	337498	3.90105	3.78481	3.63061	3.21294	3.25419	2.89916	-0.650062	0.00108914	0.00435104
chr2:17847000-18188998	1.673	341998	1.80062	1.56747	1.5131	1.34512	1.25032	1.22504	-0.353571	0.00576205	0.0143107
chr2:69900000-70152498	3.435	252498	3.15362	3.10707	2.83153	3.21117	3.54956	3.43709	0.368533	0.0198082	0.0380654
chr12:94125000-94312498	2.191	187498	2.10988	1.94341	1.93238	2.14305	2.18523	2.25058	0.19773	0.0249892	0.0460611
chr17:14298000-14937498	2.537	639498	2.52859	2.34536	2.58011	2.29517	2.06991	2.21759	-0.290458	0.0150528	0.0303445
chr16:58782500-60289998	1.91	1507498	1.95063	1.88731	1.88624	1.66604	1.696	1.64963	-0.237497	0.0022938	0.0072687
chr1:171795000-171992998	2.06	197998	2.09516	2.02431	1.85653	1.4052	1.4007	1.36193	-0.602724	0.000107021	0.00117753
chr10:93362500-93517498	3.491	154998	3.4639	3.27019	3.32954	3.18554	3.38308	3.5968	0.033924	0.773228	0.816937
chr3:57950000-58012498	1.735	62498	1.55718	1.55648	1.31531	1.61089	1.63366	1.53336	0.11631	0.197918	0.259175
chr10:60090000-60659998	1.795	569998	1.9795	1.95328	1.99825	1.77011	1.86313	1.74943	-0.18279	0.0125789	0.0262161
chr6:37020000-37217998	3.555	197998	3.34752	3.51162	3.54328	2.97805	3.1003	2.90814	-0.471979	0.000741303	0.00336018
chr14:50313000-50534998	1.711	221998	1.5981	1.71937	1.83726	1.49088	1.85149	1.79709	-0.00509067	0.965377	0.977537
chr12:67335000-67972498	2.36	637498	2.33269	2.31602	2.37096	2.01182	2.07859	1.89556	-0.344563	0.0011835	0.00455254
chr1:115785000-116029998	2.153	244998	2.0711	1.93454	1.8463	2.17419	2.10324	2.02747	0.150986	0.0900858	0.133452
chr9:70247500-70627498	3.225	379998	3.09991	3.06803	3.17311	3.10566	3.35518	3.13583	0.0852083	0.325537	0.397486
chr19:39547500-39679998	1.768	132498	1.72087	1.73249	1.72053	1.66913	1.85451	1.80988	0.0532107	0.426532	0.497992
chr2:24399000-24833998	2.374	434998	2.14803	2.10497	2.20248	2.36953	2.33369	2.36147	0.20307	0.00600518	0.0147749
chr6:87054000-88877998	2.613	1823998	2.76039	2.57109	2.64937	2.67237	2.65079	2.48964	-0.056017	0.491935	0.561336
chr1:27842500-27989998	2.676	147498	2.75665	2.54552	2.50669	2.39632	2.44262	2.4064	-0.187839	0.0464625	0.0773198
chr3:47829000-47999998	1.662	170998	1.3072	1.3781	1.39833	1.60928	1.59331	1.80954	0.309501	0.0048758	0.0125364
chr7:27150000-27251998	1.946	101998	1.96613	2.28938	1.59854	1.35666	1.10482	0.992251	-0.800105	0.00403177	0.0109249
chr4:70596000-71036998	3.118	440998	3.08931	3.0645	3.03451	3.09198	3.20748	2.9638	0.0249757	0.74038	0.790482
chr7:83912500-85032498	2.657	1119998	2.5238	2.76848	2.76621	2.11041	2.2581	2.15797	-0.510669	0.000729814	0.0033311
chr11:93827500-94509998	1.97	682498	1.97863	1.9788	1.93127	1.33507	1.47183	1.40092	-0.56029	3.50901e-05	0.000784118
chr17:64416000-64499998	3	83998	2.73388	2.86545	2.56652	2.12127	2.17336	2.35575	-0.50516	0.0017448	0.00599195
chr10:52824000-53897498	1.718	1073498	1.78235	1.73237	1.59554	1.61459	1.56992	1.36918	-0.185526	0.0717933	0.110294
chr12:119646000-120086998	1.637	440998	1.61569	1.71573	1.61144	1.14662	1.20296	1.16865	-0.474875	7.55906e-05	0.00106416
chr2:26958000-27020998	2.815	62998	2.67771	2.70056	2.01904	1.89508	2.29511	2.1322	-0.358305	0.124427	0.175837
chr14:22982500-23060998	2.161	78498	2.18142	2.10644	1.85151	1.8473	1.97364	1.92582	-0.130868	0.213514	0.277019
chr14:95107500-95202498	1.763	94998	1.79358	1.79921	1.63193	1.73851	1.90659	1.6985	0.039631	0.635884	0.700042
chr14:61452000-61844998	4.154	392998	2.96233	2.56955	3.30599	3.89673	4.2661	4.24956	1.19151	0.000705799	0.00327076
chr1:199662000-200522998	2.954	860998	2.94513	2.7987	3.01144	2.78575	2.94136	2.67854	-0.116538	0.238035	0.304521
chr4:39993000-40916998	2.321	923998	2.01402	2.17654	2.4847	2.22071	2.41615	2.37027	0.110624	0.412109	0.484401
chr5:52940000-53107498	3.054	167498	3.13239	2.81652	2.96147	2.08146	2.17135	2.19281	-0.821587	5.73581e-05	0.000947095
chrX:107622000-107789998	2.868	167998	2.22771	2.3672	2.45264	2.74186	2.79692	2.97618	0.489138	0.00111637	0.00439443
chr1:53856000-53966998	2.19	110998	1.99557	2.04705	1.85213	2.00976	2.17069	2.31733	0.201011	0.0747756	0.114202
chr11:36792000-38780998	1.622	1988998	1.64983	1.6695	1.54122	1.32097	1.27159	1.24746	-0.340174	0.000765239	0.00341528
chr11:100547500-100957498	1.584	409998	1.75025	1.46192	1.44647	1.22573	1.20981	1.10592	-0.372398	0.00650556	0.0157404
[truncated: 2,967 more rows]

## Sheet: diffTADs MOvsDC
#TAD name (cmd=getDiffExpression.pl DCvsMO.merged.tad.scores.txt DC DC DC MO MO MO)	InclustionRatio(IR)	Length	DC_D1_filtered IR	DC_D2_filtered IR	DC_D3_filtered IR	MO_D1_filtered IR	MO_D2_filtered IR	MO_D3_filtered IR	MO vs DC Difference	MO vs DC p-value	MO vs DC adj. p-value
[truncated: 4,371 more rows]

[truncated: 13 more sheets: diffTADs MACvsDC, LOOPs MO, LOOPs DC, LOOPs MAC, diffLOOPs MOvsDC, diffLOOPS MOvsMAC, diffLOOPs MACvsDC, RAD21 peaks MO, RAD21 peaks moDC, RAD21 peaks MAC, CTCF peaks MO, CTCF peaks moDC, CTCF peaks MAC]
