# Supplementary material for: Postmitotic differentiation of human monocytes requires cohesin-structured chromatin
Source: Nat Commun. 2022 Jul 25;13:4301. doi: 10.1038/s41467-022-31892-2 (PMC9314343; doi:10.1038/s41467-022-31892-2)
Supplement: Supplementary file 6 — Supplementary Data File 3 [file 41467_2022_31892_MOESM6_ESM.xlsx]

## Sheet: Content
Sheet	Content
DGE MAC CTRL vs RAD21	Results from differential expression analysis (edgeR output, glmTreat lfc=log2(1.5)) for the indicated comparison
DGE MAC CTRL vs CTCF	Results from differential expression analysis (edgeR output, glmTreat lfc=log2(1.5)) for the indicated comparison
DGE DC CTRL vs RAD21	Results from differential expression analysis (edgeR output, glmTreat lfc=log2(1.5)) for the indicated comparison
DGE DC CTRL vs CTCF	Results from differential expression analysis (edgeR output, glmTreat lfc=log2(1.5)) for the indicated comparison
ATAC peaks MAC_RAD21	Peak positions for indicated cell type/condition
ATAC peaks MAC_CTCF	Peak positions for indicated cell type/condition
ATAC peaks DC_RAD21	Peak positions for indicated cell type/condition
ATAC peaks DC_CTCF	Peak positions for indicated cell type/condition
ATAC diffpeaks MAC CTRL vs RAD21	Results from differential peak analysis (edgeR output, glmQLFTest) for the indicated comparison
ATAC diffpeaks MAC CTRL vs CTCF	Results from differential peak analysis (edgeR output, glmQLFTest) for the indicated comparison
ATAC diffpeaks DC CTRL vs RAD21	Results from differential peak analysis (edgeR output, glmQLFTest) for the indicated comparison
ATAC diffpeaks DC CTRL vs CTCF	Results from differential peak analysis (edgeR output, glmQLFTest) for the indicated comparison
H3K27ac peaks MAC_RAD21	Peak positions for indicated cell type/condition
H3K27ac peaks MAC_CTCF	Peak positions for indicated cell type/condition
H3K27ac peaks DC_RAD21	Peak positions for indicated cell type/condition
H3K27ac peaks DC_CTCF	Peak positions for indicated cell type/condition
H3K27ac diffpks MAC CTRL vs RAD21	Results from differential peak analysis (edgeR output, glmQLFTest) for the indicated comparison
H3K27ac diffpks MAC CTRL vs CTCF	Results from differential peak analysis (edgeR output, glmQLFTest) for the indicated comparison
H3K27ac diffpks DC CTRL vs RAD21	Results from differential peak analysis (edgeR output, glmQLFTest) for the indicated comparison
H3K27ac diffpaks DC CTRL vs CTCF	Results from differential peak analysis (edgeR output, glmQLFTest) for the indicated comparison
SE regions MAC_RAD21	SE positions for indicated cell type/condition
SE regions MAC_CTCF	SE positions for indicated cell type/condition
SE regions DC_RAD21	SE positions for indicated cell type/condition
SE regions DC_CTCF	SE positions for indicated cell type/condition
SE diffregs MAC CTRL vs RAD21	Results from differential peak analysis (edgeR output, glmQLFTest) for the indicated comparison
SE diffregs MAC CTRL vs CTCF	Results from differential peak analysis (edgeR output, glmQLFTest) for the indicated comparison
SE diffregs DC CTRL vs RAD21	Results from differential peak analysis (edgeR output, glmQLFTest) for the indicated comparison
SE diffregs DC CTRL vs CTCF	Results from differential peak analysis (edgeR output, glmQLFTest) for the indicated comparison

## Sheet: DGE  MAC CTRL vs RAD21
GeneID	ENSEMBL	SYMBOL	Length	GeneType	ENTREZID	logFC	unshrunk.logFC	logCPM	PValue	FDR
ENSG00000164754.14$RAD21$6192$protein_coding	ENSG00000164754.14	RAD21	6192	protein_coding	5885	3.21586	3.21639	6.18981	5.00491e-19	6.69607e-15
ENSG00000102755.11$FLT1$12567$protein_coding	ENSG00000102755.11	FLT1	12567	protein_coding	2321	3.85468	3.85564	5.89293	9.41588e-17	5.22835e-13
ENSG00000117525.13$F3$2875$protein_coding	ENSG00000117525.13	F3	2875	protein_coding	2152	3.87194	3.874	4.87806	1.31293e-16	5.22835e-13
ENSG00000274286.1$ADRA2B$3371$protein_coding	ENSG00000274286.1	ADRA2B	3371	protein_coding	151	5.51596	5.53448	3.42763	1.56315e-16	5.22835e-13
ENSG00000175445.14$LPL$4382$protein_coding	ENSG00000175445.14	LPL	4382	protein_coding	4023	3.72501	3.72507	9.86909	1.57331e-15	4.20985e-12
ENSG00000134072.10$CAMK1$2720$protein_coding	ENSG00000134072.10	CAMK1	2720	protein_coding	8536	2.55521	2.5565	4.26164	1.92842e-15	4.26392e-12
ENSG00000143320.8$CRABP2$1100$protein_coding	ENSG00000143320.8	CRABP2	1100	protein_coding	1382	4.43094	4.43159	7.07194	2.23091e-15	4.26392e-12
ENSG00000172159.15$FRMD3$6486$protein_coding	ENSG00000172159.15	FRMD3	6486	protein_coding	257019	3.08404	3.08603	4.07349	2.82442e-15	4.72348e-12
ENSG00000189221.9$MAOA$5528$protein_coding	ENSG00000189221.9	MAOA	5528	protein_coding	4128	3.58455	3.58618	4.91063	3.29291e-15	4.89509e-12
ENSG00000136158.11$SPRY2$3038$protein_coding	ENSG00000136158.11	SPRY2	3038	protein_coding	10253	2.28406	2.28466	5.0178	4.09628e-15	5.24135e-12
ENSG00000170915.8$PAQR8$5057$protein_coding	ENSG00000170915.8	PAQR8	5057	protein_coding	85315	2.60625	2.60689	5.19985	4.30936e-15	5.24135e-12
ENSG00000002726.20$AOC1$3824$protein_coding	ENSG00000002726.20	AOC1	3824	protein_coding	26	4.91131	4.95016	1.97386	4.82188e-15	5.37599e-12
ENSG00000197442.9$MAP3K5$5303$protein_coding	ENSG00000197442.9	MAP3K5	5303	protein_coding	4217	1.91547	1.91567	6.13983	7.02201e-15	7.22673e-12
ENSG00000164056.10$SPRY1$3963$protein_coding	ENSG00000164056.10	SPRY1	3963	protein_coding	10252	3.30677	3.31478	2.42974	1.25322e-14	1.19763e-11
ENSG00000137714.2$FDX1$3206$protein_coding	ENSG00000137714.2	FDX1	3206	protein_coding	2230	2.02769	2.02778	7.4352	1.34991e-14	1.20403e-11
ENSG00000123416.15$TUBA1B$3574$protein_coding	ENSG00000123416.15	TUBA1B	3574	protein_coding	10376	1.75887	1.75892	8.16311	1.45524e-14	1.21685e-11
ENSG00000196549.10$MME$9620$protein_coding	ENSG00000196549.10	MME	9620	protein_coding	4311	2.85425	2.8544	7.57173	2.55468e-14	1.91709e-11
ENSG00000246273.6$SBF2-AS1$3977$antisense_RNA	ENSG00000246273.6	SBF2-AS1	3977	antisense_RNA	283104	-1.83656	-1.83713	4.48033	2.57924e-14	1.91709e-11
ENSG00000118515.11$SGK1$9992$protein_coding	ENSG00000118515.11	SGK1	9992	protein_coding	6446	1.88859	1.88861	9.48669	3.23325e-14	2.27672e-11
ENSG00000171724.2$VAT1L$4137$protein_coding	ENSG00000171724.2	VAT1L	4137	protein_coding	57687	6.18667	6.24854	2.49673	4.00356e-14	2.67818e-11
ENSG00000120802.13$TMPO$8593$protein_coding	ENSG00000120802.13	TMPO	8593	protein_coding	7112	1.71701	1.71718	6.11934	4.68562e-14	2.75319e-11
ENSG00000198743.6$SLC5A3$11576$protein_coding	ENSG00000198743.6	SLC5A3	11576	protein_coding	6526	1.92961	1.92968	7.70457	4.71896e-14	2.75319e-11
ENSG00000134531.9$EMP1$7838$protein_coding	ENSG00000134531.9	EMP1	7838	protein_coding	2012	2.07464	2.0747	8.05544	4.73303e-14	2.75319e-11
ENSG00000084731.14$KIF3C$6403$protein_coding	ENSG00000084731.14	KIF3C	6403	protein_coding	3797	-2.02131	-2.02227	3.98799	6.7854e-14	3.78258e-11
ENSG00000116667.12$C1orf21$10971$protein_coding	ENSG00000116667.12	C1orf21	10971	protein_coding	81563	3.82299	3.82677	3.96173	8.10275e-14	4.33627e-11
ENSG00000100234.11$TIMP3$4603$protein_coding	ENSG00000100234.11	TIMP3	4603	protein_coding	7078	4.06191	4.06217	8.20358	8.76779e-14	4.40315e-11
ENSG00000163220.10$S100A9$577$protein_coding	ENSG00000163220.10	S100A9	577	protein_coding	6280	2.4265	2.42656	8.31634	8.97996e-14	4.40315e-11
ENSG00000165168.7$CYBB$4423$protein_coding	ENSG00000165168.7	CYBB	4423	protein_coding	1536	1.77685	1.77686	9.90754	9.21504e-14	4.40315e-11
ENSG00000158485.10$CD1B$1395$protein_coding	ENSG00000158485.10	CD1B	1395	protein_coding	910	4.98186	5.04471	1.32815	1.02818e-13	4.74348e-11
ENSG00000111247.14$RAD51AP1$2558$protein_coding	ENSG00000111247.14	RAD51AP1	2558	protein_coding	10635	2.45982	2.46293	2.77676	1.09782e-13	4.89593e-11
ENSG00000118007.12$STAG1$7846$protein_coding	ENSG00000118007.12	STAG1	7846	protein_coding	10274	-1.25448	-1.25456	6.62186	1.29023e-13	5.5684e-11
ENSG00000106789.12$CORO2A$5717$protein_coding	ENSG00000106789.12	CORO2A	5717	protein_coding	7464	3.34415	3.34652	4.11498	2.14901e-13	8.98489e-11
ENSG00000185909.14$KLHDC8B$2158$protein_coding	ENSG00000185909.14	KLHDC8B	2158	protein_coding	200942	3.56027	3.56086	6.41674	2.30475e-13	9.34403e-11
ENSG00000171791.12$BCL2$11765$protein_coding	ENSG00000171791.12	BCL2	11765	protein_coding	596	1.82781	1.82846	4.28377	2.53044e-13	9.95727e-11
ENSG00000172818.9$OVOL1$3849$protein_coding	ENSG00000172818.9	OVOL1	3849	protein_coding	5017	4.33569	4.35936	2.01772	2.63537e-13	1.00739e-10
ENSG00000171848.14$RRM2$5323$protein_coding	ENSG00000171848.14	RRM2	5323	protein_coding	6241	3.55085	3.55646	3.17271	3.04915e-13	1.13318e-10
ENSG00000166920.12$C15orf48$1405$protein_coding	ENSG00000166920.12	C15orf48	1405	protein_coding	84419	3.24679	3.24793	5.03622	3.4386e-13	1.24338e-10
ENSG00000158270.11$COLEC12$7340$protein_coding	ENSG00000158270.11	COLEC12	7340	protein_coding	81035	4.57767	4.5849	3.96203	3.87014e-13	1.3626e-10
ENSG00000154310.16$TNIK$8523$protein_coding	ENSG00000154310.16	TNIK	8523	protein_coding	23043	3.09631	3.09784	4.41393	4.66928e-13	1.6018e-10
ENSG00000189057.10$FAM111B$3863$protein_coding	ENSG00000189057.10	FAM111B	3863	protein_coding	374393	3.23828	3.24658	2.31126	5.60502e-13	1.84498e-10
ENSG00000008853.16$RHOBTB2$6580$protein_coding	ENSG00000008853.16	RHOBTB2	6580	protein_coding	23221	1.94537	1.94588	4.97601	5.65396e-13	1.84498e-10
ENSG00000187210.12$GCNT1$6463$protein_coding	ENSG00000187210.12	GCNT1	6463	protein_coding	2650	2.122	2.12329	3.67978	7.01959e-13	2.23608e-10
ENSG00000101680.14$LAMA1$15872$protein_coding	ENSG00000101680.14	LAMA1	15872	protein_coding	284217	-2.33853	-2.34002	3.82171	7.82722e-13	2.43536e-10
ENSG00000072274.12$TFRC$7887$protein_coding	ENSG00000072274.12	TFRC	7887	protein_coding	7037	2.6064	2.60641	10.8446	8.77678e-13	2.66874e-10
ENSG00000143476.17$DTL$4916$protein_coding	ENSG00000143476.17	DTL	4916	protein_coding	51514	3.35008	3.36069	2.08819	9.83714e-13	2.92469e-10
ENSG00000175305.17$CCNE2$4397$protein_coding	ENSG00000175305.17	CCNE2	4397	protein_coding	9134	2.69853	2.70682	1.74097	1.15067e-12	3.34669e-10
ENSG00000277443.2$MARCKS$4275$protein_coding	ENSG00000277443.2	MARCKS	4275	protein_coding	4082	2.66882	2.66912	6.50011	1.22069e-12	3.47481e-10
ENSG00000139211.6$AMIGO2$3956$protein_coding	ENSG00000139211.6	AMIGO2	3956	protein_coding	347902	-3.23889	-3.24654	2.35411	1.28541e-12	3.5828e-10
ENSG00000135931.17$ARMC9$9661$protein_coding	ENSG00000135931.17	ARMC9	9661	protein_coding	80210	2.30654	2.3083	3.49512	1.34483e-12	3.67194e-10
ENSG00000232679.1$LINC01705$562$lincRNA	ENSG00000232679.1	LINC01705	562	lincRNA	107985307	-2.60028	-2.60106	5.02934	1.44418e-12	3.79624e-10
ENSG00000166033.11$HTRA1$2120$protein_coding	ENSG00000166033.11	HTRA1	2120	protein_coding	5654	-1.38672	-1.38678	7.16787	1.47368e-12	3.79624e-10
ENSG00000254416.5$AP000924.1$781$lincRNA	ENSG00000254416.5	AP000924.1	781	lincRNA	NA	-2.50459	-2.50708	3.1495	1.47548e-12	3.79624e-10
ENSG00000170312.15$CDK1$3931$protein_coding	ENSG00000170312.15	CDK1	3931	protein_coding	983	3.02347	3.02829	2.81394	1.82027e-12	4.59499e-10
ENSG00000075213.10$SEMA3A$9371$protein_coding	ENSG00000075213.10	SEMA3A	9371	protein_coding	10371	2.16421	2.16634	3.09009	1.87297e-12	4.64046e-10
ENSG00000131747.14$TOP2A$6437$protein_coding	ENSG00000131747.14	TOP2A	6437	protein_coding	7153	3.19456	3.19626	4.46389	1.94406e-12	4.72902e-10
ENSG00000003436.15$TFPI$11714$protein_coding	ENSG00000003436.15	TFPI	11714	protein_coding	7035	-1.46256	-1.46263	7.22853	2.05059e-12	4.89907e-10
ENSG00000143891.16$GALM$2790$protein_coding	ENSG00000143891.16	GALM	2790	protein_coding	130589	1.41118	1.41123	7.35532	2.49791e-12	5.86308e-10
ENSG00000157510.13$AFAP1L1$4721$protein_coding	ENSG00000157510.13	AFAP1L1	4721	protein_coding	134265	3.22133	3.22462	3.68876	2.74121e-12	6.32321e-10
ENSG00000112144.15$ICK$6259$protein_coding	ENSG00000112144.15	ICK	6259	protein_coding	NA	-1.36038	-1.36057	5.4793	2.82323e-12	6.40203e-10
ENSG00000047644.18$WWC3$7114$protein_coding	ENSG00000047644.18	WWC3	7114	protein_coding	55841	-1.88124	-1.88204	4.1101	3.18342e-12	7.0985e-10
ENSG00000180616.8$SSTR2$7852$protein_coding	ENSG00000180616.8	SSTR2	7852	protein_coding	6752	4.22645	4.25871	1.37504	3.36647e-12	7.3836e-10
ENSG00000165731.18$RET$6911$protein_coding	ENSG00000165731.18	RET	6911	protein_coding	5979	3.83748	3.84804	2.9661	4.09427e-12	8.83505e-10
ENSG00000187474.4$FPR3$2772$protein_coding	ENSG00000187474.4	FPR3	2772	protein_coding	2359	-1.39242	-1.39246	7.74881	4.35311e-12	9.24448e-10
ENSG00000260314.2$MRC1$5198$protein_coding	ENSG00000260314.2	MRC1	5198	protein_coding	4360	2.31951	2.31961	7.56294	4.77753e-12	9.98729e-10
ENSG00000163823.3$CCR1$2731$protein_coding	ENSG00000163823.3	CCR1	2731	protein_coding	1230	2.07162	2.07172	7.24646	4.99906e-12	1.02896e-09
ENSG00000096696.13$DSP$10093$protein_coding	ENSG00000096696.13	DSP	10093	protein_coding	1832	4.94301	4.95528	3.50918	5.12605e-12	1.03911e-09
ENSG00000158089.14$GALNT14$4567$protein_coding	ENSG00000158089.14	GALNT14	4567	protein_coding	79623	3.48241	3.51048	0.796517	5.48749e-12	1.09578e-09
ENSG00000213694.3$S1PR3$8754$protein_coding	ENSG00000213694.3	S1PR3	8754	protein_coding	1903	3.29482	3.30872	1.57877	5.62411e-12	1.10654e-09
ENSG00000110092.3$CCND1$4830$protein_coding	ENSG00000110092.3	CCND1	4830	protein_coding	595	2.55724	2.55749	6.72756	6.63179e-12	1.2859e-09
ENSG00000121152.9$NCAPH$3278$protein_coding	ENSG00000121152.9	NCAPH	3278	protein_coding	23397	3.06513	3.06608	5.23948	6.95047e-12	1.32261e-09
ENSG00000117115.12$PADI2$5984$protein_coding	ENSG00000117115.12	PADI2	5984	protein_coding	11240	2.53857	2.5389	6.2842	7.01885e-12	1.32261e-09
ENSG00000167588.12$GPD1$3991$protein_coding	ENSG00000167588.12	GPD1	3991	protein_coding	2819	2.79239	2.79751	2.9896	7.31398e-12	1.35908e-09
ENSG00000137673.8$MMP7$2323$protein_coding	ENSG00000137673.8	MMP7	2323	protein_coding	4316	5.22645	5.22666	9.77603	7.41925e-12	1.35976e-09
ENSG00000099377.13$HSD3B7$2495$protein_coding	ENSG00000099377.13	HSD3B7	2495	protein_coding	80270	2.61185	2.61248	5.6142	8.98045e-12	1.6098e-09
ENSG00000156113.22$KCNMA1$35644$protein_coding	ENSG00000156113.22	KCNMA1	35644	protein_coding	3778	3.04639	3.04744	5.22326	9.02422e-12	1.6098e-09
ENSG00000087245.12$MMP2$4933$protein_coding	ENSG00000087245.12	MMP2	4933	protein_coding	4313	-3.20514	-3.20821	3.72178	9.45943e-12	1.66523e-09
ENSG00000163629.12$PTPN13$9496$protein_coding	ENSG00000163629.12	PTPN13	9496	protein_coding	5783	2.32964	2.33138	3.59096	1.13428e-11	1.97085e-09
ENSG00000100526.19$CDKN3$1836$protein_coding	ENSG00000100526.19	CDKN3	1836	protein_coding	1033	2.6969	2.70814	1.23577	1.17196e-11	2.01021e-09
ENSG00000278330.1$AC018529.2$3125$antisense_RNA	ENSG00000278330.1	AC018529.2	3125	antisense_RNA	NA	-2.41459	-2.41712	3.14025	1.23508e-11	2.09166e-09
ENSG00000091409.14$ITGA6$6533$protein_coding	ENSG00000091409.14	ITGA6	6533	protein_coding	3655	2.13548	2.13556	7.8372	1.26311e-11	2.1124e-09
ENSG00000169436.16$COL22A1$7830$protein_coding	ENSG00000169436.16	COL22A1	7830	protein_coding	169044	2.79332	2.79559	4.41857	1.28958e-11	2.11938e-09
ENSG00000166926.8$MS4A6E$1057$protein_coding	ENSG00000166926.8	MS4A6E	1057	protein_coding	245802	3.53524	3.55842	1.13209	1.29897e-11	2.11938e-09
ENSG00000233384.2$AC096537.1$684$bidirectional_promoter_lncRNA	ENSG00000233384.2	AC096537.1	684	bidirectional_promoter_lncRNA	NA	4.49787	4.5621	0.552292	1.33543e-11	2.15262e-09
ENSG00000162739.13$SLAMF6$2746$protein_coding	ENSG00000162739.13	SLAMF6	2746	protein_coding	114836	2.75845	2.76194	3.0194	1.38498e-11	2.20592e-09
ENSG00000118785.13$SPP1$2321$protein_coding	ENSG00000118785.13	SPP1	2321	protein_coding	6696	2.43057	2.43058	11.6705	1.46006e-11	2.29813e-09
ENSG00000215458.8$AATBC$4874$antisense_RNA	ENSG00000215458.8	AATBC	4874	antisense_RNA	284837	-3.522	-3.52793	3.03028	1.52471e-11	2.37199e-09
ENSG00000135046.13$ANXA1$4561$protein_coding	ENSG00000135046.13	ANXA1	4561	protein_coding	301	-1.80124	-1.80125	10.195	1.62809e-11	2.5037e-09
ENSG00000141655.16$TNFRSF11A$8999$protein_coding	ENSG00000141655.16	TNFRSF11A	8999	protein_coding	8792	2.47731	2.48072	2.66351	1.67789e-11	2.53566e-09
ENSG00000006747.14$SCIN$11623$protein_coding	ENSG00000006747.14	SCIN	11623	protein_coding	85477	2.92417	2.92521	4.91201	1.69496e-11	2.53566e-09
ENSG00000175183.9$CSRP2$5873$protein_coding	ENSG00000175183.9	CSRP2	5873	protein_coding	1466	3.20398	3.22023	1.33252	1.70573e-11	2.53566e-09
ENSG00000067177.14$PHKA1$6350$protein_coding	ENSG00000067177.14	PHKA1	6350	protein_coding	5255	2.79423	2.80304	1.67283	1.75223e-11	2.57617e-09
ENSG00000133135.13$RNF128$3432$protein_coding	ENSG00000133135.13	RNF128	3432	protein_coding	79589	2.95444	2.96513	1.72765	2.26265e-11	3.29043e-09
ENSG00000102804.14$TSC22D1$8586$protein_coding	ENSG00000102804.14	TSC22D1	8586	protein_coding	8848	1.65109	1.65115	7.3561	2.40367e-11	3.45793e-09
ENSG00000129354.11$AP1M2$2214$protein_coding	ENSG00000129354.11	AP1M2	2214	protein_coding	10053	3.79898	3.82182	1.6433	2.49728e-11	3.55437e-09
ENSG00000154639.18$CXADR$6682$protein_coding	ENSG00000154639.18	CXADR	6682	protein_coding	1525	4.40024	4.41719	2.82492	2.67219e-11	3.74687e-09
ENSG00000198885.9$ITPRIPL1$4652$protein_coding	ENSG00000198885.9	ITPRIPL1	4652	protein_coding	150771	3.52178	3.53525	1.85187	2.68854e-11	3.74687e-09
ENSG00000179855.5$GIPC3$4335$protein_coding	ENSG00000179855.5	GIPC3	4335	protein_coding	126326	2.89544	2.89916	3.05394	2.7885e-11	3.77674e-09
ENSG00000035664.11$DAPK2$13612$protein_coding	ENSG00000035664.11	DAPK2	13612	protein_coding	23604	2.91828	2.92418	2.4918	2.80825e-11	3.77674e-09
ENSG00000156966.6$B3GNT7$3806$protein_coding	ENSG00000156966.6	B3GNT7	3806	protein_coding	93010	3.46415	3.55133	-0.657933	2.81079e-11	3.77674e-09
ENSG00000116679.15$IVNS1ABP$7929$protein_coding	ENSG00000116679.15	IVNS1ABP	7929	protein_coding	10625	1.15139	1.15144	7.38343	2.82289e-11	3.77674e-09
ENSG00000115884.10$SDC1$3595$protein_coding	ENSG00000115884.10	SDC1	3595	protein_coding	6382	4.97156	5.05289	1.0382	3.08075e-11	4.08093e-09
ENSG00000148154.9$UGCG$4615$protein_coding	ENSG00000148154.9	UGCG	4615	protein_coding	7357	1.40782	1.40792	6.54847	3.1901e-11	4.18435e-09
ENSG00000134830.5$C5AR2$6802$protein_coding	ENSG00000134830.5	C5AR2	6802	protein_coding	27202	1.58894	1.58988	3.507	3.27377e-11	4.19809e-09
ENSG00000085840.12$ORC1$3157$protein_coding	ENSG00000085840.12	ORC1	3157	protein_coding	4998	1.90702	1.91165	1.66721	3.29163e-11	4.19809e-09
ENSG00000183688.4$RFLNB$3621$protein_coding	ENSG00000183688.4	RFLNB	3621	protein_coding	359845	2.23325	2.23362	5.77527	3.29471e-11	4.19809e-09
ENSG00000080986.12$NDC80$3600$protein_coding	ENSG00000080986.12	NDC80	3600	protein_coding	10403	2.93246	2.94505	1.37477	4.10793e-11	5.1849e-09
ENSG00000178789.8$CD300LB$2720$protein_coding	ENSG00000178789.8	CD300LB	2720	protein_coding	124599	2.12191	2.12211	6.34912	4.44085e-11	5.53353e-09
ENSG00000065328.16$MCM10$5454$protein_coding	ENSG00000065328.16	MCM10	5454	protein_coding	55388	2.89812	2.91033	1.35676	4.46686e-11	5.53353e-09
ENSG00000156970.12$BUB1B$4476$protein_coding	ENSG00000156970.12	BUB1B	4476	protein_coding	701	2.85019	2.85539	2.52265	4.56408e-11	5.57584e-09
ENSG00000186281.12$GPAT2$5684$protein_coding	ENSG00000186281.12	GPAT2	5684	protein_coding	150763	2.54618	2.55008	3.05412	4.64716e-11	5.57584e-09
ENSG00000269446.2$AC006967.3$1093$lincRNA	ENSG00000269446.2	AC006967.3	1093	lincRNA	NA	-2.21585	-2.21778	3.7122	4.69862e-11	5.57584e-09
ENSG00000074416.13$MGLL$10102$protein_coding	ENSG00000074416.13	MGLL	10102	protein_coding	11343	2.15793	2.15804	7.40106	4.6996e-11	5.57584e-09
ENSG00000134247.9$PTGFRN$6352$protein_coding	ENSG00000134247.9	PTGFRN	6352	protein_coding	5738	2.09651	2.09795	3.51537	4.74381e-11	5.57584e-09
ENSG00000153721.18$CNKSR3$21564$protein_coding	ENSG00000153721.18	CNKSR3	21564	protein_coding	154043	2.73754	2.75018	1.22564	4.7511e-11	5.57584e-09
ENSG00000155719.16$OTOA$7209$protein_coding	ENSG00000155719.16	OTOA	7209	protein_coding	146183	3.89145	3.93173	0.735111	4.79275e-11	5.57584e-09
ENSG00000007968.6$E2F2$5457$protein_coding	ENSG00000007968.6	E2F2	5457	protein_coding	1870	2.60858	2.61519	1.90489	5.05849e-11	5.83427e-09
ENSG00000157456.7$CCNB2$2801$protein_coding	ENSG00000157456.7	CCNB2	2801	protein_coding	9133	2.36872	2.37313	2.21271	5.52644e-11	6.31951e-09
ENSG00000233901.5$LINC01503$1594$lincRNA	ENSG00000233901.5	LINC01503	1594	lincRNA	100506119	-2.18264	-2.18394	3.75044	6.13499e-11	6.95593e-09
ENSG00000169902.13$TPST1$2871$protein_coding	ENSG00000169902.13	TPST1	2871	protein_coding	8460	2.19088	2.19296	3.15665	6.34693e-11	7.13577e-09
ENSG00000125648.14$SLC25A23$4859$protein_coding	ENSG00000125648.14	SLC25A23	4859	protein_coding	79085	2.08435	2.08673	2.88096	6.48305e-11	7.22806e-09
ENSG00000153179.12$RASSF3$4226$protein_coding	ENSG00000153179.12	RASSF3	4226	protein_coding	283349	-1.38726	-1.3873	7.75046	6.82601e-11	7.54754e-09
ENSG00000179593.15$ALOX15B$3028$protein_coding	ENSG00000179593.15	ALOX15B	3028	protein_coding	247	2.79745	2.80048	3.27686	7.35791e-11	8.06897e-09
ENSG00000158292.6$GPR153$4082$protein_coding	ENSG00000158292.6	GPR153	4082	protein_coding	387509	-2.36303	-2.36918	1.93239	7.62684e-11	8.2959e-09
ENSG00000111012.9$CYP27B1$3440$protein_coding	ENSG00000111012.9	CYP27B1	3440	protein_coding	1594	2.68178	2.68446	3.3848	8.15862e-11	8.80275e-09
ENSG00000140479.16$PCSK6$13239$protein_coding	ENSG00000140479.16	PCSK6	13239	protein_coding	5046	3.18061	3.18312	3.94569	8.27011e-11	8.85166e-09
ENSG00000164850.14$GPER1$3149$protein_coding	ENSG00000164850.14	GPER1	3149	protein_coding	2852	2.90032	2.91067	1.84899	8.39339e-11	8.91232e-09
ENSG00000149573.8$MPZL2$4753$protein_coding	ENSG00000149573.8	MPZL2	4753	protein_coding	10205	2.93697	2.95649	1.00866	8.46118e-11	8.91355e-09
ENSG00000166923.10$GREM1$14606$protein_coding	ENSG00000166923.10	GREM1	14606	protein_coding	26585	3.21704	3.21731	7.3214	8.58147e-11	8.96965e-09
ENSG00000127824.13$TUBA4A$4079$protein_coding	ENSG00000127824.13	TUBA4A	4079	protein_coding	7277	1.61024	1.61107	3.71852	9.13286e-11	9.4355e-09
ENSG00000102760.12$RGCC$1032$protein_coding	ENSG00000102760.12	RGCC	1032	protein_coding	28984	1.43161	1.43166	7.58861	9.16821e-11	9.4355e-09
ENSG00000152926.14$ZNF117$10691$protein_coding	ENSG00000152926.14	ZNF117	10691	protein_coding	51351	-2.38026	-2.3805	6.51457	9.36835e-11	9.53478e-09
ENSG00000154229.11$PRKCA$11152$protein_coding	ENSG00000154229.11	PRKCA	11152	protein_coding	5578	1.15319	1.15331	5.84494	9.40721e-11	9.53478e-09
ENSG00000154065.16$ANKRD29$6391$protein_coding	ENSG00000154065.16	ANKRD29	6391	protein_coding	147463	2.10381	2.1062	2.8788	1.0468e-10	1.04711e-08
ENSG00000187498.14$COL4A1$8188$protein_coding	ENSG00000187498.14	COL4A1	8188	protein_coding	1282	-2.8503	-2.86046	2.26957	1.04875e-10	1.04711e-08
ENSG00000137804.12$NUSAP1$2875$protein_coding	ENSG00000137804.12	NUSAP1	2875	protein_coding	51203	1.84561	1.84664	3.67816	1.05962e-10	1.05012e-08
ENSG00000198901.13$PRC1$5525$protein_coding	ENSG00000198901.13	PRC1	5525	protein_coding	9055	2.39441	2.39671	3.17059	1.09096e-10	1.07323e-08
ENSG00000103528.16$SYT17$7538$protein_coding	ENSG00000103528.16	SYT17	7538	protein_coding	51760	2.86843	2.88245	1.19855	1.119e-10	1.09057e-08
ENSG00000138678.10$GPAT3$3468$protein_coding	ENSG00000138678.10	GPAT3	3468	protein_coding	84803	1.60683	1.60689	7.29634	1.12488e-10	1.09057e-08
ENSG00000162817.6$C1orf115$3413$protein_coding	ENSG00000162817.6	C1orf115	3413	protein_coding	79762	2.75283	2.76322	1.54269	1.17087e-10	1.12457e-08
ENSG00000161888.11$SPC24$2839$protein_coding	ENSG00000161888.11	SPC24	2839	protein_coding	147841	2.80776	2.82344	0.903982	1.17676e-10	1.12457e-08
ENSG00000165078.12$CPA6$2894$protein_coding	ENSG00000165078.12	CPA6	2894	protein_coding	57094	-2.7289	-2.74973	0.412589	1.2916e-10	1.22555e-08
ENSG00000238005.2$AL391832.2$1666$lincRNA	ENSG00000238005.2	AL391832.2	1666	lincRNA	NA	-2.14333	-2.14689	2.22198	1.38338e-10	1.30339e-08
ENSG00000105855.9$ITGB8$15156$protein_coding	ENSG00000105855.9	ITGB8	15156	protein_coding	3696	2.03738	2.03926	3.19394	1.40002e-10	1.30985e-08
ENSG00000020577.13$SAMD4A$12170$protein_coding	ENSG00000020577.13	SAMD4A	12170	protein_coding	23034	2.00009	2.00179	3.311	1.44935e-10	1.34659e-08
ENSG00000127951.6$FGL2$4604$protein_coding	ENSG00000127951.6	FGL2	4604	protein_coding	10875	2.31336	2.31352	6.96793	1.46464e-10	1.35141e-08
ENSG00000170873.18$MTSS1$7727$protein_coding	ENSG00000170873.18	MTSS1	7727	protein_coding	9788	2.721	2.72391	3.25198	1.61826e-10	1.48293e-08
ENSG00000118193.11$KIF14$7277$protein_coding	ENSG00000118193.11	KIF14	7277	protein_coding	9928	2.83166	2.83865	2.04518	1.64482e-10	1.49701e-08
ENSG00000100628.11$ASB2$5040$protein_coding	ENSG00000100628.11	ASB2	5040	protein_coding	51676	2.06632	2.06915	2.68719	1.78196e-10	1.61086e-08
ENSG00000156026.14$MCU$4533$protein_coding	ENSG00000156026.14	MCU	4533	protein_coding	90550	1.33966	1.33986	5.41228	1.80128e-10	1.61741e-08
ENSG00000122254.6$HS3ST2$2605$protein_coding	ENSG00000122254.6	HS3ST2	2605	protein_coding	9956	4.70064	4.73999	1.53435	1.87319e-10	1.67076e-08
ENSG00000169860.6$P2RY1$6747$protein_coding	ENSG00000169860.6	P2RY1	6747	protein_coding	5028	1.68606	1.68659	4.41087	1.89993e-10	1.67431e-08
ENSG00000281657.2$LINC00976$1983$lincRNA	ENSG00000281657.2	LINC00976	1983	lincRNA	106144608	-4.08975	-4.12448	1.16425	1.9022e-10	1.67431e-08
ENSG00000072571.19$HMMR$3936$protein_coding	ENSG00000072571.19	HMMR	3936	protein_coding	3161	2.56606	2.56989	2.61977	1.99058e-10	1.74065e-08
ENSG00000137310.11$TCF19$3538$protein_coding	ENSG00000137310.11	TCF19	3538	protein_coding	6941	2.06619	2.0686	2.832	2.01484e-10	1.75043e-08
ENSG00000157680.15$DGKI$15549$protein_coding	ENSG00000157680.15	DGKI	15549	protein_coding	9162	-2.47829	-2.49017	1.16255	2.05943e-10	1.77762e-08
ENSG00000169607.12$CKAP2L$5219$protein_coding	ENSG00000169607.12	CKAP2L	5219	protein_coding	150468	2.88208	2.89431	1.39424	2.14647e-10	1.84087e-08
ENSG00000163040.14$CCDC74A$3077$protein_coding	ENSG00000163040.14	CCDC74A	3077	protein_coding	90557	3.5672	3.62903	0.00159959	2.27474e-10	1.93846e-08
ENSG00000145040.3$UCN2$1481$protein_coding	ENSG00000145040.3	UCN2	1481	protein_coding	90226	-2.78222	-2.80852	0.168264	2.33995e-10	1.9814e-08
ENSG00000228278.3$ORM2$760$protein_coding	ENSG00000228278.3	ORM2	760	protein_coding	5005	4.46378	4.64791	-0.643815	2.36678e-10	1.99152e-08
ENSG00000074410.13$CA12$7313$protein_coding	ENSG00000074410.13	CA12	7313	protein_coding	771	4.34371	4.42408	0.435688	2.40791e-10	2.00182e-08
ENSG00000136999.4$NOV$2673$protein_coding	ENSG00000136999.4	NOV	2673	protein_coding	NA	-2.86642	-2.87149	2.65671	2.40895e-10	2.00182e-08
ENSG00000151491.12$EPS8$6200$protein_coding	ENSG00000151491.12	EPS8	6200	protein_coding	2059	1.48143	1.48174	4.98429	2.51471e-10	2.07681e-08
ENSG00000135678.11$CPM$7535$protein_coding	ENSG00000135678.11	CPM	7535	protein_coding	1368	1.72436	1.72439	8.51723	2.70437e-10	2.21974e-08
ENSG00000244405.7$ETV5$5802$protein_coding	ENSG00000244405.7	ETV5	5802	protein_coding	2119	1.64468	1.64541	3.96494	2.76262e-10	2.25373e-08
ENSG00000101187.15$SLCO4A1$4051$protein_coding	ENSG00000101187.15	SLCO4A1	4051	protein_coding	28231	3.07442	3.08253	2.27609	2.96559e-10	2.40465e-08
ENSG00000121742.16$GJB6$2646$protein_coding	ENSG00000121742.16	GJB6	2646	protein_coding	10804	4.59188	4.62553	2.1699	3.02313e-10	2.43654e-08
ENSG00000173926.5$MARCH3$5179$protein_coding	ENSG00000173926.5	MARCH3	5179	protein_coding	NA	2.22897	2.24093	0.688989	3.05993e-10	2.45143e-08
ENSG00000109089.7$CDR2L$3536$protein_coding	ENSG00000109089.7	CDR2L	3536	protein_coding	30850	-2.40376	-2.41819	0.62308	3.13834e-10	2.49928e-08
ENSG00000088325.15$TPX2$3605$protein_coding	ENSG00000088325.15	TPX2	3605	protein_coding	22974	2.50149	2.50431	2.99978	3.18062e-10	2.51796e-08
ENSG00000245248.7$USP2-AS1$4762$antisense_RNA	ENSG00000245248.7	USP2-AS1	4762	antisense_RNA	100499227	2.07645	2.08288	1.41738	3.1995e-10	2.518e-08
ENSG00000107104.18$KANK1$11908$protein_coding	ENSG00000107104.18	KANK1	11908	protein_coding	23189	1.66963	1.67016	4.45943	3.28653e-10	2.57138e-08
ENSG00000101003.9$GINS1$4068$protein_coding	ENSG00000101003.9	GINS1	4068	protein_coding	9837	1.75988	1.76212	2.47028	3.45361e-10	2.68639e-08
ENSG00000197635.9$DPP4$5009$protein_coding	ENSG00000197635.9	DPP4	5009	protein_coding	1803	3.24832	3.24937	5.40191	3.49513e-10	2.70297e-08
ENSG00000227825.4$SLC9A7P1$3311$transcribed_processed_pseudogene	ENSG00000227825.4	SLC9A7P1	3311	transcribed_processed_pseudogene	121456	2.52155	2.52455	2.93337	3.57173e-10	2.74634e-08
ENSG00000145386.9$CCNA2$2798$protein_coding	ENSG00000145386.9	CCNA2	2798	protein_coding	890	1.99362	1.99605	2.64101	3.89127e-10	2.97493e-08
ENSG00000172380.5$GNG12$4724$protein_coding	ENSG00000172380.5	GNG12	4724	protein_coding	55970	-2.37399	-2.37689	2.92637	4.29402e-10	3.26301e-08
ENSG00000072657.8$TRHDE$11950$protein_coding	ENSG00000072657.8	TRHDE	11950	protein_coding	29953	-3.1909	-3.19794	2.6546	4.31686e-10	3.26301e-08
ENSG00000164120.13$HPGD$5529$protein_coding	ENSG00000164120.13	HPGD	5529	protein_coding	3248	4.07189	4.07378	5.72941	4.41108e-10	3.3155e-08
ENSG00000119969.14$HELLS$10148$protein_coding	ENSG00000119969.14	HELLS	10148	protein_coding	3070	1.56438	1.56626	2.50157	4.52809e-10	3.38443e-08
ENSG00000039560.13$RAI14$7687$protein_coding	ENSG00000039560.13	RAI14	7687	protein_coding	26064	2.38204	2.38225	6.87315	4.58562e-10	3.40432e-08
ENSG00000159212.12$CLIC6$3860$protein_coding	ENSG00000159212.12	CLIC6	3860	protein_coding	54102	-3.70752	-3.77346	-0.227828	4.60559e-10	3.40432e-08
ENSG00000143546.9$S100A8$1006$protein_coding	ENSG00000143546.9	S100A8	1006	protein_coding	6279	2.99101	2.99118	7.94456	4.81707e-10	3.54108e-08
ENSG00000126787.12$DLGAP5$3667$protein_coding	ENSG00000126787.12	DLGAP5	3667	protein_coding	9787	2.96719	2.97379	2.31479	5.0651e-10	3.70306e-08
ENSG00000112984.11$KIF20A$3958$protein_coding	ENSG00000112984.11	KIF20A	3958	protein_coding	10112	3.25461	3.2641	2.13058	5.34333e-10	3.88524e-08
ENSG00000146376.10$ARHGAP18$4640$protein_coding	ENSG00000146376.10	ARHGAP18	4640	protein_coding	93663	1.29561	1.29566	7.36548	5.71222e-10	4.13102e-08
ENSG00000172985.10$SH3RF3$5803$protein_coding	ENSG00000172985.10	SH3RF3	5803	protein_coding	344558	2.27508	2.27584	4.73109	6.2076e-10	4.46513e-08
ENSG00000174514.12$MFSD4A$5790$protein_coding	ENSG00000174514.12	MFSD4A	5790	protein_coding	148808	3.72651	3.78452	0.230104	6.25637e-10	4.47615e-08
ENSG00000164050.12$PLXNB1$9733$protein_coding	ENSG00000164050.12	PLXNB1	9733	protein_coding	5364	-2.03874	-2.04092	2.8985	6.32778e-10	4.50316e-08
ENSG00000093009.9$CDC45$2846$protein_coding	ENSG00000093009.9	CDC45	2846	protein_coding	8318	2.78755	2.80428	0.81252	6.41817e-10	4.51845e-08
ENSG00000224397.5$SMIM25$2451$lincRNA	ENSG00000224397.5	SMIM25	2451	lincRNA	NA	-1.4605	-1.46059	6.76264	6.44369e-10	4.51845e-08
ENSG00000082781.11$ITGB5$6447$protein_coding	ENSG00000082781.11	ITGB5	6447	protein_coding	3693	1.39116	1.39122	7.33759	6.45059e-10	4.51845e-08
ENSG00000101425.12$BPI$5626$protein_coding	ENSG00000101425.12	BPI	5626	protein_coding	671	2.71228	2.71355	4.57262	6.54922e-10	4.56365e-08
ENSG00000099953.9$MMP11$5176$protein_coding	ENSG00000099953.9	MMP11	5176	protein_coding	4320	-3.12342	-3.16197	0.0204744	6.59166e-10	4.56942e-08
ENSG00000184661.13$CDCA2$3908$protein_coding	ENSG00000184661.13	CDCA2	3908	protein_coding	157313	2.38754	2.39553	1.42309	6.73477e-10	4.64456e-08
ENSG00000174371.16$EXO1$4140$protein_coding	ENSG00000174371.16	EXO1	4140	protein_coding	9156	2.60249	2.61303	1.23146	6.92477e-10	4.7511e-08
ENSG00000138160.5$KIF11$4860$protein_coding	ENSG00000138160.5	KIF11	4860	protein_coding	3832	2.02128	2.02277	3.3599	7.03353e-10	4.78842e-08
ENSG00000076716.8$GPC4$4960$protein_coding	ENSG00000076716.8	GPC4	4960	protein_coding	2239	1.85667	1.85677	7.07743	7.05075e-10	4.78842e-08
ENSG00000205693.3$MANSC4$1023$protein_coding	ENSG00000205693.3	MANSC4	1023	protein_coding	100287284	-2.84179	-2.86947	0.704011	7.43393e-10	5.02316e-08
ENSG00000071242.11$RPS6KA2$8243$protein_coding	ENSG00000071242.11	RPS6KA2	8243	protein_coding	6196	-1.30352	-1.30355	8.19835	7.52825e-10	5.05747e-08
ENSG00000245025.2$AC107959.1$2268$antisense_RNA	ENSG00000245025.2	AC107959.1	2268	antisense_RNA	NA	-2.62847	-2.6476	0.456724	7.56031e-10	5.05747e-08
ENSG00000158402.18$CDC25C$3047$protein_coding	ENSG00000158402.18	CDC25C	3047	protein_coding	995	2.6678	2.70097	-0.209697	7.62276e-10	5.07387e-08
ENSG00000188070.9$C11orf95$5948$protein_coding	ENSG00000188070.9	C11orf95	5948	protein_coding	65998	-2.311	-2.31409	2.68489	7.77698e-10	5.1509e-08
ENSG00000147155.10$EBP$2409$protein_coding	ENSG00000147155.10	EBP	2409	protein_coding	10682	1.40627	1.40667	4.55147	7.90602e-10	5.21057e-08
ENSG00000100003.17$SEC14L2$5985$protein_coding	ENSG00000100003.17	SEC14L2	5985	protein_coding	23541	1.99533	2.00031	1.75367	7.96487e-10	5.22363e-08
ENSG00000120437.8$ACAT2$4299$protein_coding	ENSG00000120437.8	ACAT2	4299	protein_coding	39	2.25066	2.25094	6.06347	8.03559e-10	5.2443e-08
ENSG00000185800.11$DMWD$5658$protein_coding	ENSG00000185800.11	DMWD	5658	protein_coding	1762	-2.17264	-2.18042	1.31848	8.08252e-10	5.24933e-08
ENSG00000011426.10$ANLN$6012$protein_coding	ENSG00000011426.10	ANLN	6012	protein_coding	54443	2.30471	2.30628	3.63899	8.34882e-10	5.39608e-08
ENSG00000177238.13$TRIM72$8500$protein_coding	ENSG00000177238.13	TRIM72	8500	protein_coding	493829	3.57845	3.64342	-0.166247	8.4387e-10	5.42795e-08
ENSG00000014257.15$ACPP$4193$protein_coding	ENSG00000014257.15	ACPP	4193	protein_coding	NA	1.40616	1.40697	3.53844	8.75893e-10	5.60697e-08
ENSG00000066279.17$ASPM$10887$protein_coding	ENSG00000066279.17	ASPM	10887	protein_coding	259266	2.72749	2.72983	3.52738	8.93341e-10	5.68173e-08
ENSG00000171017.10$LRRC8E$4329$protein_coding	ENSG00000171017.10	LRRC8E	4329	protein_coding	80131	-3.3117	-3.37834	-0.46309	8.96064e-10	5.68173e-08
ENSG00000081923.11$ATP8B1$6652$protein_coding	ENSG00000081923.11	ATP8B1	6652	protein_coding	5205	2.47618	2.4858	1.48704	9.13933e-10	5.757e-08
ENSG00000131153.8$GINS2$3264$protein_coding	ENSG00000131153.8	GINS2	3264	protein_coding	51659	2.40683	2.41927	0.828566	9.16541e-10	5.757e-08
ENSG00000134871.17$COL4A2$8706$protein_coding	ENSG00000134871.17	COL4A2	8706	protein_coding	1284	-1.85666	-1.85777	3.79921	9.84352e-10	6.15404e-08
ENSG00000113070.7$HBEGF$3018$protein_coding	ENSG00000113070.7	HBEGF	3018	protein_coding	1839	1.43077	1.43092	6.0192	9.95966e-10	6.19769e-08
ENSG00000145284.11$SCD5$4292$protein_coding	ENSG00000145284.11	SCD5	4292	protein_coding	79966	-2.14304	-2.14792	1.80886	1.01305e-09	6.24651e-08
ENSG00000109805.9$NCAPG$4921$protein_coding	ENSG00000109805.9	NCAPG	4921	protein_coding	64151	2.87573	2.8821	2.29273	1.01315e-09	6.24651e-08
ENSG00000185052.11$SLC24A3$3933$protein_coding	ENSG00000185052.11	SLC24A3	3933	protein_coding	57419	2.57604	2.58466	1.48445	1.07213e-09	6.57986e-08
ENSG00000213462.4$ERV3-1$4574$protein_coding	ENSG00000213462.4	ERV3-1	4574	protein_coding	2086	-2.46526	-2.46598	4.97189	1.11351e-09	6.80256e-08
ENSG00000164045.11$CDC25A$4117$protein_coding	ENSG00000164045.11	CDC25A	4117	protein_coding	993	2.2132	2.22282	0.983241	1.12779e-09	6.85853e-08
ENSG00000138180.15$CEP55$3271$protein_coding	ENSG00000138180.15	CEP55	3271	protein_coding	55165	2.24692	2.24934	2.95622	1.14262e-09	6.91725e-08
ENSG00000170522.9$ELOVL6$7297$protein_coding	ENSG00000170522.9	ELOVL6	7297	protein_coding	79071	-2.57445	-2.57683	3.51235	1.17688e-09	7.09257e-08
ENSG00000196139.13$AKR1C3$4532$protein_coding	ENSG00000196139.13	AKR1C3	4532	protein_coding	8644	2.13353	2.14573	0.589165	1.21202e-09	7.2716e-08
ENSG00000166250.11$CLMP$5097$protein_coding	ENSG00000166250.11	CLMP	5097	protein_coding	79827	3.79677	3.85846	0.0537927	1.28246e-09	7.65985e-08
ENSG00000179841.8$AKAP5$7512$protein_coding	ENSG00000179841.8	AKAP5	7512	protein_coding	9495	3.00948	3.02028	1.68161	1.32308e-09	7.86733e-08
ENSG00000176890.15$TYMS$2470$protein_coding	ENSG00000176890.15	TYMS	2470	protein_coding	7298	2.53151	2.54073	1.4471	1.37324e-09	8.12949e-08
ENSG00000132692.18$BCAN$4931$protein_coding	ENSG00000132692.18	BCAN	4931	protein_coding	63827	-7.22591	-18.3465	-0.368089	1.5103e-09	8.90143e-08
ENSG00000168792.4$ABHD15$3592$protein_coding	ENSG00000168792.4	ABHD15	3592	protein_coding	116236	-1.20412	-1.2045	4.26861	1.51819e-09	8.9087e-08
ENSG00000036565.14$SLC18A1$3910$protein_coding	ENSG00000036565.14	SLC18A1	3910	protein_coding	6570	-2.97886	-3.01333	-0.0437749	1.59256e-09	9.30431e-08
ENSG00000076003.4$MCM6$4118$protein_coding	ENSG00000076003.4	MCM6	4118	protein_coding	4175	1.22575	1.22613	4.32592	1.65159e-09	9.60721e-08
ENSG00000162702.7$ZNF281$4895$protein_coding	ENSG00000162702.7	ZNF281	4895	protein_coding	23528	0.989125	0.989204	6.2264	1.66864e-09	9.66439e-08
ENSG00000149633.11$KIAA1755$8083$protein_coding	ENSG00000149633.11	KIAA1755	8083	protein_coding	85449	2.37905	2.3881	2.02267	1.70725e-09	9.7937e-08
ENSG00000172345.13$STARD5$6339$protein_coding	ENSG00000172345.13	STARD5	6339	protein_coding	80765	1.5792	1.58107	2.55281	1.7086e-09	9.7937e-08
ENSG00000243927.5$MRPS6$4299$protein_coding	ENSG00000243927.5	MRPS6	4299	protein_coding	64968	1.58525	1.58548	5.49801	1.71293e-09	9.7937e-08
ENSG00000152270.8$PDE3B$11707$protein_coding	ENSG00000152270.8	PDE3B	11707	protein_coding	5140	1.32187	1.32201	5.9073	1.73352e-09	9.86925e-08
ENSG00000101412.12$E2F1$2503$protein_coding	ENSG00000101412.12	E2F1	2503	protein_coding	1869	2.1891	2.19515	1.73499	1.76543e-09	1.00083e-07
ENSG00000133048.12$CHI3L1$3408$protein_coding	ENSG00000133048.12	CHI3L1	3408	protein_coding	1116	1.86104	1.86105	11.9487	1.78261e-09	1.00631e-07
ENSG00000150687.11$PRSS23$11725$protein_coding	ENSG00000150687.11	PRSS23	11725	protein_coding	11098	3.27919	3.32511	0.0417723	1.84364e-09	1.03639e-07
ENSG00000198121.13$LPAR1$4159$protein_coding	ENSG00000198121.13	LPAR1	4159	protein_coding	1902	2.0096	2.01013	4.82467	1.85849e-09	1.04037e-07
ENSG00000181826.9$RELL1$1947$protein_coding	ENSG00000181826.9	RELL1	1947	protein_coding	768211	1.4192	1.41966	4.29926	1.8901e-09	1.05365e-07
ENSG00000237649.7$KIFC1$3345$protein_coding	ENSG00000237649.7	KIFC1	3345	protein_coding	3833	3.06934	3.08311	1.52467	1.90418e-09	1.0571e-07
ENSG00000166313.18$APBB1$5244$protein_coding	ENSG00000166313.18	APBB1	5244	protein_coding	322	2.57333	2.57533	3.84271	1.92169e-09	1.06241e-07
ENSG00000267534.2$S1PR2$3582$protein_coding	ENSG00000267534.2	S1PR2	3582	protein_coding	9294	1.2561	1.25653	4.22346	2.00477e-09	1.10378e-07
ENSG00000136478.7$TEX2$9094$protein_coding	ENSG00000136478.7	TEX2	9094	protein_coding	55852	1.24254	1.24261	6.85738	2.02284e-09	1.10916e-07
ENSG00000100600.14$LGMN$3899$protein_coding	ENSG00000100600.14	LGMN	3899	protein_coding	5641	1.36476	1.36484	7.40102	2.14182e-09	1.16961e-07
ENSG00000184792.15$OSBP2$6700$protein_coding	ENSG00000184792.15	OSBP2	6700	protein_coding	23762	3.20643	3.21478	2.20929	2.20593e-09	1.19972e-07
ENSG00000169418.9$NPR1$5003$protein_coding	ENSG00000169418.9	NPR1	5003	protein_coding	4881	4.09256	4.15578	0.335747	2.2364e-09	1.21137e-07
ENSG00000148773.13$MKI67$12807$protein_coding	ENSG00000148773.13	MKI67	12807	protein_coding	4288	3.08303	3.08499	4.22426	2.31406e-09	1.24838e-07
ENSG00000078401.6$EDN1$2033$protein_coding	ENSG00000078401.6	EDN1	2033	protein_coding	1906	3.60623	3.63979	0.741312	2.39837e-09	1.28193e-07
ENSG00000106366.8$SERPINE1$3190$protein_coding	ENSG00000106366.8	SERPINE1	3190	protein_coding	5054	-1.20111	-1.20124	5.86123	2.40039e-09	1.28193e-07
ENSG00000165244.6$ZNF367$3646$protein_coding	ENSG00000165244.6	ZNF367	3646	protein_coding	195828	2.35554	2.3644	1.26004	2.40499e-09	1.28193e-07
ENSG00000186417.13$GLDN$7144$protein_coding	ENSG00000186417.13	GLDN	7144	protein_coding	342035	3.48255	3.50741	1.31979	2.49468e-09	1.32446e-07
ENSG00000139734.17$DIAPH3$7259$protein_coding	ENSG00000139734.17	DIAPH3	7259	protein_coding	81624	3.07931	3.09735	0.99672	2.61539e-09	1.38306e-07
ENSG00000085831.15$TTC39A$9362$protein_coding	ENSG00000085831.15	TTC39A	9362	protein_coding	22996	-3.03057	-3.06056	0.277588	2.64838e-09	1.39499e-07
ENSG00000140090.17$SLC24A4$14412$protein_coding	ENSG00000140090.17	SLC24A4	14412	protein_coding	123041	1.85411	1.85567	3.2115	2.79892e-09	1.4685e-07
ENSG00000112137.17$PHACTR1$11198$protein_coding	ENSG00000112137.17	PHACTR1	11198	protein_coding	221692	-2.95309	-2.95928	2.3919	2.88904e-09	1.50986e-07
ENSG00000155629.14$PIK3AP1$5691$protein_coding	ENSG00000155629.14	PIK3AP1	5691	protein_coding	118788	1.09938	1.0994	8.54089	2.91547e-09	1.51687e-07
ENSG00000183780.12$SLC35F3$3195$protein_coding	ENSG00000183780.12	SLC35F3	3195	protein_coding	148641	3.43436	3.5155	-0.451587	2.92796e-09	1.51687e-07
ENSG00000144354.13$CDCA7$3934$protein_coding	ENSG00000144354.13	CDCA7	3934	protein_coding	83879	2.87047	2.91314	-0.132523	2.93645e-09	1.51687e-07
ENSG00000089057.14$SLC23A2$7515$protein_coding	ENSG00000089057.14	SLC23A2	7515	protein_coding	9962	1.13894	1.13902	6.37135	2.9826e-09	1.53478e-07
ENSG00000036672.15$USP2$4538$protein_coding	ENSG00000036672.15	USP2	4538	protein_coding	9099	1.51385	1.51436	4.36437	3.0778e-09	1.57453e-07
ENSG00000141753.6$IGFBP4$2200$protein_coding	ENSG00000141753.6	IGFBP4	2200	protein_coding	3487	-2.74486	-2.76648	0.421663	3.08339e-09	1.57453e-07
ENSG00000117650.12$NEK2$3095$protein_coding	ENSG00000117650.12	NEK2	3095	protein_coding	4751	3.20102	3.222	0.862137	3.16906e-09	1.61212e-07
ENSG00000051180.16$RAD51$3046$protein_coding	ENSG00000051180.16	RAD51	3046	protein_coding	5888	1.98838	1.99754	0.830437	3.18959e-09	1.61642e-07
ENSG00000134215.15$VAV3$7271$protein_coding	ENSG00000134215.15	VAV3	7271	protein_coding	10451	1.39495	1.39515	5.45057	3.27118e-09	1.65151e-07
ENSG00000011201.11$ANOS1$7131$protein_coding	ENSG00000011201.11	ANOS1	7131	protein_coding	3730	-2.16251	-2.16301	5.12115	3.30165e-09	1.66063e-07
ENSG00000274267.1$HIST1H3B$411$protein_coding	ENSG00000274267.1	HIST1H3B	411	protein_coding	NA	3.07514	3.07931	3.41242	3.36662e-09	1.68697e-07
ENSG00000171320.14$ESCO2$7973$protein_coding	ENSG00000171320.14	ESCO2	7973	protein_coding	157570	2.31424	2.31912	2.04804	3.5528e-09	1.77362e-07
ENSG00000120217.13$CD274$4108$protein_coding	ENSG00000120217.13	CD274	4108	protein_coding	29126	1.60657	1.60675	5.887	3.67824e-09	1.82941e-07
ENSG00000242048.3$AC093583.1$2390$processed_transcript	ENSG00000242048.3	AC093583.1	2390	processed_transcript	NA	-2.19463	-2.20043	1.71576	3.76936e-09	1.86779e-07
ENSG00000151693.10$ASAP2$7257$protein_coding	ENSG00000151693.10	ASAP2	7257	protein_coding	8853	1.922	1.92333	3.51665	3.97545e-09	1.96264e-07
ENSG00000135919.12$SERPINE2$8891$protein_coding	ENSG00000135919.12	SERPINE2	8891	protein_coding	5270	3.55525	3.62342	-0.24584	4.05866e-09	1.99635e-07
ENSG00000228651.1$AC074327.1$650$antisense_RNA	ENSG00000228651.1	AC074327.1	650	antisense_RNA	NA	-2.6614	-2.68308	0.374259	4.14254e-09	2.03015e-07
ENSG00000230526.1$AC073370.1$525$lincRNA	ENSG00000230526.1	AC073370.1	525	lincRNA	NA	-2.06964	-2.07768	1.04433	4.27251e-09	2.0862e-07
ENSG00000138640.14$FAM13A$13215$protein_coding	ENSG00000138640.14	FAM13A	13215	protein_coding	10144	1.34676	1.34697	5.30343	4.33171e-09	2.10742e-07
ENSG00000160179.18$ABCG1$6121$protein_coding	ENSG00000160179.18	ABCG1	6121	protein_coding	9619	-1.51952	-1.51974	5.50776	4.42835e-09	2.14662e-07
ENSG00000175906.4$ARL4D$1612$protein_coding	ENSG00000175906.4	ARL4D	1612	protein_coding	379	2.51017	2.51651	1.88725	4.87347e-09	2.35387e-07
ENSG00000145358.6$DDIT4L$2994$protein_coding	ENSG00000145358.6	DDIT4L	2994	protein_coding	115265	2.43653	2.44471	1.8451	5.01017e-09	2.40717e-07
ENSG00000101197.12$BIRC7$1562$protein_coding	ENSG00000101197.12	BIRC7	1562	protein_coding	79444	-3.79431	-3.84417	0.448427	5.01981e-09	2.40717e-07
ENSG00000205517.12$RGL3$4358$protein_coding	ENSG00000205517.12	RGL3	4358	protein_coding	57139	-2.27893	-2.28759	1.22626	5.12354e-09	2.44814e-07
ENSG00000169679.14$BUB1$6032$protein_coding	ENSG00000169679.14	BUB1	6032	protein_coding	699	1.71374	1.71518	3.05754	5.19775e-09	2.47476e-07
ENSG00000151012.13$SLC7A11$9645$protein_coding	ENSG00000151012.13	SLC7A11	9645	protein_coding	23657	-1.86938	-1.86961	6.4851	5.31537e-09	2.52178e-07
ENSG00000178999.12$AURKB$2241$protein_coding	ENSG00000178999.12	AURKB	2241	protein_coding	9212	2.83019	2.85151	0.574428	5.34601e-09	2.52736e-07
ENSG00000111305.18$GSG1$3005$protein_coding	ENSG00000111305.18	GSG1	3005	protein_coding	83445	-2.219	-2.22768	1.05226	5.41725e-09	2.54579e-07
ENSG00000123700.4$KCNJ2$5577$protein_coding	ENSG00000123700.4	KCNJ2	5577	protein_coding	3759	2.93256	2.93395	4.4438	5.42305e-09	2.54579e-07
ENSG00000136492.8$BRIP1$7991$protein_coding	ENSG00000136492.8	BRIP1	7991	protein_coding	83990	1.76122	1.76431	1.99908	5.49101e-09	2.56868e-07
ENSG00000182704.7$TSKU$4131$protein_coding	ENSG00000182704.7	TSKU	4131	protein_coding	25987	1.66446	1.66814	1.87918	5.6565e-09	2.63687e-07
ENSG00000033867.16$SLC4A7$9616$protein_coding	ENSG00000033867.16	SLC4A7	9616	protein_coding	9497	1.12614	1.1262	6.80953	5.7184e-09	2.65647e-07
ENSG00000100162.14$CENPM$1778$protein_coding	ENSG00000100162.14	CENPM	1778	protein_coding	79019	2.92448	2.96562	-0.0934435	5.74305e-09	2.6587e-07
ENSG00000005187.11$ACSM3$7822$protein_coding	ENSG00000005187.11	ACSM3	7822	protein_coding	6296	-1.62771	-1.62851	3.80942	5.85364e-09	2.69658e-07
ENSG00000157870.14$FAM213B$3371$protein_coding	ENSG00000157870.14	FAM213B	3371	protein_coding	NA	1.2692	1.26961	4.39946	5.8652e-09	2.69658e-07
ENSG00000024526.16$DEPDC1$5904$protein_coding	ENSG00000024526.16	DEPDC1	5904	protein_coding	55635	3.06613	3.0798	1.38471	6.04021e-09	2.7581e-07
ENSG00000166347.18$CYB5A$9313$protein_coding	ENSG00000166347.18	CYB5A	9313	protein_coding	1528	1.09401	1.09418	5.30641	6.04023e-09	2.7581e-07
ENSG00000092853.13$CLSPN$5411$protein_coding	ENSG00000092853.13	CLSPN	5411	protein_coding	63967	2.18835	2.19336	1.91785	6.16948e-09	2.80753e-07
ENSG00000179776.17$CDH5$5972$protein_coding	ENSG00000179776.17	CDH5	5972	protein_coding	1003	-4.52175	-4.6404	-0.132642	6.26818e-09	2.84278e-07
ENSG00000197879.14$MYO1C$8152$protein_coding	ENSG00000197879.14	MYO1C	8152	protein_coding	4641	-1.21634	-1.2165	5.80668	6.32611e-09	2.85936e-07
ENSG00000157379.13$DHRS1$5002$protein_coding	ENSG00000157379.13	DHRS1	5002	protein_coding	115817	1.14871	1.14912	4.16641	6.5058e-09	2.93068e-07
ENSG00000157800.17$SLC37A3$10588$protein_coding	ENSG00000157800.17	SLC37A3	10588	protein_coding	84255	-1.63054	-1.6325	2.50072	6.64469e-09	2.9832e-07
ENSG00000164611.12$PTTG1$2013$protein_coding	ENSG00000164611.12	PTTG1	2013	protein_coding	9232	1.78276	1.78471	2.69644	6.80475e-09	3.04484e-07
ENSG00000129810.14$SGO1$3828$protein_coding	ENSG00000129810.14	SGO1	3828	protein_coding	151648	2.36469	2.38268	0.263031	7.06718e-09	3.14324e-07
ENSG00000174136.11$RGMB$6671$protein_coding	ENSG00000174136.11	RGMB	6671	protein_coding	285704	-1.97258	-1.98396	0.580764	7.07514e-09	3.14324e-07
ENSG00000180953.11$ST20$1614$protein_coding	ENSG00000180953.11	ST20	1614	protein_coding	400410	1.65826	1.66039	2.43264	7.09514e-09	3.14324e-07
ENSG00000141750.6$STAC2$3362$protein_coding	ENSG00000141750.6	STAC2	3362	protein_coding	342667	3.36806	3.40267	0.502993	7.23045e-09	3.18769e-07
ENSG00000051341.13$POLQ$9400$protein_coding	ENSG00000051341.13	POLQ	9400	protein_coding	10721	2.04267	2.0463	2.14559	7.24312e-09	3.18769e-07
ENSG00000273983.1$HIST1H3G$2411$protein_coding	ENSG00000273983.1	HIST1H3G	2411	protein_coding	NA	3.00841	3.01711	2.13831	7.42805e-09	3.25352e-07
ENSG00000138100.13$TRIM54$2764$protein_coding	ENSG00000138100.13	TRIM54	2764	protein_coding	57159	3.74116	3.7744	1.10793	7.45841e-09	3.25352e-07
ENSG00000092470.11$WDR76$4078$protein_coding	ENSG00000092470.11	WDR76	4078	protein_coding	79968	1.53148	1.5328	2.94912	7.46565e-09	3.25352e-07
ENSG00000231574.5$LINC02015$3005$lincRNA	ENSG00000231574.5	LINC02015	3005	lincRNA	102724550	-2.516	-2.53005	0.763294	7.50117e-09	3.25838e-07
ENSG00000137807.13$KIF23$6377$protein_coding	ENSG00000137807.13	KIF23	6377	protein_coding	9493	2.22507	2.22889	2.33872	7.70059e-09	3.33399e-07
ENSG00000182667.14$NTM$6956$protein_coding	ENSG00000182667.14	NTM	6956	protein_coding	50863	3.19899	3.25006	0.105786	7.72506e-09	3.33399e-07
ENSG00000064763.10$FAR2$5411$protein_coding	ENSG00000064763.10	FAR2	5411	protein_coding	55711	1.96116	1.96145	5.62112	7.7755e-09	3.34497e-07
ENSG00000115590.13$IL1R2$3073$protein_coding	ENSG00000115590.13	IL1R2	3073	protein_coding	7850	2.58202	2.58517	2.91917	7.97489e-09	3.41975e-07
ENSG00000089685.14$BIRC5$3815$protein_coding	ENSG00000089685.14	BIRC5	3815	protein_coding	332	2.69239	2.69996	1.86596	8.04923e-09	3.44059e-07
ENSG00000115902.10$SLC1A4$6939$protein_coding	ENSG00000115902.10	SLC1A4	6939	protein_coding	6509	1.7743	1.77441	6.78434	8.21045e-09	3.49833e-07
ENSG00000102221.13$JADE3$5137$protein_coding	ENSG00000102221.13	JADE3	5137	protein_coding	9767	-2.0927	-2.10688	0.236516	8.42564e-09	3.57862e-07
ENSG00000165304.7$MELK$3087$protein_coding	ENSG00000165304.7	MELK	3087	protein_coding	9833	2.10817	2.11302	1.82804	8.72682e-09	3.69481e-07
ENSG00000113719.15$ERGIC1$14139$protein_coding	ENSG00000113719.15	ERGIC1	14139	protein_coding	57222	1.16232	1.16238	6.91179	8.88571e-09	3.74542e-07
ENSG00000167749.11$KLK4$1935$protein_coding	ENSG00000167749.11	KLK4	1935	protein_coding	9622	2.67889	2.69344	1.02076	8.90234e-09	3.74542e-07
ENSG00000175063.16$UBE2C$1286$protein_coding	ENSG00000175063.16	UBE2C	1286	protein_coding	11065	2.58199	2.59255	1.25556	8.94959e-09	3.7535e-07
ENSG00000143228.12$NUF2$3362$protein_coding	ENSG00000143228.12	NUF2	3362	protein_coding	83540	2.57185	2.58619	0.774133	9.40019e-09	3.93016e-07
ENSG00000143179.14$UCK2$6756$protein_coding	ENSG00000143179.14	UCK2	6756	protein_coding	7371	1.07742	1.07766	4.71935	9.72792e-09	4.05451e-07
ENSG00000123485.11$HJURP$3821$protein_coding	ENSG00000123485.11	HJURP	3821	protein_coding	55355	2.85165	2.86384	1.36688	9.78357e-09	4.05686e-07
ENSG00000140534.13$TICRR$8402$protein_coding	ENSG00000140534.13	TICRR	8402	protein_coding	90381	2.81891	2.84755	0.214724	9.7942e-09	4.05686e-07
ENSG00000144136.10$SLC20A1$5577$protein_coding	ENSG00000144136.10	SLC20A1	5577	protein_coding	6574	1.13716	1.13722	6.646	1.01752e-08	4.20167e-07
ENSG00000151718.15$WWC2$9966$protein_coding	ENSG00000151718.15	WWC2	9966	protein_coding	80014	-1.14595	-1.14629	4.33101	1.0564e-08	4.34879e-07
ENSG00000001084.10$GCLC$8463$protein_coding	ENSG00000001084.10	GCLC	8463	protein_coding	2729	1.16326	1.1633	7.34171	1.06452e-08	4.36878e-07
ENSG00000257838.5$AC106788.1$2661$transcribed_unprocessed_pseudogene	ENSG00000257838.5	AC106788.1	2661	transcribed_unprocessed_pseudogene	NA	3.33913	3.39007	-0.0496236	1.08037e-08	4.41445e-07
ENSG00000136160.14$EDNRB$5014$protein_coding	ENSG00000136160.14	EDNRB	5014	protein_coding	1910	3.83041	3.9052	-0.189677	1.08225e-08	4.41445e-07
ENSG00000265107.2$GJA5$3292$protein_coding	ENSG00000265107.2	GJA5	3292	protein_coding	2702	3.48117	3.51693	0.656163	1.08994e-08	4.43231e-07
ENSG00000121621.6$KIF18A$4668$protein_coding	ENSG00000121621.6	KIF18A	4668	protein_coding	81930	2.03835	2.04441	1.38184	1.10427e-08	4.47697e-07
ENSG00000090889.11$KIF4A$4533$protein_coding	ENSG00000090889.11	KIF4A	4533	protein_coding	24137	3.08455	3.09792	1.41921	1.19119e-08	4.80075e-07
ENSG00000146670.9$CDCA5$3925$protein_coding	ENSG00000146670.9	CDCA5	3925	protein_coding	113130	2.13089	2.13763	1.38795	1.19131e-08	4.80075e-07
ENSG00000156802.12$ATAD2$7118$protein_coding	ENSG00000156802.12	ATAD2	7118	protein_coding	29028	1.28572	1.28609	4.42978	1.20459e-08	4.83968e-07
ENSG00000283839.1$AC096667.1$3465$antisense_RNA	ENSG00000283839.1	AC096667.1	3465	antisense_RNA	NA	-1.55979	-1.56092	3.24703	1.21733e-08	4.87623e-07
ENSG00000171488.14$LRRC8C$11724$protein_coding	ENSG00000171488.14	LRRC8C	11724	protein_coding	84230	1.41246	1.41296	4.22994	1.23477e-08	4.92111e-07
ENSG00000100505.13$TRIM9$8945$protein_coding	ENSG00000100505.13	TRIM9	8945	protein_coding	114088	2.37773	2.39342	0.600161	1.23589e-08	4.92111e-07
ENSG00000234807.5$LINC01135$996$lincRNA	ENSG00000234807.5	LINC01135	996	lincRNA	100131060	-2.96698	-2.98446	0.978572	1.29802e-08	5.15317e-07
ENSG00000115718.17$PROC$2495$protein_coding	ENSG00000115718.17	PROC	2495	protein_coding	5624	2.86929	2.89783	0.198062	1.30678e-08	5.16486e-07
ENSG00000177706.8$FAM20C$4629$protein_coding	ENSG00000177706.8	FAM20C	4629	protein_coding	56975	2.00972	2.00987	6.78826	1.31251e-08	5.16486e-07
ENSG00000132329.10$RAMP1$1234$protein_coding	ENSG00000132329.10	RAMP1	1234	protein_coding	10267	3.83854	3.91787	-0.0711297	1.31254e-08	5.16486e-07
ENSG00000132514.13$CLEC10A$2469$protein_coding	ENSG00000132514.13	CLEC10A	2469	protein_coding	10462	2.33049	2.33457	2.43507	1.36699e-08	5.34921e-07
ENSG00000246363.2$LINC02458$2941$lincRNA	ENSG00000246363.2	LINC02458	2941	lincRNA	728084	3.09559	3.11724	0.871769	1.36739e-08	5.34921e-07
ENSG00000176046.8$NUPR1$5674$protein_coding	ENSG00000176046.8	NUPR1	5674	protein_coding	26471	-2.62052	-2.62142	4.87864	1.39016e-08	5.42242e-07
ENSG00000115525.17$ST3GAL5$16318$protein_coding	ENSG00000115525.17	ST3GAL5	16318	protein_coding	8869	1.06092	1.06102	6.04862	1.4058e-08	5.46751e-07
ENSG00000164171.10$ITGA2$7910$protein_coding	ENSG00000164171.10	ITGA2	7910	protein_coding	3673	3.13766	3.19082	-0.364276	1.42618e-08	5.5307e-07
ENSG00000214814.7$FER1L6$6051$protein_coding	ENSG00000214814.7	FER1L6	6051	protein_coding	654463	3.58516	3.60817	1.65789	1.45912e-08	5.64209e-07
ENSG00000119915.4$ELOVL3$1371$protein_coding	ENSG00000119915.4	ELOVL3	1371	protein_coding	83401	-1.97577	-1.98265	1.19335	1.46506e-08	5.64871e-07
ENSG00000103811.15$CTSH$5892$protein_coding	ENSG00000103811.15	CTSH	5892	protein_coding	1512	1.41832	1.41834	8.78286	1.49471e-08	5.74648e-07
ENSG00000259642.2$ST20-AS1$4223$antisense_RNA	ENSG00000259642.2	ST20-AS1	4223	antisense_RNA	283687	1.27059	1.2717	2.88813	1.53647e-08	5.89011e-07
ENSG00000104067.16$TJP1$11265$protein_coding	ENSG00000104067.16	TJP1	11265	protein_coding	7082	-1.49782	-1.49915	3.06839	1.55908e-08	5.95968e-07
ENSG00000167552.13$TUBA1A$3421$protein_coding	ENSG00000167552.13	TUBA1A	3421	protein_coding	7846	1.42785	1.4279	7.43935	1.58349e-08	6.03577e-07
ENSG00000163993.6$S100P$1280$protein_coding	ENSG00000163993.6	S100P	1280	protein_coding	6286	-2.38105	-2.39285	1.15677	1.61542e-08	6.13999e-07
ENSG00000154839.9$SKA1$2950$protein_coding	ENSG00000154839.9	SKA1	2950	protein_coding	220134	2.62799	2.6451	0.584486	1.64552e-08	6.23667e-07
ENSG00000102962.4$CCL22$2929$protein_coding	ENSG00000102962.4	CCL22	2929	protein_coding	6367	2.20414	2.20417	9.6644	1.65331e-08	6.24849e-07
ENSG00000105699.16$LSR$2916$protein_coding	ENSG00000105699.16	LSR	2916	protein_coding	51599	2.38667	2.39554	1.52654	1.72845e-08	6.51406e-07
ENSG00000165092.12$ALDH1A1$2849$protein_coding	ENSG00000165092.12	ALDH1A1	2849	protein_coding	216	-1.8631	-1.86315	8.36792	1.76434e-08	6.63064e-07
ENSG00000169570.9$DTWD2$4617$protein_coding	ENSG00000169570.9	DTWD2	4617	protein_coding	285605	-1.27855	-1.27937	3.28304	1.82343e-08	6.83353e-07
ENSG00000118557.15$PMFBP1$5691$protein_coding	ENSG00000118557.15	PMFBP1	5691	protein_coding	83449	2.09906	2.1002	3.94413	1.86451e-08	6.96794e-07
ENSG00000138778.11$CENPE$9444$protein_coding	ENSG00000138778.11	CENPE	9444	protein_coding	1062	1.26353	1.26414	3.67683	1.89343e-08	7.05631e-07
ENSG00000240184.6$PCDHGC3$5432$protein_coding	ENSG00000240184.6	PCDHGC3	5432	protein_coding	5098	2.34429	2.35398	1.09445	1.90861e-08	7.09314e-07
ENSG00000083720.12$OXCT1$4194$protein_coding	ENSG00000083720.12	OXCT1	4194	protein_coding	5019	1.87123	1.87406	2.26352	1.95268e-08	7.23683e-07
ENSG00000153012.11$LGI2$6428$protein_coding	ENSG00000153012.11	LGI2	6428	protein_coding	55203	3.92678	3.95439	1.79431	2.10002e-08	7.76138e-07
ENSG00000112576.12$CCND3$5802$protein_coding	ENSG00000112576.12	CCND3	5802	protein_coding	896	1.17293	1.17312	5.33799	2.11397e-08	7.79139e-07
ENSG00000124225.15$PMEPA1$5619$protein_coding	ENSG00000124225.15	PMEPA1	5619	protein_coding	56937	-1.63667	-1.63775	3.38868	2.12665e-08	7.81661e-07
ENSG00000105976.14$MET$7039$protein_coding	ENSG00000105976.14	MET	7039	protein_coding	4233	2.59003	2.5949	2.38695	2.13451e-08	7.82399e-07
ENSG00000163808.16$KIF15$5285$protein_coding	ENSG00000163808.16	KIF15	5285	protein_coding	56992	2.52211	2.52827	1.93485	2.14832e-08	7.8531e-07
ENSG00000105419.17$MEIS3$5122$protein_coding	ENSG00000105419.17	MEIS3	5122	protein_coding	56917	-2.75233	-2.76619	1.07684	2.16724e-08	7.9007e-07
ENSG00000122966.15$CIT$13230$protein_coding	ENSG00000122966.15	CIT	13230	protein_coding	11113	2.31361	2.31906	1.89151	2.20561e-08	8.01872e-07
ENSG00000170542.5$SERPINB9$4118$protein_coding	ENSG00000170542.5	SERPINB9	4118	protein_coding	5272	2.24004	2.24183	3.37864	2.27007e-08	8.23071e-07
ENSG00000006283.17$CACNA1G$9709$protein_coding	ENSG00000006283.17	CACNA1G	9709	protein_coding	8913	-2.54657	-2.58233	-0.451416	2.36031e-08	8.5228e-07
ENSG00000172935.8$MRGPRF$2746$protein_coding	ENSG00000172935.8	MRGPRF	2746	protein_coding	116535	2.54671	2.57049	0.609415	2.36805e-08	8.5228e-07
ENSG00000163710.7$PCOLCE2$3480$protein_coding	ENSG00000163710.7	PCOLCE2	3480	protein_coding	26577	3.84478	3.91055	0.149767	2.36975e-08	8.5228e-07
ENSG00000129195.15$PIMREG$2823$protein_coding	ENSG00000129195.15	PIMREG	2823	protein_coding	54478	3.29683	3.33912	0.0989121	2.58064e-08	9.2564e-07
ENSG00000120708.16$TGFBI$7810$protein_coding	ENSG00000120708.16	TGFBI	7810	protein_coding	7045	1.87481	1.87486	8.24944	2.7371e-08	9.79136e-07
ENSG00000179750.15$APOBEC3B$1896$protein_coding	ENSG00000179750.15	APOBEC3B	1896	protein_coding	9582	2.68343	2.70944	0.203019	2.90402e-08	1.03608e-06
ENSG00000154262.12$ABCA6$14151$protein_coding	ENSG00000154262.12	ABCA6	14151	protein_coding	23460	1.6059	1.60845	2.22596	2.91645e-08	1.03775e-06
ENSG00000138207.13$RBP4$1449$protein_coding	ENSG00000138207.13	RBP4	1449	protein_coding	5950	4.166	4.22927	0.296434	3.03868e-08	1.07601e-06
ENSG00000264707.1$L3MBTL4-AS1$2044$lincRNA	ENSG00000264707.1	L3MBTL4-AS1	2044	lincRNA	101927150	-1.56282	-1.56454	2.61451	3.04007e-08	1.07601e-06
ENSG00000164266.10$SPINK1$1480$protein_coding	ENSG00000164266.10	SPINK1	1480	protein_coding	6690	-3.91881	-3.99772	0.279722	3.08254e-08	1.08816e-06
ENSG00000160307.9$S100B$1448$protein_coding	ENSG00000160307.9	S100B	1448	protein_coding	6285	2.47075	2.48485	0.79207	3.09522e-08	1.08976e-06
ENSG00000134057.14$CCNB1$2558$protein_coding	ENSG00000134057.14	CCNB1	2558	protein_coding	891	1.51345	1.51452	3.23075	3.1351e-08	1.1009e-06
ENSG00000169255.13$B3GALNT1$4183$protein_coding	ENSG00000169255.13	B3GALNT1	4183	protein_coding	8706	2.54489	2.56105	0.603862	3.17783e-08	1.11299e-06
ENSG00000169994.18$MYO7B$8800$protein_coding	ENSG00000169994.18	MYO7B	8800	protein_coding	4648	-3.43993	-3.49185	-0.164388	3.1902e-08	1.1144e-06
ENSG00000094804.9$CDC6$5120$protein_coding	ENSG00000094804.9	CDC6	5120	protein_coding	990	1.93628	1.94082	1.73127	3.21688e-08	1.1208e-06
ENSG00000177575.12$CD163$5813$protein_coding	ENSG00000177575.12	CD163	5813	protein_coding	9332	1.56264	1.56269	7.6294	3.22831e-08	1.12186e-06
ENSG00000143126.7$CELSR2$12349$protein_coding	ENSG00000143126.7	CELSR2	12349	protein_coding	1952	-1.89093	-1.89826	0.984716	3.24496e-08	1.12472e-06
ENSG00000173110.7$HSPA6$2371$protein_coding	ENSG00000173110.7	HSPA6	2371	protein_coding	3310	1.82815	1.83235	1.74916	3.39723e-08	1.17446e-06
ENSG00000145365.10$TIFA$4250$protein_coding	ENSG00000145365.10	TIFA	4250	protein_coding	92610	1.48485	1.4857	3.5082	3.50305e-08	1.20792e-06
ENSG00000132688.10$NES$5558$protein_coding	ENSG00000132688.10	NES	5558	protein_coding	10763	2.04506	2.04615	4.02279	3.54274e-08	1.21776e-06
ENSG00000173166.17$RAPH1$11697$protein_coding	ENSG00000173166.17	RAPH1	11697	protein_coding	65059	1.86179	1.86228	4.82306	3.54979e-08	1.21776e-06
ENSG00000108582.11$CPD$12532$protein_coding	ENSG00000108582.11	CPD	12532	protein_coding	1362	1.21667	1.21669	9.00306	3.56939e-08	1.22135e-06
ENSG00000114423.18$CBLB$11840$protein_coding	ENSG00000114423.18	CBLB	11840	protein_coding	868	1.15117	1.15135	5.35801	3.60561e-08	1.2306e-06
ENSG00000065911.11$MTHFD2$4870$protein_coding	ENSG00000065911.11	MTHFD2	4870	protein_coding	10797	0.97001	0.970048	7.21433	3.65345e-08	1.24375e-06
ENSG00000135451.12$TROAP$3954$protein_coding	ENSG00000135451.12	TROAP	3954	protein_coding	10024	2.73953	2.77192	-0.0946637	3.67429e-08	1.24767e-06
ENSG00000143158.10$MPC2$2552$protein_coding	ENSG00000143158.10	MPC2	2552	protein_coding	25874	1.1049	1.10506	5.41109	3.71591e-08	1.25861e-06
ENSG00000173210.19$ABLIM3$7225$protein_coding	ENSG00000173210.19	ABLIM3	7225	protein_coding	22885	-1.44453	-1.4459	2.89515	3.84507e-08	1.29907e-06
ENSG00000117399.13$CDC20$2038$protein_coding	ENSG00000117399.13	CDC20	2038	protein_coding	991	2.27437	2.28281	1.29836	3.95258e-08	1.33203e-06
ENSG00000260898.5$ADPGK-AS1$3138$antisense_RNA	ENSG00000260898.5	ADPGK-AS1	3138	antisense_RNA	100287559	-1.89879	-1.90126	2.48854	3.96556e-08	1.33305e-06
ENSG00000007038.10$PRSS21$1967$protein_coding	ENSG00000007038.10	PRSS21	1967	protein_coding	10942	2.17995	2.1893	1.15826	4.16023e-08	1.39498e-06
ENSG00000184371.13$CSF1$5418$protein_coding	ENSG00000184371.13	CSF1	5418	protein_coding	1435	1.77668	1.77677	7.28442	4.24698e-08	1.42051e-06
ENSG00000239998.5$LILRA2$5349$protein_coding	ENSG00000239998.5	LILRA2	5349	protein_coding	11027	1.06446	1.06452	6.75868	4.26838e-08	1.42411e-06
ENSG00000135525.18$MAP7$5447$protein_coding	ENSG00000135525.18	MAP7	5447	protein_coding	9053	1.75249	1.75314	4.38247	4.29799e-08	1.43042e-06
ENSG00000107249.21$GLIS3$11558$protein_coding	ENSG00000107249.21	GLIS3	11558	protein_coding	169792	-1.71358	-1.71607	2.3225	4.54266e-08	1.5081e-06
ENSG00000151914.19$DST$42341$protein_coding	ENSG00000151914.19	DST	42341	protein_coding	667	-1.40209	-1.40219	6.55496	4.78926e-08	1.58603e-06
ENSG00000172986.12$GXYLT2$3667$protein_coding	ENSG00000172986.12	GXYLT2	3667	protein_coding	727936	-2.06821	-2.07155	2.40849	4.83747e-08	1.59804e-06
ENSG00000143434.15$SEMA6C$5809$protein_coding	ENSG00000143434.15	SEMA6C	5809	protein_coding	10500	-1.69365	-1.70135	0.654844	4.87901e-08	1.60779e-06
ENSG00000104888.9$SLC17A7$6013$protein_coding	ENSG00000104888.9	SLC17A7	6013	protein_coding	57030	-2.70278	-2.74362	-0.553355	5.01516e-08	1.6486e-06
ENSG00000137193.13$PIM1$2977$protein_coding	ENSG00000137193.13	PIM1	2977	protein_coding	5292	1.12058	1.1207	5.8923	5.14242e-08	1.68628e-06
ENSG00000173391.8$OLR1$3057$protein_coding	ENSG00000173391.8	OLR1	3057	protein_coding	4973	-1.15501	-1.15502	9.24743	5.22004e-08	1.70755e-06
ENSG00000188060.7$RAB42$2200$protein_coding	ENSG00000188060.7	RAB42	2200	protein_coding	115273	-1.466	-1.46628	5.16468	5.39234e-08	1.75961e-06
ENSG00000072694.20$FCGR2B$6651$protein_coding	ENSG00000072694.20	FCGR2B	6651	protein_coding	2213	1.50879	1.50917	5.21126	5.57115e-08	1.81354e-06
ENSG00000226149.5$AL356124.1$864$lincRNA	ENSG00000226149.5	AL356124.1	864	lincRNA	NA	1.63271	1.6362	1.76215	5.60036e-08	1.81862e-06
ENSG00000137869.14$CYP19A1$8437$protein_coding	ENSG00000137869.14	CYP19A1	8437	protein_coding	1588	2.86669	2.86706	6.51738	5.6463e-08	1.8291e-06
ENSG00000111199.10$TRPV4$3759$protein_coding	ENSG00000111199.10	TRPV4	3759	protein_coding	59341	-1.88714	-1.89209	1.60559	6.01452e-08	1.94368e-06
ENSG00000112039.3$FANCE$2554$protein_coding	ENSG00000112039.3	FANCE	2554	protein_coding	2178	1.3693	1.37004	3.6199	6.16021e-08	1.98596e-06
ENSG00000137812.19$KNL1$10250$protein_coding	ENSG00000137812.19	KNL1	10250	protein_coding	57082	1.98779	1.98989	2.86684	6.46652e-08	2.0797e-06
ENSG00000166582.9$CENPV$2880$protein_coding	ENSG00000166582.9	CENPV	2880	protein_coding	201161	1.82544	1.83777	0.191135	6.53226e-08	2.0958e-06
ENSG00000167851.13$CD300A$2686$protein_coding	ENSG00000167851.13	CD300A	2686	protein_coding	11314	1.08908	1.0892	5.81983	6.59488e-08	2.11083e-06
ENSG00000171314.8$PGAM1$2568$protein_coding	ENSG00000171314.8	PGAM1	2568	protein_coding	5223	1.03949	1.03959	5.94327	6.85784e-08	2.18976e-06
ENSG00000138821.12$SLC39A8$6480$protein_coding	ENSG00000138821.12	SLC39A8	6480	protein_coding	64116	1.46591	1.46613	5.48888	6.93213e-08	2.20821e-06
ENSG00000076382.16$SPAG5$5472$protein_coding	ENSG00000076382.16	SPAG5	5472	protein_coding	10615	1.68485	1.68631	3.0046	7.39821e-08	2.35108e-06
ENSG00000150048.10$CLEC1A$3169$protein_coding	ENSG00000150048.10	CLEC1A	3169	protein_coding	51267	1.81496	1.82121	1.17968	7.49318e-08	2.37017e-06
ENSG00000135424.15$ITGA7$6373$protein_coding	ENSG00000135424.15	ITGA7	6373	protein_coding	3679	1.88647	1.89218	1.31273	7.49872e-08	2.37017e-06
ENSG00000169252.5$ADRB2$3443$protein_coding	ENSG00000169252.5	ADRB2	3443	protein_coding	154	-1.74226	-1.74723	1.35722	7.51141e-08	2.37017e-06
ENSG00000109943.8$CRTAM$2675$protein_coding	ENSG00000109943.8	CRTAM	2675	protein_coding	56253	-1.30013	-1.30039	4.98365	7.60651e-08	2.39453e-06
ENSG00000259863.1$SH3RF3-AS1$1604$lincRNA	ENSG00000259863.1	SH3RF3-AS1	1604	lincRNA	100287216	3.46756	3.53243	-0.140949	7.74824e-08	2.43173e-06
ENSG00000163221.8$S100A12$518$protein_coding	ENSG00000163221.8	S100A12	518	protein_coding	6283	2.61318	2.63251	0.635581	7.76103e-08	2.43173e-06
ENSG00000111206.12$FOXM1$4899$protein_coding	ENSG00000111206.12	FOXM1	4899	protein_coding	2305	2.18716	2.19444	1.34579	7.83114e-08	2.44796e-06
ENSG00000055208.18$TAB2$6010$protein_coding	ENSG00000055208.18	TAB2	6010	protein_coding	23118	1.0024	1.00245	6.707	7.92819e-08	2.47252e-06
ENSG00000186871.6$ERCC6L$4364$protein_coding	ENSG00000186871.6	ERCC6L	4364	protein_coding	54821	2.69023	2.72709	-0.264867	8.04064e-08	2.50176e-06
ENSG00000128641.18$MYO1B$9533$protein_coding	ENSG00000128641.18	MYO1B	9533	protein_coding	4430	2.04392	2.04687	2.5569	8.14215e-08	2.52747e-06
ENSG00000104936.17$DMPK$5807$protein_coding	ENSG00000104936.17	DMPK	5807	protein_coding	1760	-3.05036	-3.09386	-0.108556	8.17886e-08	2.53298e-06
ENSG00000153208.16$MERTK$4700$protein_coding	ENSG00000153208.16	MERTK	4700	protein_coding	10461	2.25348	2.25383	5.81544	8.31403e-08	2.5689e-06
ENSG00000183019.7$MCEMP1$1906$protein_coding	ENSG00000183019.7	MCEMP1	1906	protein_coding	199675	1.64918	1.65133	2.55368	9.10667e-08	2.80733e-06
ENSG00000147324.10$MFHAS1$6883$protein_coding	ENSG00000147324.10	MFHAS1	6883	protein_coding	9258	1.01463	1.01474	5.75749	9.25941e-08	2.84785e-06
ENSG00000167900.11$TK1$1861$protein_coding	ENSG00000167900.11	TK1	1861	protein_coding	7083	2.30848	2.31385	2.20402	9.31751e-08	2.85915e-06
ENSG00000137393.9$RNF144B$5175$protein_coding	ENSG00000137393.9	RNF144B	5175	protein_coding	255488	1.3665	1.36675	5.1482	9.38576e-08	2.8735e-06
ENSG00000165996.13$HACD1$3857$protein_coding	ENSG00000165996.13	HACD1	3857	protein_coding	9200	2.24801	2.27021	-0.0124594	9.61552e-08	2.93712e-06
ENSG00000204381.11$LAYN$3144$protein_coding	ENSG00000204381.11	LAYN	3144	protein_coding	143903	1.89619	1.89847	2.74141	9.715e-08	2.96075e-06
ENSG00000101057.15$MYBL2$2777$protein_coding	ENSG00000101057.15	MYBL2	2777	protein_coding	4605	2.86842	2.88196	1.50453	9.78229e-08	2.97448e-06
ENSG00000279400.1$AC008957.3$2242$TEC	ENSG00000279400.1	AC008957.3	2242	TEC	NA	3.31349	3.34321	0.725626	9.8427e-08	2.98607e-06
ENSG00000279024.1$AC112255.1$2493$TEC	ENSG00000279024.1	AC112255.1	2493	TEC	NA	-1.94172	-1.95221	0.49144	9.97461e-08	3.01924e-06
ENSG00000095637.21$SORBS1$10819$protein_coding	ENSG00000095637.21	SORBS1	10819	protein_coding	10580	2.29784	2.30312	2.12063	1.00354e-07	3.03077e-06
ENSG00000112655.15$PTK7$9024$protein_coding	ENSG00000112655.15	PTK7	9024	protein_coding	5754	3.92998	4.00118	0.130686	1.1003e-07	3.31551e-06
ENSG00000134020.7$PEBP4$1329$protein_coding	ENSG00000134020.7	PEBP4	1329	protein_coding	157310	2.62597	2.66443	-0.420132	1.11983e-07	3.36678e-06
ENSG00000172794.19$RAB37$5074$protein_coding	ENSG00000172794.19	RAB37	5074	protein_coding	326624	-1.26643	-1.26731	3.16431	1.12848e-07	3.38518e-06
ENSG00000075218.18$GTSE1$4242$protein_coding	ENSG00000075218.18	GTSE1	4242	protein_coding	51512	2.21867	2.23106	0.682657	1.14325e-07	3.42182e-06
ENSG00000104635.13$SLC39A14$6942$protein_coding	ENSG00000104635.13	SLC39A14	6942	protein_coding	23516	-1.24307	-1.24423	2.71889	1.15766e-07	3.45722e-06
ENSG00000186185.13$KIF18B$4655$protein_coding	ENSG00000186185.13	KIF18B	4655	protein_coding	146909	3.31628	3.36745	-0.126019	1.17628e-07	3.50305e-06
ENSG00000143924.18$EML4$8357$protein_coding	ENSG00000143924.18	EML4	8357	protein_coding	27436	0.983382	0.983415	7.45607	1.17824e-07	3.50305e-06
ENSG00000162433.14$AK4$7578$protein_coding	ENSG00000162433.14	AK4	7578	protein_coding	205	1.47579	1.47615	4.79331	1.19099e-07	3.53075e-06
ENSG00000105011.8$ASF1B$2304$protein_coding	ENSG00000105011.8	ASF1B	2304	protein_coding	55723	1.61066	1.61264	2.46855	1.19284e-07	3.53075e-06
ENSG00000111859.16$NEDD9$10359$protein_coding	ENSG00000111859.16	NEDD9	10359	protein_coding	4739	1.3342	1.33496	3.50451	1.19855e-07	3.53981e-06
ENSG00000121039.9$RDH10$5321$protein_coding	ENSG00000121039.9	RDH10	5321	protein_coding	157506	-1.52904	-1.5294	4.76391	1.22844e-07	3.62012e-06
ENSG00000129173.12$E2F8$4140$protein_coding	ENSG00000129173.12	E2F8	4140	protein_coding	79733	2.9494	2.98691	-0.113944	1.24551e-07	3.66234e-06
ENSG00000198720.12$ANKRD13B$3971$protein_coding	ENSG00000198720.12	ANKRD13B	3971	protein_coding	124930	-2.14734	-2.16302	0.223732	1.2799e-07	3.75521e-06
ENSG00000111328.6$CDK2AP1$3117$protein_coding	ENSG00000111328.6	CDK2AP1	3117	protein_coding	8099	-1.0121	-1.01233	4.7712	1.29038e-07	3.77767e-06
ENSG00000143786.7$CNIH3$6386$protein_coding	ENSG00000143786.7	CNIH3	6386	protein_coding	149111	1.12752	1.12768	5.41354	1.3148e-07	3.84076e-06
ENSG00000169398.19$PTK2$13742$protein_coding	ENSG00000169398.19	PTK2	13742	protein_coding	5747	-1.07075	-1.07088	5.61243	1.36863e-07	3.9893e-06
ENSG00000115194.10$SLC30A3$5978$protein_coding	ENSG00000115194.10	SLC30A3	5978	protein_coding	7781	3.51558	3.5484	0.938018	1.37976e-07	4.01299e-06
ENSG00000278272.1$HIST1H3C$411$protein_coding	ENSG00000278272.1	HIST1H3C	411	protein_coding	NA	2.63315	2.64267	1.97876	1.39228e-07	4.04063e-06
ENSG00000152760.9$TCTEX1D1$3100$protein_coding	ENSG00000152760.9	TCTEX1D1	3100	protein_coding	200132	2.00375	2.00773	2.0839	1.42434e-07	4.11999e-06
ENSG00000215845.10$TSTD1$1210$protein_coding	ENSG00000215845.10	TSTD1	1210	protein_coding	100131187	1.06871	1.06951	3.07197	1.42578e-07	4.11999e-06
ENSG00000123219.12$CENPK$4312$protein_coding	ENSG00000123219.12	CENPK	4312	protein_coding	64105	1.91771	1.92357	1.36163	1.46173e-07	4.21476e-06
ENSG00000173898.11$SPTBN2$9137$protein_coding	ENSG00000173898.11	SPTBN2	9137	protein_coding	6712	1.81016	1.81767	1.38625	1.48231e-07	4.26213e-06
ENSG00000105697.7$HAMP$3010$protein_coding	ENSG00000105697.7	HAMP	3010	protein_coding	57817	3.0726	3.07942	2.56274	1.48453e-07	4.26213e-06
ENSG00000106070.17$GRB10$9944$protein_coding	ENSG00000106070.17	GRB10	9944	protein_coding	2887	-1.67077	-1.6732	2.36188	1.49518e-07	4.28351e-06
ENSG00000114023.15$FAM162A$3793$protein_coding	ENSG00000114023.15	FAM162A	3793	protein_coding	26355	1.01525	1.01544	4.98243	1.51166e-07	4.32148e-06
ENSG00000184584.12$TMEM173$3850$protein_coding	ENSG00000184584.12	TMEM173	3850	protein_coding	NA	-1.41289	-1.41441	2.6463	1.52164e-07	4.34073e-06
ENSG00000172197.10$MBOAT1$1794$protein_coding	ENSG00000172197.10	MBOAT1	1794	protein_coding	154141	1.4219	1.42226	4.72657	1.54998e-07	4.41218e-06
ENSG00000058668.14$ATP2B4$9721$protein_coding	ENSG00000058668.14	ATP2B4	9721	protein_coding	493	1.24862	1.24866	7.70123	1.58815e-07	4.51121e-06
ENSG00000147872.9$PLIN2$5086$protein_coding	ENSG00000147872.9	PLIN2	5086	protein_coding	123	-1.24495	-1.24497	8.38982	1.59197e-07	4.51249e-06
ENSG00000197646.7$PDCD1LG2$2365$protein_coding	ENSG00000197646.7	PDCD1LG2	2365	protein_coding	80380	1.33718	1.33736	5.47371	1.62852e-07	4.60634e-06
ENSG00000143153.12$ATP1B1$2962$protein_coding	ENSG00000143153.12	ATP1B1	2962	protein_coding	481	1.33214	1.33222	6.79488	1.63579e-07	4.61714e-06
ENSG00000142156.14$COL6A1$5343$protein_coding	ENSG00000142156.14	COL6A1	5343	protein_coding	1291	2.15902	2.16031	4.77139	1.64635e-07	4.63715e-06
ENSG00000002587.9$HS3ST1$8166$protein_coding	ENSG00000002587.9	HS3ST1	8166	protein_coding	9957	2.81605	2.85747	-0.342266	1.66179e-07	4.67082e-06
ENSG00000013016.15$EHD3$4636$protein_coding	ENSG00000013016.15	EHD3	4636	protein_coding	30845	1.68608	1.68691	3.82621	1.67408e-07	4.69549e-06
ENSG00000152767.16$FARP1$36228$protein_coding	ENSG00000152767.16	FARP1	36228	protein_coding	10160	-1.7062	-1.7075	3.3119	1.68904e-07	4.72754e-06
ENSG00000198056.13$PRIM1$2437$protein_coding	ENSG00000198056.13	PRIM1	2437	protein_coding	5557	1.34183	1.34358	2.32308	1.73085e-07	4.83446e-06
ENSG00000111145.7$ELK3$4648$protein_coding	ENSG00000111145.7	ELK3	4648	protein_coding	2004	-1.20573	-1.20598	4.92583	1.75486e-07	4.89131e-06
ENSG00000075340.22$ADD2$12673$protein_coding	ENSG00000075340.22	ADD2	12673	protein_coding	119	-2.22018	-2.22458	2.20808	1.75958e-07	4.89428e-06
ENSG00000197702.11$PARVA$8294$protein_coding	ENSG00000197702.11	PARVA	8294	protein_coding	55742	-2.52113	-2.55127	0.303987	1.77962e-07	4.93972e-06
ENSG00000177469.12$CAVIN1$3828$protein_coding	ENSG00000177469.12	CAVIN1	3828	protein_coding	284119	1.76123	1.76215	3.82397	1.80696e-07	5.00525e-06
ENSG00000122952.16$ZWINT$2378$protein_coding	ENSG00000122952.16	ZWINT	2378	protein_coding	11130	1.17024	1.1711	3.06351	1.81415e-07	5.01478e-06
ENSG00000169083.16$AR$12775$protein_coding	ENSG00000169083.16	AR	12775	protein_coding	367	-2.81078	-2.85286	-0.374744	1.86713e-07	5.14675e-06
ENSG00000145014.17$TMEM44$4561$protein_coding	ENSG00000145014.17	TMEM44	4561	protein_coding	93109	-1.51758	-1.51982	2.49985	1.86959e-07	5.14675e-06
ENSG00000163814.7$CDCP1$6507$protein_coding	ENSG00000163814.7	CDCP1	6507	protein_coding	64866	2.11069	2.11275	3.27244	1.96729e-07	5.40458e-06
ENSG00000174473.15$GALNTL6$9242$protein_coding	ENSG00000174473.15	GALNTL6	9242	protein_coding	442117	-2.03646	-2.05	0.274839	2.10958e-07	5.78361e-06
ENSG00000137269.14$LRRC1$4897$protein_coding	ENSG00000137269.14	LRRC1	4897	protein_coding	55227	-1.82622	-1.83568	0.52694	2.1828e-07	5.97211e-06
ENSG00000157445.14$CACNA2D3$4670$protein_coding	ENSG00000157445.14	CACNA2D3	4670	protein_coding	55799	1.59927	1.60253	1.78894	2.23639e-07	6.10626e-06
ENSG00000179715.12$PCED1B$2618$protein_coding	ENSG00000179715.12	PCED1B	2618	protein_coding	91523	-2.04742	-2.06174	0.298602	2.33539e-07	6.36357e-06
ENSG00000113161.15$HMGCR$6215$protein_coding	ENSG00000113161.15	HMGCR	6215	protein_coding	3156	1.14588	1.14595	6.58111	2.34473e-07	6.37606e-06
ENSG00000179362.14$HMGN2P46$3091$transcribed_processed_pseudogene	ENSG00000179362.14	HMGN2P46	3091	transcribed_processed_pseudogene	283651	-1.61922	-1.6225	1.77937	2.39815e-07	6.50809e-06
ENSG00000187116.13$LILRA5$1760$protein_coding	ENSG00000187116.13	LILRA5	1760	protein_coding	353514	1.56354	1.56403	4.6665	2.41895e-07	6.55123e-06
ENSG00000133169.5$BEX1$864$protein_coding	ENSG00000133169.5	BEX1	864	protein_coding	55859	3.74402	3.79287	0.425199	2.45503e-07	6.63552e-06
ENSG00000188649.12$CC2D2B$6494$protein_coding	ENSG00000188649.12	CC2D2B	6494	protein_coding	387707	1.4122	1.41555	1.50857	2.57746e-07	6.95238e-06
ENSG00000134369.15$NAV1$22453$protein_coding	ENSG00000134369.15	NAV1	22453	protein_coding	89796	-1.43111	-1.43145	4.85782	2.6371e-07	7.09311e-06
ENSG00000102038.15$SMARCA1$4363$protein_coding	ENSG00000102038.15	SMARCA1	4363	protein_coding	6594	-2.06971	-2.07994	0.788244	2.64023e-07	7.09311e-06
ENSG00000185567.6$AHNAK2$18771$protein_coding	ENSG00000185567.6	AHNAK2	18771	protein_coding	113146	-1.67894	-1.68109	2.88587	2.68047e-07	7.18679e-06
ENSG00000175040.5$CHST2$4582$protein_coding	ENSG00000175040.5	CHST2	4582	protein_coding	9435	2.25137	2.25473	2.64425	2.84411e-07	7.61028e-06
ENSG00000116962.14$NID1$5864$protein_coding	ENSG00000116962.14	NID1	5864	protein_coding	4811	1.67202	1.67556	1.77794	2.96796e-07	7.92582e-06
ENSG00000171115.3$GIMAP8$4184$protein_coding	ENSG00000171115.3	GIMAP8	4184	protein_coding	155038	1.40452	1.40509	4.06689	2.9743e-07	7.92692e-06
ENSG00000198915.11$RASGEF1A$6073$protein_coding	ENSG00000198915.11	RASGEF1A	6073	protein_coding	221002	1.92053	1.92533	1.65153	2.98065e-07	7.92807e-06
ENSG00000152953.12$STK32B$5324$protein_coding	ENSG00000152953.12	STK32B	5324	protein_coding	55351	-2.28546	-2.30884	-0.219713	3.01335e-07	7.99912e-06
ENSG00000251230.5$MIR3945HG$986$lincRNA	ENSG00000251230.5	MIR3945HG	986	lincRNA	731424	-1.57951	-1.58479	1.08501	3.03995e-07	8.05377e-06
ENSG00000137727.12$ARHGAP20$7125$protein_coding	ENSG00000137727.12	ARHGAP20	7125	protein_coding	57569	2.761	2.79526	-0.0859333	3.0579e-07	8.0853e-06
ENSG00000171208.9$NETO2$7481$protein_coding	ENSG00000171208.9	NETO2	7481	protein_coding	81831	-1.06045	-1.06069	4.74334	3.34117e-07	8.81686e-06
ENSG00000175175.5$PPM1E$6542$protein_coding	ENSG00000175175.5	PPM1E	6542	protein_coding	22843	1.79019	1.79509	1.5081	3.43061e-07	9.03507e-06
ENSG00000135472.8$FAIM2$6057$protein_coding	ENSG00000135472.8	FAIM2	6057	protein_coding	23017	1.46543	1.46578	4.88898	3.61797e-07	9.49525e-06
ENSG00000102098.17$SCML2$4203$protein_coding	ENSG00000102098.17	SCML2	4203	protein_coding	10389	-1.56101	-1.56831	0.533011	3.61954e-07	9.49525e-06
ENSG00000171094.17$ALK$7362$protein_coding	ENSG00000171094.17	ALK	7362	protein_coding	238	-2.85132	-2.8769	0.781702	3.69648e-07	9.67813e-06
ENSG00000139679.15$LPAR6$4348$protein_coding	ENSG00000139679.15	LPAR6	4348	protein_coding	10161	1.1423	1.14247	5.60056	3.85036e-07	1.00613e-05
ENSG00000051620.10$HEBP2$10356$protein_coding	ENSG00000051620.10	HEBP2	10356	protein_coding	23593	-0.890373	-0.890505	5.29339	3.88172e-07	1.01234e-05
ENSG00000235162.8$C12orf75$2693$protein_coding	ENSG00000235162.8	C12orf75	2693	protein_coding	387882	1.81704	1.83751	-0.378458	3.88924e-07	1.01234e-05
ENSG00000260228.5$AC009119.1$1603$antisense_RNA	ENSG00000260228.5	AC009119.1	1603	antisense_RNA	NA	-1.97094	-1.98277	0.364987	4.09801e-07	1.06461e-05
ENSG00000084710.13$EFR3B$10591$protein_coding	ENSG00000084710.13	EFR3B	10591	protein_coding	22979	1.40141	1.40195	4.14918	4.19217e-07	1.08696e-05
ENSG00000135631.16$RAB11FIP5$7058$protein_coding	ENSG00000135631.16	RAB11FIP5	7058	protein_coding	26056	-1.48289	-1.48571	1.82539	4.23104e-07	1.09492e-05
ENSG00000278600.1$AC015871.3$2261$sense_intronic	ENSG00000278600.1	AC015871.3	2261	sense_intronic	NA	1.19012	1.191	3.215	4.40258e-07	1.13711e-05
ENSG00000198624.12$CCDC69$4993$protein_coding	ENSG00000198624.12	CCDC69	4993	protein_coding	26112	-0.913406	-0.913485	6.03922	4.46323e-07	1.15055e-05
ENSG00000104738.16$MCM4$6824$protein_coding	ENSG00000104738.16	MCM4	6824	protein_coding	4173	1.12493	1.12519	4.70626	4.48605e-07	1.15421e-05
ENSG00000164867.10$NOS3$5953$protein_coding	ENSG00000164867.10	NOS3	5953	protein_coding	4846	-2.68532	-2.73466	-0.660926	4.53405e-07	1.16298e-05
ENSG00000047621.11$C12orf4$4939$protein_coding	ENSG00000047621.11	C12orf4	4939	protein_coding	57102	1.09899	1.09916	5.25855	4.53751e-07	1.16298e-05
ENSG00000106034.17$CPED1$7705$protein_coding	ENSG00000106034.17	CPED1	7705	protein_coding	79974	1.33017	1.33193	2.44159	4.61135e-07	1.17964e-05
ENSG00000197043.13$ANXA6$5427$protein_coding	ENSG00000197043.13	ANXA6	5427	protein_coding	309	-1.17747	-1.17755	6.54206	4.66414e-07	1.19051e-05
ENSG00000274070.1$CASTOR2$1363$protein_coding	ENSG00000274070.1	CASTOR2	1363	protein_coding	729438	-1.4861	-1.49068	1.24265	4.67163e-07	1.19051e-05
ENSG00000203685.9$STUM$7791$protein_coding	ENSG00000203685.9	STUM	7791	protein_coding	375057	3.69855	3.7367	0.839585	4.84495e-07	1.23199e-05
ENSG00000145703.15$IQGAP2$7904$protein_coding	ENSG00000145703.15	IQGAP2	7904	protein_coding	10788	0.93173	0.931753	7.94379	4.85282e-07	1.23199e-05
ENSG00000090382.6$LYZ$1764$protein_coding	ENSG00000090382.6	LYZ	1764	protein_coding	4069	-1.11234	-1.11234	14.5277	4.86582e-07	1.23295e-05
ENSG00000110665.11$C11orf21$4199$protein_coding	ENSG00000110665.11	C11orf21	4199	protein_coding	29125	1.46469	1.46567	3.5047	4.95045e-07	1.25202e-05
ENSG00000197956.9$S100A6$971$protein_coding	ENSG00000197956.9	S100A6	971	protein_coding	6277	1.03059	1.03061	8.6071	5.01634e-07	1.26629e-05
ENSG00000112290.12$WASF1$3260$protein_coding	ENSG00000112290.12	WASF1	3260	protein_coding	8936	-1.47754	-1.48172	1.33609	5.15938e-07	1.29995e-05
ENSG00000142173.14$COL6A2$5386$protein_coding	ENSG00000142173.14	COL6A2	5386	protein_coding	1292	2.59201	2.59405	4.6265	5.34578e-07	1.34438e-05
ENSG00000108688.11$CCL7$863$protein_coding	ENSG00000108688.11	CCL7	863	protein_coding	6354	2.24432	2.24797	2.53776	5.55897e-07	1.39537e-05
ENSG00000228956.8$SATB1-AS1$13505$processed_transcript	ENSG00000228956.8	SATB1-AS1	13505	processed_transcript	101927777	2.23327	2.24749	0.727769	5.61612e-07	1.40708e-05
ENSG00000058404.19$CAMK2B$8159$protein_coding	ENSG00000058404.19	CAMK2B	8159	protein_coding	816	2.51158	2.5372	0.179162	5.66632e-07	1.417e-05
ENSG00000178226.10$PRSS36$3685$protein_coding	ENSG00000178226.10	PRSS36	3685	protein_coding	146547	-1.71499	-1.71737	2.87085	5.73025e-07	1.43032e-05
ENSG00000169508.6$GPR183$1700$protein_coding	ENSG00000169508.6	GPR183	1700	protein_coding	1880	-1.34752	-1.34765	6.22667	5.75517e-07	1.43386e-05
ENSG00000204116.11$CHIC1$6939$protein_coding	ENSG00000204116.11	CHIC1	6939	protein_coding	53344	-1.42202	-1.42402	2.20324	6.33499e-07	1.57539e-05
ENSG00000169047.5$IRS1$9953$protein_coding	ENSG00000169047.5	IRS1	9953	protein_coding	3667	2.1301	2.1402	1.03134	6.52239e-07	1.61898e-05
ENSG00000111665.11$CDCA3$5653$protein_coding	ENSG00000111665.11	CDCA3	5653	protein_coding	83461	2.00391	2.01668	0.373016	6.829e-07	1.69195e-05
ENSG00000111732.10$AICDA$3115$protein_coding	ENSG00000111732.10	AICDA	3115	protein_coding	57379	-3.38381	-3.44542	-0.26329	6.89918e-07	1.70618e-05
ENSG00000147443.12$DOK2$2211$protein_coding	ENSG00000147443.12	DOK2	2211	protein_coding	9046	-1.2185	-1.21882	4.9247	7.1524e-07	1.76553e-05
ENSG00000155307.17$SAMSN1$3169$protein_coding	ENSG00000155307.17	SAMSN1	3169	protein_coding	64092	1.09398	1.09418	5.18536	7.19087e-07	1.77176e-05
ENSG00000233836.7$AC139769.1$3242$transcribed_unprocessed_pseudogene	ENSG00000233836.7	AC139769.1	3242	transcribed_unprocessed_pseudogene	NA	-1.5265	-1.5301	1.73753	7.22434e-07	1.7755e-05
ENSG00000135535.15$CD164$6842$protein_coding	ENSG00000135535.15	CD164	6842	protein_coding	8763	1.12504	1.12505	9.93974	7.23259e-07	1.7755e-05
ENSG00000163633.10$C4orf36$5270$protein_coding	ENSG00000163633.10	C4orf36	5270	protein_coding	132989	-1.23771	-1.23914	2.40811	7.46021e-07	1.82803e-05
ENSG00000057704.12$TMCC3$6515$protein_coding	ENSG00000057704.12	TMCC3	6515	protein_coding	57458	1.0459	1.04635	3.79893	7.51599e-07	1.83833e-05
ENSG00000188549.12$C15orf52$7510$protein_coding	ENSG00000188549.12	C15orf52	7510	protein_coding	NA	-1.65105	-1.65195	3.8315	7.65197e-07	1.86817e-05
ENSG00000158488.15$CD1E$2203$protein_coding	ENSG00000158488.15	CD1E	2203	protein_coding	913	2.50965	2.54222	-0.336227	7.95166e-07	1.9378e-05
ENSG00000162738.5$VANGL2$5340$protein_coding	ENSG00000162738.5	VANGL2	5340	protein_coding	57216	-2.1738	-2.19821	-0.396914	8.31959e-07	2.02378e-05
ENSG00000163395.16$IGFN1$12116$protein_coding	ENSG00000163395.16	IGFN1	12116	protein_coding	91156	-2.72139	-2.73144	1.84633	8.39191e-07	2.03443e-05
ENSG00000182985.17$CADM1$11017$protein_coding	ENSG00000182985.17	CADM1	11017	protein_coding	23705	2.19309	2.194	4.40534	8.39377e-07	2.03443e-05
ENSG00000066056.13$TIE1$6694$protein_coding	ENSG00000066056.13	TIE1	6694	protein_coding	7075	1.5315	1.53201	4.68468	8.54714e-07	2.06785e-05
ENSG00000112742.9$TTK$4579$protein_coding	ENSG00000112742.9	TTK	4579	protein_coding	7272	1.83444	1.8373	2.23016	8.80216e-07	2.1257e-05
ENSG00000165474.5$GJB2$2427$protein_coding	ENSG00000165474.5	GJB2	2427	protein_coding	2706	1.80578	1.80588	7.15694	8.87719e-07	2.13996e-05
ENSG00000050767.15$COL23A1$3586$protein_coding	ENSG00000050767.15	COL23A1	3586	protein_coding	91522	2.40593	2.41783	1.34675	8.94981e-07	2.15359e-05
ENSG00000052802.12$MSMO1$2892$protein_coding	ENSG00000052802.12	MSMO1	2892	protein_coding	6307	1.33934	1.33947	6.0619	9.02785e-07	2.16847e-05
ENSG00000174837.14$ADGRE1$3707$protein_coding	ENSG00000174837.14	ADGRE1	3707	protein_coding	2015	2.02628	2.03145	1.73015	9.51414e-07	2.28118e-05
ENSG00000153487.12$ING1$6388$protein_coding	ENSG00000153487.12	ING1	6388	protein_coding	3621	-1.07834	-1.07868	4.25971	9.80304e-07	2.34624e-05
ENSG00000142945.12$KIF2C$3646$protein_coding	ENSG00000142945.12	KIF2C	3646	protein_coding	11004	1.96496	1.96796	2.39098	9.98028e-07	2.3844e-05
ENSG00000143479.15$DYRK3$4218$protein_coding	ENSG00000143479.15	DYRK3	4218	protein_coding	8444	-1.35545	-1.35641	3.20531	1.00677e-06	2.40099e-05
ENSG00000154920.14$EME1$3294$protein_coding	ENSG00000154920.14	EME1	3294	protein_coding	146956	1.569	1.5755	0.772802	1.02671e-06	2.44418e-05
ENSG00000162543.5$UBXN10$5571$protein_coding	ENSG00000162543.5	UBXN10	5571	protein_coding	127733	2.37913	2.41217	-0.304546	1.09913e-06	2.61194e-05
ENSG00000229314.5$ORM1$901$protein_coding	ENSG00000229314.5	ORM1	901	protein_coding	5004	2.41799	2.42341	2.18034	1.13299e-06	2.68765e-05
ENSG00000154016.13$GRAP$3107$protein_coding	ENSG00000154016.13	GRAP	3107	protein_coding	10750	-1.52182	-1.52396	2.47326	1.167e-06	2.76342e-05
ENSG00000175029.16$CTBP2$10946$protein_coding	ENSG00000175029.16	CTBP2	10946	protein_coding	1488	-0.903188	-0.903264	6.10621	1.17404e-06	2.77518e-05
ENSG00000117724.12$CENPF$11690$protein_coding	ENSG00000117724.12	CENPF	11690	protein_coding	1063	1.74794	1.74866	4.11937	1.19668e-06	2.82371e-05
ENSG00000157601.13$MX1$8616$protein_coding	ENSG00000157601.13	MX1	8616	protein_coding	4599	1.48091	1.48122	5.63807	1.2093e-06	2.84845e-05
ENSG00000183496.5$MEX3B$4364$protein_coding	ENSG00000183496.5	MEX3B	4364	protein_coding	84206	-1.35767	-1.35855	3.4018	1.21707e-06	2.86173e-05
ENSG00000151789.10$ZNF385D$13621$protein_coding	ENSG00000151789.10	ZNF385D	13621	protein_coding	79750	1.96679	1.98233	0.2523	1.22086e-06	2.8656e-05
ENSG00000188991.3$SLC15A5$2923$protein_coding	ENSG00000188991.3	SLC15A5	2923	protein_coding	729025	1.89653	1.91059	0.479971	1.22588e-06	2.87234e-05
ENSG00000121594.11$CD80$3201$protein_coding	ENSG00000121594.11	CD80	3201	protein_coding	941	1.9212	1.93343	0.355085	1.23645e-06	2.89205e-05
ENSG00000138356.13$AOX1$5556$protein_coding	ENSG00000138356.13	AOX1	5556	protein_coding	316	2.02713	2.03052	2.26714	1.29714e-06	3.02781e-05
ENSG00000120756.12$PLS1$5294$protein_coding	ENSG00000120756.12	PLS1	5294	protein_coding	5357	2.12581	2.12978	2.15004	1.29902e-06	3.02781e-05
ENSG00000196208.13$GREB1$12361$protein_coding	ENSG00000196208.13	GREB1	12361	protein_coding	9687	-1.43168	-1.43369	2.41351	1.33689e-06	3.11065e-05
ENSG00000123405.13$NFE2$2469$protein_coding	ENSG00000123405.13	NFE2	2469	protein_coding	4778	1.72318	1.72909	1.16063	1.35891e-06	3.1564e-05
ENSG00000253227.1$AC090192.2$553$lincRNA	ENSG00000253227.1	AC090192.2	553	lincRNA	NA	-2.13991	-2.16771	-0.435419	1.36139e-06	3.15667e-05
ENSG00000160678.11$S100A1$3030$protein_coding	ENSG00000160678.11	S100A1	3030	protein_coding	6271	2.65124	2.68085	0.25773	1.37995e-06	3.19418e-05
ENSG00000160326.13$SLC2A6$3540$protein_coding	ENSG00000160326.13	SLC2A6	3540	protein_coding	11182	-1.43022	-1.43169	3.14933	1.39361e-06	3.22022e-05
ENSG00000122877.15$EGR2$3689$protein_coding	ENSG00000122877.15	EGR2	3689	protein_coding	1959	1.13874	1.13885	6.01175	1.42076e-06	3.2773e-05
ENSG00000105374.9$NKG7$935$protein_coding	ENSG00000105374.9	NKG7	935	protein_coding	4818	-1.88447	-1.90332	-0.298132	1.47994e-06	3.40793e-05
ENSG00000232453.6$AC105277.1$1746$lincRNA	ENSG00000232453.6	AC105277.1	1746	lincRNA	NA	1.50238	1.50615	1.47162	1.50205e-06	3.4529e-05
ENSG00000069974.15$RAB27A$5605$protein_coding	ENSG00000069974.15	RAB27A	5605	protein_coding	5873	0.959423	0.959575	5.21498	1.52017e-06	3.48856e-05
ENSG00000276368.1$HIST1H2AJ$387$protein_coding	ENSG00000276368.1	HIST1H2AJ	387	protein_coding	NA	2.13338	2.1457	0.719972	1.52938e-06	3.5037e-05
ENSG00000237510.7$GPAT2P1$2245$transcribed_unprocessed_pseudogene	ENSG00000237510.7	GPAT2P1	2245	transcribed_unprocessed_pseudogene	643219	2.85168	2.88871	0.139438	1.54823e-06	3.54081e-05
ENSG00000147883.10$CDKN2B$4058$protein_coding	ENSG00000147883.10	CDKN2B	4058	protein_coding	1030	1.28708	1.28803	3.09706	1.55892e-06	3.55919e-05
ENSG00000168427.8$KLHL30$3726$protein_coding	ENSG00000168427.8	KLHL30	3726	protein_coding	377007	-2.00426	-2.01529	0.723894	1.56792e-06	3.57363e-05
ENSG00000215267.8$AKR1C7P$895$transcribed_unprocessed_pseudogene	ENSG00000215267.8	AKR1C7P	895	transcribed_unprocessed_pseudogene	648947	-2.05318	-2.0693	0.0237301	1.58818e-06	3.61365e-05
ENSG00000173421.16$CCDC36$4330$protein_coding	ENSG00000173421.16	CCDC36	4330	protein_coding	NA	-1.62244	-1.62733	1.27287	1.59149e-06	3.61504e-05
ENSG00000135114.12$OASL$3517$protein_coding	ENSG00000135114.12	OASL	3517	protein_coding	8638	-1.5383	-1.53983	2.75872	1.60662e-06	3.64322e-05
ENSG00000126337.13$KRT36$1865$protein_coding	ENSG00000126337.13	KRT36	1865	protein_coding	8689	-1.98209	-1.98798	1.33176	1.64347e-06	3.72047e-05
ENSG00000019485.13$PRDM11$13940$protein_coding	ENSG00000019485.13	PRDM11	13940	protein_coding	56981	-1.29851	-1.30147	1.51352	1.67185e-06	3.77833e-05
ENSG00000160014.16$CALM3$3667$protein_coding	ENSG00000160014.16	CALM3	3667	protein_coding	808	0.933079	0.9331	8.00665	1.68939e-06	3.81152e-05
ENSG00000079257.7$LXN$1504$protein_coding	ENSG00000079257.7	LXN	1504	protein_coding	56925	1.02206	1.02233	4.51234	1.71028e-06	3.85215e-05
ENSG00000172548.14$NIPAL4$4208$protein_coding	ENSG00000172548.14	NIPAL4	4208	protein_coding	348938	-2.72896	-2.74726	1.36397	1.74816e-06	3.93087e-05
ENSG00000162444.11$RBP7$861$protein_coding	ENSG00000162444.11	RBP7	861	protein_coding	116362	1.92909	1.93741	0.864307	1.81662e-06	4.07794e-05
ENSG00000157978.11$LDLRAP1$5397$protein_coding	ENSG00000157978.11	LDLRAP1	5397	protein_coding	26119	0.978702	0.978936	4.66698	1.82301e-06	4.08543e-05
ENSG00000100362.12$PVALB$1050$protein_coding	ENSG00000100362.12	PVALB	1050	protein_coding	5816	1.57056	1.57625	1.04575	1.86152e-06	4.16475e-05
ENSG00000276758.1$AC245884.12$59$unprocessed_pseudogene	ENSG00000276758.1	AC245884.12	59	unprocessed_pseudogene	NA	2.59572	2.60863	1.5654	1.92489e-06	4.29935e-05
ENSG00000196584.2$XRCC2$4853$protein_coding	ENSG00000196584.2	XRCC2	4853	protein_coding	7516	1.54705	1.55297	0.858892	1.99503e-06	4.44859e-05
ENSG00000244675.2$AC108676.1$2969$sense_overlapping	ENSG00000244675.2	AC108676.1	2969	sense_overlapping	NA	-2.74912	-2.79611	-0.638529	1.99843e-06	4.44874e-05
ENSG00000123473.15$STIL$7291$protein_coding	ENSG00000123473.15	STIL	7291	protein_coding	6491	1.03499	1.0361	2.52927	2.03988e-06	4.53259e-05
ENSG00000157077.14$ZFYVE9$5809$protein_coding	ENSG00000157077.14	ZFYVE9	5809	protein_coding	9372	-1.18921	-1.18999	3.21472	2.04287e-06	4.53259e-05
ENSG00000143850.13$PLEKHA6$8251$protein_coding	ENSG00000143850.13	PLEKHA6	8251	protein_coding	22874	-1.57551	-1.57869	1.81774	2.04924e-06	4.5392e-05
ENSG00000173846.12$PLK3$3479$protein_coding	ENSG00000173846.12	PLK3	3479	protein_coding	1263	1.0707	1.0708	5.9384	2.06659e-06	4.57008e-05
ENSG00000188404.8$SELL$2725$protein_coding	ENSG00000188404.8	SELL	2725	protein_coding	6402	-1.47724	-1.47855	2.99736	2.07149e-06	4.57335e-05
ENSG00000061918.12$GUCY1B3$3724$protein_coding	ENSG00000061918.12	GUCY1B3	3724	protein_coding	NA	2.0035	2.01476	0.598602	2.17391e-06	4.79155e-05
ENSG00000173894.10$CBX2$5687$protein_coding	ENSG00000173894.10	CBX2	5687	protein_coding	84733	-1.45725	-1.4655	0.340137	2.21088e-06	4.86503e-05
ENSG00000164047.4$CAMP$745$protein_coding	ENSG00000164047.4	CAMP	745	protein_coding	820	-1.55777	-1.5578	8.67356	2.21712e-06	4.87074e-05
ENSG00000261596.2$AC005632.2$828$sense_intronic	ENSG00000261596.2	AC005632.2	828	sense_intronic	NA	1.67826	1.68126	1.99588	2.22163e-06	4.87265e-05
ENSG00000161800.12$RACGAP1$4487$protein_coding	ENSG00000161800.12	RACGAP1	4487	protein_coding	29127	0.993103	0.993397	4.3203	2.30095e-06	5.03837e-05
ENSG00000100320.22$RBFOX2$10014$protein_coding	ENSG00000100320.22	RBFOX2	10014	protein_coding	23543	-1.09304	-1.09356	3.67071	2.37356e-06	5.18887e-05
ENSG00000169439.11$SDC2$4536$protein_coding	ENSG00000169439.11	SDC2	4536	protein_coding	6383	1.37439	1.37442	8.7396	2.39262e-06	5.222e-05
ENSG00000133116.7$KL$5056$protein_coding	ENSG00000133116.7	KL	5056	protein_coding	9365	2.34276	2.35763	0.526934	2.40157e-06	5.23301e-05
ENSG00000137462.6$TLR2$4200$protein_coding	ENSG00000137462.6	TLR2	4200	protein_coding	7097	0.931442	0.93153	5.93437	2.43007e-06	5.28396e-05
ENSG00000116675.15$DNAJC6$6954$protein_coding	ENSG00000116675.15	DNAJC6	6954	protein_coding	9829	-1.7148	-1.71573	3.77844	2.43286e-06	5.28396e-05
ENSG00000112195.8$TREML2$3302$protein_coding	ENSG00000112195.8	TREML2	3302	protein_coding	79865	1.30385	1.31103	0.32163	2.44132e-06	5.29374e-05
ENSG00000277775.1$HIST1H3F$411$protein_coding	ENSG00000277775.1	HIST1H3F	411	protein_coding	NA	2.44175	2.44804	2.36334	2.53689e-06	5.49208e-05
ENSG00000148700.14$ADD3$6541$protein_coding	ENSG00000148700.14	ADD3	6541	protein_coding	120	0.918609	0.918654	6.88561	2.55742e-06	5.52758e-05
ENSG00000149212.11$SESN3$10573$protein_coding	ENSG00000149212.11	SESN3	10573	protein_coding	143686	-0.873228	-0.873273	6.86347	2.58665e-06	5.58175e-05
ENSG00000257181.1$AC025423.4$785$antisense_RNA	ENSG00000257181.1	AC025423.4	785	antisense_RNA	NA	1.66644	1.67145	1.30427	2.59231e-06	5.58495e-05
ENSG00000134690.10$CDCA8$2469$protein_coding	ENSG00000134690.10	CDCA8	2469	protein_coding	55143	1.73593	1.74121	1.25637	2.59726e-06	5.58662e-05
ENSG00000157933.9$SKI$6080$protein_coding	ENSG00000157933.9	SKI	6080	protein_coding	6497	-1.04613	-1.04642	4.48136	2.63394e-06	5.65642e-05
ENSG00000229400.1$AL596330.1$837$antisense_RNA	ENSG00000229400.1	AL596330.1	837	antisense_RNA	NA	-2.36137	-2.37032	1.26789	2.68649e-06	5.76003e-05
ENSG00000144843.11$ADPRH$4615$protein_coding	ENSG00000144843.11	ADPRH	4615	protein_coding	141	1.05172	1.05204	4.29465	2.71958e-06	5.82165e-05
ENSG00000259953.1$AL138756.1$4836$sense_overlapping	ENSG00000259953.1	AL138756.1	4836	sense_overlapping	NA	-1.28095	-1.28177	3.29718	2.73847e-06	5.85272e-05
ENSG00000166681.13$BEX3$1080$protein_coding	ENSG00000166681.13	BEX3	1080	protein_coding	27018	1.35127	1.35154	4.97194	2.77842e-06	5.92862e-05
ENSG00000049759.17$NEDD4L$17455$protein_coding	ENSG00000049759.17	NEDD4L	17455	protein_coding	23327	-1.40241	-1.40275	4.90772	2.8094e-06	5.98518e-05
ENSG00000105371.8$ICAM4$1427$protein_coding	ENSG00000105371.8	ICAM4	1427	protein_coding	3386	2.09923	2.10787	1.13282	2.82157e-06	6.00155e-05
ENSG00000135299.16$ANKRD6$8329$protein_coding	ENSG00000135299.16	ANKRD6	8329	protein_coding	22881	-0.92275	-0.922983	4.50281	2.82911e-06	6.00804e-05
ENSG00000129353.14$SLC44A2$5216$protein_coding	ENSG00000129353.14	SLC44A2	5216	protein_coding	57153	0.850848	0.850896	6.76251	2.84162e-06	6.02396e-05
ENSG00000164116.16$GUCY1A3$5766$protein_coding	ENSG00000164116.16	GUCY1A3	5766	protein_coding	NA	2.66642	2.69432	0.109136	2.84561e-06	6.02396e-05
ENSG00000140450.8$ARRDC4$4072$protein_coding	ENSG00000140450.8	ARRDC4	4072	protein_coding	91947	-1.00023	-1.00029	6.54909	2.87382e-06	6.07407e-05
ENSG00000085662.13$AKR1B1$3660$protein_coding	ENSG00000085662.13	AKR1B1	3660	protein_coding	231	-0.993841	-0.993939	5.97696	2.89446e-06	6.10805e-05
ENSG00000132185.16$FCRLA$3275$protein_coding	ENSG00000132185.16	FCRLA	3275	protein_coding	84824	2.60964	2.6107	4.74511	2.91389e-06	6.13936e-05
ENSG00000225614.2$ZNF469$13287$protein_coding	ENSG00000225614.2	ZNF469	13287	protein_coding	84627	-1.50097	-1.50333	2.31371	3.13314e-06	6.59092e-05
ENSG00000184005.10$ST6GALNAC3$7237$protein_coding	ENSG00000184005.10	ST6GALNAC3	7237	protein_coding	256435	-1.34351	-1.34843	0.813082	3.17912e-06	6.67715e-05
ENSG00000147509.13$RGS20$3192$protein_coding	ENSG00000147509.13	RGS20	3192	protein_coding	8601	1.5486	1.55341	1.33942	3.19603e-06	6.70214e-05
ENSG00000135916.15$ITM2C$2611$protein_coding	ENSG00000135916.15	ITM2C	2611	protein_coding	81618	-1.64926	-1.65538	1.16301	3.22279e-06	6.74769e-05
ENSG00000130513.6$GDF15$2087$protein_coding	ENSG00000130513.6	GDF15	2087	protein_coding	9518	1.13407	1.13443	4.69773	3.28892e-06	6.87389e-05
ENSG00000087586.17$AURKA$2928$protein_coding	ENSG00000087586.17	AURKA	2928	protein_coding	6790	1.05047	1.05089	3.89542	3.29334e-06	6.87389e-05
ENSG00000188158.14$NHS$10168$protein_coding	ENSG00000188158.14	NHS	10168	protein_coding	4810	-1.37165	-1.37242	3.63183	3.38887e-06	7.06225e-05
ENSG00000159784.17$FAM131B$6430$protein_coding	ENSG00000159784.17	FAM131B	6430	protein_coding	9715	1.75299	1.75379	3.98909	3.42024e-06	7.11655e-05
ENSG00000154330.12$PGM5$7426$protein_coding	ENSG00000154330.12	PGM5	7426	protein_coding	5239	1.08052	1.08115	3.51108	3.43832e-06	7.14306e-05
ENSG00000139318.7$DUSP6$4632$protein_coding	ENSG00000139318.7	DUSP6	4632	protein_coding	1848	1.11344	1.11348	7.53652	3.45548e-06	7.16757e-05
ENSG00000165507.8$C10orf10$2979$protein_coding	ENSG00000165507.8	C10orf10	2979	protein_coding	NA	-1.72571	-1.72728	2.97353	3.47e-06	7.18655e-05
ENSG00000164109.13$MAD2L1$5748$protein_coding	ENSG00000164109.13	MAD2L1	5748	protein_coding	4085	1.29072	1.29239	2.29395	3.48333e-06	7.20301e-05
ENSG00000167513.8$CDT1$3336$protein_coding	ENSG00000167513.8	CDT1	3336	protein_coding	81620	2.47424	2.4989	0.390658	3.50575e-06	7.23147e-05
ENSG00000125735.10$TNFSF14$4778$protein_coding	ENSG00000125735.10	TNFSF14	4778	protein_coding	8740	1.28652	1.28663	6.077	3.50791e-06	7.23147e-05
ENSG00000078269.14$SYNJ2$12493$protein_coding	ENSG00000078269.14	SYNJ2	12493	protein_coding	8871	1.33032	1.33202	2.39824	3.53921e-06	7.28477e-05
ENSG00000152990.13$ADGRA3$9250$protein_coding	ENSG00000152990.13	ADGRA3	9250	protein_coding	166647	-1.33138	-1.33347	2.14902	3.555e-06	7.30604e-05
ENSG00000260920.2$AL031985.3$2449$sense_overlapping	ENSG00000260920.2	AL031985.3	2449	sense_overlapping	NA	-1.18768	-1.18988	1.80678	3.56825e-06	7.32202e-05
ENSG00000164038.14$SLC9B2$5374$protein_coding	ENSG00000164038.14	SLC9B2	5374	protein_coding	133308	-1.78365	-1.79444	0.283622	3.7727e-06	7.7297e-05
ENSG00000271216.1$LINC01050$760$lincRNA	ENSG00000271216.1	LINC01050	760	lincRNA	103689845	-2.84613	-2.86879	0.559141	3.79864e-06	7.77094e-05
ENSG00000172575.11$RASGRP1$6097$protein_coding	ENSG00000172575.11	RASGRP1	6097	protein_coding	10125	1.98875	1.99523	1.2744	3.83957e-06	7.84269e-05
ENSG00000120875.8$DUSP4$7257$protein_coding	ENSG00000120875.8	DUSP4	7257	protein_coding	1846	1.93559	1.93621	4.67361	3.927e-06	8.00904e-05
ENSG00000121210.15$TMEM131L$6393$protein_coding	ENSG00000121210.15	TMEM131L	6393	protein_coding	23240	-1.01439	-1.01488	3.6441	4.08724e-06	8.32316e-05
ENSG00000259354.5$AC025580.2$3886$antisense_RNA	ENSG00000259354.5	AC025580.2	3886	antisense_RNA	NA	-1.34062	-1.34308	1.82952	4.20409e-06	8.53639e-05
ENSG00000171241.8$SHCBP1$4459$protein_coding	ENSG00000171241.8	SHCBP1	4459	protein_coding	79801	1.47573	1.47715	2.7822	4.21236e-06	8.53639e-05
ENSG00000175874.9$CREG2$7150$protein_coding	ENSG00000175874.9	CREG2	7150	protein_coding	200407	3.04355	3.09834	-0.367679	4.21239e-06	8.53639e-05
ENSG00000267980.1$AC007292.1$746$antisense_RNA	ENSG00000267980.1	AC007292.1	746	antisense_RNA	NA	-1.46051	-1.467	0.638927	4.21747e-06	8.53639e-05
ENSG00000204161.13$C10orf128$4123$protein_coding	ENSG00000204161.13	C10orf128	4123	protein_coding	NA	-1.67135	-1.67162	5.55391	4.264e-06	8.61753e-05
ENSG00000186862.17$PDZD7$5821$protein_coding	ENSG00000186862.17	PDZD7	5821	protein_coding	79955	-1.50561	-1.51088	1.07196	4.35527e-06	8.78871e-05
ENSG00000135476.11$ESPL1$8890$protein_coding	ENSG00000135476.11	ESPL1	8890	protein_coding	9700	1.88676	1.89342	1.1981	4.39925e-06	8.8532e-05
ENSG00000127995.16$CASD1$5271$protein_coding	ENSG00000127995.16	CASD1	5271	protein_coding	64921	-0.973777	-0.973955	5.05064	4.40046e-06	8.8532e-05
ENSG00000181915.4$ADO$3627$protein_coding	ENSG00000181915.4	ADO	3627	protein_coding	84890	0.857582	0.85767	5.80968	4.4432e-06	8.92577e-05
ENSG00000173578.7$XCR1$5403$protein_coding	ENSG00000173578.7	XCR1	5403	protein_coding	2829	-2.17849	-2.20905	-0.059973	4.45104e-06	8.92811e-05
ENSG00000197461.13$PDGFA$4151$protein_coding	ENSG00000197461.13	PDGFA	4151	protein_coding	5154	1.6956	1.69889	1.93888	4.51792e-06	9.03549e-05
ENSG00000138061.11$CYP1B1$6014$protein_coding	ENSG00000138061.11	CYP1B1	6014	protein_coding	1545	2.17487	2.17493	8.44211	4.51808e-06	9.03549e-05
ENSG00000076554.15$TPD52$8197$protein_coding	ENSG00000076554.15	TPD52	8197	protein_coding	7163	1.44566	1.44956	1.31514	4.90852e-06	9.80166e-05
ENSG00000130038.9$CRACR2A$12466$protein_coding	ENSG00000130038.9	CRACR2A	12466	protein_coding	84766	-1.03388	-1.0345	3.32276	4.99902e-06	9.9675e-05
ENSG00000071539.13$TRIP13$3560$protein_coding	ENSG00000071539.13	TRIP13	3560	protein_coding	9319	1.69728	1.70379	0.883866	5.06351e-06	0.000100811
ENSG00000110848.8$CD69$2832$protein_coding	ENSG00000110848.8	CD69	2832	protein_coding	969	-2.32347	-2.32698	2.55808	5.2329e-06	0.000104028
ENSG00000197766.7$CFD$1222$protein_coding	ENSG00000197766.7	CFD	1222	protein_coding	1675	-1.90179	-1.90289	4.48361	5.31047e-06	0.000105315
ENSG00000113273.15$ARSB$7189$protein_coding	ENSG00000113273.15	ARSB	7189	protein_coding	411	-1.04877	-1.04881	7.19591	5.31336e-06	0.000105315
ENSG00000179144.4$GIMAP7$1256$protein_coding	ENSG00000179144.4	GIMAP7	1256	protein_coding	168537	1.34307	1.3446	2.54914	5.35823e-06	0.000106047
ENSG00000069812.11$HES2$5407$protein_coding	ENSG00000069812.11	HES2	5407	protein_coding	54626	-1.53791	-1.53874	3.91119	5.42203e-06	0.000107151
ENSG00000136997.17$MYC$3001$protein_coding	ENSG00000136997.17	MYC	3001	protein_coding	4609	1.20661	1.20746	3.12411	5.46835e-06	0.000107907
ENSG00000198208.11$RPS6KL1$7617$protein_coding	ENSG00000198208.11	RPS6KL1	7617	protein_coding	83694	1.82091	1.83705	0.0830631	5.48895e-06	0.000108154
ENSG00000133561.15$GIMAP6$3913$protein_coding	ENSG00000133561.15	GIMAP6	3913	protein_coding	474344	1.30254	1.30287	4.60951	5.53908e-06	0.000108981
ENSG00000166311.9$SMPD1$2750$protein_coding	ENSG00000166311.9	SMPD1	2750	protein_coding	6609	0.86038	0.860472	5.91067	5.70858e-06	0.000112151
ENSG00000234919.1$LINC01827$555$lincRNA	ENSG00000234919.1	LINC01827	555	lincRNA	105373818	-1.69128	-1.69264	3.09038	5.80535e-06	0.000113764
ENSG00000245573.7$BDNF-AS$3726$antisense_RNA	ENSG00000245573.7	BDNF-AS	3726	antisense_RNA	497258	1.30218	1.30843	0.559117	5.80769e-06	0.000113764
ENSG00000246100.3$LINC00900$4766$lincRNA	ENSG00000246100.3	LINC00900	4766	lincRNA	283143	1.20395	1.20516	2.63524	6.06719e-06	0.000118674
ENSG00000010319.6$SEMA3G$5011$protein_coding	ENSG00000010319.6	SEMA3G	5011	protein_coding	56920	2.03546	2.05627	-0.0745967	6.08696e-06	0.000118887
ENSG00000239474.6$KLHL41$2620$protein_coding	ENSG00000239474.6	KLHL41	2620	protein_coding	10324	-1.38745	-1.39407	0.531382	6.19455e-06	0.000120807
ENSG00000173334.3$TRIB1$4138$protein_coding	ENSG00000173334.3	TRIB1	4138	protein_coding	10221	0.976643	0.976758	5.67716	6.20331e-06	0.000120807
ENSG00000150681.9$RGS18$2806$protein_coding	ENSG00000150681.9	RGS18	2806	protein_coding	64407	-1.02174	-1.02199	4.59448	6.27573e-06	0.000122039
ENSG00000120129.5$DUSP1$2019$protein_coding	ENSG00000120129.5	DUSP1	2019	protein_coding	1843	-1.20891	-1.20903	6.06443	6.3922e-06	0.000124124
ENSG00000166803.11$PCLAF$3734$protein_coding	ENSG00000166803.11	PCLAF	3734	protein_coding	9768	1.92229	1.93841	-0.0160722	6.5301e-06	0.000126618
ENSG00000137135.17$ARHGEF39$6496$protein_coding	ENSG00000137135.17	ARHGEF39	6496	protein_coding	84904	2.21783	2.24419	-0.2974	6.62557e-06	0.000128283
ENSG00000154451.14$GBP5$8143$protein_coding	ENSG00000154451.14	GBP5	8143	protein_coding	115362	1.07518	1.07545	4.85144	6.63697e-06	0.000128318
ENSG00000279164.1$AL118508.3$1854$TEC	ENSG00000279164.1	AL118508.3	1854	TEC	NA	-1.82856	-1.83322	1.66149	6.74056e-06	0.000130133
ENSG00000239521.7$GATS$4860$protein_coding	ENSG00000239521.7	GATS	4860	protein_coding	NA	-1.23851	-1.24045	1.98252	7.08056e-06	0.000136346
ENSG00000035499.12$DEPDC1B$3806$protein_coding	ENSG00000035499.12	DEPDC1B	3806	protein_coding	55789	1.70981	1.71778	0.655294	7.08276e-06	0.000136346
ENSG00000008283.15$CYB561$5320$protein_coding	ENSG00000008283.15	CYB561	5320	protein_coding	1534	-1.09185	-1.09234	3.85105	7.09303e-06	0.000136347
ENSG00000100344.10$PNPLA3$3232$protein_coding	ENSG00000100344.10	PNPLA3	3232	protein_coding	80339	-1.70129	-1.70291	2.93166	7.11461e-06	0.000136566
ENSG00000159423.16$ALDH4A1$3689$protein_coding	ENSG00000159423.16	ALDH4A1	3689	protein_coding	8659	-1.18117	-1.18188	3.88717	7.2297e-06	0.000138557
ENSG00000171812.12$COL8A2$4670$protein_coding	ENSG00000171812.12	COL8A2	4670	protein_coding	1296	0.941963	0.941999	7.38931	7.24826e-06	0.000138557
ENSG00000119699.7$TGFB3$4914$protein_coding	ENSG00000119699.7	TGFB3	4914	protein_coding	7043	-1.68607	-1.69799	0.0437798	7.24942e-06	0.000138557
ENSG00000120457.11$KCNJ5$6109$protein_coding	ENSG00000120457.11	KCNJ5	6109	protein_coding	3762	1.92006	1.9207	4.63447	7.3119e-06	0.000139552
ENSG00000141198.15$TOM1L1$7275$protein_coding	ENSG00000141198.15	TOM1L1	7275	protein_coding	10040	-1.29534	-1.29875	1.37267	7.50088e-06	0.000142955
ENSG00000123080.10$CDKN2C$3318$protein_coding	ENSG00000123080.10	CDKN2C	3318	protein_coding	1031	1.55079	1.55505	1.4453	7.58765e-06	0.000144403
ENSG00000166106.3$ADAMTS15$5673$protein_coding	ENSG00000166106.3	ADAMTS15	5673	protein_coding	170689	3.35562	3.39116	0.560257	7.79317e-06	0.000148103
ENSG00000124496.12$TRERF1$7732$protein_coding	ENSG00000124496.12	TRERF1	7732	protein_coding	55809	0.94589	0.946045	5.1296	7.81181e-06	0.000148247
ENSG00000171916.16$LGALS9C$4754$protein_coding	ENSG00000171916.16	LGALS9C	4754	protein_coding	654346	2.50784	2.53234	0.0601796	7.97192e-06	0.000151071
ENSG00000143669.13$LYST$19614$protein_coding	ENSG00000143669.13	LYST	19614	protein_coding	1130	0.909529	0.909588	6.48564	8.0187e-06	0.000151743
ENSG00000221955.10$SLC12A8$5586$protein_coding	ENSG00000221955.10	SLC12A8	5586	protein_coding	84561	-1.10821	-1.11053	1.54977	8.03534e-06	0.000151843
ENSG00000179909.15$ZNF154$5713$protein_coding	ENSG00000179909.15	ZNF154	5713	protein_coding	7710	-1.18242	-1.18492	1.87561	8.1276e-06	0.00015337
ENSG00000135094.10$SDS$3006$protein_coding	ENSG00000135094.10	SDS	3006	protein_coding	10993	2.03227	2.03252	6.3599	8.25487e-06	0.000155552
ENSG00000099814.15$CEP170B$7199$protein_coding	ENSG00000099814.15	CEP170B	7199	protein_coding	283638	-1.23297	-1.23573	2.18406	8.34994e-06	0.000157122
ENSG00000163958.13$ZDHHC19$2432$protein_coding	ENSG00000163958.13	ZDHHC19	2432	protein_coding	131540	-2.43233	-2.47414	-0.609416	8.37537e-06	0.000157379
ENSG00000147206.16$NXF3$3526$protein_coding	ENSG00000147206.16	NXF3	3526	protein_coding	56000	2.06473	2.07418	1.0179	8.86205e-06	0.000166193
ENSG00000085999.11$RAD54L$3212$protein_coding	ENSG00000085999.11	RAD54L	3212	protein_coding	8438	1.91286	1.92668	0.118341	8.86927e-06	0.000166193
ENSG00000084444.13$FAM234B$6807$protein_coding	ENSG00000084444.13	FAM234B	6807	protein_coding	57613	0.980936	0.981427	3.63256	8.92721e-06	0.000167045
ENSG00000250423.2$KIAA1210$7824$protein_coding	ENSG00000250423.2	KIAA1210	7824	protein_coding	57481	1.80349	1.8112	1.05209	8.96577e-06	0.000167532
ENSG00000176463.13$SLCO3A1$9435$protein_coding	ENSG00000176463.13	SLCO3A1	9435	protein_coding	28232	-1.01115	-1.01153	4.1139	9.25958e-06	0.000172642
ENSG00000158234.12$FAIM$4072$protein_coding	ENSG00000158234.12	FAIM	4072	protein_coding	55179	-1.07145	-1.07158	5.67116	9.26506e-06	0.000172642
ENSG00000106003.12$LFNG$3418$protein_coding	ENSG00000106003.12	LFNG	3418	protein_coding	3955	-1.08594	-1.08613	5.4423	9.66137e-06	0.000179777
ENSG00000154319.14$FAM167A$5033$protein_coding	ENSG00000154319.14	FAM167A	5033	protein_coding	83648	-1.69233	-1.69865	1.05546	9.75776e-06	0.000181318
ENSG00000261040.6$WFDC21P$1099$processed_transcript	ENSG00000261040.6	WFDC21P	1099	processed_transcript	645638	-1.85586	-1.86635	0.543915	9.99408e-06	0.000185452
ENSG00000159259.7$CHAF1B$5118$protein_coding	ENSG00000159259.7	CHAF1B	5118	protein_coding	8208	1.35568	1.35997	1.05773	1.02607e-05	0.000190135
ENSG00000154122.12$ANKH$10865$protein_coding	ENSG00000154122.12	ANKH	10865	protein_coding	56172	1.25429	1.25456	4.78064	1.0716e-05	0.000198029
ENSG00000276085.1$CCL3L3$1469$protein_coding	ENSG00000276085.1	CCL3L3	1469	protein_coding	414062	-2.34809	-2.35406	2.19728	1.07163e-05	0.000198029
ENSG00000137266.14$SLC22A23$8898$protein_coding	ENSG00000137266.14	SLC22A23	8898	protein_coding	63027	2.08922	2.0936	2.1248	1.07333e-05	0.00019807
ENSG00000152465.17$NMT2$4700$protein_coding	ENSG00000152465.17	NMT2	4700	protein_coding	9397	-1.00582	-1.00629	3.741	1.08009e-05	0.000199043
ENSG00000138119.16$MYOF$8473$protein_coding	ENSG00000138119.16	MYOF	8473	protein_coding	26509	0.981547	0.98157	8.07316	1.08498e-05	0.00019967
ENSG00000165457.13$FOLR2$1416$protein_coding	ENSG00000165457.13	FOLR2	1416	protein_coding	2350	1.74236	1.75178	0.540805	1.11038e-05	0.000204063
ENSG00000124006.14$OBSL1$9611$protein_coding	ENSG00000124006.14	OBSL1	9611	protein_coding	23363	-1.87728	-1.88316	1.53844	1.14303e-05	0.000209701
ENSG00000277632.1$CCL3$1494$protein_coding	ENSG00000277632.1	CCL3	1494	protein_coding	6348	-1.41541	-1.41568	5.42733	1.14466e-05	0.000209701
ENSG00000023445.13$BIRC3$7518$protein_coding	ENSG00000023445.13	BIRC3	7518	protein_coding	330	-1.05122	-1.05143	4.85809	1.14576e-05	0.000209701
ENSG00000283525.1$AC005622.1$1703$transcribed_unprocessed_pseudogene	ENSG00000283525.1	AC005622.1	1703	transcribed_unprocessed_pseudogene	NA	-1.53357	-1.54045	0.601793	1.19275e-05	0.000218003
ENSG00000163735.6$CXCL5$2538$protein_coding	ENSG00000163735.6	CXCL5	2538	protein_coding	6374	2.55533	2.59052	-0.167559	1.22866e-05	0.000224261
ENSG00000234380.1$LINC01426$3219$antisense_RNA	ENSG00000234380.1	LINC01426	3219	antisense_RNA	100506385	1.95724	1.97628	0.0605258	1.25035e-05	0.000227909
ENSG00000139626.15$ITGB7$4481$protein_coding	ENSG00000139626.15	ITGB7	4481	protein_coding	3695	1.61694	1.61728	5.23462	1.25594e-05	0.000228616
ENSG00000270605.1$AL353622.1$1945$antisense_RNA	ENSG00000270605.1	AL353622.1	1945	antisense_RNA	NA	-1.3085	-1.3131	1.11116	1.27271e-05	0.000231231
ENSG00000167264.17$DUS2$4472$protein_coding	ENSG00000167264.17	DUS2	4472	protein_coding	54920	0.923079	0.923424	3.95381	1.27377e-05	0.000231231
ENSG00000134668.12$SPOCD1$7085$protein_coding	ENSG00000134668.12	SPOCD1	7085	protein_coding	90853	-1.26422	-1.26429	6.91128	1.28368e-05	0.000232716
ENSG00000253214.1$AC079209.1$1136$lincRNA	ENSG00000253214.1	AC079209.1	1136	lincRNA	NA	-1.55918	-1.56852	0.26091	1.28579e-05	0.000232782
ENSG00000115129.13$TP53I3$2312$protein_coding	ENSG00000115129.13	TP53I3	2312	protein_coding	9540	-0.962955	-0.963137	5.03241	1.29666e-05	0.000234433
ENSG00000162896.5$PIGR$4376$protein_coding	ENSG00000162896.5	PIGR	4376	protein_coding	5284	1.4245	1.42704	1.85919	1.31158e-05	0.00023681
ENSG00000174428.16$GTF2IRD2B$5672$protein_coding	ENSG00000174428.16	GTF2IRD2B	5672	protein_coding	389524	-1.45788	-1.46952	-0.1418	1.32474e-05	0.000238863
ENSG00000122986.13$HVCN1$3688$protein_coding	ENSG00000122986.13	HVCN1	3688	protein_coding	84329	1.0065	1.00661	5.75603	1.33698e-05	0.000240746
ENSG00000111802.13$TDP2$3082$protein_coding	ENSG00000111802.13	TDP2	3082	protein_coding	51567	-0.950461	-0.950497	7.27142	1.35154e-05	0.00024287
ENSG00000266028.7$SRGAP2$15675$protein_coding	ENSG00000266028.7	SRGAP2	15675	protein_coding	23380	1.09544	1.09564	5.04808	1.35241e-05	0.00024287
ENSG00000158050.4$DUSP2$1932$protein_coding	ENSG00000158050.4	DUSP2	1932	protein_coding	1844	1.53643	1.53754	3.63675	1.35431e-05	0.000242887
ENSG00000123095.5$BHLHE41$3948$protein_coding	ENSG00000123095.5	BHLHE41	3948	protein_coding	79365	1.2219	1.22202	6.0749	1.36435e-05	0.00024436
ENSG00000153029.14$MR1$9348$protein_coding	ENSG00000153029.14	MR1	9348	protein_coding	3140	-0.813999	-0.814019	7.82604	1.37394e-05	0.000245748
ENSG00000231407.5$AL354732.1$3185$antisense_RNA	ENSG00000231407.5	AL354732.1	3185	antisense_RNA	NA	-1.6734	-1.67953	1.00585	1.3956e-05	0.000249289
ENSG00000170439.6$METTL7B$1506$protein_coding	ENSG00000170439.6	METTL7B	1506	protein_coding	196410	1.78215	1.78722	1.59398	1.39864e-05	0.000249498
ENSG00000206561.12$COLQ$4175$protein_coding	ENSG00000206561.12	COLQ	4175	protein_coding	8292	1.30435	1.30578	2.69029	1.43111e-05	0.000254728
ENSG00000171659.13$GPR34$1928$protein_coding	ENSG00000171659.13	GPR34	1928	protein_coding	2857	1.19468	1.19495	4.76905	1.43176e-05	0.000254728
ENSG00000118985.15$ELL2$7328$protein_coding	ENSG00000118985.15	ELL2	7328	protein_coding	22936	1.05398	1.05401	7.71771	1.45723e-05	0.000258916
ENSG00000124181.14$PLCG1$9648$protein_coding	ENSG00000124181.14	PLCG1	9648	protein_coding	5335	-1.04166	-1.04222	3.59905	1.46718e-05	0.000260338
ENSG00000085733.15$CTTN$6949$protein_coding	ENSG00000085733.15	CTTN	6949	protein_coding	2017	-0.9324	-0.932451	6.79992	1.47078e-05	0.000260631
ENSG00000250378.2$AC114296.1$1750$protein_coding	ENSG00000250378.2	AC114296.1	1750	protein_coding	NA	-1.84812	-1.8796	-0.592684	1.48703e-05	0.000263162
ENSG00000158220.13$ESYT3$9816$protein_coding	ENSG00000158220.13	ESYT3	9816	protein_coding	83850	-1.42347	-1.43064	0.475434	1.48979e-05	0.000263301
ENSG00000214357.8$NEURL1B$6424$protein_coding	ENSG00000214357.8	NEURL1B	6424	protein_coding	54492	2.25616	2.285	-0.442518	1.50009e-05	0.000264772
ENSG00000130208.9$APOC1$1231$protein_coding	ENSG00000130208.9	APOC1	1231	protein_coding	341	-0.994445	-0.994451	9.93937	1.53471e-05	0.000270526
ENSG00000005379.15$TSPOAP1$11354$protein_coding	ENSG00000005379.15	TSPOAP1	11354	protein_coding	9256	-1.11521	-1.1155	4.5488	1.5708e-05	0.000276523
ENSG00000136868.10$SLC31A1$5127$protein_coding	ENSG00000136868.10	SLC31A1	5127	protein_coding	1317	1.12933	1.12934	8.92226	1.5731e-05	0.000276563
ENSG00000135709.12$KIAA0513$8837$protein_coding	ENSG00000135709.12	KIAA0513	8837	protein_coding	9764	0.831706	0.831747	6.91315	1.59908e-05	0.000280762
ENSG00000196693.14$ZNF33B$8307$protein_coding	ENSG00000196693.14	ZNF33B	8307	protein_coding	7582	-1.06687	-1.06804	2.50434	1.60941e-05	0.000282205
ENSG00000249825.5$CTD-2201I18.1$3233$antisense_RNA	ENSG00000249825.5	CTD-2201I18.1	3233	antisense_RNA	NA	-2.13624	-2.15629	-0.00333277	1.61731e-05	0.000283221
ENSG00000035687.9$ADSS$3666$protein_coding	ENSG00000035687.9	ADSS	3666	protein_coding	NA	0.869952	0.87006	5.50277	1.65906e-05	0.000290152
ENSG00000084207.15$GSTP1$1915$protein_coding	ENSG00000084207.15	GSTP1	1915	protein_coding	2950	-1.0616	-1.06165	7.0936	1.67432e-05	0.000292438
ENSG00000089127.12$OAS1$4947$protein_coding	ENSG00000089127.12	OAS1	4947	protein_coding	4938	-0.914654	-0.914716	6.46978	1.68591e-05	0.000294077
ENSG00000175984.14$DENND2C$7413$protein_coding	ENSG00000175984.14	DENND2C	7413	protein_coding	163259	1.51536	1.5216	0.785732	1.71246e-05	0.000298321
ENSG00000104219.12$ZDHHC2$6735$protein_coding	ENSG00000104219.12	ZDHHC2	6735	protein_coding	51201	-0.845494	-0.845584	5.76354	1.71668e-05	0.000298368
ENSG00000179921.14$GPBAR1$2692$protein_coding	ENSG00000179921.14	GPBAR1	2692	protein_coding	151306	-1.41767	-1.42378	1.06158	1.71719e-05	0.000298368
ENSG00000134508.12$CABLES1$6654$protein_coding	ENSG00000134508.12	CABLES1	6654	protein_coding	91768	1.55368	1.5557	2.45946	1.739e-05	0.000301688
ENSG00000136695.14$IL36RN$3299$protein_coding	ENSG00000136695.14	IL36RN	3299	protein_coding	26525	-1.92554	-1.92694	4.08257	1.74081e-05	0.000301688
ENSG00000188042.7$ARL4C$4013$protein_coding	ENSG00000188042.7	ARL4C	4013	protein_coding	10123	1.98034	1.98108	4.68747	1.7698e-05	0.000306315
ENSG00000168389.17$MFSD2A$4007$protein_coding	ENSG00000168389.17	MFSD2A	4007	protein_coding	84879	1.23636	1.23662	4.97985	1.80812e-05	0.000312489
ENSG00000144481.16$TRPM8$7903$protein_coding	ENSG00000144481.16	TRPM8	7903	protein_coding	79054	-1.66757	-1.67328	1.90111	1.81014e-05	0.000312489
ENSG00000133119.12$RFC3$2874$protein_coding	ENSG00000133119.12	RFC3	2874	protein_coding	5983	0.996067	0.996846	2.93314	1.82107e-05	0.000313971
ENSG00000275832.4$ARHGAP23$8133$protein_coding	ENSG00000275832.4	ARHGAP23	8133	protein_coding	57636	-1.96618	-1.99437	-0.677038	1.82916e-05	0.00031496
ENSG00000135414.9$GDF11$8657$protein_coding	ENSG00000135414.9	GDF11	8657	protein_coding	10220	-1.31927	-1.32667	0.335752	1.83454e-05	0.000315479
ENSG00000147231.13$CXorf57$4853$protein_coding	ENSG00000147231.13	CXorf57	4853	protein_coding	NA	1.03771	1.03934	1.94338	1.84604e-05	0.000317049
ENSG00000161267.11$BDH1$9114$protein_coding	ENSG00000161267.11	BDH1	9114	protein_coding	622	1.25259	1.25351	3.30152	1.87018e-05	0.000320566
ENSG00000170425.3$ADORA2B$2551$protein_coding	ENSG00000170425.3	ADORA2B	2551	protein_coding	136	1.29447	1.2957	2.8494	1.87131e-05	0.000320566
ENSG00000251538.5$LINC02201$2377$lincRNA	ENSG00000251538.5	LINC02201	2377	lincRNA	101927379	-1.30303	-1.3075	1.01858	1.95949e-05	0.000335243
ENSG00000059804.15$SLC2A3$6159$protein_coding	ENSG00000059804.15	SLC2A3	6159	protein_coding	6515	1.48264	1.48271	7.18661	2.00868e-05	0.000343219
ENSG00000102003.10$SYP$5215$protein_coding	ENSG00000102003.10	SYP	5215	protein_coding	6855	1.23747	1.2383	3.35703	2.01847e-05	0.000344453
ENSG00000166851.14$PLK1$4760$protein_coding	ENSG00000166851.14	PLK1	4760	protein_coding	5347	1.8554	1.85966	1.72611	2.0234e-05	0.000344723
ENSG00000102445.18$RUBCNL$6105$protein_coding	ENSG00000102445.18	RUBCNL	6105	protein_coding	80183	0.987482	0.987701	4.71717	2.0252e-05	0.000344723
ENSG00000168758.10$SEMA4C$6157$protein_coding	ENSG00000168758.10	SEMA4C	6157	protein_coding	54910	-1.63349	-1.63501	3.17062	2.08072e-05	0.000353722
ENSG00000169413.2$RNASE6$1061$protein_coding	ENSG00000169413.2	RNASE6	1061	protein_coding	6039	1.16768	1.16778	6.13284	2.12057e-05	0.00036004
ENSG00000091651.8$ORC6$4309$protein_coding	ENSG00000091651.8	ORC6	4309	protein_coding	23594	1.05553	1.05773	1.58859	2.13404e-05	0.000361551
ENSG00000152580.8$IGSF10$11727$protein_coding	ENSG00000152580.8	IGSF10	11727	protein_coding	285313	-1.67676	-1.68543	0.902221	2.13488e-05	0.000361551
ENSG00000137507.11$LRRC32$4459$protein_coding	ENSG00000137507.11	LRRC32	4459	protein_coding	2615	2.07663	2.0798	2.4065	2.14598e-05	0.000362972
ENSG00000103313.12$MEFV$4819$protein_coding	ENSG00000103313.12	MEFV	4819	protein_coding	4210	1.35893	1.36173	1.72727	2.17888e-05	0.00036807
ENSG00000112414.14$ADGRG6$8473$protein_coding	ENSG00000112414.14	ADGRG6	8473	protein_coding	57211	1.40701	1.40927	2.14989	2.2271e-05	0.000375743
ENSG00000224152.1$AC009506.1$1494$antisense_RNA	ENSG00000224152.1	AC009506.1	1494	antisense_RNA	NA	-0.950281	-0.95077	3.49495	2.23218e-05	0.000376126
ENSG00000170396.7$ZNF804A$4694$protein_coding	ENSG00000170396.7	ZNF804A	4694	protein_coding	91752	-1.19187	-1.19243	3.79204	2.26656e-05	0.000381437
ENSG00000138185.19$ENTPD1$6975$protein_coding	ENSG00000138185.19	ENTPD1	6975	protein_coding	953	1.22103	1.2212	5.5237	2.28026e-05	0.000383262
ENSG00000078177.13$N4BP2$9835$protein_coding	ENSG00000078177.13	N4BP2	9835	protein_coding	55728	-0.810712	-0.810826	5.32875	2.31055e-05	0.000387482
ENSG00000140961.12$OSGIN1$3460$protein_coding	ENSG00000140961.12	OSGIN1	3460	protein_coding	29948	-1.24154	-1.24386	2.63124	2.31117e-05	0.000387482
ENSG00000231811.2$AL159166.1$329$lincRNA	ENSG00000231811.2	AL159166.1	329	lincRNA	NA	-1.91464	-1.92048	1.43055	2.31531e-05	0.000387691
ENSG00000258082.1$AL391832.3$846$lincRNA	ENSG00000258082.1	AL391832.3	846	lincRNA	NA	-1.83986	-1.84631	1.14629	2.3193e-05	0.000387873
ENSG00000280202.1$AC005831.1$1697$TEC	ENSG00000280202.1	AC005831.1	1697	TEC	NA	-1.17664	-1.17941	1.39178	2.35002e-05	0.000392521
ENSG00000100997.18$ABHD12$3429$protein_coding	ENSG00000100997.18	ABHD12	3429	protein_coding	26090	0.864066	0.864139	6.0722	2.38164e-05	0.000396957
ENSG00000011566.14$MAP4K3$6067$protein_coding	ENSG00000011566.14	MAP4K3	6067	protein_coding	8491	0.810683	0.810755	6.06298	2.38251e-05	0.000396957
ENSG00000105514.7$RAB3D$4417$protein_coding	ENSG00000105514.7	RAB3D	4417	protein_coding	9545	0.876647	0.876762	5.47742	2.43191e-05	0.000404495
ENSG00000196154.11$S100A4$1025$protein_coding	ENSG00000196154.11	S100A4	1025	protein_coding	6275	0.86677	0.866806	7.12557	2.4338e-05	0.000404495
ENSG00000189159.15$JPT1$3414$protein_coding	ENSG00000189159.15	JPT1	3414	protein_coding	51155	-0.935671	-0.935819	5.25757	2.45283e-05	0.000407151
ENSG00000142765.17$SYTL1$5584$protein_coding	ENSG00000142765.17	SYTL1	5584	protein_coding	84958	1.53397	1.53811	1.56784	2.46521e-05	0.000408447
ENSG00000143382.14$ADAMTSL4$6432$protein_coding	ENSG00000143382.14	ADAMTSL4	6432	protein_coding	54507	-2.22667	-2.22936	2.91035	2.46674e-05	0.000408447
ENSG00000181744.8$C3orf58$5487$protein_coding	ENSG00000181744.8	C3orf58	5487	protein_coding	NA	-0.878907	-0.879006	5.70947	2.4823e-05	0.000410516
ENSG00000157303.10$SUSD3$1263$protein_coding	ENSG00000157303.10	SUSD3	1263	protein_coding	203328	1.53476	1.54655	0.140511	2.53397e-05	0.000418542
ENSG00000217555.12$CKLF$1161$protein_coding	ENSG00000217555.12	CKLF	1161	protein_coding	51192	1.04753	1.04844	2.7715	2.64651e-05	0.000436155
ENSG00000158457.5$TSPAN33$2750$protein_coding	ENSG00000158457.5	TSPAN33	2750	protein_coding	340348	1.27854	1.27888	4.56533	2.64712e-05	0.000436155
ENSG00000121858.10$TNFSF10$3473$protein_coding	ENSG00000121858.10	TNFSF10	3473	protein_coding	8743	-0.887513	-0.887786	4.23283	2.65465e-05	0.000436858
ENSG00000111077.17$TNS2$8093$protein_coding	ENSG00000111077.17	TNS2	8093	protein_coding	23371	-1.56904	-1.57159	2.29693	2.65928e-05	0.000437083
ENSG00000111860.13$CEP85L$9462$protein_coding	ENSG00000111860.13	CEP85L	9462	protein_coding	387119	1.00442	1.0047	4.52975	2.68853e-05	0.000441349
ENSG00000197153.4$HIST1H3J$775$protein_coding	ENSG00000197153.4	HIST1H3J	775	protein_coding	NA	1.63633	1.64222	1.0138	2.71749e-05	0.000445555
ENSG00000130066.16$SAT1$2498$protein_coding	ENSG00000130066.16	SAT1	2498	protein_coding	6303	0.92987	0.929876	10.0481	2.73677e-05	0.000448168
ENSG00000163975.11$MELTF$8393$protein_coding	ENSG00000163975.11	MELTF	8393	protein_coding	4241	-0.989235	-0.989351	6.21372	2.76915e-05	0.000452915
ENSG00000187824.8$TMEM220$3508$protein_coding	ENSG00000187824.8	TMEM220	3508	protein_coding	388335	-1.21399	-1.21642	1.85456	2.77276e-05	0.000452952
ENSG00000131981.15$LGALS3$2397$protein_coding	ENSG00000131981.15	LGALS3	2397	protein_coding	3958	1.00169	1.00171	8.07329	2.78426e-05	0.000454276
ENSG00000107036.11$RIC1$8591$protein_coding	ENSG00000107036.11	RIC1	8591	protein_coding	57589	-0.975578	-0.975613	7.37719	2.88916e-05	0.000470817
ENSG00000111052.7$LIN7A$6795$protein_coding	ENSG00000111052.7	LIN7A	6795	protein_coding	8825	-1.01339	-1.01363	4.73774	2.91984e-05	0.000474689
ENSG00000173698.17$ADGRG2$10155$protein_coding	ENSG00000173698.17	ADGRG2	10155	protein_coding	10149	-1.29509	-1.30156	0.43682	2.92006e-05	0.000474689
ENSG00000272825.1$AL844908.1$652$antisense_RNA	ENSG00000272825.1	AL844908.1	652	antisense_RNA	NA	1.79923	1.80304	1.93759	2.92356e-05	0.000474689
ENSG00000140092.14$FBLN5$4973$protein_coding	ENSG00000140092.14	FBLN5	4973	protein_coding	10516	1.88241	1.89299	0.550152	2.98726e-05	0.000484444
ENSG00000172738.11$TMEM217$2737$protein_coding	ENSG00000172738.11	TMEM217	2737	protein_coding	221468	1.44855	1.4538	0.978092	3.01748e-05	0.000488751
ENSG00000175147.11$TMEM51-AS1$7100$antisense_RNA	ENSG00000175147.11	TMEM51-AS1	7100	antisense_RNA	200197	1.36054	1.36315	1.89571	3.04292e-05	0.000492276
ENSG00000204103.3$MAFB$3393$protein_coding	ENSG00000204103.3	MAFB	3393	protein_coding	9935	1.08762	1.08771	6.16199	3.05226e-05	0.00049319
ENSG00000185862.6$EVI2B$2072$protein_coding	ENSG00000185862.6	EVI2B	2072	protein_coding	2124	-0.914137	-0.914165	7.73625	3.10675e-05	0.00050139
ENSG00000228716.6$DHFR$4409$protein_coding	ENSG00000228716.6	DHFR	4409	protein_coding	1719	1.13061	1.13311	1.5471	3.13599e-05	0.000505499
ENSG00000276043.4$UHRF1$5145$protein_coding	ENSG00000276043.4	UHRF1	5145	protein_coding	29128	1.60118	1.60921	0.872904	3.15983e-05	0.000508728
ENSG00000138642.14$HERC6$5793$protein_coding	ENSG00000138642.14	HERC6	5793	protein_coding	55008	-0.983437	-0.983835	3.88784	3.20932e-05	0.000516075
ENSG00000166483.10$WEE1$9239$protein_coding	ENSG00000166483.10	WEE1	9239	protein_coding	7465	1.04222	1.04372	2.0571	3.29013e-05	0.000528435
ENSG00000076641.4$PAG1$11023$protein_coding	ENSG00000076641.4	PAG1	11023	protein_coding	55824	0.882489	0.882538	6.6735	3.29851e-05	0.000529146
ENSG00000196218.12$RYR1$15965$protein_coding	ENSG00000196218.12	RYR1	15965	protein_coding	6261	1.26912	1.2698	3.60383	3.43347e-05	0.000550137
ENSG00000184347.14$SLIT3$14260$protein_coding	ENSG00000184347.14	SLIT3	14260	protein_coding	6586	-2.836	-2.83774	4.36114	3.54294e-05	0.000566998
ENSG00000116990.10$MYCL$5063$protein_coding	ENSG00000116990.10	MYCL	5063	protein_coding	4610	-0.992181	-0.992275	5.95777	3.5657e-05	0.000569958
ENSG00000158106.13$RHPN1$4172$protein_coding	ENSG00000158106.13	RHPN1	4172	protein_coding	114822	1.67133	1.67715	1.73022	3.61063e-05	0.000576452
ENSG00000178573.6$MAF$6976$protein_coding	ENSG00000178573.6	MAF	6976	protein_coding	4094	1.0079	1.00799	6.14861	3.67103e-05	0.00058534
ENSG00000206190.11$ATP10A$8409$protein_coding	ENSG00000206190.11	ATP10A	8409	protein_coding	57194	-1.14368	-1.14655	1.82807	3.67505e-05	0.00058534
ENSG00000171388.11$APLN$3205$protein_coding	ENSG00000171388.11	APLN	3205	protein_coding	8862	-1.77183	-1.77898	1.01209	3.71916e-05	0.00059166
ENSG00000013523.9$ANGEL1$6414$protein_coding	ENSG00000013523.9	ANGEL1	6414	protein_coding	23357	0.886605	0.886664	6.43213	3.7954e-05	0.000603071
ENSG00000143458.11$GABPB2$9189$protein_coding	ENSG00000143458.11	GABPB2	9189	protein_coding	126626	-0.840386	-0.840616	4.37417	3.82622e-05	0.000607248
ENSG00000125249.6$RAP2A$5570$protein_coding	ENSG00000125249.6	RAP2A	5570	protein_coding	5911	0.809591	0.809633	6.76373	3.84614e-05	0.000609686
ENSG00000131446.16$MGAT1$11576$protein_coding	ENSG00000131446.16	MGAT1	11576	protein_coding	4245	-0.94563	-0.945639	9.40836	3.86378e-05	0.000611069
ENSG00000235423.8$AC068768.1$1756$antisense_RNA	ENSG00000235423.8	AC068768.1	1756	antisense_RNA	NA	-1.19559	-1.20001	0.736211	3.864e-05	0.000611069
ENSG00000249992.1$TMEM158$1813$protein_coding	ENSG00000249992.1	TMEM158	1813	protein_coding	25907	1.67693	1.69326	-0.236807	3.93074e-05	0.00062089
ENSG00000164403.14$SHROOM1$4420$protein_coding	ENSG00000164403.14	SHROOM1	4420	protein_coding	134549	2.49174	2.51594	0.231915	3.98596e-05	0.00062887
ENSG00000014914.20$MTMR11$4562$protein_coding	ENSG00000014914.20	MTMR11	4562	protein_coding	10903	-1.22111	-1.22163	3.92102	4.20623e-05	0.00066284
ENSG00000170369.3$CST2$748$protein_coding	ENSG00000170369.3	CST2	748	protein_coding	1470	-2.83343	-2.8872	-0.278712	4.26234e-05	0.000670892
ENSG00000174233.11$ADCY6$8410$protein_coding	ENSG00000174233.11	ADCY6	8410	protein_coding	112	-1.5454	-1.54979	1.45549	4.34357e-05	0.000682875
ENSG00000148082.9$SHC3$9929$protein_coding	ENSG00000148082.9	SHC3	9929	protein_coding	53358	1.57332	1.5757	2.26928	4.43416e-05	0.000696298
ENSG00000118689.14$FOXO3$7721$protein_coding	ENSG00000118689.14	FOXO3	7721	protein_coding	2309	-0.879232	-0.879268	7.13585	4.44526e-05	0.000697223
ENSG00000152207.7$CYSLTR2$5372$protein_coding	ENSG00000152207.7	CYSLTR2	5372	protein_coding	57105	-1.64619	-1.64748	3.43826	4.46552e-05	0.00069958
ENSG00000198734.10$F5$7158$protein_coding	ENSG00000198734.10	F5	7158	protein_coding	2153	-1.79767	-1.80283	1.78961	4.49555e-05	0.000703462
ENSG00000060656.19$PTPRU$6682$protein_coding	ENSG00000060656.19	PTPRU	6682	protein_coding	10076	-1.4502	-1.45875	0.677106	4.57543e-05	0.000715125
ENSG00000086300.15$SNX10$3518$protein_coding	ENSG00000086300.15	SNX10	3518	protein_coding	29887	1.42121	1.42127	7.38347	4.6128e-05	0.000720124
ENSG00000234869.1$AL021392.1$2949$antisense_RNA	ENSG00000234869.1	AL021392.1	2949	antisense_RNA	NA	-1.31722	-1.32095	1.25655	4.65851e-05	0.000726412
ENSG00000198464.13$ZNF480$4836$protein_coding	ENSG00000198464.13	ZNF480	4836	protein_coding	147657	-0.860763	-0.861008	4.42098	4.70578e-05	0.000732929
ENSG00000010278.12$CD9$3299$protein_coding	ENSG00000010278.12	CD9	3299	protein_coding	928	1.00474	1.00476	8.20691	4.71291e-05	0.000733186
ENSG00000186188.10$FFAR4$4060$protein_coding	ENSG00000186188.10	FFAR4	4060	protein_coding	338557	1.14829	1.14941	2.74033	4.74936e-05	0.000737999
ENSG00000079393.20$DUSP13$2351$protein_coding	ENSG00000079393.20	DUSP13	2351	protein_coding	51207	1.73476	1.75383	0.255603	4.79939e-05	0.000744907
ENSG00000173276.13$ZBTB21$8062$protein_coding	ENSG00000173276.13	ZBTB21	8062	protein_coding	49854	0.813649	0.813782	5.13719	4.83601e-05	0.000749722
ENSG00000119514.6$GALNT12$3137$protein_coding	ENSG00000119514.6	GALNT12	3137	protein_coding	79695	1.11791	1.118	6.32423	4.90352e-05	0.000758622
ENSG00000196526.10$AFAP1$10036$protein_coding	ENSG00000196526.10	AFAP1	10036	protein_coding	60312	-2.3392	-2.35141	2.36284	4.90476e-05	0.000758622
ENSG00000238105.7$GOLGA2P5$10957$transcribed_unprocessed_pseudogene	ENSG00000238105.7	GOLGA2P5	10957	transcribed_unprocessed_pseudogene	55592	1.15423	1.15944	0.651138	4.9893e-05	0.000770714
ENSG00000255299.5$AP003557.1$1002$lincRNA	ENSG00000255299.5	AP003557.1	1002	lincRNA	NA	-1.24015	-1.24512	0.742382	4.99446e-05	0.000770714
ENSG00000056558.10$TRAF1$6449$protein_coding	ENSG00000056558.10	TRAF1	6449	protein_coding	7185	-1.10212	-1.1024	4.68375	5.02523e-05	0.000774569
ENSG00000091483.6$FH$2142$protein_coding	ENSG00000091483.6	FH	2142	protein_coding	2271	0.872828	0.872881	6.56031	5.14619e-05	0.0007923
ENSG00000205221.12$VIT$3710$protein_coding	ENSG00000205221.12	VIT	3710	protein_coding	5212	1.55477	1.55893	1.72626	5.16708e-05	0.000794603
ENSG00000155254.12$MARVELD1$3379$protein_coding	ENSG00000155254.12	MARVELD1	3379	protein_coding	83742	-0.929724	-0.92985	5.41553	5.21149e-05	0.000800511
ENSG00000126243.8$LRFN3$4044$protein_coding	ENSG00000126243.8	LRFN3	4044	protein_coding	79414	-2.3264	-2.36042	-0.660126	5.22329e-05	0.000801403
ENSG00000143870.12$PDIA6$4101$protein_coding	ENSG00000143870.12	PDIA6	4101	protein_coding	10130	0.78126	0.781281	7.80183	5.24831e-05	0.00080432
ENSG00000182022.17$CHST15$6554$protein_coding	ENSG00000182022.17	CHST15	6554	protein_coding	51363	0.925947	0.925969	7.94859	5.26144e-05	0.000805409
ENSG00000198945.7$L3MBTL3$5113$protein_coding	ENSG00000198945.7	L3MBTL3	5113	protein_coding	84456	-0.977583	-0.977958	3.95436	5.33997e-05	0.000816497
ENSG00000119862.12$LGALSL$4003$protein_coding	ENSG00000119862.12	LGALSL	4003	protein_coding	29094	1.17929	1.18031	2.88477	5.42101e-05	0.000827837
ENSG00000205309.13$NT5M$1961$protein_coding	ENSG00000205309.13	NT5M	1961	protein_coding	56953	1.63333	1.64217	0.669632	5.42651e-05	0.000827837
ENSG00000127564.16$PKMYT1$5034$protein_coding	ENSG00000127564.16	PKMYT1	5034	protein_coding	9088	1.33062	1.33709	0.665144	5.57453e-05	0.000849449
ENSG00000116774.11$OLFML3$2821$protein_coding	ENSG00000116774.11	OLFML3	2821	protein_coding	56944	1.47151	1.48395	-0.191356	5.62391e-05	0.000855999
ENSG00000149294.16$NCAM1$12737$protein_coding	ENSG00000149294.16	NCAM1	12737	protein_coding	4684	1.75509	1.76865	0.197163	5.73148e-05	0.000871381
ENSG00000100154.14$TTC28$12645$protein_coding	ENSG00000100154.14	TTC28	12645	protein_coding	23331	-0.918379	-0.918656	4.30411	5.75831e-05	0.000874466
ENSG00000171049.8$FPR2$3700$protein_coding	ENSG00000171049.8	FPR2	3700	protein_coding	2358	1.37046	1.37116	4.08517	5.85135e-05	0.000887587
ENSG00000186451.1$SPATA12$2413$protein_coding	ENSG00000186451.1	SPATA12	2413	protein_coding	353324	-0.875765	-0.876227	3.44979	6.07937e-05	0.000921131
ENSG00000272839.1$AC011899.3$617$antisense_RNA	ENSG00000272839.1	AC011899.3	617	antisense_RNA	NA	-1.41021	-1.41512	0.981341	6.12059e-05	0.000926327
ENSG00000066084.12$DIP2B$10361$protein_coding	ENSG00000066084.12	DIP2B	10361	protein_coding	57609	-0.769153	-0.769197	6.61272	6.25555e-05	0.000945684
ENSG00000075223.13$SEMA3C$6268$protein_coding	ENSG00000075223.13	SEMA3C	6268	protein_coding	10512	0.895992	0.896026	7.32454	6.28819e-05	0.000949546
ENSG00000203943.8$SAMD13$3455$protein_coding	ENSG00000203943.8	SAMD13	3455	protein_coding	148418	1.33054	1.33935	0.0561365	6.33949e-05	0.000956212
ENSG00000198892.6$SHISA4$1746$protein_coding	ENSG00000198892.6	SHISA4	1746	protein_coding	149345	-1.35527	-1.36185	0.55378	6.37899e-05	0.000961088
ENSG00000152217.16$SETBP1$11151$protein_coding	ENSG00000152217.16	SETBP1	11151	protein_coding	26040	1.92751	1.93945	0.430721	6.38802e-05	0.000961365
ENSG00000144369.12$FAM171B$5826$protein_coding	ENSG00000144369.12	FAM171B	5826	protein_coding	165215	-1.08859	-1.09122	1.39163	6.5117e-05	0.000978877
ENSG00000165548.10$TMEM63C$6363$protein_coding	ENSG00000165548.10	TMEM63C	6363	protein_coding	57156	-1.28313	-1.28968	0.410555	6.56805e-05	0.000986239
ENSG00000196935.8$SRGAP1$26641$protein_coding	ENSG00000196935.8	SRGAP1	26641	protein_coding	57522	1.17009	1.17126	2.63689	6.61366e-05	0.000991975
ENSG00000145390.11$USP53$11950$protein_coding	ENSG00000145390.11	USP53	11950	protein_coding	54532	0.978312	0.978983	3.18804	6.65629e-05	0.000997251
ENSG00000144749.13$LRIG1$7032$protein_coding	ENSG00000144749.13	LRIG1	7032	protein_coding	26018	-1.15974	-1.16293	1.16074	6.66825e-05	0.000997925
ENSG00000122035.6$RASL11A$1624$protein_coding	ENSG00000122035.6	RASL11A	1624	protein_coding	387496	1.45552	1.45982	1.25499	6.68802e-05	0.000999765
ENSG00000116711.9$PLA2G4A$2875$protein_coding	ENSG00000116711.9	PLA2G4A	2875	protein_coding	5321	0.964054	0.964353	4.25188	6.93561e-05	0.00103562
ENSG00000162063.12$CCNF$6309$protein_coding	ENSG00000162063.12	CCNF	6309	protein_coding	899	1.09367	1.0949	2.47839	6.99957e-05	0.00104401
ENSG00000141665.11$FBXO15$6198$protein_coding	ENSG00000141665.11	FBXO15	6198	protein_coding	201456	1.12598	1.12783	1.94972	7.02056e-05	0.00104597
ENSG00000178175.11$ZNF366$3975$protein_coding	ENSG00000178175.11	ZNF366	3975	protein_coding	167465	1.39025	1.39189	2.88168	7.02864e-05	0.00104601
ENSG00000131401.11$NAPSB$1915$transcribed_unprocessed_pseudogene	ENSG00000131401.11	NAPSB	1915	transcribed_unprocessed_pseudogene	256236	1.84477	1.85119	1.63665	7.04902e-05	0.00104788
ENSG00000138175.8$ARL3$3844$protein_coding	ENSG00000138175.8	ARL3	3844	protein_coding	403	0.8975	0.897924	3.62108	7.13682e-05	0.00105975
ENSG00000136689.18$IL1RN$3256$protein_coding	ENSG00000136689.18	IL1RN	3256	protein_coding	3557	1.18267	1.18268	9.0068	7.33801e-05	0.00108842
ENSG00000144395.17$CCDC150$9683$protein_coding	ENSG00000144395.17	CCDC150	9683	protein_coding	284992	1.18123	1.19106	-0.207732	7.35821e-05	0.0010902
ENSG00000182628.12$SKA2$3148$protein_coding	ENSG00000182628.12	SKA2	3148	protein_coding	348235	0.941884	0.942717	2.72465	7.44959e-05	0.00110252
ENSG00000164211.12$STARD4$5684$protein_coding	ENSG00000164211.12	STARD4	5684	protein_coding	134429	1.03505	1.03516	5.73272	7.56313e-05	0.00111809
ENSG00000146904.8$EPHA1$4733$protein_coding	ENSG00000146904.8	EPHA1	4733	protein_coding	2041	1.90981	1.91711	1.2797	7.67314e-05	0.00113252
ENSG00000250802.6$ZBED3-AS1$6183$antisense_RNA	ENSG00000250802.6	ZBED3-AS1	6183	antisense_RNA	728723	-1.04937	-1.05047	2.6501	7.67766e-05	0.00113252
ENSG00000181634.7$TNFSF15$7889$protein_coding	ENSG00000181634.7	TNFSF15	7889	protein_coding	9966	1.5772	1.57754	4.97111	7.82119e-05	0.00115242
ENSG00000138756.17$BMP2K$9938$protein_coding	ENSG00000138756.17	BMP2K	9938	protein_coding	55589	0.861071	0.861092	7.93786	7.87747e-05	0.00115944
ENSG00000139737.21$SLAIN1$4133$protein_coding	ENSG00000139737.21	SLAIN1	4133	protein_coding	122060	-1.11402	-1.11748	1.01451	8.07313e-05	0.00118693
ENSG00000143842.14$SOX13$7420$protein_coding	ENSG00000143842.14	SOX13	7420	protein_coding	9580	1.10512	1.10621	2.75471	8.25455e-05	0.00121188
ENSG00000165178.9$NCF1C$1427$unprocessed_pseudogene	ENSG00000165178.9	NCF1C	1427	unprocessed_pseudogene	654817	1.53644	1.54355	0.711763	8.26097e-05	0.00121188
ENSG00000124215.16$CDH26$5748$protein_coding	ENSG00000124215.16	CDH26	5748	protein_coding	60437	1.17031	1.17413	1.04081	8.30695e-05	0.00121729
ENSG00000158477.6$CD1A$2096$protein_coding	ENSG00000158477.6	CD1A	2096	protein_coding	909	1.58964	1.59587	0.911935	8.33922e-05	0.00122068
ENSG00000181908.5$AP003774.1$2340$lincRNA	ENSG00000181908.5	AP003774.1	2340	lincRNA	NA	-1.3352	-1.34329	0.184586	8.41069e-05	0.0012298
ENSG00000146373.16$RNF217$12779$protein_coding	ENSG00000146373.16	RNF217	12779	protein_coding	154214	-0.815207	-0.815314	5.52147	8.55585e-05	0.00124966
ENSG00000099954.18$CECR2$10759$protein_coding	ENSG00000099954.18	CECR2	10759	protein_coding	27443	1.57559	1.57916	1.6098	8.91586e-05	0.00130082
ENSG00000162772.16$ATF3$4040$protein_coding	ENSG00000162772.16	ATF3	4040	protein_coding	467	0.972915	0.972977	6.55295	8.95105e-05	0.00130453
ENSG00000231672.6$DIRC3$4665$protein_coding	ENSG00000231672.6	DIRC3	4665	protein_coding	729582	-1.64247	-1.6446	2.62017	9.00857e-05	0.0013109
ENSG00000196730.12$DAPK1$8907$protein_coding	ENSG00000196730.12	DAPK1	8907	protein_coding	1612	-0.812535	-0.812557	7.70651	9.01431e-05	0.0013109
ENSG00000090104.11$RGS1$4117$protein_coding	ENSG00000090104.11	RGS1	4117	protein_coding	5996	1.01581	1.0159	6.03591	9.04467e-05	0.00131388
ENSG00000155846.16$PPARGC1B$12889$protein_coding	ENSG00000155846.16	PPARGC1B	12889	protein_coding	133522	0.968079	0.968188	5.70011	9.12296e-05	0.00132382
ENSG00000139988.9$RDH12$2356$protein_coding	ENSG00000139988.9	RDH12	2356	protein_coding	145226	-1.25481	-1.26146	0.321926	9.17511e-05	0.00132994
ENSG00000172244.8$C5orf34$3011$protein_coding	ENSG00000172244.8	C5orf34	3011	protein_coding	375444	1.00214	1.00481	1.27822	9.24223e-05	0.00133822
ENSG00000185640.5$KRT79$2542$protein_coding	ENSG00000185640.5	KRT79	2542	protein_coding	338785	-0.976618	-0.976879	4.55732	9.2866e-05	0.00134319
ENSG00000167995.15$BEST1$8930$protein_coding	ENSG00000167995.15	BEST1	8930	protein_coding	7439	-1.01858	-1.01882	4.66326	9.33096e-05	0.00134815
ENSG00000166482.11$MFAP4$2152$protein_coding	ENSG00000166482.11	MFAP4	2152	protein_coding	4239	-1.13797	-1.14081	1.39603	9.44911e-05	0.00136375
ENSG00000140379.7$BCL2A1$1089$protein_coding	ENSG00000140379.7	BCL2A1	1089	protein_coding	597	1.11654	1.11658	7.57191	9.48368e-05	0.00136727
ENSG00000266412.5$NCOA4$4079$protein_coding	ENSG00000266412.5	NCOA4	4079	protein_coding	8031	-0.818611	-0.818616	9.84103	9.55281e-05	0.00137575
ENSG00000278970.1$HEIH$1652$TEC	ENSG00000278970.1	HEIH	1652	TEC	100859930	-1.04373	-1.04401	4.51421	9.62232e-05	0.00138324
ENSG00000100479.12$POLE2$2955$protein_coding	ENSG00000100479.12	POLE2	2955	protein_coding	5427	1.28925	1.29625	0.290509	9.6255e-05	0.00138324
ENSG00000076662.9$ICAM3$2950$protein_coding	ENSG00000076662.9	ICAM3	2950	protein_coding	3385	1.1169	1.11712	5.18272	9.72314e-05	0.00139577
ENSG00000261269.1$AC093278.2$2485$sense_overlapping	ENSG00000261269.1	AC093278.2	2485	sense_overlapping	NA	1.47826	1.47987	2.83435	9.78901e-05	0.00140372
ENSG00000176510.5$OR10AC1$2898$polymorphic_pseudogene	ENSG00000176510.5	OR10AC1	2898	polymorphic_pseudogene	392133	-1.8126	-1.82755	0.121811	9.80903e-05	0.00140509
ENSG00000186648.14$CARMIL3$6665$protein_coding	ENSG00000186648.14	CARMIL3	6665	protein_coding	90668	1.07611	1.07944	1.18521	0.000100414	0.00143683
ENSG00000158473.6$CD1D$2253$protein_coding	ENSG00000158473.6	CD1D	2253	protein_coding	912	1.06841	1.06885	4.00645	0.000102135	0.00145913
ENSG00000170190.15$SLC16A5$3089$protein_coding	ENSG00000170190.15	SLC16A5	3089	protein_coding	9121	-1.04191	-1.04222	4.67742	0.000102191	0.00145913
ENSG00000187801.14$ZFP69B$2386$protein_coding	ENSG00000187801.14	ZFP69B	2386	protein_coding	65243	-1.04523	-1.04653	2.30136	0.000103644	0.00147831
ENSG00000109472.13$CPE$2958$protein_coding	ENSG00000109472.13	CPE	2958	protein_coding	1363	1.81064	1.81153	3.86447	0.000105616	0.00150483
ENSG00000203446.2$AC004988.1$1771$antisense_RNA	ENSG00000203446.2	AC004988.1	1771	antisense_RNA	NA	-1.25398	-1.25483	3.22013	0.000106538	0.00151612
ENSG00000107282.7$APBA1$11384$protein_coding	ENSG00000107282.7	APBA1	11384	protein_coding	320	-1.02998	-1.03145	2.11792	0.000106635	0.00151612
ENSG00000168439.16$STIP1$4657$protein_coding	ENSG00000168439.16	STIP1	4657	protein_coding	10963	0.862763	0.862781	8.13427	0.000107148	0.00152179
ENSG00000116133.11$DHCR24$4250$protein_coding	ENSG00000116133.11	DHCR24	4250	protein_coding	1718	0.96133	0.961381	7.13043	0.000107314	0.00152255
ENSG00000197119.12$SLC25A29$7451$protein_coding	ENSG00000197119.12	SLC25A29	7451	protein_coding	123096	1.26816	1.2684	5.11229	0.000107879	0.00152894
ENSG00000262488.1$AC133065.3$1161$processed_pseudogene	ENSG00000262488.1	AC133065.3	1161	processed_pseudogene	NA	-1.66176	-1.67721	-0.328112	0.000109082	0.00154435
ENSG00000160298.17$C21orf58$5315$protein_coding	ENSG00000160298.17	C21orf58	5315	protein_coding	54058	1.40118	1.40706	0.787156	0.000109998	0.00155567
ENSG00000063660.8$GPC1$6516$protein_coding	ENSG00000063660.8	GPC1	6516	protein_coding	2817	-1.85684	-1.86729	1.11799	0.000111068	0.00156914
ENSG00000099365.10$STX1B$5229$protein_coding	ENSG00000099365.10	STX1B	5229	protein_coding	112755	1.11454	1.1174	1.29009	0.000111599	0.00157498
ENSG00000086730.16$LAT2$4545$protein_coding	ENSG00000086730.16	LAT2	4545	protein_coding	7462	0.921079	0.921182	5.83302	0.000112475	0.00158567
ENSG00000174749.5$C4orf32$8901$protein_coding	ENSG00000174749.5	C4orf32	8901	protein_coding	NA	0.917105	0.918708	1.79644	0.000114037	0.001606
ENSG00000053747.15$LAMA3$13522$protein_coding	ENSG00000053747.15	LAMA3	13522	protein_coding	3909	1.49738	1.50092	1.67023	0.000117743	0.00165645
ENSG00000155659.14$VSIG4$2192$protein_coding	ENSG00000155659.14	VSIG4	2192	protein_coding	11326	1.18316	1.18318	8.20321	0.000120525	0.0016938
ENSG00000233559.1$LINC00513$1616$lincRNA	ENSG00000233559.1	LINC00513	1616	lincRNA	100506860	-1.64833	-1.66714	-0.525413	0.000121356	0.00170271
ENSG00000117394.20$SLC2A1$4721$protein_coding	ENSG00000117394.20	SLC2A1	4721	protein_coding	6513	1.99923	2.00129	3.16259	0.000121413	0.00170271
ENSG00000111110.11$PPM1H$7063$protein_coding	ENSG00000111110.11	PPM1H	7063	protein_coding	57460	0.792627	0.792735	5.43743	0.000122157	0.00171135
ENSG00000105963.13$ADAP1$5062$protein_coding	ENSG00000105963.13	ADAP1	5062	protein_coding	11033	-1.40851	-1.41796	0.990766	0.000125005	0.00174941
ENSG00000100592.15$DAAM1$10712$protein_coding	ENSG00000100592.15	DAAM1	10712	protein_coding	23002	0.975564	0.976205	3.16599	0.000126535	0.00176898
ENSG00000071073.12$MGAT4A$9630$protein_coding	ENSG00000071073.12	MGAT4A	9630	protein_coding	11320	1.01125	1.01132	6.35703	0.000126691	0.00176932
ENSG00000137834.14$SMAD6$8563$protein_coding	ENSG00000137834.14	SMAD6	8563	protein_coding	4091	-1.22917	-1.23528	0.454246	0.000129504	0.0018067
ENSG00000188001.9$TPRG1$9535$protein_coding	ENSG00000188001.9	TPRG1	9535	protein_coding	285386	1.03607	1.03635	4.39625	0.000132142	0.00184159
ENSG00000140749.8$IGSF6$3532$protein_coding	ENSG00000140749.8	IGSF6	3532	protein_coding	10261	1.45583	1.45588	7.89292	0.000140093	0.00194995
ENSG00000184445.11$KNTC1$11325$protein_coding	ENSG00000184445.11	KNTC1	11325	protein_coding	9735	0.826896	0.827042	5.01035	0.000140276	0.00194995
ENSG00000196562.14$SULF2$6657$protein_coding	ENSG00000196562.14	SULF2	6657	protein_coding	55959	2.04594	2.04611	6.78843	0.000140354	0.00194995
ENSG00000135119.14$RNFT2$6487$protein_coding	ENSG00000135119.14	RNFT2	6487	protein_coding	84900	1.24802	1.2501	2.14458	0.000140993	0.0019568
ENSG00000147257.13$GPC3$2711$protein_coding	ENSG00000147257.13	GPC3	2711	protein_coding	2719	1.49133	1.4966	1.05833	0.000143967	0.001996
ENSG00000185015.7$CA13$5528$protein_coding	ENSG00000185015.7	CA13	5528	protein_coding	377677	-1.20141	-1.20975	-0.0286465	0.000144216	0.00199738
ENSG00000214900.9$LINC01588$14763$lincRNA	ENSG00000214900.9	LINC01588	14763	lincRNA	283551	-1.27984	-1.28213	1.8379	0.000147078	0.00203491
ENSG00000164086.9$DUSP7$5648$protein_coding	ENSG00000164086.9	DUSP7	5648	protein_coding	1849	1.04425	1.045	3.09502	0.000147653	0.00204075
ENSG00000241081.1$AF111169.1$374$processed_pseudogene	ENSG00000241081.1	AF111169.1	374	processed_pseudogene	NA	-1.38885	-1.39618	0.43251	0.00014825	0.00204689
ENSG00000171658.8$NMRAL2P$2628$transcribed_unprocessed_pseudogene	ENSG00000171658.8	NMRAL2P	2628	transcribed_unprocessed_pseudogene	344887	-1.23595	-1.23789	1.98118	0.000151251	0.00208618
ENSG00000221869.4$CEBPD$2178$protein_coding	ENSG00000221869.4	CEBPD	2178	protein_coding	1052	1.26831	1.26885	3.91616	0.000153182	0.00211063
ENSG00000183549.10$ACSM5$3963$protein_coding	ENSG00000183549.10	ACSM5	3963	protein_coding	54988	-1.93927	-1.95402	0.251145	0.000161717	0.00222594
ENSG00000240891.7$PLCXD2$8974$protein_coding	ENSG00000240891.7	PLCXD2	8974	protein_coding	257068	-1.19869	-1.20302	0.851424	0.000164492	0.00226181
ENSG00000128274.15$A4GALT$2943$protein_coding	ENSG00000128274.15	A4GALT	2943	protein_coding	53947	2.36433	2.39476	0.143229	0.000165217	0.00226944
ENSG00000107731.12$UNC5B$6841$protein_coding	ENSG00000107731.12	UNC5B	6841	protein_coding	219699	-1.69271	-1.69937	0.947969	0.000166575	0.00228575
ENSG00000178053.17$MLF1$3569$protein_coding	ENSG00000178053.17	MLF1	3569	protein_coding	4291	1.03162	1.03606	0.762807	0.00016966	0.0023257
ENSG00000229771.2$AL035665.1$1669$lincRNA	ENSG00000229771.2	AL035665.1	1669	lincRNA	NA	-1.75935	-1.75979	5.19586	0.000174487	0.00238941
ENSG00000214269.3$LGMNP1$1300$processed_pseudogene	ENSG00000214269.3	LGMNP1	1300	processed_pseudogene	122199	1.29414	1.30166	0.456817	0.00017755	0.00242888
ENSG00000115163.14$CENPA$1983$protein_coding	ENSG00000115163.14	CENPA	1983	protein_coding	1058	1.50863	1.51669	0.387899	0.000178085	0.00243371
ENSG00000179082.3$C9orf106$3145$lincRNA	ENSG00000179082.3	C9orf106	3145	lincRNA	414318	1.55652	1.56902	0.0388712	0.000178446	0.00243616
ENSG00000185905.3$C16orf54$2585$protein_coding	ENSG00000185905.3	C16orf54	2585	protein_coding	283897	0.815777	0.815928	4.93613	0.000179444	0.00244729
ENSG00000167779.7$IGFBP6$1279$protein_coding	ENSG00000167779.7	IGFBP6	1279	protein_coding	3489	-1.16441	-1.16702	1.63214	0.000180452	0.00245852
ENSG00000181544.13$FANCB$3215$protein_coding	ENSG00000181544.13	FANCB	3215	protein_coding	2187	0.965399	0.966971	1.95746	0.000183792	0.00250148
ENSG00000109881.16$CCDC34$3733$protein_coding	ENSG00000109881.16	CCDC34	3733	protein_coding	91057	1.3508	1.35411	1.47244	0.000185436	0.00251964
ENSG00000169105.7$CHST14$3574$protein_coding	ENSG00000169105.7	CHST14	3574	protein_coding	113189	-1.10177	-1.10318	2.35643	0.000185503	0.00251964
ENSG00000169896.16$ITGAM$5665$protein_coding	ENSG00000169896.16	ITGAM	5665	protein_coding	3684	0.852011	0.852018	9.61775	0.000186302	0.00252793
ENSG00000101265.15$RASSF2$5759$protein_coding	ENSG00000101265.15	RASSF2	5759	protein_coding	9770	-0.746798	-0.746809	8.58114	0.000188994	0.00256186
ENSG00000105967.15$TFEC$8644$protein_coding	ENSG00000105967.15	TFEC	8644	protein_coding	22797	-0.809499	-0.809512	8.52668	0.000190614	0.0025812
ENSG00000278535.4$DHRS11$5462$protein_coding	ENSG00000278535.4	DHRS11	5462	protein_coding	79154	1.11536	1.11635	2.91519	0.000191817	0.00259486
ENSG00000108370.16$RGS9$6990$protein_coding	ENSG00000108370.16	RGS9	6990	protein_coding	8787	1.66796	1.67684	0.466206	0.000193081	0.00260932
ENSG00000175130.6$MARCKSL1$1699$protein_coding	ENSG00000175130.6	MARCKSL1	1699	protein_coding	65108	-1.64113	-1.64701	1.0482	0.000198026	0.00267345
ENSG00000155158.20$TTC39B$12208$protein_coding	ENSG00000155158.20	TTC39B	12208	protein_coding	158219	-1.18343	-1.18355	6.26762	0.00019937	0.00268888
ENSG00000115306.15$SPTBN1$18504$protein_coding	ENSG00000115306.15	SPTBN1	18504	protein_coding	6711	1.02827	1.0283	7.85892	0.000199921	0.0026936
ENSG00000129538.13$RNASE1$1506$protein_coding	ENSG00000129538.13	RNASE1	1506	protein_coding	6035	3.20892	3.20959	6.46355	0.00020117	0.0027077
ENSG00000153234.13$NR4A2$3967$protein_coding	ENSG00000153234.13	NR4A2	3967	protein_coding	4929	-1.16876	-1.17105	1.8043	0.000202286	0.00271998
ENSG00000124610.4$HIST1H1A$648$protein_coding	ENSG00000124610.4	HIST1H1A	648	protein_coding	NA	1.25245	1.26129	-0.0486577	0.000203653	0.00273561
ENSG00000142731.10$PLK4$4482$protein_coding	ENSG00000142731.10	PLK4	4482	protein_coding	10733	1.16734	1.16957	1.74137	0.000204177	0.00273991
ENSG00000165209.18$STRBP$8097$protein_coding	ENSG00000165209.18	STRBP	8097	protein_coding	55342	0.888093	0.888281	4.75411	0.000207331	0.00277944
ENSG00000007264.14$MATK$4141$protein_coding	ENSG00000007264.14	MATK	4141	protein_coding	4145	1.14387	1.14399	6.25364	0.000208169	0.00278788
ENSG00000131773.13$KHDRBS3$8645$protein_coding	ENSG00000131773.13	KHDRBS3	8645	protein_coding	10656	-1.33263	-1.33792	0.713688	0.000209094	0.00279747
ENSG00000146070.16$PLA2G7$2026$protein_coding	ENSG00000146070.16	PLA2G7	2026	protein_coding	7941	0.964655	0.964679	7.96802	0.000209541	0.00280065
ENSG00000165480.15$SKA3$3048$protein_coding	ENSG00000165480.15	SKA3	3048	protein_coding	221150	1.40708	1.41214	0.9317	0.000210513	0.00281083
ENSG00000101695.8$RNF125$6508$protein_coding	ENSG00000101695.8	RNF125	6508	protein_coding	54941	0.799485	0.79974	4.19554	0.000215264	0.0028714
ENSG00000155016.17$CYP2U1$6096$protein_coding	ENSG00000155016.17	CYP2U1	6096	protein_coding	113612	-1.28342	-1.28799	0.934731	0.000215747	0.00287498
ENSG00000109084.13$TMEM97$3034$protein_coding	ENSG00000109084.13	TMEM97	3034	protein_coding	27346	1.22449	1.22619	2.24774	0.000217558	0.00289622
ENSG00000147168.12$IL2RG$2760$protein_coding	ENSG00000147168.12	IL2RG	2760	protein_coding	3561	0.9745	0.974616	5.65195	0.000218001	0.00289923
ENSG00000090020.10$SLC9A1$5974$protein_coding	ENSG00000090020.10	SLC9A1	5974	protein_coding	6548	0.969106	0.969492	3.89778	0.00022086	0.00293435
ENSG00000164626.8$KCNK5$3756$protein_coding	ENSG00000164626.8	KCNK5	3756	protein_coding	8645	1.86963	1.88484	0.345507	0.000221809	0.00294402
ENSG00000167081.16$PBX3$4529$protein_coding	ENSG00000167081.16	PBX3	4529	protein_coding	5090	0.853371	0.853476	5.52487	0.000223807	0.00296761
ENSG00000099985.3$OSM$2114$protein_coding	ENSG00000099985.3	OSM	2114	protein_coding	5008	-1.27163	-1.27216	4.26267	0.00022966	0.00304219
ENSG00000217801.9$AL390719.1$2171$transcribed_unprocessed_pseudogene	ENSG00000217801.9	AL390719.1	2171	transcribed_unprocessed_pseudogene	NA	-1.23119	-1.23669	0.605357	0.00023268	0.00307915
ENSG00000151612.15$ZNF827$8433$protein_coding	ENSG00000151612.15	ZNF827	8433	protein_coding	152485	1.25217	1.26333	-0.251496	0.00023361	0.00308841
ENSG00000137942.16$FNBP1L$5798$protein_coding	ENSG00000137942.16	FNBP1L	5798	protein_coding	54874	1.00489	1.00517	4.45872	0.000234775	0.00310075
ENSG00000130529.15$TRPM4$6604$protein_coding	ENSG00000130529.15	TRPM4	6604	protein_coding	54795	-1.22116	-1.22219	3.26604	0.000244859	0.00323074
ENSG00000152061.23$RABGAP1L$16071$protein_coding	ENSG00000152061.23	RABGAP1L	16071	protein_coding	9910	-0.755499	-0.755565	6.01769	0.000246001	0.00324261
ENSG00000270069.1$MIR222HG$2785$lincRNA	ENSG00000270069.1	MIR222HG	2785	lincRNA	104457406	1.18509	1.18602	2.99852	0.00025313	0.0033333
ENSG00000143333.6$RGS16$2427$protein_coding	ENSG00000143333.6	RGS16	2427	protein_coding	6004	1.38323	1.38681	1.36995	0.00025466	0.00335014
ENSG00000181856.14$SLC2A4$4046$protein_coding	ENSG00000181856.14	SLC2A4	4046	protein_coding	6517	-1.20857	-1.21503	0.442563	0.000259201	0.00340653
ENSG00000102384.13$CENPI$4321$protein_coding	ENSG00000102384.13	CENPI	4321	protein_coding	2491	1.05811	1.06022	1.62338	0.000261309	0.00343086
ENSG00000136982.5$DSCC1$2603$protein_coding	ENSG00000136982.5	DSCC1	2603	protein_coding	79075	1.34464	1.35134	0.411796	0.0002624	0.00344181
ENSG00000151208.16$DLG5$10271$protein_coding	ENSG00000151208.16	DLG5	10271	protein_coding	9231	-1.15481	-1.15646	2.34405	0.000265262	0.00347594
ENSG00000125257.13$ABCC4$7819$protein_coding	ENSG00000125257.13	ABCC4	7819	protein_coding	10257	-0.861554	-0.861946	3.74235	0.000266368	0.00348703
ENSG00000196914.8$ARHGEF12$24404$protein_coding	ENSG00000196914.8	ARHGEF12	24404	protein_coding	23365	-0.769385	-0.769426	6.72885	0.000272326	0.00356153
ENSG00000057019.15$DCBLD2$11274$protein_coding	ENSG00000057019.15	DCBLD2	11274	protein_coding	131566	-1.14387	-1.14489	2.79049	0.000273111	0.00356831
ENSG00000106546.12$AHR$6661$protein_coding	ENSG00000106546.12	AHR	6661	protein_coding	196	0.837454	0.837508	6.58719	0.000276108	0.00360395
ENSG00000038427.15$VCAN$14831$protein_coding	ENSG00000038427.15	VCAN	14831	protein_coding	1462	1.58185	1.58205	6.25533	0.000277464	0.00361812
ENSG00000173262.11$SLC2A14$5575$protein_coding	ENSG00000173262.11	SLC2A14	5575	protein_coding	144195	-1.21452	-1.21825	1.29374	0.000279387	0.00363964
ENSG00000151117.8$TMEM86A$4243$protein_coding	ENSG00000151117.8	TMEM86A	4243	protein_coding	144110	-0.877144	-0.877237	5.79163	0.000281753	0.0036669
ENSG00000100100.12$PIK3IP1$3805$protein_coding	ENSG00000100100.12	PIK3IP1	3805	protein_coding	113791	-1.05231	-1.05238	6.56663	0.000286659	0.00372571
ENSG00000133055.8$MYBPH$1805$protein_coding	ENSG00000133055.8	MYBPH	1805	protein_coding	4608	1.08231	1.08556	1.36497	0.000286829	0.00372571
ENSG00000118965.14$WDR35$7836$protein_coding	ENSG00000118965.14	WDR35	7836	protein_coding	57539	-0.8173	-0.817581	4.08682	0.000290294	0.00376706
ENSG00000144711.13$IQSEC1$6882$protein_coding	ENSG00000144711.13	IQSEC1	6882	protein_coding	9922	-0.923611	-0.923678	6.37819	0.000292243	0.00378869
ENSG00000129757.12$CDKN1C$2586$protein_coding	ENSG00000129757.12	CDKN1C	2586	protein_coding	1028	-1.63085	-1.63574	1.34983	0.000302636	0.00391963
ENSG00000093144.18$ECHDC1$5678$protein_coding	ENSG00000093144.18	ECHDC1	5678	protein_coding	55862	-0.765992	-0.766029	6.89586	0.00030482	0.00394409
ENSG00000004799.7$PDK4$4519$protein_coding	ENSG00000004799.7	PDK4	4519	protein_coding	5166	-0.994936	-0.99553	3.36044	0.000306302	0.00395943
ENSG00000171357.5$LURAP1$1854$protein_coding	ENSG00000171357.5	LURAP1	1854	protein_coding	541468	-2.40485	-2.42655	0.298739	0.000306694	0.00396067
ENSG00000147394.18$ZNF185$4812$protein_coding	ENSG00000147394.18	ZNF185	4812	protein_coding	7739	-0.993112	-0.993298	5.02632	0.000311449	0.0040182
ENSG00000180694.13$TMEM64$5870$protein_coding	ENSG00000180694.13	TMEM64	5870	protein_coding	169200	-0.832116	-0.832321	4.54016	0.000311872	0.00401979
ENSG00000136603.13$SKIL$7782$protein_coding	ENSG00000136603.13	SKIL	7782	protein_coding	6498	-0.836507	-0.836543	7.07225	0.000317996	0.00409477
ENSG00000214174.8$AMZ2P1$3858$transcribed_unprocessed_pseudogene	ENSG00000214174.8	AMZ2P1	3858	transcribed_unprocessed_pseudogene	201283	-1.04849	-1.04938	2.86767	0.000319494	0.00411011
ENSG00000102359.6$SRPX2$7548$protein_coding	ENSG00000102359.6	SRPX2	7548	protein_coding	27286	-1.4609	-1.46307	2.67298	0.000330711	0.00425033
ENSG00000123892.11$RAB38$1465$protein_coding	ENSG00000123892.11	RAB38	1465	protein_coding	23682	1.12857	1.12989	2.40144	0.000331821	0.00426049
ENSG00000167083.6$GNGT2$1689$protein_coding	ENSG00000167083.6	GNGT2	1689	protein_coding	2793	1.31059	1.31309	1.91018	0.00033298	0.00427128
ENSG00000090776.5$EFNB1$3314$protein_coding	ENSG00000090776.5	EFNB1	3314	protein_coding	1947	1.09849	1.09917	3.32236	0.000333487	0.00427368
ENSG00000090975.12$PITPNM2$9161$protein_coding	ENSG00000090975.12	PITPNM2	9161	protein_coding	57605	-1.32924	-1.34253	-0.307558	0.000335203	0.00429156
ENSG00000165959.11$CLMN$15701$protein_coding	ENSG00000165959.11	CLMN	15701	protein_coding	79789	-0.901793	-0.901814	8.036	0.000336944	0.00430973
ENSG00000147536.11$GINS4$5475$protein_coding	ENSG00000147536.11	GINS4	5475	protein_coding	84296	0.966924	0.967923	2.50349	0.000338898	0.00433058
ENSG00000080839.11$RBL1$5954$protein_coding	ENSG00000080839.11	RBL1	5954	protein_coding	5933	0.764854	0.76506	4.40504	0.000339462	0.00433364
ENSG00000157483.8$MYO1E$9106$protein_coding	ENSG00000157483.8	MYO1E	9106	protein_coding	4643	0.815908	0.815939	7.24979	0.000347183	0.00442494
ENSG00000151725.11$CENPU$2953$protein_coding	ENSG00000151725.11	CENPU	2953	protein_coding	79682	1.27605	1.27741	2.65147	0.000347275	0.00442494
ENSG00000142920.16$AZIN2$6559$protein_coding	ENSG00000142920.16	AZIN2	6559	protein_coding	113451	-1.62986	-1.64785	-0.540989	0.000349125	0.00444023
ENSG00000109072.13$VTN$2427$protein_coding	ENSG00000109072.13	VTN	2427	protein_coding	7448	-2.00858	-2.02492	0.0940466	0.000349139	0.00444023
ENSG00000011028.13$MRC2$6860$protein_coding	ENSG00000011028.13	MRC2	6860	protein_coding	9902	1.22666	1.22681	5.95989	0.000351174	0.00445896
ENSG00000115318.11$LOXL3$4363$protein_coding	ENSG00000115318.11	LOXL3	4363	protein_coding	84695	0.92363	0.923855	4.55878	0.000351278	0.00445896
ENSG00000272908.1$AC006033.2$1968$lincRNA	ENSG00000272908.1	AC006033.2	1968	lincRNA	NA	-1.18712	-1.18869	2.24841	0.000352543	0.00447079
ENSG00000166002.6$SMCO4$1223$protein_coding	ENSG00000166002.6	SMCO4	1223	protein_coding	56935	-0.839072	-0.839206	5.2304	0.000354814	0.00449532
ENSG00000227925.1$LINC01655$423$lincRNA	ENSG00000227925.1	LINC01655	423	lincRNA	101929771	-1.34466	-1.3508	0.603607	0.000355579	0.00450074
ENSG00000214575.9$CPEB1$8215$protein_coding	ENSG00000214575.9	CPEB1	8215	protein_coding	64506	1.19194	1.19501	1.4024	0.000356923	0.00451349
ENSG00000198598.6$MMP17$4003$protein_coding	ENSG00000198598.6	MMP17	4003	protein_coding	4326	-1.89725	-1.91146	0.725968	0.000365979	0.00462166
ENSG00000099219.13$ERMP1$6528$protein_coding	ENSG00000099219.13	ERMP1	6528	protein_coding	79956	0.968751	0.968828	6.20523	0.000366168	0.00462166
ENSG00000120162.9$MOB3B$7087$protein_coding	ENSG00000120162.9	MOB3B	7087	protein_coding	79817	1.03722	1.03868	2.13948	0.000366519	0.00462173
ENSG00000183578.6$TNFAIP8L3$2280$protein_coding	ENSG00000183578.6	TNFAIP8L3	2280	protein_coding	388121	1.90019	1.9011	3.9274	0.000368452	0.00464173
ENSG00000146918.19$NCAPG2$6988$protein_coding	ENSG00000146918.19	NCAPG2	6988	protein_coding	54892	0.938036	0.938461	3.70115	0.000371044	0.00466999
ENSG00000168874.12$ATOH8$6076$protein_coding	ENSG00000168874.12	ATOH8	6076	protein_coding	84913	2.27728	2.29342	0.603306	0.000374122	0.0047043
ENSG00000152056.16$AP1S3$4284$protein_coding	ENSG00000152056.16	AP1S3	4284	protein_coding	130340	0.993317	0.995423	1.57273	0.000383593	0.00481887
ENSG00000114770.16$ABCC5$11441$protein_coding	ENSG00000114770.16	ABCC5	11441	protein_coding	10057	-0.82255	-0.822655	5.50705	0.000395375	0.00496221
ENSG00000150995.18$ITPR1$12895$protein_coding	ENSG00000150995.18	ITPR1	12895	protein_coding	3708	-0.813273	-0.813286	8.49933	0.000396694	0.0049741
ENSG00000173599.13$PC$5927$protein_coding	ENSG00000173599.13	PC	5927	protein_coding	5091	1.11012	1.11026	5.875	0.000398766	0.00499541
ENSG00000105173.13$CCNE1$2550$protein_coding	ENSG00000105173.13	CCNE1	2550	protein_coding	898	1.05542	1.0571	1.94292	0.000402197	0.00503367
ENSG00000100099.20$HPS4$10782$protein_coding	ENSG00000100099.20	HPS4	10782	protein_coding	89781	-0.857558	-0.85762	6.31726	0.000403334	0.00504319
ENSG00000019144.18$PHLDB1$21722$protein_coding	ENSG00000019144.18	PHLDB1	21722	protein_coding	23187	-0.968085	-0.968391	4.42766	0.000407662	0.00509254
ENSG00000019186.9$CYP24A1$3972$protein_coding	ENSG00000019186.9	CYP24A1	3972	protein_coding	1591	1.65482	1.65629	3.28367	0.000415003	0.00517941
ENSG00000233609.3$RPL10P19$1442$transcribed_processed_pseudogene	ENSG00000233609.3	RPL10P19	1442	transcribed_processed_pseudogene	645960	-1.24828	-1.25945	-0.337047	0.00041608	0.00518581
ENSG00000234456.7$MAGI2-AS3$11625$processed_transcript	ENSG00000234456.7	MAGI2-AS3	11625	processed_transcript	100505881	-1.4599	-1.46531	1.04826	0.000416291	0.00518581
ENSG00000132376.19$INPP5K$5325$protein_coding	ENSG00000132376.19	INPP5K	5325	protein_coding	51763	-0.847287	-0.847549	4.31098	0.000419721	0.00522367
ENSG00000165891.15$E2F7$6303$protein_coding	ENSG00000165891.15	E2F7	6303	protein_coding	144455	1.65715	1.66964	0.047557	0.000435843	0.00541815
ENSG00000178460.17$MCMDC2$6354$protein_coding	ENSG00000178460.17	MCMDC2	6354	protein_coding	157777	1.09707	1.10597	-0.226994	0.000436158	0.00541815
ENSG00000100994.11$PYGB$4474$protein_coding	ENSG00000100994.11	PYGB	4474	protein_coding	5834	-0.804953	-0.805002	6.74415	0.000437348	0.0054279
ENSG00000143771.11$CNIH4$5098$protein_coding	ENSG00000143771.11	CNIH4	5098	protein_coding	29097	0.836623	0.8367	5.95649	0.000450438	0.00558518
ENSG00000108179.13$PPIF$2674$protein_coding	ENSG00000108179.13	PPIF	2674	protein_coding	10105	0.753203	0.753249	6.54493	0.00045268	0.00560779
ENSG00000128045.6$RASL11B$2472$protein_coding	ENSG00000128045.6	RASL11B	2472	protein_coding	65997	1.28682	1.29087	1.28096	0.000460057	0.0056939
ENSG00000103226.17$NOMO3$8274$protein_coding	ENSG00000103226.17	NOMO3	8274	protein_coding	408050	0.843672	0.844563	3.03	0.000462823	0.00572283
ENSG00000270049.2$AC009061.2$2770$antisense_RNA	ENSG00000270049.2	AC009061.2	2770	antisense_RNA	NA	-1.01347	-1.01585	1.39188	0.000468923	0.00579291
ENSG00000115109.13$EPB41L5$9281$protein_coding	ENSG00000115109.13	EPB41L5	9281	protein_coding	57669	-1.17272	-1.17892	0.266627	0.000471788	0.00582293
ENSG00000111961.17$SASH1$11143$protein_coding	ENSG00000111961.17	SASH1	11143	protein_coding	23328	0.900752	0.901068	4.08668	0.000474487	0.00585084
ENSG00000076555.15$ACACB$14505$protein_coding	ENSG00000076555.15	ACACB	14505	protein_coding	32	-0.920134	-0.920456	4.13436	0.000478776	0.0058983
ENSG00000184357.4$HIST1H1B$681$protein_coding	ENSG00000184357.4	HIST1H1B	681	protein_coding	NA	1.52041	1.52103	4.19045	0.000499953	0.00614656
ENSG00000276900.1$AC023157.3$2088$antisense_RNA	ENSG00000276900.1	AC023157.3	2088	antisense_RNA	NA	-0.993483	-0.995659	1.48651	0.000500226	0.00614656
ENSG00000146856.14$AGBL3$7307$protein_coding	ENSG00000146856.14	AGBL3	7307	protein_coding	340351	1.17761	1.18688	-0.115574	0.000500638	0.00614656
ENSG00000126759.13$CFP$5617$protein_coding	ENSG00000126759.13	CFP	5617	protein_coding	5199	-1.33116	-1.33441	1.52952	0.000500766	0.00614656
ENSG00000256940.1$AP001453.2$597$antisense_RNA	ENSG00000256940.1	AP001453.2	597	antisense_RNA	NA	1.11644	1.12396	0.0309734	0.000502972	0.00616798
ENSG00000113532.12$ST8SIA4$7794$protein_coding	ENSG00000113532.12	ST8SIA4	7794	protein_coding	7903	0.843793	0.843868	6.06793	0.000503847	0.00617305
ENSG00000106537.7$TSPAN13$2224$protein_coding	ENSG00000106537.7	TSPAN13	2224	protein_coding	27075	-1.14121	-1.14379	1.60357	0.000508191	0.00621737
ENSG00000153162.8$BMP6$2780$protein_coding	ENSG00000153162.8	BMP6	2780	protein_coding	654	1.8255	1.82891	2.46903	0.000508394	0.00621737
ENSG00000167996.15$FTH1$2030$protein_coding	ENSG00000167996.15	FTH1	2030	protein_coding	2495	0.789217	0.789219	11.5641	0.000514921	0.00629144
ENSG00000198729.4$PPP1R14C$2152$protein_coding	ENSG00000198729.4	PPP1R14C	2152	protein_coding	81706	1.3367	1.34374	0.444732	0.000516176	0.00630102
ENSG00000261036.1$AC113418.1$517$lincRNA	ENSG00000261036.1	AC113418.1	517	lincRNA	NA	-1.58857	-1.59814	0.696785	0.000517308	0.00630909
ENSG00000188130.13$MAPK12$9424$protein_coding	ENSG00000188130.13	MAPK12	9424	protein_coding	6300	-1.89428	-1.91405	-0.170254	0.00052573	0.00640596
ENSG00000134042.12$MRO$5525$protein_coding	ENSG00000134042.12	MRO	5525	protein_coding	83876	1.34258	1.35024	0.426329	0.000528035	0.00642819
ENSG00000106178.6$CCL24$617$protein_coding	ENSG00000106178.6	CCL24	617	protein_coding	6369	-2.7721	-2.79126	1.64249	0.000534094	0.00649604
ENSG00000169715.14$MT1E$1052$protein_coding	ENSG00000169715.14	MT1E	1052	protein_coding	4493	1.10386	1.10431	4.23053	0.000546626	0.00664242
ENSG00000267787.5$AC027097.2$2032$antisense_RNA	ENSG00000267787.5	AC027097.2	2032	antisense_RNA	NA	-0.994899	-0.997565	1.17354	0.000547205	0.00664342
ENSG00000172731.13$LRRC20$3625$protein_coding	ENSG00000172731.13	LRRC20	3625	protein_coding	55222	-1.01084	-1.0134	1.34048	0.000547956	0.00664651
ENSG00000278637.1$HIST1H4A$312$protein_coding	ENSG00000278637.1	HIST1H4A	312	protein_coding	NA	1.29469	1.29746	1.77193	0.000558688	0.00677055
ENSG00000241163.7$LINC00877$4878$lincRNA	ENSG00000241163.7	LINC00877	4878	lincRNA	285286	-1.78501	-1.80328	-0.391664	0.000559847	0.00677845
ENSG00000110237.3$ARHGEF17$9539$protein_coding	ENSG00000110237.3	ARHGEF17	9539	protein_coding	9828	-1.58985	-1.59289	2.3638	0.00056791	0.00686986
ENSG00000111684.10$LPCAT3$4725$protein_coding	ENSG00000111684.10	LPCAT3	4725	protein_coding	10162	-0.773026	-0.773165	4.98561	0.000569095	0.00687292
ENSG00000143819.12$EPHX1$2508$protein_coding	ENSG00000143819.12	EPHX1	2508	protein_coding	2052	-0.829104	-0.82925	5.03016	0.00056919	0.00687292
ENSG00000224950.2$AL390066.1$2302$lincRNA	ENSG00000224950.2	AL390066.1	2302	lincRNA	NA	-1.12359	-1.12631	1.43036	0.00057294	0.00691174
ENSG00000166963.12$MAP1A$10629$protein_coding	ENSG00000166963.12	MAP1A	10629	protein_coding	4130	1.00764	1.00856	2.7295	0.000573438	0.00691174
ENSG00000171657.5$GPR82$3349$protein_coding	ENSG00000171657.5	GPR82	3349	protein_coding	27197	1.22112	1.22235	2.74985	0.000574062	0.00691303
ENSG00000186074.18$CD300LF$2161$protein_coding	ENSG00000186074.18	CD300LF	2161	protein_coding	146722	0.748566	0.748627	6.1652	0.000577779	0.00695154
ENSG00000052749.13$RRP12$8529$protein_coding	ENSG00000052749.13	RRP12	8529	protein_coding	23223	0.84501	0.845219	4.81597	0.000595001	0.0071523
ENSG00000142606.15$MMEL1$3844$protein_coding	ENSG00000142606.15	MMEL1	3844	protein_coding	79258	1.33624	1.35136	-0.332573	0.000597104	0.00717114
ENSG00000181588.16$MEX3D$2850$protein_coding	ENSG00000181588.16	MEX3D	2850	protein_coding	399664	-0.958196	-0.959688	2.07587	0.000602607	0.00722629
ENSG00000241399.6$CD302$4075$protein_coding	ENSG00000241399.6	CD302	4075	protein_coding	9936	-0.758779	-0.758811	7.09347	0.000602776	0.00722629
ENSG00000073861.2$TBX21$2614$protein_coding	ENSG00000073861.2	TBX21	2614	protein_coding	30009	1.04828	1.05073	1.48574	0.000605748	0.00725174
ENSG00000257167.2$TMPO-AS1$3357$antisense_RNA	ENSG00000257167.2	TMPO-AS1	3357	antisense_RNA	100128191	1.18307	1.19162	-0.0492048	0.000605983	0.00725174
ENSG00000149150.8$SLC43A1$3532$protein_coding	ENSG00000149150.8	SLC43A1	3532	protein_coding	8501	-1.13821	-1.13889	3.55824	0.000611215	0.00730782
ENSG00000260401.1$AP002761.4$3361$sense_overlapping	ENSG00000260401.1	AP002761.4	3361	sense_overlapping	NA	1.05263	1.05509	1.4062	0.000619678	0.00740238
ENSG00000162723.9$SLAMF9$1156$protein_coding	ENSG00000162723.9	SLAMF9	1156	protein_coding	89886	-0.833256	-0.833349	5.72481	0.000626271	0.00747447
ENSG00000214855.9$APOC1P1$938$transcribed_unprocessed_pseudogene	ENSG00000214855.9	APOC1P1	938	transcribed_unprocessed_pseudogene	342	-1.05918	-1.06085	2.04426	0.000630658	0.00752012
ENSG00000147650.11$LRP12$9777$protein_coding	ENSG00000147650.11	LRP12	9777	protein_coding	29967	0.812728	0.812811	5.79803	0.000643685	0.00766863
ENSG00000273703.1$HIST1H2BM$381$protein_coding	ENSG00000273703.1	HIST1H2BM	381	protein_coding	NA	1.54823	1.55195	1.57322	0.000646181	0.00769151
ENSG00000173930.8$SLCO4C1$5334$protein_coding	ENSG00000173930.8	SLCO4C1	5334	protein_coding	353189	1.18759	1.18981	1.8246	0.000658838	0.0078352
ENSG00000162745.10$OLFML2B$3415$protein_coding	ENSG00000162745.10	OLFML2B	3415	protein_coding	25903	-1.25922	-1.26	3.99142	0.000675038	0.00802072
ENSG00000176974.19$SHMT1$7281$protein_coding	ENSG00000176974.19	SHMT1	7281	protein_coding	6470	1.51619	1.51688	4.0304	0.000680949	0.00808378
ENSG00000177380.13$PPFIA3$6451$protein_coding	ENSG00000177380.13	PPFIA3	6451	protein_coding	8541	-1.22618	-1.231	0.978958	0.000684161	0.0081147
ENSG00000085552.16$IGSF9$6628$protein_coding	ENSG00000085552.16	IGSF9	6628	protein_coding	57549	-1.38949	-1.39789	0.381835	0.000686511	0.00813537
ENSG00000163170.11$BOLA3$3156$protein_coding	ENSG00000163170.11	BOLA3	3156	protein_coding	388962	0.874607	0.875083	3.41084	0.000703965	0.00833482
ENSG00000266714.7$MYO15B$12761$protein_coding	ENSG00000266714.7	MYO15B	12761	protein_coding	80022	-1.22666	-1.22706	4.66193	0.000705927	0.00835067
ENSG00000169908.11$TM4SF1$3668$protein_coding	ENSG00000169908.11	TM4SF1	3668	protein_coding	4071	1.13205	1.13984	0.313017	0.000710483	0.00839299
ENSG00000162913.9$OBSCN-AS1$3647$protein_coding	ENSG00000162913.9	OBSCN-AS1	3647	protein_coding	574407	-1.35406	-1.36309	0.0245714	0.00071076	0.00839299
ENSG00000185842.15$DNAH14$19693$protein_coding	ENSG00000185842.15	DNAH14	19693	protein_coding	127602	0.873131	0.874286	2.23902	0.000712269	0.00840339
ENSG00000164087.7$POC1A$2247$protein_coding	ENSG00000164087.7	POC1A	2247	protein_coding	25886	1.03236	1.03468	1.42929	0.000717662	0.00845956
ENSG00000019991.15$HGF$8897$protein_coding	ENSG00000019991.15	HGF	8897	protein_coding	3082	1.03388	1.03409	4.86712	0.000735351	0.00866044
ENSG00000232325.4$AC093627.1$877$lincRNA	ENSG00000232325.4	AC093627.1	877	lincRNA	NA	-1.16765	-1.17373	0.355993	0.00073787	0.00868247
ENSG00000112299.7$VNN1$3106$protein_coding	ENSG00000112299.7	VNN1	3106	protein_coding	8876	1.0734	1.0735	6.28096	0.00075485	0.00887446
ENSG00000163666.8$HESX1$1248$protein_coding	ENSG00000163666.8	HESX1	1248	protein_coding	8820	-1.10087	-1.10626	0.369969	0.000760964	0.00893849
ENSG00000182240.15$BACE2$9619$protein_coding	ENSG00000182240.15	BACE2	9619	protein_coding	25825	-1.19761	-1.2033	0.682103	0.000766029	0.00899009
ENSG00000135362.13$PRR5L$6616$protein_coding	ENSG00000135362.13	PRR5L	6616	protein_coding	79899	0.922526	0.923818	2.27169	0.00076713	0.00899512
ENSG00000160588.9$MPZL3$3968$protein_coding	ENSG00000160588.9	MPZL3	3968	protein_coding	196264	0.857439	0.857902	3.42363	0.000770845	0.0090193
ENSG00000225697.12$SLC26A6$6373$protein_coding	ENSG00000225697.12	SLC26A6	6373	protein_coding	65010	0.97433	0.9745	5.04748	0.000771143	0.0090193
ENSG00000114841.17$DNAH1$13872$protein_coding	ENSG00000114841.17	DNAH1	13872	protein_coding	25981	-1.14447	-1.14469	5.10815	0.000771215	0.0090193
ENSG00000237513.1$AC007384.1$1034$lincRNA	ENSG00000237513.1	AC007384.1	1034	lincRNA	NA	1.20355	1.20799	0.913583	0.000779348	0.00910646
ENSG00000125538.11$IL1B$3096$protein_coding	ENSG00000125538.11	IL1B	3096	protein_coding	3553	1.11123	1.11271	2.47763	0.000788144	0.00920121
ENSG00000070759.16$TESK2$3322$protein_coding	ENSG00000070759.16	TESK2	3322	protein_coding	10420	0.865837	0.866425	3.07576	0.000801286	0.00934648
ENSG00000124731.12$TREM1$4329$protein_coding	ENSG00000124731.12	TREM1	4329	protein_coding	54210	-1.03211	-1.03223	5.77524	0.000803793	0.00936755
ENSG00000260306.1$AC092375.2$1665$lincRNA	ENSG00000260306.1	AC092375.2	1665	lincRNA	NA	-1.69764	-1.70054	2.32706	0.00080886	0.00941839
ENSG00000170270.4$GON7$1154$protein_coding	ENSG00000170270.4	GON7	1154	protein_coding	84520	0.906633	0.907276	3.04735	0.000813949	0.00946941
ENSG00000184232.8$OAF$3176$protein_coding	ENSG00000184232.8	OAF	3176	protein_coding	220323	-0.975333	-0.975617	4.41978	0.000821079	0.00954407
ENSG00000211696.2$TRGV8$468$TR_V_gene	ENSG00000211696.2	TRGV8	468	TR_V_gene	6982	-1.32427	-1.33343	0.0302165	0.000832175	0.00966464
ENSG00000075275.16$CELSR1$12806$protein_coding	ENSG00000075275.16	CELSR1	12806	protein_coding	9620	-0.959701	-0.959808	6.15026	0.000834183	0.00967956
ENSG00000167535.7$CACNB3$7153$protein_coding	ENSG00000167535.7	CACNB3	7153	protein_coding	784	-0.963624	-0.96498	2.19899	0.000837322	0.0097074
ENSG00000147119.3$CHST7$2289$protein_coding	ENSG00000147119.3	CHST7	2289	protein_coding	56548	1.10025	1.10126	2.97145	0.000838033	0.0097074
ENSG00000132846.5$ZBED3$6514$protein_coding	ENSG00000132846.5	ZBED3	6514	protein_coding	84327	-1.0169	-1.01804	2.61205	0.00083958	0.0097169
ENSG00000034677.12$RNF19A$6031$protein_coding	ENSG00000034677.12	RNF19A	6031	protein_coding	25897	0.737208	0.737245	6.79013	0.000847833	0.00980394
ENSG00000109265.13$KIAA1211$6489$protein_coding	ENSG00000109265.13	KIAA1211	6489	protein_coding	NA	-1.41722	-1.43349	-0.442393	0.000860396	0.00994062
ENSG00000070778.12$PTPN21$7396$protein_coding	ENSG00000070778.12	PTPN21	7396	protein_coding	11099	-1.23339	-1.24458	-0.359094	0.000870162	0.0100448
ENSG00000198429.9$ZNF69$2931$protein_coding	ENSG00000198429.9	ZNF69	2931	protein_coding	7620	-0.911439	-0.912496	2.33029	0.000872287	0.0100606
ENSG00000065054.13$SLC9A3R2$3550$protein_coding	ENSG00000065054.13	SLC9A3R2	3550	protein_coding	9351	-1.47201	-1.49256	-0.53932	0.00087579	0.0100923
ENSG00000167670.15$CHAF1A$4299$protein_coding	ENSG00000167670.15	CHAF1A	4299	protein_coding	10036	0.931542	0.932076	3.36348	0.000885665	0.0101973
ENSG00000129657.14$SEC14L1$10850$protein_coding	ENSG00000129657.14	SEC14L1	10850	protein_coding	6397	0.814684	0.814742	6.31277	0.000903175	0.01039
ENSG00000175066.15$GK5$12158$protein_coding	ENSG00000175066.15	GK5	12158	protein_coding	256356	0.801664	0.801847	4.62196	0.000911806	0.0104803
ENSG00000124766.6$SOX4$5852$protein_coding	ENSG00000124766.6	SOX4	5852	protein_coding	6659	-0.855847	-0.855873	7.57211	0.000915866	0.0105179
ENSG00000158517.13$NCF1$3462$protein_coding	ENSG00000158517.13	NCF1	3462	protein_coding	653361	1.37002	1.37232	2.05196	0.000926749	0.0106338
ENSG00000137331.11$IER3$1356$protein_coding	ENSG00000137331.11	IER3	1356	protein_coding	8870	1.0786	1.07875	5.45792	0.000928954	0.0106499
ENSG00000184385.2$UMODL1-AS1$2141$sense_overlapping	ENSG00000184385.2	UMODL1-AS1	2141	sense_overlapping	150147	2.89665	2.94633	-0.0557992	0.00093193	0.0106687
ENSG00000106415.12$GLCCI1$6885$protein_coding	ENSG00000106415.12	GLCCI1	6885	protein_coding	113263	0.894761	0.89604	2.0756	0.000932189	0.0106687
ENSG00000100300.17$TSPO$1455$protein_coding	ENSG00000100300.17	TSPO	1455	protein_coding	706	-0.979318	-0.97943	7.0048	0.000943268	0.0107863
ENSG00000145780.7$FEM1C$5816$protein_coding	ENSG00000145780.7	FEM1C	5816	protein_coding	56929	0.759808	0.759898	5.57791	0.000954062	0.0109004
ENSG00000111266.8$DUSP16$5724$protein_coding	ENSG00000111266.8	DUSP16	5724	protein_coding	80824	1.00957	1.00987	4.40827	0.000962166	0.0109836
ENSG00000173530.5$TNFRSF10D$3538$protein_coding	ENSG00000173530.5	TNFRSF10D	3538	protein_coding	8793	0.879631	0.879774	5.1605	0.000967423	0.0110342
ENSG00000135636.13$DYSF$8386$protein_coding	ENSG00000135636.13	DYSF	8386	protein_coding	8291	1.3605	1.3606	6.94541	0.000972749	0.0110855
ENSG00000196396.9$PTPN1$4041$protein_coding	ENSG00000196396.9	PTPN1	4041	protein_coding	5770	-0.80316	-0.803179	7.87858	0.000987147	0.01124
ENSG00000104549.11$SQLE$4305$protein_coding	ENSG00000104549.11	SQLE	4305	protein_coding	6713	0.957163	0.957397	4.69683	0.000990849	0.0112726
ENSG00000160991.15$ORAI2$11103$protein_coding	ENSG00000160991.15	ORAI2	11103	protein_coding	80228	-0.949645	-0.949789	5.58679	0.000997651	0.0113403
ENSG00000129521.13$EGLN3$7359$protein_coding	ENSG00000129521.13	EGLN3	7359	protein_coding	112399	3.0961	3.12085	1.27046	0.00100364	0.0113987
ENSG00000168779.19$SHOX2$5045$protein_coding	ENSG00000168779.19	SHOX2	5045	protein_coding	6474	-1.1322	-1.13249	4.94318	0.00100753	0.0114332
ENSG00000179299.16$NSUN7$4728$protein_coding	ENSG00000179299.16	NSUN7	4728	protein_coding	79730	1.41316	1.42747	-0.321479	0.00101448	0.0115023
ENSG00000163328.13$GPR155$7769$protein_coding	ENSG00000163328.13	GPR155	7769	protein_coding	151556	0.953542	0.953777	4.64615	0.0010307	0.0116764
ENSG00000161714.11$PLCD3$6740$protein_coding	ENSG00000161714.11	PLCD3	6740	protein_coding	113026	-1.29069	-1.29523	1.0868	0.00104343	0.0118105
ENSG00000196586.13$MYO6$8785$protein_coding	ENSG00000196586.13	MYO6	8785	protein_coding	4646	-0.973911	-0.974233	4.25167	0.00105391	0.011919
ENSG00000137563.11$GGH$3130$protein_coding	ENSG00000137563.11	GGH	3130	protein_coding	8836	0.893647	0.893994	3.92935	0.00106228	0.0120035
ENSG00000185022.11$MAFF$5615$protein_coding	ENSG00000185022.11	MAFF	5615	protein_coding	23764	0.925668	0.925847	5.10045	0.00106567	0.0120317
ENSG00000224307.1$AL161785.1$583$lincRNA	ENSG00000224307.1	AL161785.1	583	lincRNA	NA	1.00659	1.00775	2.41128	0.00106701	0.0120367
ENSG00000230438.6$SERPINB9P1$1460$lincRNA	ENSG00000230438.6	SERPINB9P1	1460	lincRNA	221756	1.27492	1.27887	1.77477	0.00107163	0.0120723
ENSG00000150540.13$HNMT$4756$protein_coding	ENSG00000150540.13	HNMT	4756	protein_coding	3176	-0.744715	-0.744749	6.99555	0.00107197	0.0120723
ENSG00000145632.14$PLK2$4768$protein_coding	ENSG00000145632.14	PLK2	4768	protein_coding	10769	-1.26509	-1.26591	3.60587	0.00107425	0.0120878
ENSG00000160062.14$ZBTB8A$7075$protein_coding	ENSG00000160062.14	ZBTB8A	7075	protein_coding	653121	1.14032	1.14445	0.834102	0.0010974	0.0123379
ENSG00000172232.9$AZU1$1783$protein_coding	ENSG00000172232.9	AZU1	1783	protein_coding	566	-1.3897	-1.40411	-0.1166	0.00110382	0.0123997
ENSG00000157470.11$FAM81A$5578$protein_coding	ENSG00000157470.11	FAM81A	5578	protein_coding	145773	1.22675	1.22878	2.27144	0.00111736	0.0125413
ENSG00000181982.18$CCDC149$9582$protein_coding	ENSG00000181982.18	CCDC149	9582	protein_coding	91050	0.795407	0.795924	3.20531	0.00115218	0.0129213
ENSG00000186174.12$BCL9L$10470$protein_coding	ENSG00000186174.12	BCL9L	10470	protein_coding	283149	-1.04046	-1.04112	3.3708	0.0011664	0.0130697
ENSG00000115956.9$PLEK$3314$protein_coding	ENSG00000115956.9	PLEK	3314	protein_coding	5341	0.822598	0.822602	9.97439	0.00119466	0.0133752
ENSG00000010295.19$IFFO1$5203$protein_coding	ENSG00000010295.19	IFFO1	5203	protein_coding	25900	-0.879348	-0.879484	5.3503	0.00120116	0.0134367
ENSG00000100228.12$RAB36$4107$protein_coding	ENSG00000100228.12	RAB36	4107	protein_coding	9609	-0.982785	-0.98522	1.5	0.00120761	0.0134976
ENSG00000149131.15$SERPING1$3603$protein_coding	ENSG00000149131.15	SERPING1	3603	protein_coding	710	-0.92418	-0.924478	4.29965	0.00123759	0.0138211
ENSG00000196872.11$KIAA1211L$4705$protein_coding	ENSG00000196872.11	KIAA1211L	4705	protein_coding	NA	1.31792	1.32613	0.155059	0.00124201	0.0138589
ENSG00000133816.13$MICAL2$15809$protein_coding	ENSG00000133816.13	MICAL2	15809	protein_coding	9645	0.7856	0.785775	4.70539	0.00126046	0.014053
ENSG00000137225.12$CAPN11$3549$protein_coding	ENSG00000137225.12	CAPN11	3549	protein_coding	11131	1.02304	1.02644	1.05228	0.00126156	0.0140536
ENSG00000122861.15$PLAU$2950$protein_coding	ENSG00000122861.15	PLAU	2950	protein_coding	5328	-0.857735	-0.857788	6.59992	0.00126984	0.0141342
ENSG00000235823.2$OLMALINC$7763$lincRNA	ENSG00000235823.2	OLMALINC	7763	lincRNA	90271	-1.19578	-1.19835	1.74424	0.00127667	0.0141983
ENSG00000173218.14$VANGL1$9062$protein_coding	ENSG00000173218.14	VANGL1	9062	protein_coding	81839	-0.807162	-0.807996	2.51812	0.00128583	0.0142883
ENSG00000198133.8$TMEM229B$6377$protein_coding	ENSG00000198133.8	TMEM229B	6377	protein_coding	161145	-1.24451	-1.24729	1.545	0.00128733	0.0142932
ENSG00000152229.18$PSTPIP2$4120$protein_coding	ENSG00000152229.18	PSTPIP2	4120	protein_coding	9050	0.787249	0.787498	4.19019	0.001308	0.0145096
ENSG00000235834.1$Z93022.1$1554$sense_intronic	ENSG00000235834.1	Z93022.1	1554	sense_intronic	NA	-1.23475	-1.24626	-0.406773	0.001309	0.0145096
ENSG00000113657.12$DPYSL3$7164$protein_coding	ENSG00000113657.12	DPYSL3	7164	protein_coding	1809	-0.86004	-0.860311	4.21629	0.00131617	0.014577
ENSG00000139926.15$FRMD6$9416$protein_coding	ENSG00000139926.15	FRMD6	9416	protein_coding	122786	-1.16266	-1.16602	1.17838	0.00133254	0.0147461
ENSG00000119986.6$AVPI1$1457$protein_coding	ENSG00000119986.6	AVPI1	1457	protein_coding	60370	-0.846952	-0.847134	4.8644	0.00133437	0.0147541
ENSG00000155850.7$SLC26A2$8606$protein_coding	ENSG00000155850.7	SLC26A2	8606	protein_coding	1836	-0.775369	-0.775471	5.46211	0.00133942	0.0147978
ENSG00000021645.18$NRXN3$15535$protein_coding	ENSG00000021645.18	NRXN3	15535	protein_coding	9369	-1.25882	-1.26506	0.52876	0.0013468	0.0148671
ENSG00000105520.10$PLPPR2$3273$protein_coding	ENSG00000105520.10	PLPPR2	3273	protein_coding	64748	0.890975	0.89141	3.6123	0.00135471	0.014942
ENSG00000163697.16$APBB2$12956$protein_coding	ENSG00000163697.16	APBB2	12956	protein_coding	323	0.902599	0.902882	4.6771	0.00136322	0.0150118
ENSG00000130222.10$GADD45G$1322$protein_coding	ENSG00000130222.10	GADD45G	1322	protein_coding	10912	1.24493	1.24902	1.48916	0.00136328	0.0150118
ENSG00000262406.2$MMP12$1874$protein_coding	ENSG00000262406.2	MMP12	1874	protein_coding	4321	-1.43216	-1.43869	1.67669	0.00136544	0.0150232
ENSG00000179761.11$PIPOX$4059$protein_coding	ENSG00000179761.11	PIPOX	4059	protein_coding	51268	0.998125	0.999632	2.11688	0.00139948	0.015382
ENSG00000123096.11$SSPN$6821$protein_coding	ENSG00000123096.11	SSPN	6821	protein_coding	8082	1.53049	1.54154	0.0804893	0.00140035	0.015382
ENSG00000107798.17$LIPA$4910$protein_coding	ENSG00000107798.17	LIPA	4910	protein_coding	3988	0.910034	0.910035	12.0258	0.00144239	0.0158308
ENSG00000197555.9$SIPA1L1$12412$protein_coding	ENSG00000197555.9	SIPA1L1	12412	protein_coding	26037	0.948903	0.949031	5.60296	0.00145091	0.0159112
ENSG00000105376.4$ICAM5$3906$protein_coding	ENSG00000105376.4	ICAM5	3906	protein_coding	7087	1.92994	1.93837	1.38802	0.00146705	0.0160751
ENSG00000148288.11$GBGT1$3713$protein_coding	ENSG00000148288.11	GBGT1	3713	protein_coding	26301	-0.942501	-0.942681	5.16437	0.00147704	0.0161639
ENSG00000100373.9$UPK3A$1051$protein_coding	ENSG00000100373.9	UPK3A	1051	protein_coding	7380	-1.26853	-1.27372	0.908957	0.00147758	0.0161639
ENSG00000163606.10$CD200R1$3905$protein_coding	ENSG00000163606.10	CD200R1	3905	protein_coding	131450	1.54699	1.55582	0.484637	0.00148706	0.0162544
ENSG00000166348.18$USP54$9498$protein_coding	ENSG00000166348.18	USP54	9498	protein_coding	159195	-0.846763	-0.847054	4.05845	0.00149757	0.0163559
ENSG00000185100.10$ADSSL1$5775$protein_coding	ENSG00000185100.10	ADSSL1	5775	protein_coding	NA	1.44637	1.44873	2.15636	0.00151517	0.0165347
ENSG00000214076.3$CPSF1P1$3730$processed_pseudogene	ENSG00000214076.3	CPSF1P1	3730	processed_pseudogene	129099	1.34876	1.3539	1.29963	0.0015311	0.0166949
ENSG00000117450.13$PRDX1$1522$protein_coding	ENSG00000117450.13	PRDX1	1522	protein_coding	5052	0.831948	0.831961	8.59757	0.00153345	0.0167009
ENSG00000114270.17$COL7A1$11071$protein_coding	ENSG00000114270.17	COL7A1	11071	protein_coding	1294	1.07533	1.07625	2.79722	0.00153415	0.0167009
ENSG00000280721.1$LINC01943$1475$lincRNA	ENSG00000280721.1	LINC01943	1475	lincRNA	101928173	-1.06018	-1.06288	1.32558	0.00154217	0.0167746
ENSG00000214595.11$EML6$14426$protein_coding	ENSG00000214595.11	EML6	14426	protein_coding	400954	-1.03852	-1.04693	-0.262201	0.00154544	0.0167845
ENSG00000137752.23$CASP1$3698$protein_coding	ENSG00000137752.23	CASP1	3698	protein_coding	834	-0.903819	-0.904013	4.86625	0.00154559	0.0167845
ENSG00000128928.8$IVD$6533$protein_coding	ENSG00000128928.8	IVD	6533	protein_coding	3712	0.767808	0.767901	5.5747	0.00157434	0.0170828
ENSG00000127124.14$HIVEP3$14218$protein_coding	ENSG00000127124.14	HIVEP3	14218	protein_coding	59269	0.91681	0.917452	3.11318	0.00160135	0.0173618
ENSG00000204971.3$AP000812.1$477$antisense_RNA	ENSG00000204971.3	AP000812.1	477	antisense_RNA	NA	-0.970595	-0.972634	1.57866	0.00160825	0.0174225
ENSG00000196781.14$TLE1$4906$protein_coding	ENSG00000196781.14	TLE1	4906	protein_coding	7088	-0.911245	-0.912898	1.9997	0.00161701	0.0175032
ENSG00000156265.15$MAP3K7CL$4497$protein_coding	ENSG00000156265.15	MAP3K7CL	4497	protein_coding	56911	1.17473	1.17515	4.28872	0.00162261	0.0175496
ENSG00000145335.15$SNCA$4014$protein_coding	ENSG00000145335.15	SNCA	4014	protein_coding	6622	-0.760941	-0.761132	4.55865	0.00162528	0.0175644
ENSG00000224137.1$LINC01857$492$lincRNA	ENSG00000224137.1	LINC01857	492	lincRNA	102724714	-0.979461	-0.979873	3.85429	0.00163755	0.0176826
ENSG00000120725.12$SIL1$4011$protein_coding	ENSG00000120725.12	SIL1	4011	protein_coding	64374	0.801994	0.802107	5.4462	0.00164273	0.0177243
ENSG00000075651.15$PLD1$12859$protein_coding	ENSG00000075651.15	PLD1	12859	protein_coding	5337	-0.840501	-0.840549	6.64733	0.00166521	0.0179523
ENSG00000153531.13$ADPRHL1$10924$protein_coding	ENSG00000153531.13	ADPRHL1	10924	protein_coding	113622	-1.23753	-1.2485	0.336876	0.00167301	0.0180219
ENSG00000168421.12$RHOH$6608$protein_coding	ENSG00000168421.12	RHOH	6608	protein_coding	399	-1.12605	-1.12941	1.14724	0.00168438	0.0181298
ENSG00000214189.8$ZNF788$7434$protein_coding	ENSG00000214189.8	ZNF788	7434	protein_coding	NA	-0.835236	-0.835645	3.61277	0.0016999	0.0182821
ENSG00000168763.15$CNNM3$4416$protein_coding	ENSG00000168763.15	CNNM3	4416	protein_coding	26505	-0.914484	-0.915356	2.76974	0.00170642	0.0183375
ENSG00000073464.11$CLCN4$6789$protein_coding	ENSG00000073464.11	CLCN4	6789	protein_coding	1183	-1.62594	-1.64872	-0.565281	0.00171025	0.0183639
ENSG00000151743.10$AMN1$3195$protein_coding	ENSG00000151743.10	AMN1	3195	protein_coding	196394	-0.878434	-0.880044	1.69903	0.00172436	0.0185005
ENSG00000088836.12$SLC4A11$4081$protein_coding	ENSG00000088836.12	SLC4A11	4081	protein_coding	83959	-1.12638	-1.13197	0.411743	0.00173031	0.0185495
ENSG00000257336.1$PRELID2P1$301$processed_pseudogene	ENSG00000257336.1	PRELID2P1	301	processed_pseudogene	102606462	-1.02392	-1.0267	1.16966	0.0017333	0.0185667
ENSG00000111254.7$AKAP3$3668$protein_coding	ENSG00000111254.7	AKAP3	3668	protein_coding	10566	0.97726	0.98197	0.510109	0.00173987	0.0186222
ENSG00000038382.18$TRIO$17500$protein_coding	ENSG00000038382.18	TRIO	17500	protein_coding	7204	-0.738625	-0.738641	8.10119	0.00174703	0.0186839
ENSG00000197506.7$SLC28A3$5063$protein_coding	ENSG00000197506.7	SLC28A3	5063	protein_coding	64078	1.15102	1.15107	7.33734	0.00178477	0.0190722
ENSG00000101460.12$MAP1LC3A$1762$protein_coding	ENSG00000101460.12	MAP1LC3A	1762	protein_coding	84557	-1.06211	-1.06816	0.6253	0.00180634	0.0192873
ENSG00000272625.1$AP000919.4$720$antisense_RNA	ENSG00000272625.1	AP000919.4	720	antisense_RNA	NA	-1.03626	-1.03924	1.16327	0.00188468	0.0201078
ENSG00000173852.14$DPY19L1$6278$protein_coding	ENSG00000173852.14	DPY19L1	6278	protein_coding	23333	-0.742064	-0.742236	4.63062	0.00188954	0.0201436
ENSG00000172889.15$EGFL7$2553$protein_coding	ENSG00000172889.15	EGFL7	2553	protein_coding	51162	1.2159	1.22401	1.25406	0.00189321	0.0201666
ENSG00000169258.6$GPRIN1$4211$protein_coding	ENSG00000169258.6	GPRIN1	4211	protein_coding	114787	-1.16046	-1.16721	0.217689	0.00190716	0.0202991
ENSG00000005884.17$ITGA3$9802$protein_coding	ENSG00000005884.17	ITGA3	9802	protein_coding	3675	1.34965	1.34975	6.55844	0.00192303	0.0204517
ENSG00000117308.14$GALE$3978$protein_coding	ENSG00000117308.14	GALE	3978	protein_coding	2582	0.750826	0.751051	4.3873	0.00194917	0.0207133
ENSG00000163687.13$DNASE1L3$3148$protein_coding	ENSG00000163687.13	DNASE1L3	3148	protein_coding	1776	-1.34386	-1.3548	0.0359567	0.00195992	0.0208109
ENSG00000162458.12$FBLIM1$4716$protein_coding	ENSG00000162458.12	FBLIM1	4716	protein_coding	54751	-1.36928	-1.3813	-0.198091	0.001965	0.0208483
ENSG00000166341.7$DCHS1$10765$protein_coding	ENSG00000166341.7	DCHS1	10765	protein_coding	8642	1.50992	1.51278	2.11646	0.0019944	0.0211434
ENSG00000144554.10$FANCD2$8378$protein_coding	ENSG00000144554.10	FANCD2	8378	protein_coding	2177	0.848821	0.849431	3.01396	0.00201602	0.0213557
ENSG00000135363.11$LMO2$3109$protein_coding	ENSG00000135363.11	LMO2	3109	protein_coding	4005	0.787659	0.787766	5.43544	0.00202058	0.0213871
ENSG00000204252.13$HLA-DOA$4012$protein_coding	ENSG00000204252.13	HLA-DOA	4012	protein_coding	3111	-1.14502	-1.14647	2.39176	0.00203379	0.02151
ENSG00000146425.10$DYNLT1$2949$protein_coding	ENSG00000146425.10	DYNLT1	2949	protein_coding	6993	0.737699	0.737793	5.51424	0.00203636	0.0215201
ENSG00000104998.3$IL27RA$2962$protein_coding	ENSG00000104998.3	IL27RA	2962	protein_coding	9466	0.849782	0.849948	4.88452	0.00205128	0.0216607
ENSG00000278588.1$HIST1H2BI$381$protein_coding	ENSG00000278588.1	HIST1H2BI	381	protein_coding	NA	1.35974	1.36118	2.7403	0.002072	0.0218596
ENSG00000022267.16$FHL1$5997$protein_coding	ENSG00000022267.16	FHL1	5997	protein_coding	2273	0.8019	0.802085	4.62947	0.00207338	0.0218596
ENSG00000227258.5$SMIM2-AS1$3009$antisense_RNA	ENSG00000227258.5	SMIM2-AS1	3009	antisense_RNA	101929212	1.00128	1.0065	0.478837	0.0020792	0.0219037
ENSG00000144802.11$NFKBIZ$5902$protein_coding	ENSG00000144802.11	NFKBIZ	5902	protein_coding	64332	0.816688	0.816993	4.1018	0.00210265	0.0221332
ENSG00000166401.14$SERPINB8$5868$protein_coding	ENSG00000166401.14	SERPINB8	5868	protein_coding	5271	-0.807338	-0.807472	5.17731	0.00212362	0.0223364
ENSG00000105048.16$TNNT1$2171$protein_coding	ENSG00000105048.16	TNNT1	2171	protein_coding	7138	-1.7921	-1.79424	3.20172	0.00212986	0.0223845
ENSG00000123989.13$CHPF$3354$protein_coding	ENSG00000123989.13	CHPF	3354	protein_coding	79586	-1.0134	-1.01729	1.45666	0.00213315	0.0224014
ENSG00000143797.11$MBOAT2$8798$protein_coding	ENSG00000143797.11	MBOAT2	8798	protein_coding	129642	0.907251	0.908067	2.78525	0.00214257	0.0224827
ENSG00000104177.17$MYEF2$14067$protein_coding	ENSG00000104177.17	MYEF2	14067	protein_coding	50804	-1.07849	-1.08143	1.28356	0.00215278	0.0225721
ENSG00000151229.12$SLC2A13$10027$protein_coding	ENSG00000151229.12	SLC2A13	10027	protein_coding	114134	-0.781831	-0.782022	4.54597	0.00216162	0.0226471
ENSG00000188643.10$S100A16$1701$protein_coding	ENSG00000188643.10	S100A16	1701	protein_coding	140576	1.13206	1.135	1.37879	0.00216718	0.0226876
ENSG00000254602.1$AP000662.2$3223$sense_overlapping	ENSG00000254602.1	AP000662.2	3223	sense_overlapping	NA	1.19314	1.20299	-0.143194	0.00218423	0.0228482
ENSG00000164440.14$TXLNB$4937$protein_coding	ENSG00000164440.14	TXLNB	4937	protein_coding	167838	1.06883	1.06981	2.75271	0.00220649	0.0230604
ENSG00000147526.19$TACC1$12609$protein_coding	ENSG00000147526.19	TACC1	12609	protein_coding	6867	-0.714474	-0.714489	8.11751	0.00220797	0.0230604
ENSG00000065615.13$CYB5R4$9635$protein_coding	ENSG00000065615.13	CYB5R4	9635	protein_coding	51167	-0.847765	-0.847796	7.40493	0.0022453	0.0234321
ENSG00000283498.1$MIR1244-2$85$miRNA	ENSG00000283498.1	MIR1244-2	85	miRNA	100422885	-1.00597	-1.00888	1.08233	0.00226846	0.0236552
ENSG00000178078.11$STAP2$2766$protein_coding	ENSG00000178078.11	STAP2	2766	protein_coding	55620	-0.987176	-0.99212	0.485679	0.00228614	0.023821
ENSG00000114737.15$CISH$5112$protein_coding	ENSG00000114737.15	CISH	5112	protein_coding	1154	1.012	1.01347	2.07664	0.00229863	0.0239326
ENSG00000112053.13$SLC26A8$6036$protein_coding	ENSG00000112053.13	SLC26A8	6036	protein_coding	116369	-1.09391	-1.10461	-0.227929	0.00230076	0.0239361
ENSG00000134243.11$SORT1$9160$protein_coding	ENSG00000134243.11	SORT1	9160	protein_coding	6272	0.855591	0.855607	8.40313	0.00230437	0.0239551
ENSG00000105639.18$JAK3$6813$protein_coding	ENSG00000105639.18	JAK3	6813	protein_coding	3718	-1.04464	-1.04506	3.94827	0.0023119	0.0240147
ENSG00000265972.5$TXNIP$3625$protein_coding	ENSG00000265972.5	TXNIP	3625	protein_coding	10628	-0.852697	-0.852699	11.4145	0.00234898	0.024381
ENSG00000223552.1$AC098613.1$656$antisense_RNA	ENSG00000223552.1	AC098613.1	656	antisense_RNA	NA	0.84222	0.843615	1.91413	0.00236415	0.0245193
ENSG00000162493.16$PDPN$3707$protein_coding	ENSG00000162493.16	PDPN	3707	protein_coding	10630	1.36903	1.36994	3.4804	0.00239854	0.0248568
ENSG00000108691.9$CCL2$1986$protein_coding	ENSG00000108691.9	CCL2	1986	protein_coding	6347	1.15114	1.1541	1.44743	0.00245753	0.0254483
ENSG00000275713.2$HIST1H2BH$2060$protein_coding	ENSG00000275713.2	HIST1H2BH	2060	protein_coding	NA	1.17231	1.17309	3.27972	0.00247427	0.0256019
ENSG00000225062.1$CATIP-AS1$775$processed_transcript	ENSG00000225062.1	CATIP-AS1	775	processed_transcript	101928513	-1.06774	-1.07087	1.09616	0.0024782	0.0256228
ENSG00000125772.12$GPCPD1$7527$protein_coding	ENSG00000125772.12	GPCPD1	7527	protein_coding	56261	0.769507	0.769544	6.96068	0.00250026	0.0258308
ENSG00000147408.14$CSGALNACT1$6580$protein_coding	ENSG00000147408.14	CSGALNACT1	6580	protein_coding	55790	1.33438	1.33649	2.16754	0.00253501	0.0261617
ENSG00000238042.5$LINC02257$998$lincRNA	ENSG00000238042.5	LINC02257	998	lincRNA	105372950	-1.10035	-1.10149	2.67357	0.00253656	0.0261617
ENSG00000146410.11$MTFR2$2450$protein_coding	ENSG00000146410.11	MTFR2	2450	protein_coding	113115	0.912773	0.91594	0.836423	0.00253815	0.0261617
ENSG00000133740.10$E2F5$5928$protein_coding	ENSG00000133740.10	E2F5	5928	protein_coding	1875	-1.18042	-1.18726	0.231365	0.00258068	0.0265796
ENSG00000082397.17$EPB41L3$12203$protein_coding	ENSG00000082397.17	EPB41L3	12203	protein_coding	23136	1.0469	1.04696	6.97762	0.00263225	0.0270899
ENSG00000204165.5$CXorf65$1128$protein_coding	ENSG00000204165.5	CXorf65	1128	protein_coding	158830	1.17497	1.18432	-0.14647	0.00266274	0.0273827
ENSG00000096996.15$IL12RB1$4298$protein_coding	ENSG00000096996.15	IL12RB1	4298	protein_coding	3594	-0.942175	-0.944815	1.14813	0.00271247	0.0278726
ENSG00000183828.14$NUDT14$1916$protein_coding	ENSG00000183828.14	NUDT14	1916	protein_coding	256281	-0.967539	-0.969024	2.4947	0.00271635	0.0278911
ENSG00000129422.14$MTUS1$12010$protein_coding	ENSG00000129422.14	MTUS1	12010	protein_coding	57509	0.826123	0.826361	4.41235	0.00272901	0.0279996
ENSG00000137710.14$RDX$6592$protein_coding	ENSG00000137710.14	RDX	6592	protein_coding	5962	0.694409	0.694441	6.95846	0.00273857	0.0280761
ENSG00000116852.14$KIF21B$12150$protein_coding	ENSG00000116852.14	KIF21B	12150	protein_coding	23046	-0.800786	-0.801161	3.76082	0.00277638	0.028442
ENSG00000112312.9$GMNN$2476$protein_coding	ENSG00000112312.9	GMNN	2476	protein_coding	51053	0.805349	0.806344	2.23441	0.00281009	0.0287653
ENSG00000204428.12$LY6G5C$2621$protein_coding	ENSG00000204428.12	LY6G5C	2621	protein_coding	80741	-0.992898	-0.999906	-0.162634	0.00281299	0.0287729
ENSG00000167077.12$MEI1$5393$protein_coding	ENSG00000167077.12	MEI1	5393	protein_coding	150365	0.837201	0.837747	3.1719	0.00282229	0.028846
ENSG00000257764.2$AC020656.1$599$antisense_RNA	ENSG00000257764.2	AC020656.1	599	antisense_RNA	NA	-1.29743	-1.30068	1.54845	0.00285724	0.029181
ENSG00000204577.11$LILRB3$3736$protein_coding	ENSG00000204577.11	LILRB3	3736	protein_coding	11025	0.950924	0.951088	5.17043	0.00288133	0.0294045
ENSG00000266074.8$BAHCC1$13473$protein_coding	ENSG00000266074.8	BAHCC1	13473	protein_coding	57597	-1.12419	-1.12695	1.68097	0.00293722	0.029952
ENSG00000133808.4$MICALCL$3448$protein_coding	ENSG00000133808.4	MICALCL	3448	protein_coding	84953	1.02649	1.03081	0.5094	0.00295349	0.030095
ENSG00000168214.20$RBPJ$9253$protein_coding	ENSG00000168214.20	RBPJ	9253	protein_coding	3516	0.680513	0.680537	7.31508	0.00298004	0.0303425
ENSG00000166780.10$C16orf45$3688$protein_coding	ENSG00000166780.10	C16orf45	3688	protein_coding	NA	1.04166	1.04392	1.73586	0.00302093	0.0307354
ENSG00000196369.11$SRGAP2B$7230$protein_coding	ENSG00000196369.11	SRGAP2B	7230	protein_coding	647135	0.836603	0.837929	1.89953	0.00304174	0.0309236
ENSG00000012963.14$UBR7$3694$protein_coding	ENSG00000012963.14	UBR7	3694	protein_coding	55148	0.781005	0.781165	4.77149	0.00305632	0.0310482
ENSG00000234191.1$AC091808.1$786$lincRNA	ENSG00000234191.1	AC091808.1	786	lincRNA	NA	-0.981657	-0.985057	0.87569	0.00308378	0.0313034
ENSG00000185345.18$PRKN$4899$protein_coding	ENSG00000185345.18	PRKN	4899	protein_coding	5071	0.907622	0.911387	0.769397	0.00309482	0.0313694
ENSG00000109819.8$PPARGC1A$10870$protein_coding	ENSG00000109819.8	PPARGC1A	10870	protein_coding	10891	-2.12283	-2.13276	1.02935	0.00309497	0.0313694
ENSG00000053371.12$AKR7A2$1781$protein_coding	ENSG00000053371.12	AKR7A2	1781	protein_coding	8574	0.815425	0.815552	5.20609	0.00310155	0.0314123
ENSG00000108187.15$PBLD$5172$protein_coding	ENSG00000108187.15	PBLD	5172	protein_coding	64081	-0.807391	-0.808244	2.45753	0.00315427	0.0319221
ENSG00000272168.6$CASC15$13289$lincRNA	ENSG00000272168.6	CASC15	13289	lincRNA	401237	-1.1427	-1.14348	3.20635	0.0031815	0.0321733
ENSG00000103196.11$CRISPLD2$7965$protein_coding	ENSG00000103196.11	CRISPLD2	7965	protein_coding	83716	1.08037	1.0808	4.06296	0.00318829	0.0322176
ENSG00000148344.10$PTGES$1896$protein_coding	ENSG00000148344.10	PTGES	1896	protein_coding	9536	-1.16718	-1.16996	1.6613	0.00323835	0.0326988
ENSG00000159147.17$DONSON$3513$protein_coding	ENSG00000159147.17	DONSON	3513	protein_coding	29980	0.8198	0.820835	2.30751	0.00324263	0.0327173
ENSG00000172493.20$AFF1$10733$protein_coding	ENSG00000172493.20	AFF1	10733	protein_coding	4299	-0.780519	-0.780552	7.12634	0.00324591	0.0327257
ENSG00000167543.15$TP53I13$4570$protein_coding	ENSG00000167543.15	TP53I13	4570	protein_coding	90313	-1.11071	-1.11151	3.74077	0.00326284	0.0328717
ENSG00000131462.7$TUBG1$2411$protein_coding	ENSG00000131462.7	TUBG1	2411	protein_coding	7283	0.762792	0.763151	3.61666	0.00327403	0.0329595
ENSG00000147570.9$DNAJC5B$2937$protein_coding	ENSG00000147570.9	DNAJC5B	2937	protein_coding	85479	-1.02461	-1.0251	3.85962	0.00336705	0.0338691
ENSG00000183250.11$LINC01547$2656$lincRNA	ENSG00000183250.11	LINC01547	2656	lincRNA	84536	-0.919771	-0.925172	0.142678	0.00336944	0.0338691
ENSG00000089327.14$FXYD5$2993$protein_coding	ENSG00000089327.14	FXYD5	2993	protein_coding	53827	0.774636	0.774669	7.01613	0.00345129	0.0346658
ENSG00000233452.6$STXBP5-AS1$6011$antisense_RNA	ENSG00000233452.6	STXBP5-AS1	6011	antisense_RNA	729178	-0.819647	-0.819976	3.96527	0.00346778	0.0348053
ENSG00000137343.17$ATAT1$4035$protein_coding	ENSG00000137343.17	ATAT1	4035	protein_coding	79969	-0.821214	-0.822307	2.12798	0.00347438	0.0348454
ENSG00000099889.13$ARVCF$5621$protein_coding	ENSG00000099889.13	ARVCF	5621	protein_coding	421	-1.02397	-1.02635	1.82004	0.00355063	0.0355835
ENSG00000133138.19$TBC1D8B$9503$protein_coding	ENSG00000133138.19	TBC1D8B	9503	protein_coding	54885	-0.787006	-0.787693	2.73756	0.0035559	0.0356096
ENSG00000168496.3$FEN1$2478$protein_coding	ENSG00000168496.3	FEN1	2478	protein_coding	2237	0.781994	0.782361	3.58539	0.00360819	0.0361062
ENSG00000142227.10$EMP3$1667$protein_coding	ENSG00000142227.10	EMP3	1667	protein_coding	2014	-0.80376	-0.803861	5.67712	0.00362886	0.0362859
ENSG00000183337.16$BCOR$8544$protein_coding	ENSG00000183337.16	BCOR	8544	protein_coding	54880	-0.762977	-0.763177	4.45335	0.00376448	0.0376139
ENSG00000165125.19$TRPV6$11925$protein_coding	ENSG00000165125.19	TRPV6	11925	protein_coding	55503	-1.08605	-1.08926	1.13727	0.00379031	0.0378437
ENSG00000122223.12$CD244$2857$protein_coding	ENSG00000122223.12	CD244	2857	protein_coding	51744	-0.955034	-0.955599	3.40526	0.00380286	0.0379407
ENSG00000183484.11$GPR132$4200$protein_coding	ENSG00000183484.11	GPR132	4200	protein_coding	29933	-0.862413	-0.862965	3.40231	0.00380978	0.0379814
ENSG00000004468.12$CD38$6855$protein_coding	ENSG00000004468.12	CD38	6855	protein_coding	952	1.12807	1.12993	2.2154	0.00381611	0.0380162
ENSG00000173200.12$PARP15$5507$protein_coding	ENSG00000173200.12	PARP15	5507	protein_coding	165631	-0.984547	-0.985668	2.59264	0.00383272	0.0381533
ENSG00000143776.18$CDC42BPA$14055$protein_coding	ENSG00000143776.18	CDC42BPA	14055	protein_coding	8476	-0.850211	-0.850495	4.18095	0.00384341	0.0382312
ENSG00000260086.2$AC007611.1$1921$lincRNA	ENSG00000260086.2	AC007611.1	1921	lincRNA	NA	-0.971128	-0.97558	0.436385	0.00389527	0.0387182
ENSG00000117594.9$HSD11B1$1513$protein_coding	ENSG00000117594.9	HSD11B1	1513	protein_coding	3290	0.908488	0.908664	4.95462	0.00389815	0.0387182
ENSG00000137976.7$DNASE2B$1476$protein_coding	ENSG00000137976.7	DNASE2B	1476	protein_coding	58511	0.909366	0.909618	4.41146	0.00391522	0.0388588
ENSG00000204397.7$CARD16$1688$protein_coding	ENSG00000204397.7	CARD16	1688	protein_coding	114769	-0.827781	-0.828225	3.51345	0.00392006	0.038878
ENSG00000112378.11$PERP$4290$protein_coding	ENSG00000112378.11	PERP	4290	protein_coding	64065	1.07754	1.08347	0.355373	0.00393636	0.0390037
ENSG00000175857.8$GAPT$3273$protein_coding	ENSG00000175857.8	GAPT	3273	protein_coding	202309	-0.86578	-0.866002	4.7059	0.00393856	0.0390037
ENSG00000102001.12$CACNA1F$6928$protein_coding	ENSG00000102001.12	CACNA1F	6928	protein_coding	778	1.28139	1.29285	-0.109521	0.00397761	0.0393613
ENSG00000129071.9$MBD4$3356$protein_coding	ENSG00000129071.9	MBD4	3356	protein_coding	8930	0.704371	0.704422	6.29778	0.00398298	0.0393853
ENSG00000119013.8$NDUFB3$1103$protein_coding	ENSG00000119013.8	NDUFB3	1103	protein_coding	4709	0.748766	0.748872	5.32386	0.00400678	0.0395914
ENSG00000253123.3$AC091182.1$4239$processed_transcript	ENSG00000253123.3	AC091182.1	4239	processed_transcript	NA	0.942591	0.943141	3.46444	0.00402807	0.0397505
ENSG00000099250.17$NRP1$11522$protein_coding	ENSG00000099250.17	NRP1	11522	protein_coding	8829	0.97032	0.970333	8.77898	0.00402882	0.0397505
ENSG00000242960.1$FTH1P23$550$processed_pseudogene	ENSG00000242960.1	FTH1P23	550	processed_pseudogene	100420300	1.02397	1.0306	0.02621	0.004041	0.0398413
ENSG00000204217.13$BMPR2$11900$protein_coding	ENSG00000204217.13	BMPR2	11900	protein_coding	659	-0.730053	-0.730096	6.60018	0.0040516	0.0398779
ENSG00000082014.16$SMARCD3$5198$protein_coding	ENSG00000082014.16	SMARCD3	5198	protein_coding	6604	-0.750089	-0.750288	4.4492	0.00405336	0.0398779
ENSG00000244682.7$FCGR2C$3580$polymorphic_pseudogene	ENSG00000244682.7	FCGR2C	3580	polymorphic_pseudogene	9103	1.19563	1.19592	5.31358	0.00405366	0.0398779
ENSG00000069399.14$BCL3$3242$protein_coding	ENSG00000069399.14	BCL3	3242	protein_coding	602	-0.875324	-0.876214	2.62341	0.0040787	0.0400947
ENSG00000197046.11$SIGLEC15$3598$protein_coding	ENSG00000197046.11	SIGLEC15	3598	protein_coding	284266	-0.914555	-0.914829	4.31332	0.00409541	0.0402147
ENSG00000125246.15$CLYBL$7227$protein_coding	ENSG00000125246.15	CLYBL	7227	protein_coding	171425	0.880765	0.881348	3.11224	0.0040986	0.0402147
ENSG00000167994.11$RAB3IL1$3006$protein_coding	ENSG00000167994.11	RAB3IL1	3006	protein_coding	5866	-0.933639	-0.939258	0.801175	0.00409992	0.0402147
ENSG00000197381.15$ADARB1$10049$protein_coding	ENSG00000197381.15	ADARB1	10049	protein_coding	104	-0.780205	-0.780415	4.46065	0.0041053	0.0402379
ENSG00000087448.9$KLHL42$7622$protein_coding	ENSG00000087448.9	KLHL42	7622	protein_coding	57542	-0.691972	-0.692129	4.62471	0.00411795	0.0403324
ENSG00000185697.16$MYBL1$7239$protein_coding	ENSG00000185697.16	MYBL1	7239	protein_coding	4603	1.21153	1.21974	-0.0473403	0.00413962	0.0404993
ENSG00000261188.1$Z95115.1$2032$antisense_RNA	ENSG00000261188.1	Z95115.1	2032	antisense_RNA	NA	0.970615	0.976574	0.13932	0.00414105	0.0404993
ENSG00000162241.12$SLC25A45$7855$protein_coding	ENSG00000162241.12	SLC25A45	7855	protein_coding	283130	-0.928526	-0.929424	2.76279	0.00418783	0.0409213
ENSG00000138670.17$RASGEF1B$10183$protein_coding	ENSG00000138670.17	RASGEF1B	10183	protein_coding	153020	0.779476	0.779519	6.7252	0.00419273	0.0409213
ENSG00000049192.14$ADAMTS6$8567$protein_coding	ENSG00000049192.14	ADAMTS6	8567	protein_coding	11174	1.18666	1.19283	0.644144	0.00419337	0.0409213
ENSG00000279365.1$AP000695.3$1894$TEC	ENSG00000279365.1	AP000695.3	1894	TEC	NA	-1.01358	-1.01687	0.930291	0.00420252	0.0409807
ENSG00000018408.14$WWTR1$8413$protein_coding	ENSG00000018408.14	WWTR1	8413	protein_coding	25937	-0.837263	-0.837668	3.61228	0.00420764	0.0410007
ENSG00000132423.11$COQ3$1458$protein_coding	ENSG00000132423.11	COQ3	1458	protein_coding	51805	0.943893	0.946097	1.40063	0.00421121	0.0410057
ENSG00000186056.9$MATN1-AS1$4024$antisense_RNA	ENSG00000186056.9	MATN1-AS1	4024	antisense_RNA	100129196	1.07535	1.08075	0.412217	0.00429657	0.0418064
ENSG00000101000.5$PROCR$1696$protein_coding	ENSG00000101000.5	PROCR	1696	protein_coding	10544	1.09469	1.09642	1.93035	0.00433734	0.0421724
ENSG00000173369.15$C1QB$1601$protein_coding	ENSG00000173369.15	C1QB	1601	protein_coding	713	1.23417	1.23526	3.42199	0.00436573	0.0424177
ENSG00000181652.19$ATG9B$6391$protein_coding	ENSG00000181652.19	ATG9B	6391	protein_coding	285973	-1.08067	-1.08478	0.761824	0.00441193	0.0428355
ENSG00000140525.17$FANCI$7766$protein_coding	ENSG00000140525.17	FANCI	7766	protein_coding	55215	0.823752	0.824351	2.97901	0.00442991	0.0429788
ENSG00000160791.13$CCR5$3672$protein_coding	ENSG00000160791.13	CCR5	3672	protein_coding	1234	0.754915	0.75497	6.40063	0.00453427	0.0439594
ENSG00000187860.10$CCDC157$6586$protein_coding	ENSG00000187860.10	CCDC157	6586	protein_coding	550631	-0.940368	-0.944706	0.560481	0.004569	0.0442641
ENSG00000092068.19$SLC7A8$5991$protein_coding	ENSG00000092068.19	SLC7A8	5991	protein_coding	23428	0.810715	0.81076	6.74504	0.004608	0.0446096
ENSG00000162065.12$TBC1D24$12213$protein_coding	ENSG00000162065.12	TBC1D24	12213	protein_coding	57465	-0.785072	-0.785405	3.80635	0.00462223	0.044715
ENSG00000113368.11$LMNB1$3633$protein_coding	ENSG00000113368.11	LMNB1	3633	protein_coding	4001	0.817659	0.818074	3.47872	0.0046263	0.044722
ENSG00000198554.11$WDHD1$6385$protein_coding	ENSG00000198554.11	WDHD1	6385	protein_coding	11169	0.769087	0.769311	4.26177	0.0046536	0.0449535
ENSG00000270077.1$AP003117.1$554$sense_intronic	ENSG00000270077.1	AP003117.1	554	sense_intronic	NA	-1.04207	-1.04855	0.284639	0.00473005	0.045659
ENSG00000130005.12$GAMT$2403$protein_coding	ENSG00000130005.12	GAMT	2403	protein_coding	2593	-1.0673	-1.07158	1.08653	0.00478515	0.0461575
ENSG00000012660.13$ELOVL5$3813$protein_coding	ENSG00000012660.13	ELOVL5	3813	protein_coding	60481	0.782773	0.782798	7.44007	0.00480467	0.0463125
ENSG00000038210.12$PI4K2B$3540$protein_coding	ENSG00000038210.12	PI4K2B	3540	protein_coding	55300	0.769203	0.769453	4.15404	0.00484226	0.0466412
ENSG00000243810.1$AL121721.1$568$antisense_RNA	ENSG00000243810.1	AL121721.1	568	antisense_RNA	NA	-0.928136	-0.931027	0.967035	0.00489997	0.047163
ENSG00000006625.17$GGCT$1597$protein_coding	ENSG00000006625.17	GGCT	1597	protein_coding	79017	0.753874	0.754134	4.01429	0.00491068	0.0472322
ENSG00000205562.2$AL049775.1$2448$lincRNA	ENSG00000205562.2	AL049775.1	2448	lincRNA	NA	-0.961218	-0.966573	0.174676	0.00494621	0.0475398
ENSG00000180385.8$EMC3-AS1$3714$transcribed_unprocessed_pseudogene	ENSG00000180385.8	EMC3-AS1	3714	transcribed_unprocessed_pseudogene	442075	0.911613	0.915567	0.526	0.00495423	0.0475827
ENSG00000105711.11$SCN1B$7993$protein_coding	ENSG00000105711.11	SCN1B	7993	protein_coding	6324	0.994507	0.999046	0.615788	0.00502597	0.0482371
ENSG00000251364.6$AC107884.1$7284$antisense_RNA	ENSG00000251364.6	AC107884.1	7284	antisense_RNA	NA	-0.923572	-0.924455	2.81391	0.0050622	0.0485499
ENSG00000234684.6$SDCBP2-AS1$4058$antisense_RNA	ENSG00000234684.6	SDCBP2-AS1	4058	antisense_RNA	100507495	-1.01273	-1.01963	-0.100898	0.00510488	0.0489242
ENSG00000164442.9$CITED2$2535$protein_coding	ENSG00000164442.9	CITED2	2535	protein_coding	10370	0.756217	0.756271	6.31447	0.00519092	0.0497132
ENSG00000169758.12$TMEM266$5265$protein_coding	ENSG00000169758.12	TMEM266	5265	protein_coding	123591	0.777595	0.777961	3.65985	0.0051953	0.0497195
ENSG00000136541.14$ERMN$4393$protein_coding	ENSG00000136541.14	ERMN	4393	protein_coding	57471	1.00407	1.0063	1.67455	0.00521463	0.0498689
ENSG00000180198.15$RCC1$3888$protein_coding	ENSG00000180198.15	RCC1	3888	protein_coding	1104	-0.790762	-0.791081	3.90183	0.0052362	0.0500393
ENSG00000267416.1$AC025048.4$699$lincRNA	ENSG00000267416.1	AC025048.4	699	lincRNA	NA	-0.859741	-0.863074	0.657455	0.0052463	0.0501002
ENSG00000081041.8$CXCL2$1500$protein_coding	ENSG00000081041.8	CXCL2	1500	protein_coding	2920	1.28219	1.28908	0.454535	0.00529147	0.0504954
ENSG00000119681.11$LTBP2$9091$protein_coding	ENSG00000119681.11	LTBP2	9091	protein_coding	4053	0.864	0.864887	2.54935	0.00529657	0.050508
ENSG00000167536.13$DHRS13$2944$protein_coding	ENSG00000167536.13	DHRS13	2944	protein_coding	147015	0.983086	0.98535	1.3926	0.00532131	0.0507079
ENSG00000030419.16$IKZF2$12240$protein_coding	ENSG00000030419.16	IKZF2	12240	protein_coding	22807	0.90575	0.906445	3.15637	0.00547907	0.052174
ENSG00000233038.5$AC011899.2$4662$antisense_RNA	ENSG00000233038.5	AC011899.2	4662	antisense_RNA	NA	-0.793318	-0.793412	5.80323	0.00548949	0.0522361
ENSG00000243364.7$EFNA4$1263$protein_coding	ENSG00000243364.7	EFNA4	1263	protein_coding	1945	-0.83688	-0.83858	1.51482	0.00551101	0.0524036
ENSG00000163093.11$BBS5$4556$protein_coding	ENSG00000163093.11	BBS5	4556	protein_coding	129880	-0.842489	-0.84345	2.44086	0.00551582	0.0524121
ENSG00000164983.7$TMEM65$9029$protein_coding	ENSG00000164983.7	TMEM65	9029	protein_coding	157378	0.763319	0.763501	4.60202	0.00554571	0.0526548
ENSG00000100558.8$PLEK2$1603$protein_coding	ENSG00000100558.8	PLEK2	1603	protein_coding	26499	-0.786257	-0.786753	3.27999	0.00554924	0.0526548
ENSG00000132510.10$KDM6B$7258$protein_coding	ENSG00000132510.10	KDM6B	7258	protein_coding	23135	-0.976062	-0.976751	3.1868	0.00557661	0.052877
ENSG00000135338.13$LCA5$5964$protein_coding	ENSG00000135338.13	LCA5	5964	protein_coding	167691	-0.972077	-0.975777	0.726508	0.0055829	0.0528991
ENSG00000110400.10$NECTIN1$7701$protein_coding	ENSG00000110400.10	NECTIN1	7701	protein_coding	5818	-0.810206	-0.810678	3.34745	0.00566685	0.0536566
ENSG00000198417.6$MT1F$1889$protein_coding	ENSG00000198417.6	MT1F	1889	protein_coding	4494	0.917987	0.919658	1.77512	0.00570473	0.0539771
ENSG00000080573.6$COL5A3$6750$protein_coding	ENSG00000080573.6	COL5A3	6750	protein_coding	50509	1.12089	1.12682	0.596577	0.00571415	0.054028
ENSG00000185090.14$MANEAL$3018$protein_coding	ENSG00000185090.14	MANEAL	3018	protein_coding	149175	0.838852	0.840203	1.9061	0.00573202	0.0541587
ENSG00000055732.12$MCOLN3$6623$protein_coding	ENSG00000055732.12	MCOLN3	6623	protein_coding	55283	1.01206	1.01272	3.43438	0.00575497	0.0543372
ENSG00000107338.9$SHB$2783$protein_coding	ENSG00000107338.9	SHB	2783	protein_coding	6461	0.888929	0.890344	1.93441	0.00585759	0.0552671
ENSG00000253276.2$CCDC71L$4232$protein_coding	ENSG00000253276.2	CCDC71L	4232	protein_coding	168455	0.710195	0.710356	4.61998	0.00588357	0.0554731
ENSG00000227032.1$RPS2P36$831$processed_pseudogene	ENSG00000227032.1	RPS2P36	831	processed_pseudogene	100271243	1.14902	1.15787	-0.137662	0.00596512	0.0562024
ENSG00000198832.10$SELENOM$3187$protein_coding	ENSG00000198832.10	SELENOM	3187	protein_coding	140606	-0.924653	-0.927376	1.21767	0.00598171	0.056319
ENSG00000142632.16$ARHGEF19$3745$protein_coding	ENSG00000142632.16	ARHGEF19	3745	protein_coding	128272	-1.05277	-1.05996	0.0214286	0.00602691	0.0567046
ENSG00000169432.14$SCN9A$10364$protein_coding	ENSG00000169432.14	SCN9A	10364	protein_coding	6335	-0.950735	-0.953069	1.59938	0.0060501	0.0568828
ENSG00000269837.1$IPO5P1$2887$transcribed_processed_pseudogene	ENSG00000269837.1	IPO5P1	2887	transcribed_processed_pseudogene	100132815	-0.854461	-0.855873	1.87232	0.00612024	0.0575019
ENSG00000163918.10$RFC4$2997$protein_coding	ENSG00000163918.10	RFC4	2997	protein_coding	5984	0.712589	0.713101	2.97847	0.00617519	0.0579774
ENSG00000159335.15$PTMS$1475$protein_coding	ENSG00000159335.15	PTMS	1475	protein_coding	5763	-0.916895	-0.917153	4.53405	0.00620997	0.0582631
ENSG00000133687.15$TMTC1$14636$protein_coding	ENSG00000133687.15	TMTC1	14636	protein_coding	83857	1.59141	1.59234	4.37038	0.00622445	0.058358
ENSG00000183049.12$CAMK1D$8762$protein_coding	ENSG00000183049.12	CAMK1D	8762	protein_coding	57118	-0.802403	-0.802595	4.64121	0.00623752	0.0584397
ENSG00000155393.12$HEATR3$4183$protein_coding	ENSG00000155393.12	HEATR3	4183	protein_coding	55027	0.733339	0.73342	5.68474	0.00625986	0.0586079
ENSG00000133315.10$MACROD1$2089$protein_coding	ENSG00000133315.10	MACROD1	2089	protein_coding	28992	0.97935	0.982281	1.19739	0.00632255	0.0591534
ENSG00000128881.16$TTBK2$12917$protein_coding	ENSG00000128881.16	TTBK2	12917	protein_coding	146057	-0.749614	-0.749743	5.13565	0.00634543	0.0592825
ENSG00000088387.18$DOCK9$14816$protein_coding	ENSG00000088387.18	DOCK9	14816	protein_coding	23348	-0.897264	-0.90202	0.245465	0.00634794	0.0592825
ENSG00000271383.6$NBPF19$18785$protein_coding	ENSG00000271383.6	NBPF19	18785	protein_coding	101060226	0.767878	0.768061	4.64839	0.00634963	0.0592825
ENSG00000186638.16$KIF24$6131$protein_coding	ENSG00000186638.16	KIF24	6131	protein_coding	347240	0.878951	0.880519	1.7811	0.00636698	0.059403
ENSG00000183379.8$SYNDIG1L$2612$protein_coding	ENSG00000183379.8	SYNDIG1L	2612	protein_coding	646658	0.953929	0.955481	1.93392	0.00639953	0.0596651
ENSG00000272564.1$AC012511.1$449$lincRNA	ENSG00000272564.1	AC012511.1	449	lincRNA	NA	-1.04139	-1.0457	0.568696	0.00643735	0.0599758
ENSG00000143217.8$NECTIN4$3502$protein_coding	ENSG00000143217.8	NECTIN4	3502	protein_coding	81607	-0.746	-0.746249	4.17413	0.00645899	0.0601356
ENSG00000174996.11$KLC2$5479$protein_coding	ENSG00000174996.11	KLC2	5479	protein_coding	64837	-0.794943	-0.796102	2.33148	0.00649834	0.0604598
ENSG00000110881.11$ASIC1$5745$protein_coding	ENSG00000110881.11	ASIC1	5745	protein_coding	41	0.886034	0.891374	0.163782	0.00650778	0.0605056
ENSG00000237484.5$LINC01684$4970$lincRNA	ENSG00000237484.5	LINC01684	4970	lincRNA	105372751	0.907824	0.913977	-0.0795454	0.00655024	0.0608581
ENSG00000127412.6$TRPV5$3686$protein_coding	ENSG00000127412.6	TRPV5	3686	protein_coding	56302	-1.07879	-1.08487	0.21398	0.00657176	0.0610157
ENSG00000189319.13$FAM53B$6424$protein_coding	ENSG00000189319.13	FAM53B	6424	protein_coding	9679	-0.821975	-0.82211	5.45169	0.00662387	0.0614569
ENSG00000160602.13$NEK8$4420$protein_coding	ENSG00000160602.13	NEK8	4420	protein_coding	284086	-0.856811	-0.858323	1.79786	0.00675741	0.0626455
ENSG00000119185.12$ITGB1BP1$6678$protein_coding	ENSG00000119185.12	ITGB1BP1	6678	protein_coding	9270	0.793522	0.793575	6.60386	0.00676135	0.0626455
ENSG00000159733.13$ZFYVE28$9624$protein_coding	ENSG00000159733.13	ZFYVE28	9624	protein_coding	57732	0.842028	0.842815	2.92768	0.0067677	0.0626609
ENSG00000125740.13$FOSB$5553$protein_coding	ENSG00000125740.13	FOSB	5553	protein_coding	2354	-1.60095	-1.61217	0.383406	0.00679118	0.0628348
ENSG00000166165.12$CKB$2669$protein_coding	ENSG00000166165.12	CKB	2669	protein_coding	1152	-0.951475	-0.959213	-0.0922752	0.00680426	0.0629123
ENSG00000275793.1$RIMBP3$6105$protein_coding	ENSG00000275793.1	RIMBP3	6105	protein_coding	85376	-1.05325	-1.06409	-0.444362	0.00681722	0.0629886
ENSG00000132016.11$C19orf57$3840$protein_coding	ENSG00000132016.11	C19orf57	3840	protein_coding	NA	1.11826	1.12847	-0.377122	0.00684292	0.0631825
ENSG00000099999.14$RNF215$10624$protein_coding	ENSG00000099999.14	RNF215	10624	protein_coding	200312	-0.90895	-0.909665	3.03597	0.00686316	0.0633257
ENSG00000166444.18$ST5$14262$protein_coding	ENSG00000166444.18	ST5	14262	protein_coding	NA	0.802124	0.802571	3.5145	0.00694602	0.0640461
ENSG00000196209.12$SIRPB2$5034$protein_coding	ENSG00000196209.12	SIRPB2	5034	protein_coding	284759	-0.828993	-0.829065	6.11393	0.00695554	0.0640897
ENSG00000113119.12$TMCO6$3502$protein_coding	ENSG00000113119.12	TMCO6	3502	protein_coding	55374	-0.916192	-0.916655	3.63603	0.0069622	0.0641069
ENSG00000130396.20$AFDN$13720$protein_coding	ENSG00000130396.20	AFDN	13720	protein_coding	4301	-0.779339	-0.779734	3.5079	0.00699164	0.0643336
ENSG00000185527.11$PDE6G$1583$protein_coding	ENSG00000185527.11	PDE6G	1583	protein_coding	5148	-1.08777	-1.09279	0.658126	0.00703744	0.0647106
ENSG00000226791.6$AC109826.1$2101$lincRNA	ENSG00000226791.6	AC109826.1	2101	lincRNA	NA	-1.45846	-1.46348	1.05691	0.00704276	0.0647151
ENSG00000081181.7$ARG2$2418$protein_coding	ENSG00000081181.7	ARG2	2418	protein_coding	384	-0.866579	-0.867789	2.20533	0.00707339	0.0649518
ENSG00000104290.10$FZD3$13787$protein_coding	ENSG00000104290.10	FZD3	13787	protein_coding	7976	-0.84861	-0.850324	1.54039	0.00710664	0.0651858
ENSG00000141040.14$ZNF287$3566$protein_coding	ENSG00000141040.14	ZNF287	3566	protein_coding	57336	-0.79732	-0.798903	1.5656	0.00710861	0.0651858
ENSG00000105928.13$DFNA5$8897$protein_coding	ENSG00000105928.13	DFNA5	8897	protein_coding	NA	0.865485	0.865576	5.9895	0.0071521	0.0655397
ENSG00000105695.14$MAG$2957$protein_coding	ENSG00000105695.14	MAG	2957	protein_coding	4099	1.11221	1.13174	0.103741	0.00719283	0.0658678
ENSG00000188786.9$MTF1$8024$protein_coding	ENSG00000188786.9	MTF1	8024	protein_coding	4520	0.712112	0.712198	5.54684	0.00721894	0.0660617
ENSG00000249464.5$LINC01091$7779$lincRNA	ENSG00000249464.5	LINC01091	7779	lincRNA	285419	-2.03891	-2.05302	1.50734	0.00725847	0.066378
ENSG00000138794.9$CASP6$1943$protein_coding	ENSG00000138794.9	CASP6	1943	protein_coding	839	-0.721725	-0.721973	4.03493	0.00726412	0.0663843
ENSG00000279369.1$AC046185.3$1824$TEC	ENSG00000279369.1	AC046185.3	1824	TEC	NA	-0.934358	-0.936964	1.13537	0.00731362	0.0667911
ENSG00000076351.12$SLC46A1$7838$protein_coding	ENSG00000076351.12	SLC46A1	7838	protein_coding	113235	-0.81703	-0.817228	4.88296	0.0073192	0.0667964
ENSG00000102226.9$USP11$5269$protein_coding	ENSG00000102226.9	USP11	5269	protein_coding	8237	-0.699701	-0.699827	5.05064	0.00733101	0.0668586
ENSG00000113555.5$PCDH12$6820$protein_coding	ENSG00000113555.5	PCDH12	6820	protein_coding	51294	-0.885263	-0.887442	1.44483	0.0073774	0.0671909
ENSG00000196950.13$SLC39A10$6917$protein_coding	ENSG00000196950.13	SLC39A10	6917	protein_coding	57181	0.715657	0.715721	6.00168	0.00737749	0.0671909
ENSG00000087903.12$RFX2$9094$protein_coding	ENSG00000087903.12	RFX2	9094	protein_coding	5990	0.900655	0.901453	2.72092	0.00745225	0.0678256
ENSG00000138587.5$MNS1$2504$protein_coding	ENSG00000138587.5	MNS1	2504	protein_coding	55329	1.04978	1.05909	-0.287405	0.00746351	0.0678819
ENSG00000121797.9$CCRL2$3061$protein_coding	ENSG00000121797.9	CCRL2	3061	protein_coding	9034	-0.790038	-0.79008	6.68575	0.00747125	0.0678824
ENSG00000142089.15$IFITM3$1348$protein_coding	ENSG00000142089.15	IFITM3	1348	protein_coding	10410	-0.921097	-0.92244	2.17692	0.00747371	0.0678824
ENSG00000172460.16$PRSS30P$2961$transcribed_unitary_pseudogene	ENSG00000172460.16	PRSS30P	2961	transcribed_unitary_pseudogene	124221	2.00382	2.03223	-0.454758	0.00751595	0.0682197
ENSG00000152952.11$PLOD2$7646$protein_coding	ENSG00000152952.11	PLOD2	7646	protein_coding	5352	1.28624	1.29651	0.01409	0.00754042	0.0683955
ENSG00000166501.12$PRKCB$10037$protein_coding	ENSG00000166501.12	PRKCB	10037	protein_coding	5579	0.74504	0.745069	7.18105	0.00756912	0.0686093
ENSG00000140105.17$WARS$6358$protein_coding	ENSG00000140105.17	WARS	6358	protein_coding	NA	0.693986	0.693992	9.40011	0.00761477	0.0689763
ENSG00000134780.9$DAGLA$5757$protein_coding	ENSG00000134780.9	DAGLA	5757	protein_coding	747	-0.774948	-0.775254	4.2691	0.0076808	0.0695274
ENSG00000198203.9$SULT1C2$8399$protein_coding	ENSG00000198203.9	SULT1C2	8399	protein_coding	6819	-1.04754	-1.04764	6.42172	0.00769932	0.0696479
ENSG00000164342.12$TLR3$6724$protein_coding	ENSG00000164342.12	TLR3	6724	protein_coding	7098	-0.981635	-0.984745	1.06593	0.0077058	0.0696594
ENSG00000181027.10$FKRP$5081$protein_coding	ENSG00000181027.10	FKRP	5081	protein_coding	79147	-0.727831	-0.728323	3.13702	0.00776067	0.0700998
ENSG00000182220.14$ATP6AP2$9560$protein_coding	ENSG00000182220.14	ATP6AP2	9560	protein_coding	10159	0.829398	0.829408	8.91361	0.00776499	0.0700998
ENSG00000135596.17$MICAL1$7056$protein_coding	ENSG00000135596.17	MICAL1	7056	protein_coding	64780	-0.861794	-0.86184	7.08851	0.00783092	0.0706406
ENSG00000163050.16$COQ8A$7797$protein_coding	ENSG00000163050.16	COQ8A	7797	protein_coding	56997	-0.772571	-0.772686	5.34712	0.00783546	0.0706406
ENSG00000047365.11$ARAP2$12428$protein_coding	ENSG00000047365.11	ARAP2	12428	protein_coding	116984	0.681944	0.682013	5.81048	0.0078934	0.071115
ENSG00000078804.12$TP53INP2$4228$protein_coding	ENSG00000078804.12	TP53INP2	4228	protein_coding	58476	-0.959151	-0.959974	2.79439	0.00793018	0.0713983
ENSG00000175591.11$P2RY2$2861$protein_coding	ENSG00000175591.11	P2RY2	2861	protein_coding	5029	0.793289	0.794436	2.17161	0.00794516	0.071485
ENSG00000225217.1$HSPA7$1927$unprocessed_pseudogene	ENSG00000225217.1	HSPA7	1927	unprocessed_pseudogene	3311	1.21712	1.21773	4.1319	0.00796422	0.0716084
ENSG00000023892.10$DEF6$2545$protein_coding	ENSG00000023892.10	DEF6	2545	protein_coding	50619	0.876624	0.877021	3.67186	0.00800509	0.0719275
ENSG00000112679.14$DUSP22$5686$protein_coding	ENSG00000112679.14	DUSP22	5686	protein_coding	56940	-0.784491	-0.784625	5.15451	0.008091	0.0726506
ENSG00000169992.9$NLGN2$5550$protein_coding	ENSG00000169992.9	NLGN2	5550	protein_coding	57555	-1.36829	-1.38484	-0.642508	0.00825863	0.0741061
ENSG00000134333.13$LDHA$6210$protein_coding	ENSG00000134333.13	LDHA	6210	protein_coding	3939	0.737974	0.737989	8.13791	0.00827686	0.0742199
ENSG00000176485.11$PLA2G16$3116$protein_coding	ENSG00000176485.11	PLA2G16	3116	protein_coding	NA	-1.54892	-1.55949	0.452027	0.00829572	0.0743392
ENSG00000182013.17$PNMA8A$3696$protein_coding	ENSG00000182013.17	PNMA8A	3696	protein_coding	55228	-1.03207	-1.0363	1.37707	0.00836775	0.0749345
ENSG00000169231.13$THBS3$4623$protein_coding	ENSG00000169231.13	THBS3	4623	protein_coding	7059	0.807554	0.807694	5.04659	0.00852395	0.0762822
ENSG00000176723.9$ZNF843$4564$protein_coding	ENSG00000176723.9	ZNF843	4564	protein_coding	283933	-0.865306	-0.86884	0.589923	0.0085856	0.0767826
ENSG00000163491.16$NEK10$9582$protein_coding	ENSG00000163491.16	NEK10	9582	protein_coding	152110	1.02228	1.02958	0.0403053	0.00866272	0.0774205
ENSG00000112394.16$SLC16A10$11237$protein_coding	ENSG00000112394.16	SLC16A10	11237	protein_coding	117247	1.10288	1.1031	5.59119	0.00867408	0.0774703
ENSG00000184985.16$SORCS2$6317$protein_coding	ENSG00000184985.16	SORCS2	6317	protein_coding	57537	-1.04644	-1.05351	0.233657	0.00871726	0.0777914
ENSG00000007384.15$RHBDF1$4914$protein_coding	ENSG00000007384.15	RHBDF1	4914	protein_coding	64285	0.792066	0.793127	2.38361	0.00872166	0.0777914
ENSG00000120949.14$TNFRSF8$3738$protein_coding	ENSG00000120949.14	TNFRSF8	3738	protein_coding	943	1.14574	1.14901	1.28824	0.00882614	0.0786709
ENSG00000271503.5$CCL5$1512$protein_coding	ENSG00000271503.5	CCL5	1512	protein_coding	6352	1.067	1.06914	1.58143	0.00893182	0.0795598
ENSG00000171940.13$ZNF217$6181$protein_coding	ENSG00000171940.13	ZNF217	6181	protein_coding	7764	-0.689963	-0.689992	7.11151	0.00895464	0.07971
ENSG00000110492.15$MDK$2196$protein_coding	ENSG00000110492.15	MDK	2196	protein_coding	4192	-0.915144	-0.916865	1.6697	0.00902732	0.0802589
ENSG00000146592.16$CREB5$11674$protein_coding	ENSG00000146592.16	CREB5	11674	protein_coding	9586	-1.02827	-1.0297	2.33771	0.00902831	0.0802589
ENSG00000163378.13$EOGT$5645$protein_coding	ENSG00000163378.13	EOGT	5645	protein_coding	285203	-0.748453	-0.748598	4.93219	0.00908608	0.0806719
ENSG00000275126.1$HIST1H4L$312$protein_coding	ENSG00000275126.1	HIST1H4L	312	protein_coding	NA	1.03902	1.04087	1.83152	0.00908682	0.0806719
ENSG00000110218.8$PANX1$2769$protein_coding	ENSG00000110218.8	PANX1	2769	protein_coding	24145	-0.700354	-0.700448	5.3947	0.00918287	0.0814706
ENSG00000112972.14$HMGCS1$4702$protein_coding	ENSG00000112972.14	HMGCS1	4702	protein_coding	3157	0.758639	0.758747	5.31642	0.00921715	0.0817205
ENSG00000165195.15$PIGA$6321$protein_coding	ENSG00000165195.15	PIGA	6321	protein_coding	5277	0.692187	0.692471	3.83418	0.00930507	0.0824454
ENSG00000179542.15$SLITRK4$8914$protein_coding	ENSG00000179542.15	SLITRK4	8914	protein_coding	139065	0.889273	0.889433	5.06102	0.00932841	0.0825975
ENSG00000111371.15$SLC38A1$10015$protein_coding	ENSG00000111371.15	SLC38A1	10015	protein_coding	81539	1.15927	1.16066	2.55104	0.009343	0.082672
ENSG00000179163.11$FUCA1$2047$protein_coding	ENSG00000179163.11	FUCA1	2047	protein_coding	2517	0.950448	0.950466	8.26626	0.0093636	0.0827994
ENSG00000166532.15$RIMKLB$8619$protein_coding	ENSG00000166532.15	RIMKLB	8619	protein_coding	57494	-0.803246	-0.803475	4.38017	0.00960694	0.0848951
ENSG00000243155.1$AL162431.2$2424$antisense_RNA	ENSG00000243155.1	AL162431.2	2424	antisense_RNA	NA	-0.854077	-0.855565	1.84854	0.00965904	0.0852992
ENSG00000228624.7$HDAC2-AS2$8063$antisense_RNA	ENSG00000228624.7	HDAC2-AS2	8063	antisense_RNA	101927768	-0.859609	-0.861804	1.20667	0.00972951	0.0858648
ENSG00000137731.13$FXYD2$5595$protein_coding	ENSG00000137731.13	FXYD2	5595	protein_coding	486	0.96075	0.965565	0.345056	0.00975914	0.0860696
ENSG00000164741.14$DLC1$12794$protein_coding	ENSG00000164741.14	DLC1	12794	protein_coding	10395	-0.88025	-0.881974	1.60401	0.00981236	0.0864819
ENSG00000167914.11$GSDMA$2273$protein_coding	ENSG00000167914.11	GSDMA	2273	protein_coding	284110	1.06556	1.07403	-0.189983	0.00988176	0.0870363
ENSG00000147459.17$DOCK5$15960$protein_coding	ENSG00000147459.17	DOCK5	15960	protein_coding	80005	0.71494	0.714958	7.74265	0.00990044	0.0871434
ENSG00000220785.7$MTMR9LP$2961$transcribed_unprocessed_pseudogene	ENSG00000220785.7	MTMR9LP	2961	transcribed_unprocessed_pseudogene	339483	-1.25362	-1.26537	-0.351152	0.00997106	0.0877073
ENSG00000167210.16$LOXHD1$9020$protein_coding	ENSG00000167210.16	LOXHD1	9020	protein_coding	125336	0.995159	0.998151	1.13032	0.0099943	0.087854
ENSG00000198520.10$C1orf228$3166$protein_coding	ENSG00000198520.10	C1orf228	3166	protein_coding	NA	-0.930545	-0.931223	3.30601	0.0100671	0.0884357
ENSG00000175643.8$RMI2$2701$protein_coding	ENSG00000175643.8	RMI2	2701	protein_coding	116028	1.22936	1.23281	1.33566	0.0102539	0.0900176
ENSG00000145908.12$ZNF300$4411$protein_coding	ENSG00000145908.12	ZNF300	4411	protein_coding	91975	-0.844444	-0.845689	2.10356	0.0104317	0.0915183
ENSG00000197959.13$DNM3$11329$protein_coding	ENSG00000197959.13	DNM3	11329	protein_coding	26052	-1.57476	-1.57591	3.57092	0.0104759	0.0918458
ENSG00000174938.14$SEZ6L2$4110$protein_coding	ENSG00000174938.14	SEZ6L2	4110	protein_coding	26470	0.908067	0.908301	4.54429	0.010575	0.0926542
ENSG00000279838.1$AL356273.3$1989$TEC	ENSG00000279838.1	AL356273.3	1989	TEC	NA	0.910833	0.91316	1.31762	0.0105847	0.0926786
ENSG00000273221.1$AL355816.2$647$antisense_RNA	ENSG00000273221.1	AL355816.2	647	antisense_RNA	NA	-0.829286	-0.831483	1.168	0.0106588	0.0932071
ENSG00000174791.10$RIN1$5469$protein_coding	ENSG00000174791.10	RIN1	5469	protein_coding	9610	-0.963692	-0.964826	3.01425	0.010659	0.0932071
ENSG00000104833.11$TUBB4A$3466$protein_coding	ENSG00000104833.11	TUBB4A	3466	protein_coding	10382	-0.966396	-0.970249	0.681158	0.0106964	0.093473
ENSG00000154358.20$OBSCN$32290$protein_coding	ENSG00000154358.20	OBSCN	32290	protein_coding	84033	-1.29963	-1.3009	3.35914	0.010735	0.0937488
ENSG00000232586.1$KIAA1614-AS1$1440$antisense_RNA	ENSG00000232586.1	KIAA1614-AS1	1440	antisense_RNA	103344928	-0.852302	-0.853585	2.05437	0.0107659	0.0939572
ENSG00000253490.5$LINC02099$5541$lincRNA	ENSG00000253490.5	LINC02099	5541	lincRNA	101929450	-1.17625	-1.18655	-0.245624	0.0108006	0.0941987
ENSG00000265975.1$AC002091.1$557$lincRNA	ENSG00000265975.1	AC002091.1	557	lincRNA	NA	-0.908269	-0.913503	0.0900787	0.0108218	0.0943228
ENSG00000177989.13$ODF3B$2301$protein_coding	ENSG00000177989.13	ODF3B	2301	protein_coding	440836	-1.13385	-1.13625	2.3681	0.0108769	0.0947407
ENSG00000154153.13$RETREG1$4568$protein_coding	ENSG00000154153.13	RETREG1	4568	protein_coding	54463	0.835112	0.835299	4.81895	0.0110012	0.0957614
ENSG00000198873.11$GRK5$7000$protein_coding	ENSG00000198873.11	GRK5	7000	protein_coding	2869	0.847246	0.847645	3.60769	0.0110253	0.0959087
ENSG00000064201.15$TSPAN32$3793$protein_coding	ENSG00000064201.15	TSPAN32	3793	protein_coding	10077	0.997038	0.997903	3.26108	0.0111046	0.0965359
ENSG00000168005.8$C11orf84$2807$protein_coding	ENSG00000168005.8	C11orf84	2807	protein_coding	NA	-0.866919	-0.868315	2.18224	0.0111703	0.0970436
ENSG00000257497.2$AC121761.1$1482$antisense_RNA	ENSG00000257497.2	AC121761.1	1482	antisense_RNA	NA	0.95053	0.957094	-0.00336845	0.0113178	0.0982612
ENSG00000166845.13$C18orf54$6062$protein_coding	ENSG00000166845.13	C18orf54	6062	protein_coding	162681	0.873835	0.874726	2.65488	0.0113401	0.0983912
ENSG00000133131.14$MORC4$6055$protein_coding	ENSG00000133131.14	MORC4	6055	protein_coding	79710	-0.961748	-0.965314	0.763594	0.0113859	0.0986733
ENSG00000204054.13$LINC00963$13171$processed_transcript	ENSG00000204054.13	LINC00963	13171	processed_transcript	100506190	-0.687804	-0.687832	7.15769	0.0113874	0.0986733
ENSG00000266835.5$GAPLINC$1051$lincRNA	ENSG00000266835.5	GAPLINC	1051	lincRNA	100505592	0.834246	0.834992	2.77138	0.0114396	0.0990614
ENSG00000155966.13$AFF2$14006$protein_coding	ENSG00000155966.13	AFF2	14006	protein_coding	2334	0.795512	0.796395	2.40631	0.0114666	0.0992312
ENSG00000118520.14$ARG1$1965$protein_coding	ENSG00000118520.14	ARG1	1965	protein_coding	383	2.42462	2.48569	-0.792088	0.0115895	0.10023
ENSG00000160883.10$HK3$3290$protein_coding	ENSG00000160883.10	HK3	3290	protein_coding	3101	0.813605	0.813621	8.39707	0.011777	0.101785
ENSG00000128383.12$APOBEC3A$2358$protein_coding	ENSG00000128383.12	APOBEC3A	2358	protein_coding	200315	1.27685	1.27911	1.9961	0.0119188	0.102945
ENSG00000110583.12$NAA40$5321$protein_coding	ENSG00000110583.12	NAA40	5321	protein_coding	79829	-0.683157	-0.683344	4.34966	0.0119907	0.103499
ENSG00000146859.6$TMEM140$2313$protein_coding	ENSG00000146859.6	TMEM140	2313	protein_coding	55281	-0.693841	-0.693886	6.47013	0.0120167	0.103599
ENSG00000143674.10$MAP3K21$7916$protein_coding	ENSG00000143674.10	MAP3K21	7916	protein_coding	84451	-0.743383	-0.743977	2.85637	0.0120177	0.103599
ENSG00000114268.11$PFKFB4$6107$protein_coding	ENSG00000114268.11	PFKFB4	6107	protein_coding	5210	-0.73807	-0.738107	6.85577	0.0120321	0.103655
ENSG00000130653.15$PNPLA7$9976$protein_coding	ENSG00000130653.15	PNPLA7	9976	protein_coding	375775	-0.96036	-0.961311	3.1033	0.0120801	0.104002
ENSG00000110090.12$CPT1A$6565$protein_coding	ENSG00000110090.12	CPT1A	6565	protein_coding	1374	-0.69141	-0.691524	5.09496	0.0121527	0.104553
ENSG00000122862.4$SRGN$1220$protein_coding	ENSG00000122862.4	SRGN	1220	protein_coding	5552	0.855805	0.855809	10.2344	0.0121597	0.104553
ENSG00000171611.9$PTCRA$1168$protein_coding	ENSG00000171611.9	PTCRA	1168	protein_coding	171558	-0.836022	-0.839286	1.07773	0.0122426	0.105198
ENSG00000196787.3$HIST1H2AG$2250$protein_coding	ENSG00000196787.3	HIST1H2AG	2250	protein_coding	NA	1.03607	1.03672	3.21501	0.0123749	0.106267
ENSG00000234616.8$JRK$11229$protein_coding	ENSG00000234616.8	JRK	11229	protein_coding	8629	-0.779607	-0.779871	4.22148	0.0125194	0.107439
ENSG00000148426.12$PROSER2$3663$protein_coding	ENSG00000148426.12	PROSER2	3663	protein_coding	254427	-1.07859	-1.08632	-0.0683984	0.0125396	0.107543
ENSG00000105655.18$ISYNA1$3284$protein_coding	ENSG00000105655.18	ISYNA1	3284	protein_coding	51477	0.953083	0.955767	1.39838	0.0126906	0.108768
ENSG00000273415.1$AP000904.1$951$lincRNA	ENSG00000273415.1	AP000904.1	951	lincRNA	NA	1.06281	1.06676	1.07961	0.0127564	0.109263
ENSG00000110876.9$SELPLG$2494$protein_coding	ENSG00000110876.9	SELPLG	2494	protein_coding	6404	-0.810948	-0.811167	4.60396	0.0128303	0.109825
ENSG00000187134.13$AKR1C1$8765$protein_coding	ENSG00000187134.13	AKR1C1	8765	protein_coding	1645	-1.26749	-1.27197	1.07886	0.0129996	0.111203
ENSG00000108679.12$LGALS3BP$3584$protein_coding	ENSG00000108679.12	LGALS3BP	3584	protein_coding	3959	-1.03559	-1.03582	5.29501	0.0130569	0.111622
ENSG00000139428.11$MMAB$6290$protein_coding	ENSG00000139428.11	MMAB	6290	protein_coding	326625	0.798251	0.798773	3.29543	0.0131127	0.112028
ENSG00000106638.15$TBL2$5067$protein_coding	ENSG00000106638.15	TBL2	5067	protein_coding	26608	0.668853	0.66891	6.06875	0.0132071	0.112657
ENSG00000116761.11$CTH$2414$protein_coding	ENSG00000116761.11	CTH	2414	protein_coding	1491	1.00321	1.00675	0.939864	0.0132101	0.112657
ENSG00000231312.6$AC007388.1$6741$antisense_RNA	ENSG00000231312.6	AC007388.1	6741	antisense_RNA	NA	0.760551	0.760984	3.30707	0.0132116	0.112657
ENSG00000167676.4$PLIN4$6502$protein_coding	ENSG00000167676.4	PLIN4	6502	protein_coding	729359	1.03848	1.04115	1.40278	0.0132728	0.113106
ENSG00000249863.2$AC021106.1$1058$processed_pseudogene	ENSG00000249863.2	AC021106.1	1058	processed_pseudogene	NA	0.739396	0.740499	1.95292	0.0133945	0.114033
ENSG00000258791.7$LINC00520$2462$lincRNA	ENSG00000258791.7	LINC00520	2462	lincRNA	645687	-0.858623	-0.859231	2.99014	0.0133985	0.114033
ENSG00000122547.10$EEPD1$4847$protein_coding	ENSG00000122547.10	EEPD1	4847	protein_coding	80820	-0.789438	-0.789574	5.18329	0.0134815	0.114666
ENSG00000161011.19$SQSTM1$7654$protein_coding	ENSG00000161011.19	SQSTM1	7654	protein_coding	8878	-0.687225	-0.687232	9.14925	0.0135094	0.114759
ENSG00000148143.12$ZNF462$12259$protein_coding	ENSG00000148143.12	ZNF462	12259	protein_coding	58499	1.04906	1.05245	0.954695	0.0135166	0.114759
ENSG00000068724.15$TTC7A$6949$protein_coding	ENSG00000068724.15	TTC7A	6949	protein_coding	57217	0.731615	0.73168	5.9562	0.0135183	0.114759
ENSG00000088538.12$DOCK3$8755$protein_coding	ENSG00000088538.12	DOCK3	8755	protein_coding	1795	0.706228	0.706302	5.75254	0.0136138	0.115498
ENSG00000173641.17$HSPB7$3910$protein_coding	ENSG00000173641.17	HSPB7	3910	protein_coding	27129	1.92448	1.9319	1.74114	0.0136544	0.115768
ENSG00000142875.19$PRKACB$6730$protein_coding	ENSG00000142875.19	PRKACB	6730	protein_coding	5567	0.868979	0.869012	7.17646	0.0137989	0.116919
ENSG00000138375.12$SMARCAL1$5092$protein_coding	ENSG00000138375.12	SMARCAL1	5092	protein_coding	50485	-0.712253	-0.712406	4.74401	0.0138837	0.117563
ENSG00000158710.14$TAGLN2$2487$protein_coding	ENSG00000158710.14	TAGLN2	2487	protein_coding	8407	0.701519	0.701546	7.20564	0.0139091	0.117703
ENSG00000119139.17$TJP2$7749$protein_coding	ENSG00000119139.17	TJP2	7749	protein_coding	9414	-0.781795	-0.782365	2.99128	0.0139847	0.118268
ENSG00000225684.3$FAM225B$7407$lincRNA	ENSG00000225684.3	FAM225B	7407	lincRNA	100128385	-0.971903	-0.979019	-0.226483	0.0140155	0.118454
ENSG00000183111.11$ARHGEF37$5324$protein_coding	ENSG00000183111.11	ARHGEF37	5324	protein_coding	389337	0.993172	0.998779	0.255831	0.0142525	0.120382
ENSG00000187240.13$DYNC2H1$14284$protein_coding	ENSG00000187240.13	DYNC2H1	14284	protein_coding	79659	-0.80837	-0.808742	3.73339	0.0144927	0.122333
ENSG00000162804.13$SNED1$13592$protein_coding	ENSG00000162804.13	SNED1	13592	protein_coding	25992	0.950389	0.953695	0.86968	0.0145458	0.122704
ENSG00000168026.18$TTC21A$7677$protein_coding	ENSG00000168026.18	TTC21A	7677	protein_coding	199223	-0.82365	-0.824861	2.08822	0.0145689	0.122821
ENSG00000234506.5$LINC01506$526$lincRNA	ENSG00000234506.5	LINC01506	526	lincRNA	101927015	0.947542	0.949926	1.42862	0.0146718	0.123611
ENSG00000253636.1$AC022893.1$3549$antisense_RNA	ENSG00000253636.1	AC022893.1	3549	antisense_RNA	NA	-1.05137	-1.06236	-0.446913	0.0153202	0.128992
ENSG00000167460.14$TPM4$7414$protein_coding	ENSG00000167460.14	TPM4	7414	protein_coding	7171	-0.702195	-0.702202	9.43714	0.0154128	0.129691
ENSG00000128656.13$CHN1$4971$protein_coding	ENSG00000128656.13	CHN1	4971	protein_coding	1123	1.02181	1.03059	-0.278795	0.015461	0.129991
ENSG00000108932.11$SLC16A6$4061$protein_coding	ENSG00000108932.11	SLC16A6	4061	protein_coding	9120	-0.727146	-0.727268	5.02422	0.015468	0.129991
ENSG00000279026.1$AC005225.5$2225$TEC	ENSG00000279026.1	AC005225.5	2225	TEC	NA	-0.805421	-0.808606	0.599119	0.0157635	0.132392
ENSG00000136040.8$PLXNC1$9887$protein_coding	ENSG00000136040.8	PLXNC1	9887	protein_coding	10154	0.815298	0.815312	8.39567	0.0159456	0.133837
ENSG00000256751.5$PLBD1-AS1$596$antisense_RNA	ENSG00000256751.5	PLBD1-AS1	596	antisense_RNA	101928290	-0.811681	-0.812841	2.03551	0.0160275	0.13444
ENSG00000179397.17$CATSPERE$4333$protein_coding	ENSG00000179397.17	CATSPERE	4333	protein_coding	257044	0.911169	0.916585	0.0882495	0.0161062	0.135015
ENSG00000159189.11$C1QC$1335$protein_coding	ENSG00000159189.11	C1QC	1335	protein_coding	714	1.05445	1.05557	2.98028	0.0161469	0.135272
ENSG00000040199.18$PHLPP2$12493$protein_coding	ENSG00000040199.18	PHLPP2	12493	protein_coding	23035	-0.672542	-0.672722	4.3779	0.0163704	0.137059
ENSG00000236548.1$RNF217-AS1$4507$antisense_RNA	ENSG00000236548.1	RNF217-AS1	4507	antisense_RNA	7955	-0.987433	-0.995455	-0.227915	0.0163859	0.137103
ENSG00000123191.14$ATP7B$9671$protein_coding	ENSG00000123191.14	ATP7B	9671	protein_coding	540	-0.86604	-0.870058	0.619536	0.0164489	0.137544
ENSG00000175567.8$UCP2$3237$protein_coding	ENSG00000175567.8	UCP2	3237	protein_coding	7351	0.775059	0.775207	4.94092	0.0164853	0.137762
ENSG00000141232.4$TOB1$2521$protein_coding	ENSG00000141232.4	TOB1	2521	protein_coding	10140	0.774357	0.774499	4.91486	0.0165377	0.138113
ENSG00000183856.10$IQGAP3$6742$protein_coding	ENSG00000183856.10	IQGAP3	6742	protein_coding	128239	0.707618	0.707777	4.74753	0.0165966	0.138519
ENSG00000180061.9$TMEM150B$1713$protein_coding	ENSG00000180061.9	TMEM150B	1713	protein_coding	284417	-0.870434	-0.871121	3.39467	0.0167386	0.139617
ENSG00000064199.6$SPA17$5205$protein_coding	ENSG00000064199.6	SPA17	5205	protein_coding	53340	0.737338	0.738195	2.3128	0.0169276	0.141105
ENSG00000127415.12$IDUA$4000$protein_coding	ENSG00000127415.12	IDUA	4000	protein_coding	3425	-0.862542	-0.863996	2.37526	0.0169505	0.141208
ENSG00000092200.12$RPGRIP1$5470$protein_coding	ENSG00000092200.12	RPGRIP1	5470	protein_coding	57096	-0.850175	-0.851792	1.54153	0.0170111	0.141625
ENSG00000186431.18$FCAR$2366$protein_coding	ENSG00000186431.18	FCAR	2366	protein_coding	2204	0.886029	0.886404	3.94999	0.0170311	0.141703
ENSG00000006756.15$ARSD$7030$protein_coding	ENSG00000006756.15	ARSD	7030	protein_coding	414	-0.66828	-0.668345	5.83213	0.0170735	0.141968
ENSG00000256546.1$AC156455.1$1831$processed_transcript	ENSG00000256546.1	AC156455.1	1831	processed_transcript	NA	-0.868745	-0.87327	0.298699	0.0170879	0.141999
ENSG00000248323.5$LUCAT1$2904$lincRNA	ENSG00000248323.5	LUCAT1	2904	lincRNA	100505994	-1.04869	-1.04983	2.9751	0.0173071	0.143731
ENSG00000158683.7$PKD1L1$9538$protein_coding	ENSG00000158683.7	PKD1L1	9538	protein_coding	168507	-0.848148	-0.848898	2.86788	0.0174353	0.144706
ENSG00000275004.3$ZNF280B$5723$protein_coding	ENSG00000275004.3	ZNF280B	5723	protein_coding	140883	-0.919699	-0.923938	0.542118	0.0174622	0.14484
ENSG00000240875.5$LINC00886$3822$lincRNA	ENSG00000240875.5	LINC00886	3822	lincRNA	730091	-0.968809	-0.97575	-0.029365	0.0174853	0.144942
ENSG00000181467.4$RAP2B$8351$protein_coding	ENSG00000181467.4	RAP2B	8351	protein_coding	5912	0.684913	0.68494	7.13654	0.0175956	0.145766
ENSG00000272221.1$AL645933.2$1207$lincRNA	ENSG00000272221.1	AL645933.2	1207	lincRNA	NA	-0.929677	-0.932634	1.05089	0.0177216	0.146719
ENSG00000185442.12$FAM174B$4657$protein_coding	ENSG00000185442.12	FAM174B	4657	protein_coding	400451	-1.01484	-1.02084	0.288376	0.017779	0.147103
ENSG00000138166.5$DUSP5$2615$protein_coding	ENSG00000138166.5	DUSP5	2615	protein_coding	1847	0.892207	0.89287	2.96718	0.0180436	0.1492
ENSG00000071051.13$NCK2$2990$protein_coding	ENSG00000071051.13	NCK2	2990	protein_coding	8440	-0.746099	-0.746317	4.44218	0.0180879	0.149474
ENSG00000196172.9$ZNF681$6497$protein_coding	ENSG00000196172.9	ZNF681	6497	protein_coding	148213	-0.766924	-0.767854	2.48389	0.0181498	0.149892
ENSG00000146409.10$SLC18B1$2444$protein_coding	ENSG00000146409.10	SLC18B1	2444	protein_coding	116843	-0.687072	-0.687211	4.83572	0.0183948	0.151822
ENSG00000023171.16$GRAMD1B$14408$protein_coding	ENSG00000023171.16	GRAMD1B	14408	protein_coding	57476	-0.740555	-0.740747	4.54566	0.0184957	0.152561
ENSG00000174939.10$ASPHD1$2312$protein_coding	ENSG00000174939.10	ASPHD1	2312	protein_coding	253982	0.780373	0.781194	3.06645	0.0185444	0.152868
ENSG00000185477.4$GPRIN3$15205$protein_coding	ENSG00000185477.4	GPRIN3	15205	protein_coding	285513	-0.686416	-0.686425	8.66381	0.0186177	0.153378
ENSG00000105204.13$DYRK1B$3192$protein_coding	ENSG00000105204.13	DYRK1B	3192	protein_coding	9149	-0.851903	-0.852526	3.22923	0.0187099	0.153975
ENSG00000242193.10$AL359075.1$5538$transcribed_unitary_pseudogene	ENSG00000242193.10	AL359075.1	5538	transcribed_unitary_pseudogene	NA	-0.702877	-0.703128	4.00876	0.0187132	0.153975
ENSG00000087086.14$FTL$878$protein_coding	ENSG00000087086.14	FTL	878	protein_coding	2512	0.735751	0.735752	14.2019	0.0187643	0.154301
ENSG00000138433.15$CIR1$3181$protein_coding	ENSG00000138433.15	CIR1	3181	protein_coding	9541	-0.858851	-0.858918	6.77626	0.018853	0.154935
ENSG00000236256.9$DIAPH2-AS1$2309$antisense_RNA	ENSG00000236256.9	DIAPH2-AS1	2309	antisense_RNA	10824	0.914472	0.922726	-0.18591	0.0189742	0.155835
ENSG00000276903.1$HIST1H2AL$393$protein_coding	ENSG00000276903.1	HIST1H2AL	393	protein_coding	NA	0.984544	0.988224	1.30504	0.0194879	0.159956
ENSG00000186854.10$TRABD2A$8771$protein_coding	ENSG00000186854.10	TRABD2A	8771	protein_coding	129293	0.838736	0.840196	1.71238	0.0195799	0.160613
ENSG00000277610.1$RNVU1-4$164$snRNA	ENSG00000277610.1	RNVU1-4	164	snRNA	101954264	1.04124	1.05368	-0.442216	0.0196187	0.160832
ENSG00000179604.9$CDC42EP4$5007$protein_coding	ENSG00000179604.9	CDC42EP4	5007	protein_coding	23580	-0.733555	-0.734295	2.68364	0.0196581	0.161057
ENSG00000107140.15$TESK1$3298$protein_coding	ENSG00000107140.15	TESK1	3298	protein_coding	7016	0.804808	0.805061	4.19136	0.0197915	0.162051
ENSG00000116883.8$AL591845.1$1838$antisense_RNA	ENSG00000116883.8	AL591845.1	1838	antisense_RNA	NA	-0.789331	-0.790993	1.56692	0.0198281	0.162251
ENSG00000170323.8$FABP4$1396$protein_coding	ENSG00000170323.8	FABP4	1396	protein_coding	2167	-1.10756	-1.10766	6.72186	0.0199286	0.162974
ENSG00000007312.12$CD79B$2080$protein_coding	ENSG00000007312.12	CD79B	2080	protein_coding	974	-0.881859	-0.885714	0.665138	0.0199961	0.163425
ENSG00000162599.15$NFIA$10872$protein_coding	ENSG00000162599.15	NFIA	10872	protein_coding	4774	-0.791466	-0.791708	4.25068	0.0200854	0.163972
ENSG00000242732.4$RTL5$4779$protein_coding	ENSG00000242732.4	RTL5	4779	protein_coding	340526	-0.765928	-0.766275	3.65218	0.0200874	0.163972
ENSG00000251034.1$AC037459.2$4076$antisense_RNA	ENSG00000251034.1	AC037459.2	4076	antisense_RNA	NA	-0.898637	-0.900398	1.62983	0.0201413	0.164311
ENSG00000144746.6$ARL6IP5$2522$protein_coding	ENSG00000144746.6	ARL6IP5	2522	protein_coding	10550	-0.695007	-0.695018	8.51735	0.0203059	0.165553
ENSG00000100060.17$MFNG$3042$protein_coding	ENSG00000100060.17	MFNG	3042	protein_coding	4242	-0.741876	-0.742023	5.12747	0.0203213	0.165577
ENSG00000259583.2$AC015712.2$6792$antisense_RNA	ENSG00000259583.2	AC015712.2	6792	antisense_RNA	NA	-0.830937	-0.833503	0.922835	0.0203866	0.166009
ENSG00000181350.11$LRRC75A$3695$protein_coding	ENSG00000181350.11	LRRC75A	3695	protein_coding	388341	0.789567	0.790936	1.77826	0.020505	0.166871
ENSG00000092847.11$AGO1$13886$protein_coding	ENSG00000092847.11	AGO1	13886	protein_coding	26523	0.665684	0.6657	7.89599	0.020872	0.169755
ENSG00000134321.11$RSAD2$4834$protein_coding	ENSG00000134321.11	RSAD2	4834	protein_coding	91543	1.15354	1.15503	2.78881	0.020917	0.170017
ENSG00000145569.5$FAM105A$4074$protein_coding	ENSG00000145569.5	FAM105A	4074	protein_coding	NA	0.718397	0.718486	5.5609	0.0209678	0.170327
ENSG00000258667.1$HIF1A-AS2$533$lincRNA	ENSG00000258667.1	HIF1A-AS2	533	lincRNA	100750247	-1.24645	-1.25874	-0.357901	0.0210636	0.171001
ENSG00000159339.13$PADI4$2971$protein_coding	ENSG00000159339.13	PADI4	2971	protein_coding	23569	-1.29459	-1.30322	0.490108	0.0211649	0.17172
ENSG00000115414.18$FN1$17315$protein_coding	ENSG00000115414.18	FN1	17315	protein_coding	2335	0.967823	0.967824	13.3077	0.0211783	0.171724
ENSG00000268734.1$AC245128.3$748$lincRNA	ENSG00000268734.1	AC245128.3	748	lincRNA	NA	0.87376	0.87466	2.69916	0.0212391	0.172112
ENSG00000267040.6$AC027097.1$2397$antisense_RNA	ENSG00000267040.6	AC027097.1	2397	antisense_RNA	NA	-0.967271	-0.974695	-0.127356	0.0213669	0.173043
ENSG00000197696.9$NMB$1022$protein_coding	ENSG00000197696.9	NMB	1022	protein_coding	4828	-0.74439	-0.74527	2.59986	0.0213901	0.173127
ENSG00000232504.4$ST3GAL5-AS1$783$lincRNA	ENSG00000232504.4	ST3GAL5-AS1	783	lincRNA	101928113	-0.759951	-0.760843	2.26792	0.0215394	0.17423
ENSG00000172059.10$KLF11$4589$protein_coding	ENSG00000172059.10	KLF11	4589	protein_coding	8462	-0.710424	-0.710533	5.24472	0.0216067	0.174668
ENSG00000068383.18$INPP5A$3706$protein_coding	ENSG00000068383.18	INPP5A	3706	protein_coding	3632	-0.688818	-0.689321	2.99056	0.0217483	0.175707
ENSG00000149635.2$OCSTAMP$2043$protein_coding	ENSG00000149635.2	OCSTAMP	2043	protein_coding	128506	0.995428	0.996823	2.37659	0.0220083	0.177606
ENSG00000182048.11$TRPC2$3262$transcribed_unprocessed_pseudogene	ENSG00000182048.11	TRPC2	3262	transcribed_unprocessed_pseudogene	7221	-1.14303	-1.15048	0.0973854	0.0220099	0.177606
ENSG00000250722.5$SELENOP$5688$protein_coding	ENSG00000250722.5	SELENOP	5688	protein_coding	6414	0.905299	0.905514	4.60813	0.0220289	0.177652
ENSG00000139146.13$FAM60A$5748$protein_coding	ENSG00000139146.13	FAM60A	5748	protein_coding	NA	-0.704201	-0.704315	5.13185	0.0221003	0.178034
ENSG00000165113.12$GKAP1$3381$protein_coding	ENSG00000165113.12	GKAP1	3381	protein_coding	80318	-0.835358	-0.839329	0.37664	0.0221156	0.178034
ENSG00000148175.12$STOM$3198$protein_coding	ENSG00000148175.12	STOM	3198	protein_coding	2040	-0.752762	-0.752776	8.27558	0.0221162	0.178034
ENSG00000091592.15$NLRP1$12808$protein_coding	ENSG00000091592.15	NLRP1	12808	protein_coding	22861	-0.951736	-0.952235	3.82302	0.0225531	0.181442
ENSG00000163564.14$PYHIN1$3479$protein_coding	ENSG00000163564.14	PYHIN1	3479	protein_coding	149628	-0.846843	-0.849624	1.13362	0.022707	0.182571
ENSG00000133612.18$AGAP3$11032$protein_coding	ENSG00000133612.18	AGAP3	11032	protein_coding	116988	-0.733296	-0.733348	6.71691	0.0230148	0.184923
ENSG00000163624.5$CDS1$4461$protein_coding	ENSG00000163624.5	CDS1	4461	protein_coding	1040	0.787346	0.787782	3.36045	0.0230273	0.184923
ENSG00000178764.7$ZHX2$4716$protein_coding	ENSG00000178764.7	ZHX2	4716	protein_coding	22882	-0.755936	-0.756525	2.92415	0.0230883	0.185302
ENSG00000184305.14$CCSER1$10428$protein_coding	ENSG00000184305.14	CCSER1	10428	protein_coding	401145	0.907818	0.913565	-0.0509714	0.0231909	0.185942
ENSG00000154309.8$DISP1$5382$protein_coding	ENSG00000154309.8	DISP1	5382	protein_coding	84976	-0.708376	-0.708574	4.36032	0.0231958	0.185942
ENSG00000067191.15$CACNB1$7094$protein_coding	ENSG00000067191.15	CACNB1	7094	protein_coding	782	-0.861984	-0.863782	1.64887	0.023338	0.18697
ENSG00000272914.1$AL359532.1$1560$sense_intronic	ENSG00000272914.1	AL359532.1	1560	sense_intronic	NA	-0.781163	-0.78249	1.80915	0.0234278	0.187577
ENSG00000115425.13$PECR$3182$protein_coding	ENSG00000115425.13	PECR	3182	protein_coding	55825	0.730476	0.731295	2.41914	0.0234562	0.187692
ENSG00000140044.12$JDP2$6235$protein_coding	ENSG00000140044.12	JDP2	6235	protein_coding	122953	-0.737762	-0.73793	4.81787	0.0234778	0.187743
ENSG00000169891.17$REPS2$11311$protein_coding	ENSG00000169891.17	REPS2	11311	protein_coding	9185	0.719982	0.720404	3.26665	0.0234907	0.187743
ENSG00000102878.16$HSF4$3377$protein_coding	ENSG00000102878.16	HSF4	3377	protein_coding	3299	-1.1807	-1.18522	1.11154	0.0236064	0.188469
ENSG00000119703.13$ZC2HC1C$4812$protein_coding	ENSG00000119703.13	ZC2HC1C	4812	protein_coding	79696	0.80501	0.810256	-0.00578934	0.0236097	0.188469
ENSG00000123358.19$NR4A1$7295$protein_coding	ENSG00000123358.19	NR4A1	7295	protein_coding	3164	-1.17235	-1.17525	2.09978	0.0236643	0.188792
ENSG00000272950.1$AC093799.2$578$antisense_RNA	ENSG00000272950.1	AC093799.2	578	antisense_RNA	NA	0.899253	0.908958	-0.593668	0.0237889	0.189673
ENSG00000012048.20$BRCA1$8922$protein_coding	ENSG00000012048.20	BRCA1	8922	protein_coding	672	0.729388	0.729612	4.21321	0.0238425	0.189987
ENSG00000223749.9$MIR503HG$1678$lincRNA	ENSG00000223749.9	MIR503HG	1678	lincRNA	84848	1.09162	1.09727	0.590752	0.0241948	0.19268
ENSG00000166428.12$PLD4$6874$protein_coding	ENSG00000166428.12	PLD4	6874	protein_coding	122618	0.9956	0.999013	1.27518	0.0243025	0.193423
ENSG00000205903.6$ZNF316$5811$protein_coding	ENSG00000205903.6	ZNF316	5811	protein_coding	100131017	-0.734438	-0.734558	5.4201	0.0244204	0.194245
ENSG00000196220.15$SRGAP3$18924$protein_coding	ENSG00000196220.15	SRGAP3	18924	protein_coding	9901	0.816718	0.818043	1.96269	0.0245252	0.194963
ENSG00000127418.14$FGFRL1$4145$protein_coding	ENSG00000127418.14	FGFRL1	4145	protein_coding	53834	-0.784393	-0.784968	3.18494	0.0245511	0.195053
ENSG00000120594.16$PLXDC2$12567$protein_coding	ENSG00000120594.16	PLXDC2	12567	protein_coding	84898	-0.70982	-0.709823	10.2815	0.0246176	0.195465
ENSG00000154380.17$ENAH$15044$protein_coding	ENSG00000154380.17	ENAH	15044	protein_coding	55740	-0.820368	-0.824528	0.33425	0.0246771	0.195821
ENSG00000166578.9$IQCD$2460$protein_coding	ENSG00000166578.9	IQCD	2460	protein_coding	115811	-0.843027	-0.846097	0.79788	0.0248582	0.197141
ENSG00000157657.14$ZNF618$10384$protein_coding	ENSG00000157657.14	ZNF618	10384	protein_coding	114991	-0.707951	-0.708325	3.47416	0.0250153	0.19827
ENSG00000177688.6$SUMO4$1066$protein_coding	ENSG00000177688.6	SUMO4	1066	protein_coding	387082	0.861985	0.868881	-0.117111	0.0251797	0.199455
ENSG00000157227.12$MMP14$4464$protein_coding	ENSG00000157227.12	MMP14	4464	protein_coding	4323	-0.691035	-0.691064	7.30339	0.0253266	0.2005
ENSG00000197993.7$KEL$3923$protein_coding	ENSG00000197993.7	KEL	3923	protein_coding	3792	-0.71677	-0.717235	3.1157	0.0254896	0.201671
ENSG00000108798.8$ABI3$2456$protein_coding	ENSG00000108798.8	ABI3	2456	protein_coding	51225	0.875866	0.876186	4.07318	0.025779	0.20384
ENSG00000256043.2$CTSO$2954$protein_coding	ENSG00000256043.2	CTSO	2954	protein_coding	1519	-0.67272	-0.672795	5.67863	0.025845	0.204241
ENSG00000135940.6$COX5B$1441$protein_coding	ENSG00000135940.6	COX5B	1441	protein_coding	1329	0.691512	0.691556	6.49829	0.0259255	0.204756
ENSG00000135823.13$STX6$6477$protein_coding	ENSG00000135823.13	STX6	6477	protein_coding	10228	-0.69261	-0.692634	7.40273	0.0259496	0.204826
ENSG00000167325.14$RRM1$4177$protein_coding	ENSG00000167325.14	RRM1	4177	protein_coding	6240	0.663502	0.663574	5.70969	0.0260499	0.205496
ENSG00000186907.7$RTN4RL2$2387$protein_coding	ENSG00000186907.7	RTN4RL2	2387	protein_coding	349667	0.832379	0.834874	1.11611	0.0260677	0.205515
ENSG00000158352.15$SHROOM4$10333$protein_coding	ENSG00000158352.15	SHROOM4	10333	protein_coding	57477	-0.7525	-0.752831	3.90468	0.0264439	0.208358
ENSG00000109674.3$NEIL3$2959$protein_coding	ENSG00000109674.3	NEIL3	2959	protein_coding	55247	0.735293	0.736172	2.30373	0.0264807	0.208526
ENSG00000267296.2$CEBPA-AS1$2198$antisense_RNA	ENSG00000267296.2	CEBPA-AS1	2198	antisense_RNA	NA	0.803385	0.806102	1.04111	0.0267831	0.210783
ENSG00000096433.10$ITPR3$9870$protein_coding	ENSG00000096433.10	ITPR3	9870	protein_coding	3710	-0.888114	-0.890224	1.49282	0.0268424	0.211126
ENSG00000156968.8$MPV17L$6009$protein_coding	ENSG00000156968.8	MPV17L	6009	protein_coding	255027	1.14868	1.15357	1.88899	0.026859	0.211132
ENSG00000227986.1$TRIM60P18$828$unprocessed_pseudogene	ENSG00000227986.1	TRIM60P18	828	unprocessed_pseudogene	100420415	-0.754466	-0.756521	1.1994	0.026917	0.211464
ENSG00000036448.9$MYOM2$7062$protein_coding	ENSG00000036448.9	MYOM2	7062	protein_coding	9172	0.778995	0.783458	0.206557	0.0269762	0.211804
ENSG00000130368.5$MAS1$9841$protein_coding	ENSG00000130368.5	MAS1	9841	protein_coding	4142	-1.35816	-1.36721	0.472105	0.0271491	0.213037
ENSG00000198786.2$MT-ND5$1812$protein_coding	ENSG00000198786.2	MT-ND5	1812	protein_coding	NA	-0.990053	-0.990128	7.05602	0.0274102	0.21496
ENSG00000234771.3$SLC25A25-AS1$6391$antisense_RNA	ENSG00000234771.3	SLC25A25-AS1	6391	antisense_RNA	100289019	-0.793209	-0.794518	2.0893	0.0275336	0.215801
ENSG00000184205.14$TSPYL2$4948$protein_coding	ENSG00000184205.14	TSPYL2	4948	protein_coding	64061	-0.764949	-0.765864	2.43505	0.0277214	0.217145
ENSG00000110841.13$PPFIBP1$11690$protein_coding	ENSG00000110841.13	PPFIBP1	11690	protein_coding	8496	0.724751	0.724959	4.24981	0.0279033	0.218394
ENSG00000138439.11$FAM117B$5986$protein_coding	ENSG00000138439.11	FAM117B	5986	protein_coding	150864	-0.766912	-0.767623	2.75865	0.0279134	0.218394
ENSG00000142208.15$AKT1$11162$protein_coding	ENSG00000142208.15	AKT1	11162	protein_coding	207	-0.783325	-0.783392	6.52683	0.028356	0.221598
ENSG00000099194.5$SCD$5362$protein_coding	ENSG00000099194.5	SCD	5362	protein_coding	6319	0.737168	0.737176	9.08499	0.028356	0.221598
ENSG00000173621.8$LRFN4$2828$protein_coding	ENSG00000173621.8	LRFN4	2828	protein_coding	78999	-0.850215	-0.852014	3.00761	0.0284439	0.222155
ENSG00000129925.10$TMEM8A$4447$protein_coding	ENSG00000129925.10	TMEM8A	4447	protein_coding	NA	-0.740452	-0.740629	5.61453	0.0284898	0.222367
ENSG00000204681.10$GABBR1$8470$protein_coding	ENSG00000204681.10	GABBR1	8470	protein_coding	2550	-1.00906	-1.01081	2.0965	0.0285043	0.222367
ENSG00000068489.12$PRR11$4080$protein_coding	ENSG00000068489.12	PRR11	4080	protein_coding	55771	0.758403	0.758948	2.98123	0.0285731	0.222774
ENSG00000132613.14$MTSS1L$4999$protein_coding	ENSG00000132613.14	MTSS1L	4999	protein_coding	NA	-0.808708	-0.810881	1.22519	0.0288871	0.225033
ENSG00000180767.9$CHST13$1789$protein_coding	ENSG00000180767.9	CHST13	1789	protein_coding	166012	1.28902	1.29834	0.595318	0.0288973	0.225033
ENSG00000205181.5$LINC00654$6294$lincRNA	ENSG00000205181.5	LINC00654	6294	lincRNA	149837	-0.760205	-0.761838	1.81031	0.0289134	0.225033
ENSG00000163577.7$EIF5A2$5593$protein_coding	ENSG00000163577.7	EIF5A2	5593	protein_coding	56648	-0.823171	-0.824426	2.06591	0.0289382	0.225096
ENSG00000197744.5$PTMAP2$327$processed_pseudogene	ENSG00000197744.5	PTMAP2	327	processed_pseudogene	5759	-0.794198	-0.798692	0.1616	0.0290678	0.225972
ENSG00000063438.16$AHRR$7678$protein_coding	ENSG00000063438.16	AHRR	7678	protein_coding	57491	1.08959	1.09237	2.40017	0.0291393	0.226396
ENSG00000268581.1$SIGLEC18P$909$unprocessed_pseudogene	ENSG00000268581.1	SIGLEC18P	909	unprocessed_pseudogene	114184	-0.829064	-0.832688	0.660122	0.029188	0.226643
ENSG00000178996.13$SNX18$6653$protein_coding	ENSG00000178996.13	SNX18	6653	protein_coding	112574	0.647785	0.647813	7.00272	0.0293398	0.227689
ENSG00000143515.16$ATP8B2$7572$protein_coding	ENSG00000143515.16	ATP8B2	7572	protein_coding	57198	0.831914	0.832313	3.65994	0.0293855	0.227913
ENSG00000168209.4$DDIT4$2058$protein_coding	ENSG00000168209.4	DDIT4	2058	protein_coding	54541	0.976072	0.976359	4.30431	0.0294557	0.228324
ENSG00000172785.18$CBWD1$14170$protein_coding	ENSG00000172785.18	CBWD1	14170	protein_coding	55871	0.671461	0.671676	4.15715	0.0295485	0.228911
ENSG00000153044.9$CENPH$2244$protein_coding	ENSG00000153044.9	CENPH	2244	protein_coding	64946	0.837908	0.839054	2.19153	0.0298837	0.231374
ENSG00000186088.15$GSAP$9001$protein_coding	ENSG00000186088.15	GSAP	9001	protein_coding	54103	-0.672822	-0.672847	7.32313	0.0300209	0.232293
ENSG00000130508.10$PXDN$11257$protein_coding	ENSG00000130508.10	PXDN	11257	protein_coding	7837	-1.49798	-1.50821	2.70077	0.0300371	0.232293
ENSG00000137801.10$THBS1$9158$protein_coding	ENSG00000137801.10	THBS1	9158	protein_coding	7057	1.8717	1.87296	4.75033	0.0302559	0.233849
ENSG00000085563.14$ABCB1$5806$protein_coding	ENSG00000085563.14	ABCB1	5806	protein_coding	5243	-0.846561	-0.848956	1.08189	0.0303704	0.234599
ENSG00000079215.13$SLC1A3$6265$protein_coding	ENSG00000079215.13	SLC1A3	6265	protein_coding	6507	0.798159	0.798195	7.38407	0.0304289	0.234916
ENSG00000182118.7$FAM89A$2394$protein_coding	ENSG00000182118.7	FAM89A	2394	protein_coding	375061	-0.855277	-0.855994	2.99988	0.0308188	0.237788
ENSG00000186480.12$INSIG1$3650$protein_coding	ENSG00000186480.12	INSIG1	3650	protein_coding	3638	0.793539	0.793559	7.93079	0.0309159	0.2384
ENSG00000149929.15$HIRIP3$3931$protein_coding	ENSG00000149929.15	HIRIP3	3931	protein_coding	8479	0.819983	0.82168	1.48282	0.0309423	0.238466
ENSG00000263400.6$TMEM220-AS1$2102$antisense_RNA	ENSG00000263400.6	TMEM220-AS1	2102	antisense_RNA	101101775	-0.876791	-0.882973	-0.05656	0.0310083	0.238837
ENSG00000154146.12$NRGN$1309$protein_coding	ENSG00000154146.12	NRGN	1309	protein_coding	4900	0.823508	0.825321	1.74545	0.0310975	0.239387
ENSG00000075702.16$WDR62$9775$protein_coding	ENSG00000075702.16	WDR62	9775	protein_coding	284403	0.837117	0.840031	0.863626	0.0311808	0.23989
ENSG00000165807.7$PPP1R36$3093$protein_coding	ENSG00000165807.7	PPP1R36	3093	protein_coding	145376	-0.895758	-0.90145	-0.074496	0.0312557	0.240328
ENSG00000103066.12$PLA2G15$4464$protein_coding	ENSG00000103066.12	PLA2G15	4464	protein_coding	23659	-0.67238	-0.672422	6.82087	0.03129	0.240453
ENSG00000138311.15$ZNF365$9073$protein_coding	ENSG00000138311.15	ZNF365	9073	protein_coding	22891	-0.87167	-0.877597	0.0377301	0.0314451	0.241507
ENSG00000117877.10$CD3EAP$3661$protein_coding	ENSG00000117877.10	CD3EAP	3661	protein_coding	NA	0.741429	0.742938	1.58606	0.0315138	0.241895
ENSG00000176371.13$ZSCAN2$4878$protein_coding	ENSG00000176371.13	ZSCAN2	4878	protein_coding	54993	-0.727846	-0.728205	3.55246	0.0318749	0.244527
ENSG00000225107.1$AC092484.1$833$lincRNA	ENSG00000225107.1	AC092484.1	833	lincRNA	NA	0.925095	0.92587	3.85503	0.0319133	0.244681
ENSG00000066697.14$MSANTD3$3253$protein_coding	ENSG00000066697.14	MSANTD3	3253	protein_coding	91283	-0.689141	-0.689256	5.1116	0.0319981	0.245191
ENSG00000258301.3$VASH1-AS1$1843$lincRNA	ENSG00000258301.3	VASH1-AS1	1843	lincRNA	100506603	0.694928	0.695239	3.67299	0.0321047	0.245866
ENSG00000184743.12$ATL3$7600$protein_coding	ENSG00000184743.12	ATL3	7600	protein_coding	25923	-0.688883	-0.688909	7.32942	0.0321316	0.245932
ENSG00000205057.4$CLLU1OS$686$protein_coding	ENSG00000205057.4	CLLU1OS	686	protein_coding	NA	-1.03717	-1.04043	2.32087	0.0322103	0.246393
ENSG00000179627.9$ZBTB42$3905$protein_coding	ENSG00000179627.9	ZBTB42	3905	protein_coding	100128927	-0.869546	-0.873363	0.767246	0.0325049	0.248504
ENSG00000237797.1$AL161935.3$347$lincRNA	ENSG00000237797.1	AL161935.3	347	lincRNA	NA	-0.864824	-0.868915	0.366416	0.0325234	0.248504
ENSG00000128578.9$STRIP2$5876$protein_coding	ENSG00000128578.9	STRIP2	5876	protein_coding	57464	-0.828361	-0.828904	3.21672	0.0329828	0.251842
ENSG00000112096.16$SOD2$18985$protein_coding	ENSG00000112096.16	SOD2	18985	protein_coding	6648	-0.707525	-0.707528	10.0733	0.033014	0.251842
ENSG00000273451.1$AL031666.3$1006$sense_intronic	ENSG00000273451.1	AL031666.3	1006	sense_intronic	NA	-0.889949	-0.896408	-0.194397	0.0330168	0.251842
ENSG00000165233.17$CARD19$3081$protein_coding	ENSG00000165233.17	CARD19	3081	protein_coding	84270	-0.77033	-0.770491	5.27529	0.033138	0.252623
ENSG00000091262.15$ABCC6$7569$protein_coding	ENSG00000091262.15	ABCC6	7569	protein_coding	368	1.0829	1.08544	1.71803	0.0333126	0.253809
ENSG00000136895.18$GARNL3$9695$protein_coding	ENSG00000136895.18	GARNL3	9695	protein_coding	84253	-0.821054	-0.82619	-0.0678497	0.0334721	0.254879
ENSG00000111424.10$VDR$5674$protein_coding	ENSG00000111424.10	VDR	5674	protein_coding	7421	-0.74545	-0.745612	4.75093	0.0335384	0.255239
ENSG00000144061.12$NPHP1$11763$protein_coding	ENSG00000144061.12	NPHP1	11763	protein_coding	4867	0.762359	0.765523	0.681872	0.033603	0.255585
ENSG00000219507.4$FTH1P8$514$processed_pseudogene	ENSG00000219507.4	FTH1P8	514	processed_pseudogene	2501	0.762547	0.765629	0.596133	0.0339292	0.257919
ENSG00000232082.1$RPS6KA2-IT1$579$sense_intronic	ENSG00000232082.1	RPS6KA2-IT1	579	sense_intronic	100874353	-0.992329	-1.00098	-0.327981	0.0340218	0.258477
ENSG00000164695.4$CHMP4C$1866$protein_coding	ENSG00000164695.4	CHMP4C	1866	protein_coding	92421	1.1116	1.12295	-0.288521	0.0341534	0.25933
ENSG00000274929.1$AL157813.1$587$sense_intronic	ENSG00000274929.1	AL157813.1	587	sense_intronic	NA	0.809051	0.812679	0.557407	0.0344996	0.26181
ENSG00000165655.16$ZNF503$3347$protein_coding	ENSG00000165655.16	ZNF503	3347	protein_coding	84858	0.765371	0.767199	1.44704	0.0346039	0.262452
ENSG00000269899.1$AC025857.2$238$sense_intronic	ENSG00000269899.1	AC025857.2	238	sense_intronic	NA	0.763983	0.765005	2.16674	0.0346559	0.262698
ENSG00000179528.15$LBX2$2389$protein_coding	ENSG00000179528.15	LBX2	2389	protein_coding	85474	-0.780247	-0.783966	0.521229	0.03482	0.263792
ENSG00000135047.14$CTSL$2366$protein_coding	ENSG00000135047.14	CTSL	2366	protein_coding	1514	0.71809	0.718096	9.57323	0.0348408	0.2638
ENSG00000108622.10$ICAM2$3243$protein_coding	ENSG00000108622.10	ICAM2	3243	protein_coding	3384	-0.757918	-0.758516	3.04547	0.0349239	0.26428
ENSG00000135549.14$PKIB$3432$protein_coding	ENSG00000135549.14	PKIB	3432	protein_coding	5570	-0.916016	-0.917252	2.07004	0.034991	0.264638
ENSG00000169299.13$PGM2$3704$protein_coding	ENSG00000169299.13	PGM2	3704	protein_coding	55276	0.657003	0.65705	6.28162	0.0352426	0.266391
ENSG00000169442.8$CD52$935$protein_coding	ENSG00000169442.8	CD52	935	protein_coding	1043	0.699913	0.699919	9.45152	0.0352947	0.266633
ENSG00000136943.10$CTSV$4700$protein_coding	ENSG00000136943.10	CTSV	4700	protein_coding	1515	0.771622	0.773766	1.26241	0.0356428	0.269111
ENSG00000133101.9$CCNA1$2400$protein_coding	ENSG00000133101.9	CCNA1	2400	protein_coding	8900	-0.775666	-0.777012	2.09007	0.0356731	0.269188
ENSG00000178202.12$KDELC2$4993$protein_coding	ENSG00000178202.12	KDELC2	4993	protein_coding	NA	0.672223	0.672539	3.61648	0.0357407	0.269546
ENSG00000181019.12$NQO1$3254$protein_coding	ENSG00000181019.12	NQO1	3254	protein_coding	1728	0.784093	0.784294	4.4573	0.0357626	0.269559
ENSG00000143630.9$HCN3$4121$protein_coding	ENSG00000143630.9	HCN3	4121	protein_coding	57657	-0.841835	-0.845532	0.616182	0.0358593	0.270136
ENSG00000123933.16$MXD4$7058$protein_coding	ENSG00000123933.16	MXD4	7058	protein_coding	10608	-0.793352	-0.793529	5.37524	0.0358937	0.270243
ENSG00000175356.12$SCUBE2$7099$protein_coding	ENSG00000175356.12	SCUBE2	7099	protein_coding	57758	0.897767	0.905128	-0.286091	0.0360496	0.271264
ENSG00000108819.10$PPP1R9B$4298$protein_coding	ENSG00000108819.10	PPP1R9B	4298	protein_coding	84687	-0.748275	-0.74832	6.87889	0.0363215	0.273156
ENSG00000198727.2$MT-CYB$1141$protein_coding	ENSG00000198727.2	MT-CYB	1141	protein_coding	NA	-0.818222	-0.818266	7.52596	0.0364632	0.274068
ENSG00000101280.7$ANGPT4$4676$protein_coding	ENSG00000101280.7	ANGPT4	4676	protein_coding	51378	-0.88336	-0.885377	1.55083	0.0365122	0.274283
ENSG00000145287.10$PLAC8$3853$protein_coding	ENSG00000145287.10	PLAC8	3853	protein_coding	51316	0.797151	0.800298	0.718813	0.036758	0.275974
ENSG00000205268.10$PDE7A$7425$protein_coding	ENSG00000205268.10	PDE7A	7425	protein_coding	5150	0.672932	0.673022	5.37757	0.0368063	0.276181
ENSG00000254827.5$SLC22A18AS$1782$protein_coding	ENSG00000254827.5	SLC22A18AS	1782	protein_coding	5003	-0.751682	-0.75373	1.47058	0.0369014	0.27674
ENSG00000005189.19$REXO5$4114$protein_coding	ENSG00000005189.19	REXO5	4114	protein_coding	81691	0.745475	0.746974	1.54542	0.037115	0.278186
ENSG00000125319.14$C17orf53$3005$protein_coding	ENSG00000125319.14	C17orf53	3005	protein_coding	NA	0.866936	0.870292	0.665168	0.0371687	0.278432
ENSG00000162650.16$ATXN7L2$5232$protein_coding	ENSG00000162650.16	ATXN7L2	5232	protein_coding	127002	-0.73858	-0.740038	1.62815	0.0372151	0.278624
ENSG00000185900.9$POMK$1877$protein_coding	ENSG00000185900.9	POMK	1877	protein_coding	84197	-0.670134	-0.670412	3.74081	0.037271	0.278886
ENSG00000070731.10$ST6GALNAC2$3098$protein_coding	ENSG00000070731.10	ST6GALNAC2	3098	protein_coding	10610	0.881413	0.884072	1.22488	0.0373921	0.279636
ENSG00000279406.1$AL359183.1$2132$TEC	ENSG00000279406.1	AL359183.1	2132	TEC	NA	0.66277	0.662921	4.62983	0.037443	0.27986
ENSG00000259660.2$DNM1P47$15281$transcribed_unprocessed_pseudogene	ENSG00000259660.2	DNM1P47	15281	transcribed_unprocessed_pseudogene	100216544	-1.00861	-1.01703	-0.0738706	0.0374715	0.279917
ENSG00000078246.16$TULP3$3181$protein_coding	ENSG00000078246.16	TULP3	3181	protein_coding	7289	-0.709523	-0.710152	2.76837	0.0376806	0.281322
ENSG00000198886.2$MT-ND4$1378$protein_coding	ENSG00000198886.2	MT-ND4	1378	protein_coding	NA	-0.859092	-0.859124	8.09938	0.0377532	0.281707
ENSG00000134046.11$MBD2$5810$protein_coding	ENSG00000134046.11	MBD2	5810	protein_coding	8932	0.645851	0.645875	7.29619	0.0378696	0.282418
ENSG00000155380.11$SLC16A1$5312$protein_coding	ENSG00000155380.11	SLC16A1	5312	protein_coding	6566	0.697262	0.697331	5.79104	0.0380875	0.283885
ENSG00000130429.12$ARPC1B$3979$protein_coding	ENSG00000130429.12	ARPC1B	3979	protein_coding	10095	0.652302	0.652386	5.48938	0.0382215	0.284639
ENSG00000149548.14$CCDC15$4823$protein_coding	ENSG00000149548.14	CCDC15	4823	protein_coding	80071	0.733407	0.73447	2.08012	0.0382312	0.284639
ENSG00000090565.15$RAB11FIP3$6317$protein_coding	ENSG00000090565.15	RAB11FIP3	6317	protein_coding	9727	-0.756044	-0.756663	3.10613	0.0382888	0.284909
ENSG00000224821.5$COL4A2-AS2$1522$antisense_RNA	ENSG00000224821.5	COL4A2-AS2	1522	antisense_RNA	100129836	-1.56394	-1.5651	5.00739	0.0383362	0.285103
ENSG00000115648.13$MLPH$7514$protein_coding	ENSG00000115648.13	MLPH	7514	protein_coding	79083	-1.01439	-1.01733	1.40081	0.0387	0.287649
ENSG00000165272.14$AQP3$2928$protein_coding	ENSG00000165272.14	AQP3	2928	protein_coding	360	-0.946328	-0.949854	0.903855	0.0387316	0.287724
ENSG00000133069.15$TMCC2$4964$protein_coding	ENSG00000133069.15	TMCC2	4964	protein_coding	9911	-0.776478	-0.778747	1.22658	0.0387875	0.287979
ENSG00000084234.16$APLP2$7451$protein_coding	ENSG00000084234.16	APLP2	7451	protein_coding	334	0.652784	0.652785	11.4858	0.038974	0.289203
ENSG00000274641.1$HIST1H2BO$381$protein_coding	ENSG00000274641.1	HIST1H2BO	381	protein_coding	NA	0.887723	0.888916	2.0545	0.039222	0.290882
ENSG00000113272.13$THG1L$3220$protein_coding	ENSG00000113272.13	THG1L	3220	protein_coding	54974	-0.690179	-0.690717	2.8568	0.0395261	0.292975
ENSG00000175262.14$C1orf127$3573$protein_coding	ENSG00000175262.14	C1orf127	3573	protein_coding	148345	-0.753523	-0.755997	0.909006	0.0396364	0.29363
ENSG00000276317.1$AL357033.3$614$antisense_RNA	ENSG00000276317.1	AL357033.3	614	antisense_RNA	NA	-0.925584	-0.932326	0.0714121	0.0398391	0.294872
ENSG00000166275.15$BORCS7$2708$protein_coding	ENSG00000166275.15	BORCS7	2708	protein_coding	119032	-0.709044	-0.709357	3.6662	0.0398481	0.294872
ENSG00000127220.5$ABHD8$2210$protein_coding	ENSG00000127220.5	ABHD8	2210	protein_coding	79575	-0.798247	-0.799119	3.57407	0.0399625	0.295555
ENSG00000261468.1$AC096921.2$1916$sense_overlapping	ENSG00000261468.1	AC096921.2	1916	sense_overlapping	NA	-0.818898	-0.82076	1.72573	0.0403043	0.297918
ENSG00000010404.17$IDS$9292$protein_coding	ENSG00000010404.17	IDS	9292	protein_coding	3423	-0.683909	-0.683948	6.68963	0.0404847	0.299028
ENSG00000134504.12$KCTD1$7410$protein_coding	ENSG00000134504.12	KCTD1	7410	protein_coding	284252	-0.764974	-0.767789	0.722601	0.0405105	0.299028
ENSG00000213626.11$LBH$4535$protein_coding	ENSG00000213626.11	LBH	4535	protein_coding	81606	-0.905063	-0.908204	0.892957	0.0405215	0.299028
ENSG00000228192.7$AL512353.1$1617$antisense_RNA	ENSG00000228192.7	AL512353.1	1617	antisense_RNA	NA	-0.734529	-0.735936	1.69104	0.0406019	0.299386
ENSG00000205213.13$LGR4$6340$protein_coding	ENSG00000205213.13	LGR4	6340	protein_coding	55366	-0.750296	-0.750529	4.38803	0.0406149	0.299386
ENSG00000116691.10$MIIP$2821$protein_coding	ENSG00000116691.10	MIIP	2821	protein_coding	60672	-0.726125	-0.726715	3.51252	0.0407691	0.300358
ENSG00000125945.14$ZNF436$4392$protein_coding	ENSG00000125945.14	ZNF436	4392	protein_coding	80818	-0.647086	-0.64726	4.36859	0.040903	0.301178
ENSG00000029153.14$ARNTL2$6983$protein_coding	ENSG00000029153.14	ARNTL2	6983	protein_coding	56938	-0.703622	-0.703865	4.15443	0.0411014	0.302473
ENSG00000163293.11$NIPAL1$5983$protein_coding	ENSG00000163293.11	NIPAL1	5983	protein_coding	152519	1.11508	1.1247	-0.137435	0.0411864	0.302843
ENSG00000079308.16$TNS1$15595$protein_coding	ENSG00000079308.16	TNS1	15595	protein_coding	7145	-0.777637	-0.777685	6.83827	0.0411969	0.302843
ENSG00000171522.5$PTGER4$3961$protein_coding	ENSG00000171522.5	PTGER4	3961	protein_coding	5734	0.66194	0.662022	5.48552	0.0414558	0.304579
ENSG00000205710.3$C17orf107$3408$protein_coding	ENSG00000205710.3	C17orf107	3408	protein_coding	100130311	-0.831077	-0.837922	-0.196847	0.0415059	0.304779
ENSG00000111644.7$ACRBP$2843$protein_coding	ENSG00000111644.7	ACRBP	2843	protein_coding	84519	-0.763922	-0.764871	2.34092	0.0417621	0.306492
ENSG00000158482.10$SNX29P1$1007$unprocessed_pseudogene	ENSG00000158482.10	SNX29P1	1007	unprocessed_pseudogene	100652781	-0.819107	-0.824741	-0.0585572	0.0419522	0.307719
ENSG00000254415.3$SIGLEC14$2082$protein_coding	ENSG00000254415.3	SIGLEC14	2082	protein_coding	100049587	0.681791	0.682816	3.9816	0.0421147	0.308741
ENSG00000181222.15$POLR2A$8355$protein_coding	ENSG00000181222.15	POLR2A	8355	protein_coding	5430	-0.812901	-0.812978	5.96721	0.0426198	0.312273
ENSG00000143845.14$ETNK2$4472$protein_coding	ENSG00000143845.14	ETNK2	4472	protein_coding	55224	-0.785598	-0.786795	2.35673	0.0427834	0.3133
ENSG00000100139.13$MICALL1$5968$protein_coding	ENSG00000100139.13	MICALL1	5968	protein_coding	85377	-0.663717	-0.66386	4.93385	0.0432745	0.316609
ENSG00000158825.5$CDA$963$protein_coding	ENSG00000158825.5	CDA	963	protein_coding	978	0.722957	0.723161	4.58799	0.0432826	0.316609
ENSG00000113231.13$PDE8B$6944$protein_coding	ENSG00000113231.13	PDE8B	6944	protein_coding	8622	-0.751475	-0.754201	0.709929	0.0434725	0.317824
ENSG00000177666.16$PNPLA2$3843$protein_coding	ENSG00000177666.16	PNPLA2	3843	protein_coding	57104	-0.80529	-0.80548	5.10126	0.0437207	0.319464
ENSG00000136720.6$HS6ST1$4683$protein_coding	ENSG00000136720.6	HS6ST1	4683	protein_coding	9394	0.735678	0.736022	3.70436	0.0441143	0.322165
ENSG00000149809.14$TM7SF2$3408$protein_coding	ENSG00000149809.14	TM7SF2	3408	protein_coding	7108	0.796688	0.798154	2.02232	0.0441838	0.322496
ENSG00000026508.17$CD44$10057$protein_coding	ENSG00000026508.17	CD44	10057	protein_coding	960	0.677593	0.677597	9.95262	0.0446149	0.325289
ENSG00000240291.1$AL450384.2$1575$antisense_RNA	ENSG00000240291.1	AL450384.2	1575	antisense_RNA	NA	0.786767	0.792589	-0.0399493	0.0446151	0.325289
ENSG00000213190.3$MLLT11$4075$protein_coding	ENSG00000213190.3	MLLT11	4075	protein_coding	10962	0.711472	0.712471	2.01713	0.0447915	0.326397
ENSG00000213846.5$AC098614.1$2452$transcribed_processed_pseudogene	ENSG00000213846.5	AC098614.1	2452	transcribed_processed_pseudogene	NA	0.820101	0.823718	0.475009	0.0452092	0.329262
ENSG00000189149.12$CRYM-AS1$2746$transcribed_unitary_pseudogene	ENSG00000189149.12	CRYM-AS1	2746	transcribed_unitary_pseudogene	400508	-0.724366	-0.725649	1.73662	0.0455214	0.331355
ENSG00000072818.11$ACAP1$7421$protein_coding	ENSG00000072818.11	ACAP1	7421	protein_coding	9744	0.770917	0.77128	3.75803	0.0460492	0.335015
ENSG00000197093.10$GAL3ST4$3397$protein_coding	ENSG00000197093.10	GAL3ST4	3397	protein_coding	79690	-0.940922	-0.943728	1.29167	0.046215	0.336038
ENSG00000166949.15$SMAD3$9113$protein_coding	ENSG00000166949.15	SMAD3	9113	protein_coding	4088	-0.834333	-0.835236	2.81131	0.0463924	0.337145
ENSG00000260219.2$AC106782.2$992$lincRNA	ENSG00000260219.2	AC106782.2	992	lincRNA	NA	0.777578	0.779019	1.72869	0.0464574	0.337434
ENSG00000166289.5$PLEKHF1$2681$protein_coding	ENSG00000166289.5	PLEKHF1	2681	protein_coding	79156	0.819858	0.822077	1.51518	0.0465827	0.338161
ENSG00000054793.13$ATP9A$8317$protein_coding	ENSG00000054793.13	ATP9A	8317	protein_coding	10079	0.664313	0.664451	5.03742	0.0473381	0.343458
ENSG00000134291.11$TMEM106C$3475$protein_coding	ENSG00000134291.11	TMEM106C	3475	protein_coding	79022	0.682467	0.682692	4.09916	0.0474971	0.344425
ENSG00000101945.16$SUV39H1$3368$protein_coding	ENSG00000101945.16	SUV39H1	3368	protein_coding	6839	0.714652	0.715367	2.50524	0.0476461	0.345318
ENSG00000135838.13$NPL$4975$protein_coding	ENSG00000135838.13	NPL	4975	protein_coding	80896	-0.652118	-0.652125	9.00638	0.0476881	0.345436
ENSG00000256139.2$AC007637.1$910$sense_overlapping	ENSG00000256139.2	AC007637.1	910	sense_overlapping	NA	-0.813039	-0.820323	-0.432088	0.0477826	0.345933
ENSG00000173581.7$CCDC106$2709$protein_coding	ENSG00000173581.7	CCDC106	2709	protein_coding	29903	-0.793854	-0.794715	3.25689	0.0484199	0.350357
ENSG00000226608.3$FTLP3$528$processed_pseudogene	ENSG00000226608.3	FTLP3	528	processed_pseudogene	284764	0.717347	0.717461	5.17557	0.0488509	0.353284
ENSG00000126391.13$FRMD8$4091$protein_coding	ENSG00000126391.13	FRMD8	4091	protein_coding	83786	-0.674474	-0.674623	4.91342	0.0489501	0.353811
ENSG00000100027.14$YPEL1$4713$protein_coding	ENSG00000100027.14	YPEL1	4713	protein_coding	29799	-0.761689	-0.762297	2.90951	0.0491057	0.354743
ENSG00000211895.5$IGHA1$1422$IG_C_gene	ENSG00000211895.5	IGHA1	1422	IG_C_gene	3493	-0.927583	-0.932064	0.932099	0.0492168	0.355354
ENSG00000075426.11$FOSL2$7157$protein_coding	ENSG00000075426.11	FOSL2	7157	protein_coding	2355	-0.693935	-0.693954	7.6613	0.0493159	0.355878
ENSG00000183154.1$AC138356.1$2086$antisense_RNA	ENSG00000183154.1	AC138356.1	2086	antisense_RNA	NA	-0.834715	-0.840893	-0.155617	0.0494101	0.356365
ENSG00000276410.3$HIST1H2BB$381$protein_coding	ENSG00000276410.3	HIST1H2BB	381	protein_coding	NA	0.785559	0.786647	1.96349	0.0494431	0.356411
ENSG00000125247.15$TMTC4$6272$protein_coding	ENSG00000125247.15	TMTC4	6272	protein_coding	84899	-0.691744	-0.692187	3.17941	0.0496011	0.357358
ENSG00000138031.14$ADCY3$6058$protein_coding	ENSG00000138031.14	ADCY3	6058	protein_coding	109	-0.661523	-0.661547	7.40327	0.0497067	0.357891
ENSG00000112818.9$MEP1A$2980$protein_coding	ENSG00000112818.9	MEP1A	2980	protein_coding	4224	-0.799965	-0.800948	2.34352	0.0497286	0.357891
ENSG00000247095.2$MIR210HG$2321$lincRNA	ENSG00000247095.2	MIR210HG	2321	lincRNA	100506211	1.24721	1.25296	0.928199	0.0498437	0.358471
ENSG00000164125.15$FAM198B$7880$protein_coding	ENSG00000164125.15	FAM198B	7880	protein_coding	NA	0.719119	0.719129	8.68085	0.0498629	0.358471
ENSG00000131389.16$SLC6A6$8254$protein_coding	ENSG00000131389.16	SLC6A6	8254	protein_coding	6533	-0.656801	-0.65681	8.68628	0.050197	0.36068
ENSG00000147852.15$VLDLR$9339$protein_coding	ENSG00000147852.15	VLDLR	9339	protein_coding	7436	0.870853	0.875657	0.761592	0.0502959	0.361196
ENSG00000233276.3$GPX1$1425$protein_coding	ENSG00000233276.3	GPX1	1425	protein_coding	2876	-0.689194	-0.689208	8.91504	0.050874	0.365152
ENSG00000124151.18$NCOA3$8402$protein_coding	ENSG00000124151.18	NCOA3	8402	protein_coding	8202	0.676161	0.676189	7.07818	0.051316	0.368127
ENSG00000212719.10$C17orf51$8760$protein_coding	ENSG00000212719.10	C17orf51	8760	protein_coding	NA	-0.726592	-0.727545	2.1463	0.0513861	0.368433
ENSG00000095397.13$WHRN$5542$protein_coding	ENSG00000095397.13	WHRN	5542	protein_coding	25861	0.826531	0.829113	1.12713	0.0518424	0.371505
ENSG00000117480.15$FAAH$2776$protein_coding	ENSG00000117480.15	FAAH	2776	protein_coding	2166	-0.8175	-0.819161	1.77685	0.0521638	0.373608
ENSG00000128340.14$RAC2$2532$protein_coding	ENSG00000128340.14	RAC2	2532	protein_coding	5880	0.652908	0.652925	7.75173	0.0522225	0.373828
ENSG00000253522.5$MIR3142HG$2301$lincRNA	ENSG00000253522.5	MIR3142HG	2301	lincRNA	107075116	0.722551	0.723002	3.20266	0.0527268	0.377237
ENSG00000180539.7$C9orf139$4990$antisense_RNA	ENSG00000180539.7	C9orf139	4990	antisense_RNA	401563	-0.804429	-0.805367	2.6507	0.0528477	0.377899
ENSG00000121966.6$CXCR4$2224$protein_coding	ENSG00000121966.6	CXCR4	2224	protein_coding	7852	-0.710965	-0.710982	7.96327	0.0529113	0.378152
ENSG00000154134.14$ROBO3$7026$protein_coding	ENSG00000154134.14	ROBO3	7026	protein_coding	64221	0.833305	0.834832	1.68236	0.0529941	0.378541
ENSG00000182487.12$NCF1B$1902$transcribed_unprocessed_pseudogene	ENSG00000182487.12	NCF1B	1902	transcribed_unprocessed_pseudogene	654816	0.859122	0.864794	-0.0759005	0.0532815	0.380391
ENSG00000213390.10$ARHGAP19$6167$protein_coding	ENSG00000213390.10	ARHGAP19	6167	protein_coding	84986	0.663347	0.663556	4.15978	0.053406	0.381077
ENSG00000197121.14$PGAP1$12761$protein_coding	ENSG00000197121.14	PGAP1	12761	protein_coding	80055	0.708231	0.709143	2.23402	0.0536112	0.382337
ENSG00000132965.9$ALOX5AP$1715$protein_coding	ENSG00000132965.9	ALOX5AP	1715	protein_coding	241	0.762544	0.762581	6.81926	0.0538293	0.383688
ENSG00000104043.14$ATP8B4$10861$protein_coding	ENSG00000104043.14	ATP8B4	10861	protein_coding	79895	0.635783	0.635809	7.11196	0.0538818	0.383858
ENSG00000165140.9$FBP1$1668$protein_coding	ENSG00000165140.9	FBP1	1668	protein_coding	2203	0.685457	0.685461	10.0868	0.054003	0.384516
ENSG00000133065.10$SLC41A1$6357$protein_coding	ENSG00000133065.10	SLC41A1	6357	protein_coding	254428	-0.657617	-0.658112	2.89122	0.054141	0.385294
ENSG00000109762.15$SNX25$4567$protein_coding	ENSG00000109762.15	SNX25	4567	protein_coding	83891	-0.684057	-0.684476	3.20639	0.0544193	0.386809
ENSG00000259330.2$INAFM2$3052$protein_coding	ENSG00000259330.2	INAFM2	3052	protein_coding	100505573	0.645798	0.645842	6.41486	0.0544284	0.386809
ENSG00000068831.18$RASGRP2$6084$protein_coding	ENSG00000068831.18	RASGRP2	6084	protein_coding	10235	-0.796413	-0.797926	1.97475	0.0544407	0.386809
ENSG00000083544.13$TDRD3$6814$protein_coding	ENSG00000083544.13	TDRD3	6814	protein_coding	81550	-0.93044	-0.93046	8.68219	0.0545739	0.38755
ENSG00000171943.11$SRGAP2C$7311$protein_coding	ENSG00000171943.11	SRGAP2C	7311	protein_coding	653464	0.678834	0.679398	2.87395	0.0546853	0.388135
ENSG00000176473.13$WDR25$4218$protein_coding	ENSG00000176473.13	WDR25	4218	protein_coding	79446	0.684739	0.685323	2.7223	0.0554263	0.393186
ENSG00000173320.11$STOX2$11316$protein_coding	ENSG00000173320.11	STOX2	11316	protein_coding	56977	0.716701	0.717165	3.11946	0.0554777	0.393342
ENSG00000271601.3$LIX1L$3975$protein_coding	ENSG00000271601.3	LIX1L	3975	protein_coding	128077	-0.656583	-0.656714	4.86668	0.0555257	0.393474
ENSG00000107816.17$LZTS2$6547$protein_coding	ENSG00000107816.17	LZTS2	6547	protein_coding	84445	-0.696109	-0.696237	5.39838	0.0556145	0.393894
ENSG00000163964.14$PIGX$4446$protein_coding	ENSG00000163964.14	PIGX	4446	protein_coding	54965	0.674279	0.674597	3.59292	0.0557919	0.394942
ENSG00000149743.13$TRPT1$2210$protein_coding	ENSG00000149743.13	TRPT1	2210	protein_coding	83707	0.729902	0.730563	2.64723	0.0559364	0.395755
ENSG00000267547.1$AC060766.4$537$lincRNA	ENSG00000267547.1	AC060766.4	537	lincRNA	NA	-0.746547	-0.750791	0.078816	0.056257	0.39778
ENSG00000281404.1$LINC01176$818$lincRNA	ENSG00000281404.1	LINC01176	818	lincRNA	100506516	0.761075	0.765024	0.339247	0.0563117	0.39778
ENSG00000187193.8$MT1X$1773$protein_coding	ENSG00000187193.8	MT1X	1773	protein_coding	4501	0.778301	0.77853	4.5718	0.0563117	0.39778
ENSG00000082074.15$FYB1$6100$protein_coding	ENSG00000082074.15	FYB1	6100	protein_coding	2533	-0.660028	-0.660039	8.43471	0.056432	0.398419
ENSG00000076356.6$PLXNA2$13781$protein_coding	ENSG00000076356.6	PLXNA2	13781	protein_coding	5362	-0.785211	-0.786763	1.83544	0.0569949	0.402028
ENSG00000088179.8$PTPN4$12486$protein_coding	ENSG00000088179.8	PTPN4	12486	protein_coding	5775	-0.649958	-0.650112	4.61616	0.0570033	0.402028
ENSG00000181827.14$RFX7$10588$protein_coding	ENSG00000181827.14	RFX7	10588	protein_coding	64864	-0.684065	-0.684225	4.74133	0.057667	0.406495
ENSG00000111344.11$RASAL1$4813$protein_coding	ENSG00000111344.11	RASAL1	4813	protein_coding	8437	0.993376	1.00644	-0.350828	0.057889	0.407752
ENSG00000010810.17$FYN$7411$protein_coding	ENSG00000010810.17	FYN	7411	protein_coding	2534	0.716351	0.716544	4.54628	0.0579063	0.407752
ENSG00000198888.2$MT-ND1$956$protein_coding	ENSG00000198888.2	MT-ND1	956	protein_coding	NA	-0.783397	-0.78349	6.76053	0.0582166	0.409721
ENSG00000227953.6$LINC01341$3984$processed_transcript	ENSG00000227953.6	LINC01341	3984	processed_transcript	149134	-0.822136	-0.826322	0.273603	0.0588037	0.413571
ENSG00000111696.11$NT5DC3$8722$protein_coding	ENSG00000111696.11	NT5DC3	8722	protein_coding	51559	0.674195	0.674932	2.3853	0.0588428	0.413571
ENSG00000118922.17$KLF12$10923$protein_coding	ENSG00000118922.17	KLF12	10923	protein_coding	11278	-0.977124	-0.981123	0.809279	0.0588563	0.413571
ENSG00000174705.12$SH3PXD2B$8242$protein_coding	ENSG00000174705.12	SH3PXD2B	8242	protein_coding	285590	-0.709677	-0.710024	3.70793	0.0589207	0.413806
ENSG00000255389.1$Z97989.1$2421$antisense_RNA	ENSG00000255389.1	Z97989.1	2421	antisense_RNA	NA	-0.744622	-0.748064	0.617672	0.0591601	0.415269
ENSG00000277496.1$AL357033.4$1807$antisense_RNA	ENSG00000277496.1	AL357033.4	1807	antisense_RNA	NA	-0.733362	-0.734415	2.21077	0.0591959	0.415302
ENSG00000160766.14$GBAP1$3656$transcribed_unprocessed_pseudogene	ENSG00000160766.14	GBAP1	3656	transcribed_unprocessed_pseudogene	2630	0.707362	0.708289	2.18207	0.0592612	0.415543
ENSG00000255182.2$AC084125.2$4894$processed_transcript	ENSG00000255182.2	AC084125.2	4894	processed_transcript	NA	-0.853126	-0.860021	-0.191274	0.0593262	0.415781
ENSG00000184497.12$TMEM255B$7287$protein_coding	ENSG00000184497.12	TMEM255B	7287	protein_coding	348013	-0.763083	-0.765768	0.848373	0.0593587	0.415791
ENSG00000105281.12$SLC1A5$3332$protein_coding	ENSG00000105281.12	SLC1A5	3332	protein_coding	6510	0.676534	0.676633	5.34677	0.0594112	0.415859
ENSG00000150764.13$DIXDC1$8509$protein_coding	ENSG00000150764.13	DIXDC1	8509	protein_coding	85458	0.698675	0.698762	5.51102	0.0594306	0.415859
ENSG00000162104.9$ADCY9$10358$protein_coding	ENSG00000162104.9	ADCY9	10358	protein_coding	115	0.694261	0.69462	3.48987	0.0595401	0.416407
ENSG00000140563.14$MCTP2$12978$protein_coding	ENSG00000140563.14	MCTP2	12978	protein_coding	55784	0.666842	0.667013	4.49691	0.0596302	0.416819
ENSG00000019582.14$CD74$3184$protein_coding	ENSG00000019582.14	CD74	3184	protein_coding	972	-0.68402	-0.684023	10.2295	0.0604324	0.422102
ENSG00000250041.2$AC069360.1$947$lincRNA	ENSG00000250041.2	AC069360.1	947	lincRNA	NA	-0.808268	-0.81265	0.161956	0.0604491	0.422102
ENSG00000125148.6$MT2A$1299$protein_coding	ENSG00000125148.6	MT2A	1299	protein_coding	4502	0.810465	0.810556	5.74107	0.0605208	0.422331
ENSG00000143195.12$ILDR2$13884$protein_coding	ENSG00000143195.12	ILDR2	13884	protein_coding	387597	-0.89473	-0.903281	-0.236068	0.0605743	0.422331
ENSG00000168610.14$STAT3$8812$protein_coding	ENSG00000168610.14	STAT3	8812	protein_coding	6774	-0.65185	-0.651868	7.72096	0.0606042	0.422331
ENSG00000123143.12$PKN1$4606$protein_coding	ENSG00000123143.12	PKN1	4606	protein_coding	5585	-0.722974	-0.723066	6.22037	0.060608	0.422331
ENSG00000183773.15$AIFM3$5401$protein_coding	ENSG00000183773.15	AIFM3	5401	protein_coding	150209	-0.829275	-0.831875	1.45417	0.0606739	0.422502
ENSG00000163106.10$HPGDS$2111$protein_coding	ENSG00000163106.10	HPGDS	2111	protein_coding	27306	-0.808867	-0.80927	4.04549	0.0606957	0.422502
ENSG00000079616.12$KIF22$4312$protein_coding	ENSG00000079616.12	KIF22	4312	protein_coding	3835	0.705365	0.705665	3.67556	0.0607481	0.422646
ENSG00000167566.16$NCKAP5L$8090$protein_coding	ENSG00000167566.16	NCKAP5L	8090	protein_coding	57701	-0.717285	-0.717451	5.20302	0.0609583	0.423889
ENSG00000279227.1$AC009303.4$1500$TEC	ENSG00000279227.1	AC009303.4	1500	TEC	NA	-0.714978	-0.716955	1.17222	0.0610312	0.424175
ENSG00000140545.14$MFGE8$6837$protein_coding	ENSG00000140545.14	MFGE8	6837	protein_coding	4240	-0.753762	-0.754286	3.24219	0.0611414	0.42472
ENSG00000237135.1$DDX10P1$1933$processed_pseudogene	ENSG00000237135.1	DDX10P1	1933	processed_pseudogene	100421371	-0.727828	-0.729018	1.96838	0.0612105	0.424979
ENSG00000236377.1$AC084809.2$512$lincRNA	ENSG00000236377.1	AC084809.2	512	lincRNA	NA	0.797543	0.802409	0.215944	0.0613147	0.425482
ENSG00000068305.17$MEF2A$6925$protein_coding	ENSG00000068305.17	MEF2A	6925	protein_coding	4205	0.661671	0.661702	6.89568	0.0613721	0.42566
ENSG00000146192.14$FGD2$10167$protein_coding	ENSG00000146192.14	FGD2	10167	protein_coding	221472	-0.667493	-0.667661	4.65611	0.0614655	0.426086
ENSG00000138764.14$CCNG2$7471$protein_coding	ENSG00000138764.14	CCNG2	7471	protein_coding	901	-0.644664	-0.644741	5.56982	0.0614988	0.426097
ENSG00000123505.15$AMD1$7027$protein_coding	ENSG00000123505.15	AMD1	7027	protein_coding	262	0.685057	0.685083	7.15423	0.0616473	0.426904
ENSG00000149328.14$GLB1L2$7280$protein_coding	ENSG00000149328.14	GLB1L2	7280	protein_coding	89944	-0.971951	-0.976518	0.786645	0.0619384	0.428489
ENSG00000180549.7$FUT7$2584$protein_coding	ENSG00000180549.7	FUT7	2584	protein_coding	2529	-0.799678	-0.803439	0.967377	0.0619674	0.428489
ENSG00000153561.12$RMND5A$6804$protein_coding	ENSG00000153561.12	RMND5A	6804	protein_coding	64795	-0.63164	-0.631668	7.01296	0.0619722	0.428489
ENSG00000213903.8$LTB4R$4465$protein_coding	ENSG00000213903.8	LTB4R	4465	protein_coding	1241	0.706312	0.706499	4.39294	0.0620177	0.428582
ENSG00000115008.5$IL1A$2124$protein_coding	ENSG00000115008.5	IL1A	2124	protein_coding	3552	-0.937616	-0.939336	2.1872	0.0622292	0.429822
ENSG00000040608.13$RTN4R$3339$protein_coding	ENSG00000040608.13	RTN4R	3339	protein_coding	65078	-0.799293	-0.802247	2.3003	0.0622632	0.429834
ENSG00000069667.15$RORA$17040$protein_coding	ENSG00000069667.15	RORA	17040	protein_coding	6095	-0.782665	-0.785456	0.841657	0.0624054	0.430594
ENSG00000067057.16$PFKP$4836$protein_coding	ENSG00000067057.16	PFKP	4836	protein_coding	5214	0.733854	0.734	4.95169	0.0625168	0.430918
ENSG00000125430.8$HS3ST3B1$5367$protein_coding	ENSG00000125430.8	HS3ST3B1	5367	protein_coding	9953	0.714407	0.716009	1.36477	0.0625168	0.430918
ENSG00000137449.15$CPEB2$7177$protein_coding	ENSG00000137449.15	CPEB2	7177	protein_coding	132864	0.673491	0.673609	4.97275	0.0628384	0.432912
ENSG00000141574.7$SECTM1$2961$protein_coding	ENSG00000141574.7	SECTM1	2961	protein_coding	6398	-0.76701	-0.767692	2.91375	0.0629844	0.433695
ENSG00000158555.14$GDPD5$9867$protein_coding	ENSG00000158555.14	GDPD5	9867	protein_coding	81544	-0.705962	-0.707012	2.34861	0.0630684	0.434049
ENSG00000095932.6$SMIM24$1498$protein_coding	ENSG00000095932.6	SMIM24	1498	protein_coding	284422	1.63535	1.67104	-0.585124	0.0631416	0.434329
ENSG00000100417.11$PMM1$5082$protein_coding	ENSG00000100417.11	PMM1	5082	protein_coding	5372	0.739859	0.740822	2.11701	0.0632247	0.434678
ENSG00000281383.1$FP671120.4$923$lincRNA	ENSG00000281383.1	FP671120.4	923	lincRNA	NA	-1.92619	-1.94045	2.20768	0.0634735	0.43608
ENSG00000281005.1$LINC00921$2468$lincRNA	ENSG00000281005.1	LINC00921	2468	lincRNA	283876	-0.746803	-0.750262	0.420814	0.0634938	0.43608
ENSG00000133619.17$KRBA1$5337$protein_coding	ENSG00000133619.17	KRBA1	5337	protein_coding	84626	-0.740275	-0.741374	2.26906	0.0638686	0.438429
ENSG00000163453.11$IGFBP7$1930$protein_coding	ENSG00000163453.11	IGFBP7	1930	protein_coding	3490	-0.691911	-0.693127	1.87321	0.0644597	0.44226
ENSG00000154240.16$CEP112$7849$protein_coding	ENSG00000154240.16	CEP112	7849	protein_coding	201134	-0.778341	-0.784028	-0.122654	0.0646618	0.443368
ENSG00000071205.11$ARHGAP10$10759$protein_coding	ENSG00000071205.11	ARHGAP10	10759	protein_coding	79658	0.642491	0.642558	5.72006	0.0646876	0.443368
ENSG00000225131.2$PSME2P2$700$processed_pseudogene	ENSG00000225131.2	PSME2P2	700	processed_pseudogene	338099	0.763522	0.769853	-0.280171	0.0650687	0.445752
ENSG00000266208.1$AC080112.2$2094$antisense_RNA	ENSG00000266208.1	AC080112.2	2094	antisense_RNA	NA	0.723365	0.729392	-0.20985	0.0651186	0.44577
ENSG00000126091.19$ST3GAL3$4443$protein_coding	ENSG00000126091.19	ST3GAL3	4443	protein_coding	6487	-0.734438	-0.73547	2.23904	0.0651379	0.44577
ENSG00000154429.10$CCSAP$6263$protein_coding	ENSG00000154429.10	CCSAP	6263	protein_coding	126731	-0.639843	-0.639889	6.25036	0.0653413	0.446933
ENSG00000108733.9$PEX12$2861$protein_coding	ENSG00000108733.9	PEX12	2861	protein_coding	5193	0.672415	0.673345	2.11916	0.0654279	0.447297
ENSG00000165121.11$AL353743.1$2067$transcribed_unprocessed_pseudogene	ENSG00000165121.11	AL353743.1	2067	transcribed_unprocessed_pseudogene	NA	-0.676643	-0.67816	1.35134	0.0657251	0.449099
ENSG00000115232.13$ITGA4$7901$protein_coding	ENSG00000115232.13	ITGA4	7901	protein_coding	3676	0.74147	0.741552	5.65433	0.0662084	0.452171
ENSG00000134824.13$FADS2$11026$protein_coding	ENSG00000134824.13	FADS2	11026	protein_coding	9415	0.776256	0.776333	6.14663	0.0663741	0.453071
ENSG00000023839.10$ABCC2$6232$protein_coding	ENSG00000023839.10	ABCC2	6232	protein_coding	1244	0.820889	0.824273	0.598431	0.0667576	0.455457
ENSG00000169282.17$KCNAB1$6852$protein_coding	ENSG00000169282.17	KCNAB1	6852	protein_coding	7881	-0.77016	-0.770454	4.09148	0.0668175	0.455465
ENSG00000167895.14$TMC8$5459$protein_coding	ENSG00000167895.14	TMC8	5459	protein_coding	147138	-0.709671	-0.709875	4.68242	0.0668269	0.455465
ENSG00000119138.4$KLF9$5175$protein_coding	ENSG00000119138.4	KLF9	5175	protein_coding	687	0.657075	0.657194	5.03508	0.0672977	0.458365
ENSG00000119711.12$ALDH6A1$6680$protein_coding	ENSG00000119711.12	ALDH6A1	6680	protein_coding	4329	0.637207	0.637278	5.6654	0.067321	0.458365
ENSG00000172216.5$CEBPB$1956$protein_coding	ENSG00000172216.5	CEBPB	1956	protein_coding	1051	0.646093	0.646119	7.12222	0.068115	0.463535
ENSG00000272156.1$AC008280.3$732$lincRNA	ENSG00000272156.1	AC008280.3	732	lincRNA	NA	-0.770532	-0.777634	-0.4603	0.0683329	0.464782
ENSG00000255310.2$AF131215.5$1939$sense_intronic	ENSG00000255310.2	AF131215.5	1939	sense_intronic	NA	-0.797829	-0.803343	-0.0644766	0.0685123	0.465766
ENSG00000205464.11$ATP6AP1L$7185$protein_coding	ENSG00000205464.11	ATP6AP1L	7185	protein_coding	92270	0.696621	0.698008	1.75012	0.0685567	0.46583
ENSG00000197253.13$TPSB2$1738$protein_coding	ENSG00000197253.13	TPSB2	1738	protein_coding	64499	-2.00614	-2.02014	1.77765	0.0688136	0.467339
ENSG00000090006.17$LTBP4$8108$protein_coding	ENSG00000090006.17	LTBP4	8108	protein_coding	8425	-0.755302	-0.756577	2.39451	0.0693763	0.470666
ENSG00000165185.14$KIAA1958$13119$protein_coding	ENSG00000165185.14	KIAA1958	13119	protein_coding	158405	-0.672587	-0.673241	2.58395	0.0693997	0.470666
ENSG00000159307.18$SCUBE1$12135$protein_coding	ENSG00000159307.18	SCUBE1	12135	protein_coding	80274	0.758897	0.76459	0.0782301	0.069409	0.470666
ENSG00000111907.20$TPD52L1$7595$protein_coding	ENSG00000111907.20	TPD52L1	7595	protein_coding	7164	0.831878	0.83921	-0.0483877	0.0694652	0.470808
ENSG00000198498.9$TMA16$3513$protein_coding	ENSG00000198498.9	TMA16	3513	protein_coding	55319	-0.652408	-0.652689	3.73893	0.0697611	0.472574
ENSG00000228486.10$LINC01125$6501$protein_coding	ENSG00000228486.10	LINC01125	6501	protein_coding	NA	0.761646	0.763588	1.39074	0.0699664	0.473725
ENSG00000157693.14$TMEM268$4792$protein_coding	ENSG00000157693.14	TMEM268	4792	protein_coding	203197	-0.635894	-0.636035	4.66463	0.0702946	0.475706
ENSG00000187091.13$PLCD1$4314$protein_coding	ENSG00000187091.13	PLCD1	4314	protein_coding	5333	-0.70038	-0.700908	3.33191	0.0703426	0.475791
ENSG00000151151.5$IPMK$6133$protein_coding	ENSG00000151151.5	IPMK	6133	protein_coding	253430	-0.628835	-0.628894	5.9309	0.0703818	0.475815
ENSG00000198763.3$MT-ND2$1042$protein_coding	ENSG00000198763.3	MT-ND2	1042	protein_coding	NA	-0.768579	-0.768738	5.61604	0.0707613	0.478139
ENSG00000177599.12$ZNF491$3032$protein_coding	ENSG00000177599.12	ZNF491	3032	protein_coding	126069	-0.701397	-0.703875	0.744735	0.0714828	0.482771
ENSG00000173559.12$NABP1$13806$protein_coding	ENSG00000173559.12	NABP1	13806	protein_coding	64859	0.715102	0.715113	8.51884	0.0716575	0.483706
ENSG00000141337.12$ARSG$6587$protein_coding	ENSG00000141337.12	ARSG	6587	protein_coding	22901	-0.688663	-0.689122	3.08945	0.071757	0.484134
ENSG00000123610.4$TNFAIP6$1579$protein_coding	ENSG00000123610.4	TNFAIP6	1579	protein_coding	7130	0.72134	0.721866	2.90167	0.0721692	0.486507
ENSG00000264885.1$AC026271.4$1833$sense_intronic	ENSG00000264885.1	AC026271.4	1833	sense_intronic	NA	-0.785278	-0.792506	-0.512794	0.0721815	0.486507
ENSG00000183091.19$NEB$30567$protein_coding	ENSG00000183091.19	NEB	30567	protein_coding	4703	0.785667	0.786944	2.1643	0.0725929	0.48901
ENSG00000162591.15$MEGF6$7039$protein_coding	ENSG00000162591.15	MEGF6	7039	protein_coding	1953	-0.872332	-0.874483	2.83124	0.072626	0.48901
ENSG00000141527.16$CARD14$8208$protein_coding	ENSG00000141527.16	CARD14	8208	protein_coding	79092	0.782768	0.785749	1.04197	0.0730094	0.491344
ENSG00000173744.17$AGFG1$9321$protein_coding	ENSG00000173744.17	AGFG1	9321	protein_coding	3267	0.62756	0.627588	6.95621	0.0730933	0.491662
ENSG00000163322.13$ABRAXAS1$7777$protein_coding	ENSG00000163322.13	ABRAXAS1	7777	protein_coding	84142	-0.667671	-0.667847	4.43535	0.0731789	0.49199
ENSG00000181444.12$ZNF467$2734$protein_coding	ENSG00000181444.12	ZNF467	2734	protein_coding	168544	0.798203	0.799966	1.60621	0.0732743	0.492384
ENSG00000213347.10$MXD3$5154$protein_coding	ENSG00000213347.10	MXD3	5154	protein_coding	83463	0.802282	0.804675	0.894189	0.0733658	0.492751
ENSG00000196951.10$SCOC-AS1$2410$antisense_RNA	ENSG00000196951.10	SCOC-AS1	2410	antisense_RNA	100129858	0.741859	0.745	0.596759	0.0735885	0.493999
ENSG00000282572.2$AC215522.2$1556$processed_transcript	ENSG00000282572.2	AC215522.2	1556	processed_transcript	NA	0.790262	0.795741	-0.0127288	0.0742198	0.497987
ENSG00000103257.8$SLC7A5$4745$protein_coding	ENSG00000103257.8	SLC7A5	4745	protein_coding	8140	0.690874	0.691075	4.40954	0.0743001	0.498276
ENSG00000255135.3$AP002360.2$754$lincRNA	ENSG00000255135.3	AP002360.2	754	lincRNA	NA	0.702846	0.705987	0.478617	0.0744943	0.499141
ENSG00000159714.10$ZDHHC1$3261$protein_coding	ENSG00000159714.10	ZDHHC1	3261	protein_coding	29800	-0.828872	-0.832943	0.72329	0.0745037	0.499141
ENSG00000247774.6$PCED1B-AS1$3092$processed_transcript	ENSG00000247774.6	PCED1B-AS1	3092	processed_transcript	100233209	-0.693333	-0.694885	1.51585	0.0745678	0.499321
ENSG00000170456.15$DENND5B$11310$protein_coding	ENSG00000170456.15	DENND5B	11310	protein_coding	160518	-0.636673	-0.636811	4.67751	0.0747742	0.500452
[truncated: 11,380 more rows]

## Sheet: DGE  MAC CTRL vs CTCF
GeneID	ENSEMBL	SYMBOL	Length	GeneType	ENTREZID	logFC	unshrunk.logFC	logCPM	PValue	FDR
ENSG00000177469.12$CAVIN1$3828$protein_coding	ENSG00000177469.12	CAVIN1	3828	protein_coding	284119	-2.42888	-2.42921	5.85772	1.98583e-12	2.6624e-08
ENSG00000112378.11$PERP$4290$protein_coding	ENSG00000112378.11	PERP	4290	protein_coding	64065	-4.15384	-4.15874	4.06828	8.4707e-12	4.5382e-08
ENSG00000070018.8$LRP6$10337$protein_coding	ENSG00000070018.8	LRP6	10337	protein_coding	4040	-3.04146	-3.04373	3.66109	1.01548e-11	4.5382e-08
ENSG00000078177.13$N4BP2$9835$protein_coding	ENSG00000078177.13	N4BP2	9835	protein_coding	55728	1.61267	1.61318	4.26773	7.0146e-11	1.92569e-07
ENSG00000099954.18$CECR2$10759$protein_coding	ENSG00000099954.18	CECR2	10759	protein_coding	27443	-2.39621	-2.39829	3.3851	7.18164e-11	1.92569e-07
ENSG00000250722.5$SELENOP$5688$protein_coding	ENSG00000250722.5	SELENOP	5688	protein_coding	6414	-2.38062	-2.38087	6.21191	1.95904e-10	4.37747e-07
ENSG00000069869.15$NEDD4$9097$protein_coding	ENSG00000069869.15	NEDD4	9097	protein_coding	4734	2.75232	2.76126	1.69351	4.36543e-10	8.36105e-07
ENSG00000205221.12$VIT$3710$protein_coding	ENSG00000205221.12	VIT	3710	protein_coding	5212	3.69302	3.71835	1.68964	5.91703e-10	9.9162e-07
ENSG00000135622.12$SEMA4F$6227$protein_coding	ENSG00000135622.12	SEMA4F	6227	protein_coding	10505	-2.03291	-2.03492	2.97614	9.04876e-10	1.34796e-06
ENSG00000171503.11$ETFDH$4493$protein_coding	ENSG00000171503.11	ETFDH	4493	protein_coding	2110	-1.37731	-1.3775	5.37874	1.4986e-09	2.00918e-06
ENSG00000196139.13$AKR1C3$4532$protein_coding	ENSG00000196139.13	AKR1C3	4532	protein_coding	8644	3.75624	3.79074	0.588928	6.54816e-09	7.65699e-06
ENSG00000135472.8$FAIM2$6057$protein_coding	ENSG00000135472.8	FAIM2	6057	protein_coding	23017	2.16458	2.16555	4.27504	7.1299e-09	7.65699e-06
ENSG00000166780.10$C16orf45$3688$protein_coding	ENSG00000166780.10	C16orf45	3688	protein_coding	NA	-1.9258	-1.92709	3.45757	7.42454e-09	7.65699e-06
ENSG00000107672.14$NSMCE4A$3546$protein_coding	ENSG00000107672.14	NSMCE4A	3546	protein_coding	54780	1.65937	1.66087	3.11729	8.77157e-09	7.91603e-06
ENSG00000154269.14$ENPP3$3885$protein_coding	ENSG00000154269.14	ENPP3	3885	protein_coding	5169	-3.84047	-3.89386	0.0823475	8.8566e-09	7.91603e-06
ENSG00000187498.14$COL4A1$8188$protein_coding	ENSG00000187498.14	COL4A1	8188	protein_coding	1282	-4.41083	-4.434	2.2753	9.60014e-09	8.04432e-06
ENSG00000138378.17$STAT4$4250$protein_coding	ENSG00000138378.17	STAT4	4250	protein_coding	6775	-1.85551	-1.85649	3.67786	1.41026e-08	1.1122e-05
ENSG00000121742.16$GJB6$2646$protein_coding	ENSG00000121742.16	GJB6	2646	protein_coding	10804	2.96818	2.99154	0.551262	1.63895e-08	1.22074e-05
ENSG00000172794.19$RAB37$5074$protein_coding	ENSG00000172794.19	RAB37	5074	protein_coding	326624	-1.8452	-1.8462	3.59194	1.92112e-08	1.3556e-05
ENSG00000114631.10$PODXL2$2186$protein_coding	ENSG00000114631.10	PODXL2	2186	protein_coding	50512	-2.78574	-2.79645	1.37017	2.32322e-08	1.55737e-05
ENSG00000163378.13$EOGT$5645$protein_coding	ENSG00000163378.13	EOGT	5645	protein_coding	285203	1.59338	1.59402	3.98774	2.51922e-08	1.60834e-05
ENSG00000140749.8$IGSF6$3532$protein_coding	ENSG00000140749.8	IGSF6	3532	protein_coding	10261	1.87176	1.87183	7.6831	2.7938e-08	1.70257e-05
ENSG00000087245.12$MMP2$4933$protein_coding	ENSG00000087245.12	MMP2	4933	protein_coding	4313	-3.0642	-3.06767	3.34584	3.1527e-08	1.80485e-05
ENSG00000148848.14$ADAM12$9860$protein_coding	ENSG00000148848.14	ADAM12	9860	protein_coding	8038	1.48592	1.48649	4.11447	3.23089e-08	1.80485e-05
ENSG00000164047.4$CAMP$745$protein_coding	ENSG00000164047.4	CAMP	745	protein_coding	820	1.37089	1.37097	6.67528	4.15397e-08	2.22769e-05
ENSG00000169604.19$ANTXR1$8185$protein_coding	ENSG00000169604.19	ANTXR1	8185	protein_coding	84168	-2.77756	-2.79177	0.841347	4.34665e-08	2.24137e-05
ENSG00000128573.24$FOXP2$16152$protein_coding	ENSG00000128573.24	FOXP2	16152	protein_coding	93986	-3.69222	-3.76973	-0.415507	6.26927e-08	3.11304e-05
ENSG00000161381.13$PLXDC1$9277$protein_coding	ENSG00000161381.13	PLXDC1	9277	protein_coding	57125	-4.18303	-4.24111	0.599804	6.71907e-08	3.21724e-05
ENSG00000179841.8$AKAP5$7512$protein_coding	ENSG00000179841.8	AKAP5	7512	protein_coding	9495	2.37585	2.38455	1.14099	7.09174e-08	3.27859e-05
ENSG00000228775.7$WEE2-AS1$3504$antisense_RNA	ENSG00000228775.7	WEE2-AS1	3504	antisense_RNA	285962	-2.57621	-2.58645	1.09984	8.21731e-08	3.67232e-05
ENSG00000152582.13$SPEF2$16140$protein_coding	ENSG00000152582.13	SPEF2	16140	protein_coding	79925	2.67369	2.69509	0.969943	9.63564e-08	4.16726e-05
ENSG00000108187.15$PBLD$5172$protein_coding	ENSG00000108187.15	PBLD	5172	protein_coding	64081	2.28561	2.29349	1.38077	1.00996e-07	4.19146e-05
ENSG00000137869.14$CYP19A1$8437$protein_coding	ENSG00000137869.14	CYP19A1	8437	protein_coding	1588	1.34391	1.34406	6.6707	1.07313e-07	4.19146e-05
ENSG00000158485.10$CD1B$1395$protein_coding	ENSG00000158485.10	CD1B	1395	protein_coding	910	2.50166	2.51102	1.61547	1.08387e-07	4.19146e-05
ENSG00000148516.21$ZEB1$8650$protein_coding	ENSG00000148516.21	ZEB1	8650	protein_coding	6935	-1.79102	-1.79401	2.11944	1.09421e-07	4.19146e-05
ENSG00000197249.13$SERPINA1$4902$protein_coding	ENSG00000197249.13	SERPINA1	4902	protein_coding	5265	1.43233	1.43242	6.76462	1.29397e-07	4.77616e-05
ENSG00000251442.5$LINC01094$2951$lincRNA	ENSG00000251442.5	LINC01094	2951	lincRNA	100505702	1.39127	1.39194	3.70536	1.3181e-07	4.77616e-05
ENSG00000128918.14$ALDH1A2$8622$protein_coding	ENSG00000128918.14	ALDH1A2	8622	protein_coding	8854	-1.85367	-1.85373	8.13933	1.39547e-07	4.92343e-05
ENSG00000102974.14$CTCF$4301$protein_coding	ENSG00000102974.14	CTCF	4301	protein_coding	10664	1.19766	1.1979	4.85614	1.50495e-07	5.17355e-05
ENSG00000116663.10$FBXO6$1811$protein_coding	ENSG00000116663.10	FBXO6	1811	protein_coding	26270	-1.48707	-1.48847	2.69148	1.58158e-07	5.30107e-05
ENSG00000109472.13$CPE$2958$protein_coding	ENSG00000109472.13	CPE	2958	protein_coding	1363	1.79614	1.7971	3.84785	1.90719e-07	6.23653e-05
ENSG00000149554.12$CHEK1$6558$protein_coding	ENSG00000149554.12	CHEK1	6558	protein_coding	1111	1.35639	1.3574	3.02617	1.98863e-07	6.348e-05
ENSG00000079101.16$CLUL1$3846$protein_coding	ENSG00000079101.16	CLUL1	3846	protein_coding	27098	-3.41021	-3.45188	0.185016	2.61339e-07	8.14829e-05
ENSG00000179855.5$GIPC3$4335$protein_coding	ENSG00000179855.5	GIPC3	4335	protein_coding	126326	1.65379	1.65533	2.89045	2.72403e-07	8.21988e-05
ENSG00000180481.10$GLIPR1L2$3790$protein_coding	ENSG00000180481.10	GLIPR1L2	3790	protein_coding	144321	-2.32871	-2.33625	1.42678	2.78002e-07	8.21988e-05
ENSG00000174130.12$TLR6$6035$protein_coding	ENSG00000174130.12	TLR6	6035	protein_coding	10333	1.23999	1.24021	5.03837	2.82028e-07	8.21988e-05
ENSG00000072694.20$FCGR2B$6651$protein_coding	ENSG00000072694.20	FCGR2B	6651	protein_coding	2213	-1.34749	-1.34757	6.77532	2.89541e-07	8.25931e-05
ENSG00000007038.10$PRSS21$1967$protein_coding	ENSG00000007038.10	PRSS21	1967	protein_coding	10942	1.76916	1.77361	1.40855	3.21929e-07	8.99189e-05
ENSG00000164930.11$FZD6$4065$protein_coding	ENSG00000164930.11	FZD6	4065	protein_coding	8323	-2.70743	-2.71126	2.6394	3.38508e-07	9.25829e-05
ENSG00000173404.4$INSM1$2829$protein_coding	ENSG00000173404.4	INSM1	2829	protein_coding	3642	-3.13685	-3.15776	0.680559	3.45278e-07	9.25829e-05
ENSG00000204899.5$MZT1$2299$protein_coding	ENSG00000204899.5	MZT1	2299	protein_coding	440145	1.24005	1.24065	3.68266	3.53732e-07	9.29899e-05
ENSG00000134871.17$COL4A2$8706$protein_coding	ENSG00000134871.17	COL4A2	8706	protein_coding	1284	-1.45546	-1.45668	2.79221	3.69597e-07	9.5292e-05
ENSG00000134897.13$BIVM$5461$protein_coding	ENSG00000134897.13	BIVM	5461	protein_coding	54841	1.68987	1.69355	2.01491	3.92817e-07	9.93679e-05
ENSG00000215861.5$AC245297.1$933$unprocessed_pseudogene	ENSG00000215861.5	AC245297.1	933	unprocessed_pseudogene	NA	-1.16722	-1.16752	4.48924	4.20524e-07	0.000104407
ENSG00000171488.14$LRRC8C$11724$protein_coding	ENSG00000171488.14	LRRC8C	11724	protein_coding	84230	1.11883	1.11912	4.39512	4.62198e-07	0.000112667
ENSG00000223820.5$CFL1P1$2695$transcribed_unprocessed_pseudogene	ENSG00000223820.5	CFL1P1	2695	transcribed_unprocessed_pseudogene	142913	2.2432	2.24877	1.87971	4.73434e-07	0.000113345
ENSG00000154330.12$PGM5$7426$protein_coding	ENSG00000154330.12	PGM5	7426	protein_coding	5239	-1.37488	-1.37521	4.61723	5.03102e-07	0.000118335
ENSG00000112290.12$WASF1$3260$protein_coding	ENSG00000112290.12	WASF1	3260	protein_coding	8936	-1.54422	-1.54741	1.59233	7.83963e-07	0.000181217
ENSG00000005243.9$COPZ2$1851$protein_coding	ENSG00000005243.9	COPZ2	1851	protein_coding	51226	1.99657	2.00516	0.730451	9.08505e-07	0.000206446
ENSG00000138777.19$PPA2$4654$protein_coding	ENSG00000138777.19	PPA2	4654	protein_coding	27068	1.15774	1.15791	5.52818	9.92312e-07	0.000221732
ENSG00000240184.6$PCDHGC3$5432$protein_coding	ENSG00000240184.6	PCDHGC3	5432	protein_coding	5098	2.06034	2.06785	1.03142	1.02565e-06	0.000225424
ENSG00000103888.16$CEMIP$7621$protein_coding	ENSG00000103888.16	CEMIP	7621	protein_coding	57214	2.02473	2.03316	0.767258	1.06174e-06	0.000229593
ENSG00000086289.11$EPDR1$2864$protein_coding	ENSG00000086289.11	EPDR1	2864	protein_coding	54749	2.20702	2.20962	2.92927	1.17309e-06	0.000249644
ENSG00000154639.18$CXADR$6682$protein_coding	ENSG00000154639.18	CXADR	6682	protein_coding	1525	1.79323	1.79534	3.04104	1.20383e-06	0.000252185
ENSG00000135094.10$SDS$3006$protein_coding	ENSG00000135094.10	SDS	3006	protein_coding	10993	-1.17808	-1.17813	7.2677	1.23242e-06	0.000254202
ENSG00000164403.14$SHROOM1$4420$protein_coding	ENSG00000164403.14	SHROOM1	4420	protein_coding	134549	2.68776	2.73507	-0.361185	1.32018e-06	0.000267888
ENSG00000167972.13$ABCA3$7804$protein_coding	ENSG00000167972.13	ABCA3	7804	protein_coding	21	-1.70406	-1.70829	1.44417	1.33874e-06	0.000267888
ENSG00000141750.6$STAC2$3362$protein_coding	ENSG00000141750.6	STAC2	3362	protein_coding	342667	2.29765	2.3173	0.0441123	1.42631e-06	0.000281214
ENSG00000150681.9$RGS18$2806$protein_coding	ENSG00000150681.9	RGS18	2806	protein_coding	64407	1.59391	1.59503	3.30568	1.46071e-06	0.000283822
ENSG00000078401.6$EDN1$2033$protein_coding	ENSG00000078401.6	EDN1	2033	protein_coding	1906	1.88128	1.89084	0.546307	1.48569e-06	0.000284553
ENSG00000174514.12$MFSD4A$5790$protein_coding	ENSG00000174514.12	MFSD4A	5790	protein_coding	148808	2.14199	2.15662	0.219088	1.67276e-06	0.000315869
ENSG00000136068.14$FLNB$13952$protein_coding	ENSG00000136068.14	FLNB	13952	protein_coding	2317	-1.09664	-1.09669	7.0521	1.70013e-06	0.000316579
ENSG00000254416.5$AP000924.1$781$lincRNA	ENSG00000254416.5	AP000924.1	781	lincRNA	NA	2.08737	2.09725	0.76873	1.72917e-06	0.000317576
ENSG00000186188.10$FFAR4$4060$protein_coding	ENSG00000186188.10	FFAR4	4060	protein_coding	338557	1.68932	1.69149	2.47789	1.89002e-06	0.000342426
ENSG00000186318.16$BACE1$7190$protein_coding	ENSG00000186318.16	BACE1	7190	protein_coding	23621	1.03567	1.03591	4.55209	2.28081e-06	0.000404829
ENSG00000217442.3$SYCE3$475$protein_coding	ENSG00000217442.3	SYCE3	475	protein_coding	644186	-2.66016	-2.69367	-0.292711	2.29485e-06	0.000404829
ENSG00000111057.10$KRT18$3218$protein_coding	ENSG00000111057.10	KRT18	3218	protein_coding	3875	-1.75208	-1.75773	1.04086	2.48719e-06	0.000431052
ENSG00000121310.16$ECHDC2$11572$protein_coding	ENSG00000121310.16	ECHDC2	11572	protein_coding	55268	2.19184	2.19865	1.74715	2.5078e-06	0.000431052
ENSG00000073849.14$ST6GAL1$9151$protein_coding	ENSG00000073849.14	ST6GAL1	9151	protein_coding	6480	1.19189	1.19194	7.05636	2.69417e-06	0.000456111
ENSG00000105048.16$TNNT1$2171$protein_coding	ENSG00000105048.16	TNNT1	2171	protein_coding	7138	-2.13019	-2.1319	3.96079	2.72163e-06	0.000456111
ENSG00000187240.13$DYNC2H1$14284$protein_coding	ENSG00000187240.13	DYNC2H1	14284	protein_coding	79659	1.22912	1.2302	2.95679	2.78256e-06	0.000460565
ENSG00000019186.9$CYP24A1$3972$protein_coding	ENSG00000019186.9	CYP24A1	3972	protein_coding	1591	1.32948	1.33046	3.1447	2.881e-06	0.000471044
ENSG00000126243.8$LRFN3$4044$protein_coding	ENSG00000126243.8	LRFN3	4044	protein_coding	79414	-2.99563	-3.06852	-0.819081	2.98044e-06	0.000481431
ENSG00000165507.8$C10orf10$2979$protein_coding	ENSG00000165507.8	C10orf10	2979	protein_coding	NA	-1.63428	-1.63587	2.67908	3.13406e-06	0.000496501
ENSG00000075340.22$ADD2$12673$protein_coding	ENSG00000075340.22	ADD2	12673	protein_coding	119	2.35597	2.37527	0.372401	3.1478e-06	0.000496501
ENSG00000187116.13$LILRA5$1760$protein_coding	ENSG00000187116.13	LILRA5	1760	protein_coding	353514	-0.997432	-0.99757	5.69376	3.45401e-06	0.000538464
ENSG00000166860.2$ZBTB39$6170$protein_coding	ENSG00000166860.2	ZBTB39	6170	protein_coding	9880	1.07238	1.07309	3.32722	3.63455e-06	0.000560097
ENSG00000134202.10$GSTM3$4750$protein_coding	ENSG00000134202.10	GSTM3	4750	protein_coding	2947	-1.56291	-1.56394	3.2394	4.07168e-06	0.00062033
ENSG00000136160.14$EDNRB$5014$protein_coding	ENSG00000136160.14	EDNRB	5014	protein_coding	1910	2.04497	2.06416	-0.0434565	4.14349e-06	0.000620852
ENSG00000067606.16$PRKCZ$7636$protein_coding	ENSG00000067606.16	PRKCZ	7636	protein_coding	5590	-2.04302	-2.0603	-0.206001	4.16772e-06	0.000620852
ENSG00000137507.11$LRRC32$4459$protein_coding	ENSG00000137507.11	LRRC32	4459	protein_coding	2615	-1.70212	-1.70315	3.74557	4.33605e-06	0.000634634
ENSG00000081923.11$ATP8B1$6652$protein_coding	ENSG00000081923.11	ATP8B1	6652	protein_coding	5205	1.56764	1.57093	1.96825	4.35491e-06	0.000634634
ENSG00000185052.11$SLC24A3$3933$protein_coding	ENSG00000185052.11	SLC24A3	3933	protein_coding	57419	1.35127	1.35428	1.51251	4.46027e-06	0.000642358
ENSG00000186417.13$GLDN$7144$protein_coding	ENSG00000186417.13	GLDN	7144	protein_coding	342035	-2.28881	-2.29299	2.57909	4.52204e-06	0.000642358
ENSG00000135253.13$KCP$8259$protein_coding	ENSG00000135253.13	KCP	8259	protein_coding	375616	-1.2618	-1.2626	3.22816	4.55166e-06	0.000642358
ENSG00000179299.16$NSUN7$4728$protein_coding	ENSG00000179299.16	NSUN7	4728	protein_coding	79730	-2.0725	-2.0771	1.68568	4.9507e-06	0.000691396
ENSG00000091136.13$LAMB1$8140$protein_coding	ENSG00000091136.13	LAMB1	8140	protein_coding	3912	-3.41354	-3.45188	0.244466	5.34734e-06	0.000739091
ENSG00000155893.12$PXYLP1$13325$protein_coding	ENSG00000155893.12	PXYLP1	13325	protein_coding	92370	-1.33911	-1.3408	2.22274	5.59502e-06	0.000757991
ENSG00000197702.11$PARVA$8294$protein_coding	ENSG00000197702.11	PARVA	8294	protein_coding	55742	-2.3079	-2.33075	0.565676	5.59716e-06	0.000757991
ENSG00000158481.12$CD1C$1435$protein_coding	ENSG00000158481.12	CD1C	1435	protein_coding	911	2.23836	2.25665	0.0422951	5.76578e-06	0.000768354
ENSG00000115648.13$MLPH$7514$protein_coding	ENSG00000115648.13	MLPH	7514	protein_coding	79083	-1.54845	-1.55209	1.75702	5.80438e-06	0.000768354
ENSG00000183578.6$TNFAIP8L3$2280$protein_coding	ENSG00000183578.6	TNFAIP8L3	2280	protein_coding	388121	1.2513	1.25184	4.11423	5.84561e-06	0.000768354
ENSG00000036672.15$USP2$4538$protein_coding	ENSG00000036672.15	USP2	4538	protein_coding	9099	1.26846	1.26889	4.07122	6.04106e-06	0.000786335
ENSG00000125355.15$TMEM255A$3858$protein_coding	ENSG00000125355.15	TMEM255A	3858	protein_coding	55026	-1.18207	-1.18243	4.2152	6.16192e-06	0.000793176
ENSG00000146409.10$SLC18B1$2444$protein_coding	ENSG00000146409.10	SLC18B1	2444	protein_coding	116843	-1.02099	-1.02115	5.14209	6.21194e-06	0.000793176
ENSG00000136444.9$RSAD1$4198$protein_coding	ENSG00000136444.9	RSAD1	4198	protein_coding	55316	1.18971	1.1903	3.82946	6.52629e-06	0.000825453
ENSG00000143476.17$DTL$4916$protein_coding	ENSG00000143476.17	DTL	4916	protein_coding	51514	1.23049	1.23206	2.18455	7.11124e-06	0.000891032
ENSG00000261596.2$AC005632.2$828$sense_intronic	ENSG00000261596.2	AC005632.2	828	sense_intronic	NA	1.2652	1.26695	2.21459	7.20506e-06	0.000894428
ENSG00000074706.13$IPCEF1$8474$protein_coding	ENSG00000074706.13	IPCEF1	8474	protein_coding	26034	1.7036	1.70761	1.45155	7.35257e-06	0.000904366
ENSG00000079393.20$DUSP13$2351$protein_coding	ENSG00000079393.20	DUSP13	2351	protein_coding	51207	-2.40545	-2.41726	0.855416	7.47813e-06	0.000910409
ENSG00000180758.11$GPR157$5372$protein_coding	ENSG00000180758.11	GPR157	5372	protein_coding	80045	-1.01787	-1.01812	4.43269	7.53751e-06	0.000910409
ENSG00000282608.1$ADORA3$2687$protein_coding	ENSG00000282608.1	ADORA3	2687	protein_coding	140	1.40013	1.40361	1.42386	7.72112e-06	0.000917789
ENSG00000091831.23$ESR1$13854$protein_coding	ENSG00000091831.23	ESR1	13854	protein_coding	2099	1.63745	1.64092	1.59544	7.73552e-06	0.000917789
ENSG00000023892.10$DEF6$2545$protein_coding	ENSG00000023892.10	DEF6	2545	protein_coding	50619	1.19775	1.19864	2.89821	7.94076e-06	0.000930165
ENSG00000166349.9$RAG1$7815$protein_coding	ENSG00000166349.9	RAG1	7815	protein_coding	5896	1.6435	1.64943	1.15712	7.97859e-06	0.000930165
ENSG00000196526.10$AFAP1$10036$protein_coding	ENSG00000196526.10	AFAP1	10036	protein_coding	60312	-1.25252	-1.25497	2.87095	8.14649e-06	0.000941551
ENSG00000123612.15$ACVR1C$9195$protein_coding	ENSG00000123612.15	ACVR1C	9195	protein_coding	130399	-2.39668	-2.40657	0.970502	8.26317e-06	0.000946875
ENSG00000137976.7$DNASE2B$1476$protein_coding	ENSG00000137976.7	DNASE2B	1476	protein_coding	58511	1.29986	1.30026	4.29916	8.5165e-06	0.000967633
ENSG00000162745.10$OLFML2B$3415$protein_coding	ENSG00000162745.10	OLFML2B	3415	protein_coding	25903	-1.72723	-1.72844	3.57867	8.85178e-06	0.000997276
ENSG00000127951.6$FGL2$4604$protein_coding	ENSG00000127951.6	FGL2	4604	protein_coding	10875	1.24368	1.24374	7.17326	9.16344e-06	0.00101837
ENSG00000277363.4$SRCIN1$11658$protein_coding	ENSG00000277363.4	SRCIN1	11658	protein_coding	80725	-2.36835	-2.38528	0.237806	9.19091e-06	0.00101837
ENSG00000242193.10$AL359075.1$5538$transcribed_unitary_pseudogene	ENSG00000242193.10	AL359075.1	5538	transcribed_unitary_pseudogene	NA	-1.11818	-1.1185	4.2819	9.35324e-06	0.00102372
ENSG00000184481.16$FOXO4$3447$protein_coding	ENSG00000184481.16	FOXO4	3447	protein_coding	4303	-0.976308	-0.976684	3.84407	9.4098e-06	0.00102372
ENSG00000106070.17$GRB10$9944$protein_coding	ENSG00000106070.17	GRB10	9944	protein_coding	2887	-2.08669	-2.08958	2.63458	9.46826e-06	0.00102372
ENSG00000155760.2$FZD7$3859$protein_coding	ENSG00000155760.2	FZD7	3859	protein_coding	8324	-1.95432	-1.96762	0.112037	9.6733e-06	0.00103752
ENSG00000049130.14$KITLG$6030$protein_coding	ENSG00000049130.14	KITLG	6030	protein_coding	4254	-1.70413	-1.71172	1.08897	9.76114e-06	0.00103796
ENSG00000227825.4$SLC9A7P1$3311$transcribed_processed_pseudogene	ENSG00000227825.4	SLC9A7P1	3311	transcribed_processed_pseudogene	121456	1.19532	1.19599	3.31465	9.8322e-06	0.00103796
ENSG00000163827.12$LRRC2$5622$protein_coding	ENSG00000163827.12	LRRC2	5622	protein_coding	79442	-3.01091	-3.06124	-0.538621	1.10386e-05	0.00115621
ENSG00000162551.13$ALPL$3007$protein_coding	ENSG00000162551.13	ALPL	3007	protein_coding	249	-3.03253	-3.06795	-0.0641639	1.22059e-05	0.00126856
ENSG00000166448.14$TMEM130$4663$protein_coding	ENSG00000166448.14	TMEM130	4663	protein_coding	222865	1.39918	1.40184	1.74614	1.26138e-05	0.00130087
ENSG00000275004.3$ZNF280B$5723$protein_coding	ENSG00000275004.3	ZNF280B	5723	protein_coding	140883	2.43268	2.47036	-0.426216	1.38646e-05	0.00141895
ENSG00000076356.6$PLXNA2$13781$protein_coding	ENSG00000076356.6	PLXNA2	13781	protein_coding	5362	-1.46922	-1.47157	1.9578	1.41661e-05	0.00143882
ENSG00000102048.15$ASB9$2363$protein_coding	ENSG00000102048.15	ASB9	2363	protein_coding	140462	-2.33599	-2.35658	-0.159963	1.45746e-05	0.00146918
ENSG00000175874.9$CREG2$7150$protein_coding	ENSG00000175874.9	CREG2	7150	protein_coding	200407	2.44425	2.48168	-0.202959	1.67068e-05	0.00167155
ENSG00000100949.14$RABGGTA$3545$protein_coding	ENSG00000100949.14	RABGGTA	3545	protein_coding	5875	-1.0074	-1.00758	4.93104	1.72217e-05	0.00171031
ENSG00000259207.7$ITGB3$4394$protein_coding	ENSG00000259207.7	ITGB3	4394	protein_coding	3690	-1.3645	-1.36508	3.9596	1.73575e-05	0.00171111
ENSG00000246273.6$SBF2-AS1$3977$antisense_RNA	ENSG00000246273.6	SBF2-AS1	3977	antisense_RNA	283104	-1.09613	-1.09652	3.92711	1.75842e-05	0.00172081
ENSG00000137267.5$TUBB2A$1727$protein_coding	ENSG00000137267.5	TUBB2A	1727	protein_coding	7280	1.30239	1.30455	1.86503	2.01009e-05	0.00195285
ENSG00000184719.11$RNLS$3933$protein_coding	ENSG00000184719.11	RNLS	3933	protein_coding	55328	1.36031	1.36306	1.72085	2.05472e-05	0.00198184
ENSG00000101638.13$ST8SIA5$15789$protein_coding	ENSG00000101638.13	ST8SIA5	15789	protein_coding	29906	-2.84905	-2.88299	-0.00416444	2.15619e-05	0.00206486
ENSG00000162817.6$C1orf115$3413$protein_coding	ENSG00000162817.6	C1orf115	3413	protein_coding	79762	1.68199	1.68742	1.17954	2.5716e-05	0.00244521
ENSG00000104341.16$LAPTM4B$3197$protein_coding	ENSG00000104341.16	LAPTM4B	3197	protein_coding	55353	-1.43442	-1.43717	1.80326	2.68082e-05	0.00253111
ENSG00000149294.16$NCAM1$12737$protein_coding	ENSG00000149294.16	NCAM1	12737	protein_coding	4684	-1.43543	-1.43882	1.58875	2.7191e-05	0.00254929
ENSG00000151687.14$ANKAR$5758$protein_coding	ENSG00000151687.14	ANKAR	5758	protein_coding	150709	1.22219	1.22428	1.91194	3.19729e-05	0.00297681
ENSG00000247134.6$AC090204.1$765$lincRNA	ENSG00000247134.6	AC090204.1	765	lincRNA	NA	-1.12597	-1.12699	2.66159	3.21975e-05	0.00297705
ENSG00000172296.12$SPTLC3$8520$protein_coding	ENSG00000172296.12	SPTLC3	8520	protein_coding	55304	-1.7054	-1.71771	0.0555526	3.33541e-05	0.00306286
ENSG00000100985.7$MMP9$2336$protein_coding	ENSG00000100985.7	MMP9	2336	protein_coding	4318	-1.43316	-1.43317	10.0125	3.39585e-05	0.00307667
ENSG00000175305.17$CCNE2$4397$protein_coding	ENSG00000175305.17	CCNE2	4397	protein_coding	9134	1.2524	1.25461	1.78024	3.40605e-05	0.00307667
ENSG00000120798.16$NR2C1$6529$protein_coding	ENSG00000120798.16	NR2C1	6529	protein_coding	7181	1.00205	1.00263	3.44729	3.41928e-05	0.00307667
ENSG00000184292.6$TACSTD2$2351$protein_coding	ENSG00000184292.6	TACSTD2	2351	protein_coding	4070	1.92981	1.94407	1.04884	3.44409e-05	0.00307833
ENSG00000174928.15$C3orf33$2134$protein_coding	ENSG00000174928.15	C3orf33	2134	protein_coding	285315	1.54068	1.54537	1.10027	3.58713e-05	0.00318495
ENSG00000116285.12$ERRFI1$4186$protein_coding	ENSG00000116285.12	ERRFI1	4186	protein_coding	54206	-1.28987	-1.29102	2.66634	3.63506e-05	0.00320294
ENSG00000143630.9$HCN3$4121$protein_coding	ENSG00000143630.9	HCN3	4121	protein_coding	57657	-1.46712	-1.4737	0.474812	3.65518e-05	0.00320294
ENSG00000163823.3$CCR1$2731$protein_coding	ENSG00000163823.3	CCR1	2731	protein_coding	1230	0.891662	0.891689	7.43386	3.77227e-05	0.00328408
ENSG00000182048.11$TRPC2$3262$transcribed_unprocessed_pseudogene	ENSG00000182048.11	TRPC2	3262	transcribed_unprocessed_pseudogene	7221	-1.67213	-1.68056	0.463921	3.88366e-05	0.00335022
ENSG00000065328.16$MCM10$5454$protein_coding	ENSG00000065328.16	MCM10	5454	protein_coding	55388	1.33018	1.33333	1.33194	3.89822e-05	0.00335022
ENSG00000143367.15$TUFT1$3878$protein_coding	ENSG00000143367.15	TUFT1	3878	protein_coding	7286	-1.18343	-1.18459	2.51677	3.96418e-05	0.0033852
ENSG00000254154.8$AL359075.2$7841$processed_transcript	ENSG00000254154.8	AL359075.2	7841	processed_transcript	NA	-1.61443	-1.62484	0.00396539	3.99795e-05	0.00339244
ENSG00000149573.8$MPZL2$4753$protein_coding	ENSG00000149573.8	MPZL2	4753	protein_coding	10205	1.25293	1.25541	1.574	4.09828e-05	0.0034557
ENSG00000165915.13$SLC39A13$4584$protein_coding	ENSG00000165915.13	SLC39A13	4584	protein_coding	91252	-1.13921	-1.13953	4.28046	4.3714e-05	0.00364266
ENSG00000122176.10$FMOD$3310$protein_coding	ENSG00000122176.10	FMOD	3310	protein_coding	2331	-1.58357	-1.59496	-0.0689564	4.37435e-05	0.00364266
ENSG00000078269.14$SYNJ2$12493$protein_coding	ENSG00000078269.14	SYNJ2	12493	protein_coding	8871	1.17988	1.18127	2.34012	4.45696e-05	0.00368854
ENSG00000002587.9$HS3ST1$8166$protein_coding	ENSG00000002587.9	HS3ST1	8166	protein_coding	9957	2.24525	2.2846	-0.292992	4.64538e-05	0.00381206
ENSG00000147883.10$CDKN2B$4058$protein_coding	ENSG00000147883.10	CDKN2B	4058	protein_coding	1030	-1.06421	-1.06454	4.1933	4.66308e-05	0.00381206
ENSG00000127328.21$RAB3IP$12612$protein_coding	ENSG00000127328.21	RAB3IP	12612	protein_coding	117177	1.26471	1.2671	1.78836	4.90647e-05	0.00398673
ENSG00000169291.9$SHE$8441$protein_coding	ENSG00000169291.9	SHE	8441	protein_coding	126669	-1.99329	-2.00019	1.11295	5.0008e-05	0.0040389
ENSG00000103034.14$NDRG4$9647$protein_coding	ENSG00000103034.14	NDRG4	9647	protein_coding	65009	-1.54231	-1.55332	0.173509	5.28313e-05	0.00424137
ENSG00000169047.5$IRS1$9953$protein_coding	ENSG00000169047.5	IRS1	9953	protein_coding	3667	1.43567	1.44294	0.559732	5.57089e-05	0.00443293
ENSG00000165060.11$FXN$2939$protein_coding	ENSG00000165060.11	FXN	2939	protein_coding	2395	1.20714	1.20954	1.53382	5.58786e-05	0.00443293
ENSG00000133134.11$BEX2$1176$protein_coding	ENSG00000133134.11	BEX2	1176	protein_coding	84707	-1.87168	-1.87882	0.866946	5.64149e-05	0.00444914
ENSG00000151552.11$QDPR$3059$protein_coding	ENSG00000151552.11	QDPR	3059	protein_coding	5860	1.57577	1.57811	2.363	6.06919e-05	0.00474558
ENSG00000184602.5$SNN$3312$protein_coding	ENSG00000184602.5	SNN	3312	protein_coding	8303	-0.824676	-0.824733	6.20405	6.08816e-05	0.00474558
ENSG00000215458.8$AATBC$4874$antisense_RNA	ENSG00000215458.8	AATBC	4874	antisense_RNA	284837	-1.51295	-1.51772	0.992272	6.20604e-05	0.0048095
ENSG00000172575.11$RASGRP1$6097$protein_coding	ENSG00000172575.11	RASGRP1	6097	protein_coding	10125	1.20722	1.21006	1.44966	6.44806e-05	0.00496834
ENSG00000038427.15$VCAN$14831$protein_coding	ENSG00000038427.15	VCAN	14831	protein_coding	1462	1.24605	1.24614	6.65086	6.88669e-05	0.00526062
ENSG00000118007.12$STAG1$7846$protein_coding	ENSG00000118007.12	STAG1	7846	protein_coding	10274	-0.937866	-0.937925	6.36851	6.93511e-05	0.00526062
ENSG00000115884.10$SDC1$3595$protein_coding	ENSG00000115884.10	SDC1	3595	protein_coding	6382	1.53729	1.54591	0.357846	6.9451e-05	0.00526062
ENSG00000006118.14$TMEM132A$7271$protein_coding	ENSG00000006118.14	TMEM132A	7271	protein_coding	54972	-1.50728	-1.51065	1.44311	7.1378e-05	0.00537621
ENSG00000108688.11$CCL7$863$protein_coding	ENSG00000108688.11	CCL7	863	protein_coding	6354	-0.990612	-0.991001	3.96078	7.23234e-05	0.00541698
ENSG00000213468.5$FIRRE$4210$lincRNA	ENSG00000213468.5	FIRRE	4210	lincRNA	286467	1.16455	1.16743	1.28785	7.49468e-05	0.00558228
ENSG00000006025.11$OSBPL7$6572$protein_coding	ENSG00000006025.11	OSBPL7	6572	protein_coding	114881	1.57571	1.57819	2.03423	7.58801e-05	0.00562057
ENSG00000109084.13$TMEM97$3034$protein_coding	ENSG00000109084.13	TMEM97	3034	protein_coding	27346	1.06007	1.06147	2.10312	7.96454e-05	0.00586706
ENSG00000086288.11$NME8$2439$protein_coding	ENSG00000086288.11	NME8	2439	protein_coding	51314	1.15951	1.1611	2.09251	8.09869e-05	0.00593328
ENSG00000164542.12$KIAA0895$6728$protein_coding	ENSG00000164542.12	KIAA0895	6728	protein_coding	23366	-1.79411	-1.80877	-0.228085	8.26952e-05	0.00602551
ENSG00000166582.9$CENPV$2880$protein_coding	ENSG00000166582.9	CENPV	2880	protein_coding	201161	1.7421	1.75389	0.0111134	8.45791e-05	0.00612947
ENSG00000274719.1$AC012653.2$420$sense_intronic	ENSG00000274719.1	AC012653.2	420	sense_intronic	NA	-1.67748	-1.68622	0.319157	8.68427e-05	0.00624781
ENSG00000167306.19$MYO5B$10488$protein_coding	ENSG00000167306.19	MYO5B	10488	protein_coding	4645	-2.302	-2.34731	-0.936941	8.71441e-05	0.00624781
ENSG00000112667.12$DNPH1$1250$protein_coding	ENSG00000112667.12	DNPH1	1250	protein_coding	10591	1.19567	1.19704	2.33879	8.99213e-05	0.00641263
ENSG00000053747.15$LAMA3$13522$protein_coding	ENSG00000053747.15	LAMA3	13522	protein_coding	3909	-1.2789	-1.28024	2.64627	9.49184e-05	0.00673318
ENSG00000258227.6$CLEC5A$4129$protein_coding	ENSG00000258227.6	CLEC5A	4129	protein_coding	23601	0.891517	0.891582	6.31929	9.59315e-05	0.00676923
ENSG00000147434.8$CHRNA6$2596$protein_coding	ENSG00000147434.8	CHRNA6	2596	protein_coding	8973	-1.82824	-1.83252	1.5789	9.74287e-05	0.00683888
ENSG00000151208.16$DLG5$10271$protein_coding	ENSG00000151208.16	DLG5	10271	protein_coding	9231	-1.30543	-1.30756	1.81965	9.97616e-05	0.00696617
ENSG00000214711.9$CAPN14$4014$protein_coding	ENSG00000214711.9	CAPN14	4014	protein_coding	440854	-1.52407	-1.5331	0.107864	0.000105168	0.00727552
ENSG00000213694.3$S1PR3$8754$protein_coding	ENSG00000213694.3	S1PR3	8754	protein_coding	1903	1.35592	1.35858	1.82641	0.000105792	0.00727552
ENSG00000164620.8$RELL2$2596$protein_coding	ENSG00000164620.8	RELL2	2596	protein_coding	285613	1.52936	1.53658	0.43262	0.00010582	0.00727552
ENSG00000164236.11$ANKRD33B$9783$protein_coding	ENSG00000164236.11	ANKRD33B	9783	protein_coding	651746	-1.77549	-1.78549	0.221843	0.000107776	0.00737223
ENSG00000123610.4$TNFAIP6$1579$protein_coding	ENSG00000123610.4	TNFAIP6	1579	protein_coding	7130	1.18373	1.18502	2.66131	0.000110366	0.00751105
ENSG00000178175.11$ZNF366$3975$protein_coding	ENSG00000178175.11	ZNF366	3975	protein_coding	167465	1.31235	1.31442	2.14429	0.00011191	0.00757766
ENSG00000049249.8$TNFRSF9$6331$protein_coding	ENSG00000049249.8	TNFRSF9	6331	protein_coding	3604	-1.56868	-1.56981	3.13107	0.000112777	0.00759797
ENSG00000139970.16$RTN1$6209$protein_coding	ENSG00000139970.16	RTN1	6209	protein_coding	6252	0.905867	0.906037	4.9055	0.000114688	0.00768809
ENSG00000166922.8$SCG5$2196$protein_coding	ENSG00000166922.8	SCG5	2196	protein_coding	6447	1.1067	1.10689	5.35939	0.000115304	0.00769097
ENSG00000164741.14$DLC1$12794$protein_coding	ENSG00000164741.14	DLC1	12794	protein_coding	10395	1.45657	1.46399	0.336427	0.00011672	0.00773414
ENSG00000099284.13$H2AFY2$1980$protein_coding	ENSG00000099284.13	H2AFY2	1980	protein_coding	NA	1.24107	1.24395	1.41868	0.000117105	0.00773414
ENSG00000225756.1$DBH-AS1$2139$antisense_RNA	ENSG00000225756.1	DBH-AS1	2139	antisense_RNA	138948	1.19961	1.20407	0.744227	0.000123076	0.00808864
ENSG00000126759.13$CFP$5617$protein_coding	ENSG00000126759.13	CFP	5617	protein_coding	5199	-1.47042	-1.47448	1.2848	0.000124257	0.0081264
ENSG00000261269.1$AC093278.2$2485$sense_overlapping	ENSG00000261269.1	AC093278.2	2485	sense_overlapping	NA	1.37172	1.37331	2.6102	0.000131415	0.00855279
ENSG00000189057.10$FAM111B$3863$protein_coding	ENSG00000189057.10	FAM111B	3863	protein_coding	374393	1.20817	1.20947	2.41036	0.000132266	0.0085666
ENSG00000100285.9$NEFH$3783$protein_coding	ENSG00000100285.9	NEFH	3783	protein_coding	4744	-0.952441	-0.953039	3.08657	0.000134598	0.00867574
ENSG00000197077.13$KIAA1671$16439$protein_coding	ENSG00000197077.13	KIAA1671	16439	protein_coding	85379	-1.38538	-1.3914	0.741041	0.000139984	0.00897974
ENSG00000136492.8$BRIP1$7991$protein_coding	ENSG00000136492.8	BRIP1	7991	protein_coding	83990	1.10421	1.10573	2.01803	0.000144017	0.00919447
ENSG00000176890.15$TYMS$2470$protein_coding	ENSG00000176890.15	TYMS	2470	protein_coding	7298	1.34055	1.34452	1.08625	0.000146152	0.00928652
ENSG00000165490.12$DDIAS$5339$protein_coding	ENSG00000165490.12	DDIAS	5339	protein_coding	220042	1.37575	1.37782	2.04489	0.000147394	0.00932128
ENSG00000115718.17$PROC$2495$protein_coding	ENSG00000115718.17	PROC	2495	protein_coding	5624	-1.25411	-1.25717	1.33766	0.000148633	0.00935552
ENSG00000196453.7$ZNF777$3233$protein_coding	ENSG00000196453.7	ZNF777	3233	protein_coding	27153	1.27024	1.27346	1.38674	0.000150066	0.00940156
ENSG00000167536.13$DHRS13$2944$protein_coding	ENSG00000167536.13	DHRS13	2944	protein_coding	147015	1.24357	1.24726	1.06815	0.000151116	0.00942331
ENSG00000250378.2$AC114296.1$1750$protein_coding	ENSG00000250378.2	AC114296.1	1750	protein_coding	NA	-3.29765	-3.38059	-1.06357	0.000152962	0.00949425
ENSG00000165338.16$HECTD2$11550$protein_coding	ENSG00000165338.16	HECTD2	11550	protein_coding	143279	-0.958603	-0.959137	3.32965	0.000163515	0.0101025
ENSG00000143434.15$SEMA6C$5809$protein_coding	ENSG00000143434.15	SEMA6C	5809	protein_coding	10500	-1.39065	-1.39822	0.201574	0.000164307	0.0101049
ENSG00000176510.5$OR10AC1$2898$polymorphic_pseudogene	ENSG00000176510.5	OR10AC1	2898	polymorphic_pseudogene	392133	-1.63401	-1.65069	-0.367954	0.00017935	0.0109796
ENSG00000166025.17$AMOTL1$10035$protein_coding	ENSG00000166025.17	AMOTL1	10035	protein_coding	154810	-1.14421	-1.14549	2.38163	0.000181882	0.0110841
ENSG00000082512.14$TRAF5$9022$protein_coding	ENSG00000082512.14	TRAF5	9022	protein_coding	7188	-0.95729	-0.957616	4.01598	0.00018356	0.0111357
ENSG00000152217.16$SETBP1$11151$protein_coding	ENSG00000152217.16	SETBP1	11151	protein_coding	26040	1.33175	1.3378	0.543927	0.000191553	0.0115682
ENSG00000104998.3$IL27RA$2962$protein_coding	ENSG00000104998.3	IL27RA	2962	protein_coding	9466	0.903481	0.903686	4.55273	0.000193434	0.0116294
ENSG00000071539.13$TRIP13$3560$protein_coding	ENSG00000071539.13	TRIP13	3560	protein_coding	9319	1.31472	1.31985	0.813648	0.000195062	0.011675
ENSG00000264522.5$OTUD7B$12177$protein_coding	ENSG00000264522.5	OTUD7B	12177	protein_coding	56957	-0.899555	-0.899839	4.08073	0.000200175	0.0118885
ENSG00000127955.15$GNAI1$4547$protein_coding	ENSG00000127955.15	GNAI1	4547	protein_coding	2770	-1.30521	-1.30718	2.04019	0.000200404	0.0118885
ENSG00000214530.8$STARD10$4197$protein_coding	ENSG00000214530.8	STARD10	4197	protein_coding	10809	-1.20792	-1.20947	2.24198	0.000206131	0.0121744
ENSG00000057294.14$PKP2$7043$protein_coding	ENSG00000057294.14	PKP2	7043	protein_coding	5318	1.11993	1.12268	1.56825	0.000211949	0.0124631
ENSG00000267787.5$AC027097.2$2032$antisense_RNA	ENSG00000267787.5	AC027097.2	2032	antisense_RNA	NA	-1.20501	-1.20766	1.31158	0.000215139	0.0125651
ENSG00000188613.6$NANOS1$4017$protein_coding	ENSG00000188613.6	NANOS1	4017	protein_coding	340719	-1.4207	-1.42682	0.645816	0.000216363	0.0125651
ENSG00000100439.10$ABHD4$4070$protein_coding	ENSG00000100439.10	ABHD4	4070	protein_coding	63874	-0.843019	-0.843174	4.86982	0.00021736	0.0125651
ENSG00000143320.8$CRABP2$1100$protein_coding	ENSG00000143320.8	CRABP2	1100	protein_coding	1382	1.28394	1.284	7.20187	0.000217433	0.0125651
ENSG00000186642.15$PDE2A$7182$protein_coding	ENSG00000186642.15	PDE2A	7182	protein_coding	5138	-1.19482	-1.19687	2.05955	0.000218369	0.0125651
ENSG00000173482.16$PTPRM$9900$protein_coding	ENSG00000173482.16	PTPRM	9900	protein_coding	5797	0.968132	0.96855	4.27941	0.000244034	0.0139261
ENSG00000112414.14$ADGRG6$8473$protein_coding	ENSG00000112414.14	ADGRG6	8473	protein_coding	57211	1.37199	1.37398	2.11809	0.000244576	0.0139261
ENSG00000155719.16$OTOA$7209$protein_coding	ENSG00000155719.16	OTOA	7209	protein_coding	146183	-1.27796	-1.28026	1.71644	0.000245137	0.0139261
ENSG00000143401.14$ANP32E$3605$protein_coding	ENSG00000143401.14	ANP32E	3605	protein_coding	81611	-0.78863	-0.78869	6.03315	0.00025476	0.0144117
ENSG00000257838.5$AC106788.1$2661$transcribed_unprocessed_pseudogene	ENSG00000257838.5	AC106788.1	2661	transcribed_unprocessed_pseudogene	NA	-1.28282	-1.28523	1.53186	0.000257434	0.0144939
ENSG00000137492.7$THAP12$7727$protein_coding	ENSG00000137492.7	THAP12	7727	protein_coding	5612	0.851226	0.851289	6.12639	0.000258375	0.0144939
ENSG00000153291.15$SLC25A27$3288$protein_coding	ENSG00000153291.15	SLC25A27	3288	protein_coding	9481	-1.53864	-1.54808	0.170886	0.00026515	0.0148119
ENSG00000101335.9$MYL9$2821$protein_coding	ENSG00000101335.9	MYL9	2821	protein_coding	10398	-1.61757	-1.61917	2.83009	0.000283216	0.0157555
ENSG00000095637.21$SORBS1$10819$protein_coding	ENSG00000095637.21	SORBS1	10819	protein_coding	10580	1.32825	1.33022	2.36234	0.000286368	0.015865
ENSG00000171848.14$RRM2$5323$protein_coding	ENSG00000171848.14	RRM2	5323	protein_coding	6241	1.27232	1.27318	3.11773	0.000290526	0.0160291
ENSG00000176595.3$KBTBD11$6710$protein_coding	ENSG00000176595.3	KBTBD11	6710	protein_coding	9920	-0.870224	-0.870398	4.71592	0.00029403	0.0161306
ENSG00000197461.13$PDGFA$4151$protein_coding	ENSG00000197461.13	PDGFA	4151	protein_coding	5154	1.25211	1.25447	1.64449	0.000294772	0.0161306
ENSG00000114166.7$KAT2B$5634$protein_coding	ENSG00000114166.7	KAT2B	5634	protein_coding	8850	0.91546	0.915651	4.67829	0.00030683	0.0167222
ENSG00000187037.8$GPR141$2312$protein_coding	ENSG00000187037.8	GPR141	2312	protein_coding	353345	0.895723	0.896183	3.40237	0.000319643	0.01735
ENSG00000104112.8$SCG3$3315$protein_coding	ENSG00000104112.8	SCG3	3315	protein_coding	29106	-2.08755	-2.10248	0.210429	0.000340526	0.018409
ENSG00000108018.15$SORCS1$9964$protein_coding	ENSG00000108018.15	SORCS1	9964	protein_coding	114815	-1.08434	-1.08615	1.80511	0.000347735	0.0187142
ENSG00000105655.18$ISYNA1$3284$protein_coding	ENSG00000105655.18	ISYNA1	3284	protein_coding	51477	-1.08468	-1.08762	1.07567	0.000348963	0.0187142
ENSG00000169908.11$TM4SF1$3668$protein_coding	ENSG00000169908.11	TM4SF1	3668	protein_coding	4071	-1.77779	-1.78149	2.01753	0.000352955	0.0188529
ENSG00000242282.6$AC108488.1$1532$lincRNA	ENSG00000242282.6	AC108488.1	1532	lincRNA	NA	1.80336	1.81836	-0.202234	0.000366361	0.0194913
ENSG00000112984.11$KIF20A$3958$protein_coding	ENSG00000112984.11	KIF20A	3958	protein_coding	10112	1.34768	1.34992	2.04441	0.000373105	0.0197716
ENSG00000161888.11$SPC24$2839$protein_coding	ENSG00000161888.11	SPC24	2839	protein_coding	147841	1.36822	1.3735	0.67952	0.000384609	0.0202527
ENSG00000176046.8$NUPR1$5674$protein_coding	ENSG00000176046.8	NUPR1	5674	protein_coding	26471	-1.26931	-1.27004	3.45506	0.000385205	0.0202527
ENSG00000165140.9$FBP1$1668$protein_coding	ENSG00000165140.9	FBP1	1668	protein_coding	2203	0.907256	0.907262	9.5288	0.000389767	0.0204125
ENSG00000101412.12$E2F1$2503$protein_coding	ENSG00000101412.12	E2F1	2503	protein_coding	1869	1.12117	1.1239	1.26988	0.000396538	0.0206863
ENSG00000132854.18$KANK4$5980$protein_coding	ENSG00000132854.18	KANK4	5980	protein_coding	163782	-2.25237	-2.27849	-0.260136	0.000410306	0.0213216
ENSG00000138101.18$DTNB$7146$protein_coding	ENSG00000138101.18	DTNB	7146	protein_coding	1838	-0.900906	-0.901315	3.51384	0.000420522	0.0217681
ENSG00000136010.13$ALDH1L2$8507$protein_coding	ENSG00000136010.13	ALDH1L2	8507	protein_coding	160428	-1.52855	-1.52995	2.80531	0.000436802	0.0224995
ENSG00000173535.13$TNFRSF10C$2625$protein_coding	ENSG00000173535.13	TNFRSF10C	2625	protein_coding	8794	-0.972006	-0.972793	2.74299	0.000438034	0.0224995
ENSG00000172380.5$GNG12$4724$protein_coding	ENSG00000172380.5	GNG12	4724	protein_coding	55970	-1.18581	-1.18801	1.83498	0.000439686	0.0224995
ENSG00000149485.18$FADS1$10230$protein_coding	ENSG00000149485.18	FADS1	10230	protein_coding	3992	1.30897	1.30909	6.08338	0.000449303	0.0229042
ENSG00000169255.13$B3GALNT1$4183$protein_coding	ENSG00000169255.13	B3GALNT1	4183	protein_coding	8706	1.35315	1.3581	0.963233	0.000453784	0.023019
ENSG00000173890.16$GPR160$4458$protein_coding	ENSG00000173890.16	GPR160	4458	protein_coding	26996	0.986901	0.987965	2.46933	0.000454989	0.023019
ENSG00000139182.13$CLSTN3$6865$protein_coding	ENSG00000139182.13	CLSTN3	6865	protein_coding	9746	1.11376	1.11702	1.04658	0.00046836	0.0236064
ENSG00000138678.10$GPAT3$3468$protein_coding	ENSG00000138678.10	GPAT3	3468	protein_coding	84803	0.890277	0.890303	7.50115	0.000492359	0.0246992
ENSG00000157227.12$MMP14$4464$protein_coding	ENSG00000157227.12	MMP14	4464	protein_coding	4323	-0.834226	-0.834262	6.91715	0.000493726	0.0246992
ENSG00000090661.11$CERS4$4059$protein_coding	ENSG00000090661.11	CERS4	4059	protein_coding	79603	-0.994121	-0.99524	2.52377	0.000519771	0.025789
ENSG00000165474.5$GJB2$2427$protein_coding	ENSG00000165474.5	GJB2	2427	protein_coding	2706	0.866117	0.866159	6.91444	0.000520697	0.025789
ENSG00000198785.4$GRIN3A$8121$protein_coding	ENSG00000198785.4	GRIN3A	8121	protein_coding	116443	1.10944	1.1119	1.49522	0.000521282	0.025789
ENSG00000130038.9$CRACR2A$12466$protein_coding	ENSG00000130038.9	CRACR2A	12466	protein_coding	84766	1.03432	1.03562	2.15097	0.00053162	0.0262038
ENSG00000198168.8$SVIP$5263$protein_coding	ENSG00000198168.8	SVIP	5263	protein_coding	258010	0.999507	1.00061	2.45241	0.000541937	0.0266145
ENSG00000139734.17$DIAPH3$7259$protein_coding	ENSG00000139734.17	DIAPH3	7259	protein_coding	81624	1.2935	1.29728	1.0008	0.000557812	0.0272941
ENSG00000137801.10$THBS1$9158$protein_coding	ENSG00000137801.10	THBS1	9158	protein_coding	7057	1.27226	1.2731	5.44901	0.000571839	0.0278787
ENSG00000234380.1$LINC01426$3219$antisense_RNA	ENSG00000234380.1	LINC01426	3219	antisense_RNA	100506385	-1.08592	-1.08848	1.36685	0.000578137	0.0280836
ENSG00000141655.16$TNFRSF11A$8999$protein_coding	ENSG00000141655.16	TNFRSF11A	8999	protein_coding	8792	0.984064	0.984883	2.79347	0.000594027	0.0287514
ENSG00000196872.11$KIAA1211L$4705$protein_coding	ENSG00000196872.11	KIAA1211L	4705	protein_coding	NA	1.73976	1.75292	-0.129198	0.000609526	0.0293954
ENSG00000167747.14$C19orf48$3256$protein_coding	ENSG00000167747.14	C19orf48	3256	protein_coding	84798	-0.93737	-0.937804	3.59925	0.000624868	0.0300273
ENSG00000159640.15$ACE$8365$protein_coding	ENSG00000159640.15	ACE	8365	protein_coding	1636	-1.05415	-1.05536	2.29657	0.000633832	0.0302434
ENSG00000182667.14$NTM$6956$protein_coding	ENSG00000182667.14	NTM	6956	protein_coding	50863	1.37219	1.38516	0.207348	0.000634856	0.0302434
ENSG00000123191.14$ATP7B$9671$protein_coding	ENSG00000123191.14	ATP7B	9671	protein_coding	540	-1.27338	-1.2793	0.448529	0.000636133	0.0302434
ENSG00000140931.19$CMTM3$3163$protein_coding	ENSG00000140931.19	CMTM3	3163	protein_coding	123920	-0.83312	-0.833172	6.38162	0.00067255	0.0318617
ENSG00000107593.16$PKD2L1$3065$protein_coding	ENSG00000107593.16	PKD2L1	3065	protein_coding	9033	-0.998436	-0.999323	2.58275	0.000680828	0.0321403
ENSG00000274267.1$HIST1H3B$411$protein_coding	ENSG00000274267.1	HIST1H3B	411	protein_coding	NA	1.29466	1.29604	2.46586	0.000713629	0.0335706
ENSG00000253846.2$PCDHGA10$6643$protein_coding	ENSG00000253846.2	PCDHGA10	6643	protein_coding	56106	1.5449	1.56808	0.157402	0.000717186	0.03362
ENSG00000124882.3$EREG$5717$protein_coding	ENSG00000124882.3	EREG	5717	protein_coding	2069	1.08277	1.08315	4.5338	0.000725267	0.0338803
ENSG00000076864.19$RAP1GAP$5755$protein_coding	ENSG00000076864.19	RAP1GAP	5755	protein_coding	5909	1.36046	1.36815	0.166123	0.000749323	0.0348826
ENSG00000147206.16$NXF3$3526$protein_coding	ENSG00000147206.16	NXF3	3526	protein_coding	56000	-0.962471	-0.963831	2.23532	0.000754846	0.035018
ENSG00000180616.8$SSTR2$7852$protein_coding	ENSG00000180616.8	SSTR2	7852	protein_coding	6752	-1.11909	-1.11999	2.78273	0.000759762	0.0351246
ENSG00000172159.15$FRMD3$6486$protein_coding	ENSG00000172159.15	FRMD3	6486	protein_coding	257019	0.805799	0.805999	4.43829	0.00077222	0.0355779
ENSG00000185201.16$IFITM2$1543$protein_coding	ENSG00000185201.16	IFITM2	1543	protein_coding	10581	1.0374	1.03832	2.64858	0.000813734	0.0372599
ENSG00000125733.17$TRIP10$3982$protein_coding	ENSG00000125733.17	TRIP10	3982	protein_coding	9322	-0.899682	-0.899978	4.02913	0.000814288	0.0372599
ENSG00000137812.19$KNL1$10250$protein_coding	ENSG00000137812.19	KNL1	10250	protein_coding	57082	1.07182	1.0727	2.90846	0.000827562	0.0376837
ENSG00000006432.15$MAP3K9$12386$protein_coding	ENSG00000006432.15	MAP3K9	12386	protein_coding	4293	-1.62492	-1.64224	-0.630006	0.000829171	0.0376837
ENSG00000188991.3$SLC15A5$2923$protein_coding	ENSG00000188991.3	SLC15A5	2923	protein_coding	729025	1.5611	1.56939	0.600046	0.000832785	0.0377201
ENSG00000110042.7$DTX4$6072$protein_coding	ENSG00000110042.7	DTX4	6072	protein_coding	23220	-0.909075	-0.909274	4.57186	0.000844185	0.0381077
ENSG00000157445.14$CACNA2D3$4670$protein_coding	ENSG00000157445.14	CACNA2D3	4670	protein_coding	55799	1.17814	1.1807	1.86525	0.000862613	0.0388089
ENSG00000173597.8$SULT1B1$7356$protein_coding	ENSG00000173597.8	SULT1B1	7356	protein_coding	27284	1.49104	1.50213	-0.0734871	0.000868494	0.0389428
ENSG00000122126.15$OCRL$5779$protein_coding	ENSG00000122126.15	OCRL	5779	protein_coding	4952	0.818657	0.818833	4.82473	0.000924307	0.0413073
ENSG00000167588.12$GPD1$3991$protein_coding	ENSG00000167588.12	GPD1	3991	protein_coding	2819	1.21729	1.21891	2.19561	0.000944923	0.0420883
ENSG00000236377.1$AC084809.2$512$lincRNA	ENSG00000236377.1	AC084809.2	512	lincRNA	NA	1.29292	1.30267	-0.120745	0.00096802	0.0429743
ENSG00000143061.17$IGSF3$7400$protein_coding	ENSG00000143061.17	IGSF3	7400	protein_coding	3321	-1.36216	-1.37074	0.0200113	0.000999973	0.0442282
ENSG00000213760.10$ATP6V1G2$2147$protein_coding	ENSG00000213760.10	ATP6V1G2	2147	protein_coding	534	-1.15883	-1.16373	0.509568	0.00100286	0.0442282
ENSG00000159714.10$ZDHHC1$3261$protein_coding	ENSG00000159714.10	ZDHHC1	3261	protein_coding	29800	-1.38018	-1.38883	0.0506687	0.00100931	0.0442783
ENSG00000184385.2$UMODL1-AS1$2141$sense_overlapping	ENSG00000184385.2	UMODL1-AS1	2141	sense_overlapping	150147	1.30296	1.31442	0.185747	0.0010106	0.0442783
ENSG00000168528.11$SERINC2$3549$protein_coding	ENSG00000168528.11	SERINC2	3549	protein_coding	347735	-1.17441	-1.17518	3.24888	0.00102535	0.044778
ENSG00000099814.15$CEP170B$7199$protein_coding	ENSG00000099814.15	CEP170B	7199	protein_coding	283638	-1.19098	-1.1951	0.817354	0.00103214	0.0449284
ENSG00000164038.14$SLC9B2$5374$protein_coding	ENSG00000164038.14	SLC9B2	5374	protein_coding	133308	-1.32276	-1.33147	-0.0198824	0.00104773	0.045389
ENSG00000173727.12$AP000769.1$1772$transcribed_unprocessed_pseudogene	ENSG00000173727.12	AP000769.1	1772	transcribed_unprocessed_pseudogene	NA	-1.25526	-1.26352	-0.0826623	0.0010495	0.045389
ENSG00000129195.15$PIMREG$2823$protein_coding	ENSG00000129195.15	PIMREG	2823	protein_coding	54478	1.6566	1.67194	-0.362737	0.00105658	0.0455482
ENSG00000116990.10$MYCL$5063$protein_coding	ENSG00000116990.10	MYCL	5063	protein_coding	4610	-0.835708	-0.83579	5.69542	0.001067	0.04585
ENSG00000122035.6$RASL11A$1624$protein_coding	ENSG00000122035.6	RASL11A	1624	protein_coding	387496	1.23052	1.23437	0.990528	0.00108418	0.0464397
ENSG00000119865.8$CNRIP1$3548$protein_coding	ENSG00000119865.8	CNRIP1	3548	protein_coding	25927	-0.934894	-0.93531	3.57802	0.00110596	0.0472216
ENSG00000131067.16$GGT7$2966$protein_coding	ENSG00000131067.16	GGT7	2966	protein_coding	2686	1.09015	1.09255	1.58276	0.00115492	0.0491555
ENSG00000123080.10$CDKN2C$3318$protein_coding	ENSG00000123080.10	CDKN2C	3318	protein_coding	1031	1.20568	1.20954	0.921287	0.00117528	0.0498378
ENSG00000214402.6$LCNL1$4052$protein_coding	ENSG00000214402.6	LCNL1	4052	protein_coding	401562	-1.51111	-1.51681	0.727175	0.00117838	0.0498378
ENSG00000157593.18$SLC35B2$2363$protein_coding	ENSG00000157593.18	SLC35B2	2363	protein_coding	347734	0.870118	0.870407	4.07081	0.00121104	0.0508981
ENSG00000131747.14$TOP2A$6437$protein_coding	ENSG00000131747.14	TOP2A	6437	protein_coding	7153	1.10766	1.10797	4.56641	0.00121206	0.0508981
ENSG00000164305.18$CASP3$2899$protein_coding	ENSG00000164305.18	CASP3	2899	protein_coding	836	-0.791559	-0.791619	6.12776	0.00121484	0.0508981
ENSG00000102878.16$HSF4$3377$protein_coding	ENSG00000102878.16	HSF4	3377	protein_coding	3299	-1.35512	-1.36076	0.961675	0.00123399	0.0515393
ENSG00000198901.13$PRC1$5525$protein_coding	ENSG00000198901.13	PRC1	5525	protein_coding	9055	0.999252	0.999892	3.18467	0.00124895	0.0520021
ENSG00000142102.15$PGGHG$5260$protein_coding	ENSG00000142102.15	PGGHG	5260	protein_coding	80162	-1.08482	-1.08675	2.1285	0.00126838	0.0526475
ENSG00000170522.9$ELOVL6$7297$protein_coding	ENSG00000170522.9	ELOVL6	7297	protein_coding	79071	-1.04372	-1.04531	1.91173	0.00128145	0.0529997
ENSG00000255561.6$FDXACB1$3551$protein_coding	ENSG00000255561.6	FDXACB1	3551	protein_coding	91893	-0.954184	-0.955179	2.35886	0.00128477	0.0529997
ENSG00000163395.16$IGFN1$12116$protein_coding	ENSG00000163395.16	IGFN1	12116	protein_coding	91156	-1.67419	-1.68401	0.385239	0.00133352	0.0548421
ENSG00000137310.11$TCF19$3538$protein_coding	ENSG00000137310.11	TCF19	3538	protein_coding	6941	1.01168	1.01268	2.48364	0.00141271	0.0579213
ENSG00000129354.11$AP1M2$2214$protein_coding	ENSG00000129354.11	AP1M2	2214	protein_coding	10053	1.16526	1.16692	2.25954	0.00143235	0.0585471
ENSG00000124491.15$F13A1$4690$protein_coding	ENSG00000124491.15	F13A1	4690	protein_coding	2162	2.15145	2.1718	0.160902	0.0014486	0.0590314
ENSG00000092295.11$TGM1$3735$protein_coding	ENSG00000092295.11	TGM1	3735	protein_coding	7051	-1.29839	-1.30141	1.37955	0.00147366	0.0598706
ENSG00000105926.15$MPP6$9369$protein_coding	ENSG00000105926.15	MPP6	9369	protein_coding	51678	-0.917371	-0.918331	2.32836	0.00148313	0.0600733
ENSG00000196693.14$ZNF33B$8307$protein_coding	ENSG00000196693.14	ZNF33B	8307	protein_coding	7582	-0.967803	-0.968789	2.46389	0.0015266	0.061648
ENSG00000239887.4$C1orf226$4495$protein_coding	ENSG00000239887.4	C1orf226	4495	protein_coding	400793	-1.04344	-1.04484	2.00611	0.0015408	0.0620346
ENSG00000117525.13$F3$2875$protein_coding	ENSG00000117525.13	F3	2875	protein_coding	2152	1.07294	1.0731	5.37013	0.00155375	0.0623687
ENSG00000151348.13$EXT2$5286$protein_coding	ENSG00000151348.13	EXT2	5286	protein_coding	2132	0.764975	0.765049	5.82443	0.00156814	0.0625747
ENSG00000204267.13$TAP2$6390$protein_coding	ENSG00000204267.13	TAP2	6390	protein_coding	6891	0.861272	0.861618	3.80158	0.00156822	0.0625747
ENSG00000019169.10$MARCO$2079$protein_coding	ENSG00000019169.10	MARCO	2079	protein_coding	8685	1.20095	1.20118	5.1227	0.00159328	0.0633863
ENSG00000108700.4$CCL8$1261$protein_coding	ENSG00000108700.4	CCL8	1261	protein_coding	6355	-1.38631	-1.39331	0.253045	0.00160148	0.0634108
ENSG00000114626.17$ABTB1$6149$protein_coding	ENSG00000114626.17	ABTB1	6149	protein_coding	80325	-1.07966	-1.08063	3.07697	0.00160336	0.0634108
ENSG00000262406.2$MMP12$1874$protein_coding	ENSG00000262406.2	MMP12	1874	protein_coding	4321	-1.97509	-1.98108	2.87329	0.00161048	0.063505
ENSG00000149635.2$OCSTAMP$2043$protein_coding	ENSG00000149635.2	OCSTAMP	2043	protein_coding	128506	1.07515	1.07689	2.10655	0.00163417	0.0642501
ENSG00000188549.12$C15orf52$7510$protein_coding	ENSG00000188549.12	C15orf52	7510	protein_coding	NA	-1.02104	-1.02185	2.88624	0.0016695	0.0654475
ENSG00000234506.5$LINC01506$526$lincRNA	ENSG00000234506.5	LINC01506	526	lincRNA	101927015	0.97733	0.979325	1.4458	0.00169045	0.0660755
ENSG00000101670.11$LIPG$13112$protein_coding	ENSG00000101670.11	LIPG	13112	protein_coding	9388	-1.50328	-1.50925	1.04376	0.00176424	0.0686358
ENSG00000135069.13$PSAT1$2188$protein_coding	ENSG00000135069.13	PSAT1	2188	protein_coding	29968	-2.4248	-2.42769	3.10269	0.0017697	0.0686358
ENSG00000007968.6$E2F2$5457$protein_coding	ENSG00000007968.6	E2F2	5457	protein_coding	1870	0.947446	0.948922	1.78201	0.00177386	0.0686358
ENSG00000205846.3$CLEC6A$1682$protein_coding	ENSG00000205846.3	CLEC6A	1682	protein_coding	93978	1.30886	1.31597	0.135122	0.00177643	0.0686358
ENSG00000116096.5$SPR$1480$protein_coding	ENSG00000116096.5	SPR	1480	protein_coding	6697	0.914331	0.914577	4.44539	0.00179442	0.0691314
ENSG00000096696.13$DSP$10093$protein_coding	ENSG00000096696.13	DSP	10093	protein_coding	1832	1.07322	1.07365	4.2201	0.00183259	0.0703999
ENSG00000172543.7$CTSW$1719$protein_coding	ENSG00000172543.7	CTSW	1719	protein_coding	1521	1.11191	1.11883	0.0490808	0.00184695	0.0707487
ENSG00000157036.12$EXOG$5223$protein_coding	ENSG00000157036.12	EXOG	5223	protein_coding	9941	0.927517	0.928504	2.47454	0.00186486	0.0712312
ENSG00000217801.9$AL390719.1$2171$transcribed_unprocessed_pseudogene	ENSG00000217801.9	AL390719.1	2171	transcribed_unprocessed_pseudogene	NA	-1.15351	-1.15895	0.361123	0.00188001	0.0716059
ENSG00000104177.17$MYEF2$14067$protein_coding	ENSG00000104177.17	MYEF2	14067	protein_coding	50804	-1.01772	-1.0199	1.40282	0.00188748	0.0716867
ENSG00000136695.14$IL36RN$3299$protein_coding	ENSG00000136695.14	IL36RN	3299	protein_coding	26525	-0.880126	-0.880761	3.88912	0.00192792	0.0729589
ENSG00000119969.14$HELLS$10148$protein_coding	ENSG00000119969.14	HELLS	10148	protein_coding	3070	0.952421	0.953333	2.54398	0.00193186	0.0729589
ENSG00000249992.1$TMEM158$1813$protein_coding	ENSG00000249992.1	TMEM158	1813	protein_coding	25907	-1.04811	-1.05143	0.752457	0.00195224	0.0734065
ENSG00000145386.9$CCNA2$2798$protein_coding	ENSG00000145386.9	CCNA2	2798	protein_coding	890	0.95036	0.951193	2.65919	0.00195466	0.0734065
ENSG00000110852.4$CLEC2B$2638$protein_coding	ENSG00000110852.4	CLEC2B	2638	protein_coding	9976	-0.746521	-0.746568	6.30402	0.00200782	0.0751923
ENSG00000101680.14$LAMA1$15872$protein_coding	ENSG00000101680.14	LAMA1	15872	protein_coding	284217	-1.02772	-1.02852	2.97123	0.00203754	0.0760926
ENSG00000166106.3$ADAMTS15$5673$protein_coding	ENSG00000166106.3	ADAMTS15	5673	protein_coding	170689	1.51659	1.52878	0.322851	0.00212832	0.0792622
ENSG00000124731.12$TREM1$4329$protein_coding	ENSG00000124731.12	TREM1	4329	protein_coding	54210	0.799676	0.799836	4.83651	0.00218656	0.0812056
ENSG00000151790.8$TDO2$5264$protein_coding	ENSG00000151790.8	TDO2	5264	protein_coding	6999	-1.21029	-1.22078	-0.0747249	0.00221628	0.0820818
ENSG00000118520.14$ARG1$1965$protein_coding	ENSG00000118520.14	ARG1	1965	protein_coding	383	1.7715	1.80627	-0.873155	0.00222816	0.0822947
ENSG00000143546.9$S100A8$1006$protein_coding	ENSG00000143546.9	S100A8	1006	protein_coding	6279	0.856411	0.856424	8.56244	0.00225568	0.0830823
ENSG00000232453.6$AC105277.1$1746$lincRNA	ENSG00000232453.6	AC105277.1	1746	lincRNA	NA	-1.27955	-1.28056	2.91192	0.0022968	0.0843649
ENSG00000198885.9$ITPRIPL1$4652$protein_coding	ENSG00000198885.9	ITPRIPL1	4652	protein_coding	150771	1.07418	1.07567	2.10236	0.0023299	0.0853468
ENSG00000142173.14$COL6A2$5386$protein_coding	ENSG00000142173.14	COL6A2	5386	protein_coding	1292	-1.00373	-1.00427	3.88731	0.00238655	0.0870982
ENSG00000214357.8$NEURL1B$6424$protein_coding	ENSG00000214357.8	NEURL1B	6424	protein_coding	54492	1.34727	1.3615	-0.504147	0.0023907	0.0870982
ENSG00000170312.15$CDK1$3931$protein_coding	ENSG00000170312.15	CDK1	3931	protein_coding	983	1.07227	1.07313	2.86408	0.00240985	0.0875579
ENSG00000117650.12$NEK2$3095$protein_coding	ENSG00000117650.12	NEK2	3095	protein_coding	4751	1.22461	1.22844	1.02985	0.0024557	0.0887913
ENSG00000093009.9$CDC45$2846$protein_coding	ENSG00000093009.9	CDC45	2846	protein_coding	8318	0.991239	0.994839	0.641393	0.00245704	0.0887913
ENSG00000160602.13$NEK8$4420$protein_coding	ENSG00000160602.13	NEK8	4420	protein_coding	284086	-0.999659	-1.00165	1.4441	0.00246942	0.0889987
ENSG00000126787.12$DLGAP5$3667$protein_coding	ENSG00000126787.12	DLGAP5	3667	protein_coding	9787	1.05802	1.05921	2.46844	0.00248676	0.0893833
ENSG00000024526.16$DEPDC1$5904$protein_coding	ENSG00000024526.16	DEPDC1	5904	protein_coding	55635	1.3843	1.38769	1.5289	0.00255496	0.0915893
ENSG00000134901.12$KDELC1$2367$protein_coding	ENSG00000134901.12	KDELC1	2367	protein_coding	NA	1.23641	1.24749	-0.293171	0.00256594	0.0917376
ENSG00000186451.1$SPATA12$2413$protein_coding	ENSG00000186451.1	SPATA12	2413	protein_coding	353324	0.925686	0.926658	2.37174	0.00265156	0.0945466
ENSG00000105419.17$MEIS3$5122$protein_coding	ENSG00000105419.17	MEIS3	5122	protein_coding	56917	-1.51348	-1.52563	-0.310251	0.00267919	0.0952782
ENSG00000121594.11$CD80$3201$protein_coding	ENSG00000121594.11	CD80	3201	protein_coding	941	1.23246	1.23757	0.593546	0.00273271	0.096795
ENSG00000123473.15$STIL$7291$protein_coding	ENSG00000123473.15	STIL	7291	protein_coding	6491	0.871142	0.871956	2.52836	0.00273628	0.096795
ENSG00000198954.7$KIF1BP$5454$protein_coding	ENSG00000198954.7	KIF1BP	5454	protein_coding	NA	-0.812601	-0.812727	5.07207	0.00281511	0.0993214
ENSG00000168779.19$SHOX2$5045$protein_coding	ENSG00000168779.19	SHOX2	5045	protein_coding	6474	-0.888868	-0.889083	4.69949	0.0028287	0.0995392
ENSG00000149260.15$CAPN5$6166$protein_coding	ENSG00000149260.15	CAPN5	6166	protein_coding	726	0.892786	0.893929	2.06503	0.00286512	0.100557
ENSG00000159403.15$C1R$5672$protein_coding	ENSG00000159403.15	C1R	5672	protein_coding	715	-1.16364	-1.16844	0.530623	0.00287522	0.100648
ENSG00000146038.11$DCDC2$4996$protein_coding	ENSG00000146038.11	DCDC2	4996	protein_coding	51473	-0.932918	-0.934035	2.18533	0.0028973	0.101156
ENSG00000105699.16$LSR$2916$protein_coding	ENSG00000105699.16	LSR	2916	protein_coding	51599	-1.0294	-1.03087	1.96766	0.00293657	0.102261
ENSG00000115896.15$PLCL1$8013$protein_coding	ENSG00000115896.15	PLCL1	8013	protein_coding	5334	-0.981751	-0.983054	2.10177	0.0029866	0.103734
ENSG00000158477.6$CD1A$2096$protein_coding	ENSG00000158477.6	CD1A	2096	protein_coding	909	1.0266	1.02969	1.07475	0.00301796	0.104464
ENSG00000158488.15$CD1E$2203$protein_coding	ENSG00000158488.15	CD1E	2203	protein_coding	913	1.22228	1.23162	-0.158205	0.00302319	0.104464
ENSG00000251364.6$AC107884.1$7284$antisense_RNA	ENSG00000251364.6	AC107884.1	7284	antisense_RNA	NA	-0.886212	-0.886788	3.07935	0.00304143	0.104618
ENSG00000168062.9$BATF2$2844$protein_coding	ENSG00000168062.9	BATF2	2844	protein_coding	116071	-0.944279	-0.945914	1.6625	0.00304326	0.104618
ENSG00000134042.12$MRO$5525$protein_coding	ENSG00000134042.12	MRO	5525	protein_coding	83876	1.19009	1.19696	0.179181	0.00306051	0.104942
ENSG00000277851.1$LINC02391$800$lincRNA	ENSG00000277851.1	LINC02391	800	lincRNA	101930023	1.10344	1.11103	-0.0643936	0.00316586	0.108277
ENSG00000118971.7$CCND2$7157$protein_coding	ENSG00000118971.7	CCND2	7157	protein_coding	894	0.775844	0.775865	7.75506	0.00328893	0.1122
ENSG00000156345.17$CDK20$5727$protein_coding	ENSG00000156345.17	CDK20	5727	protein_coding	23552	-0.875333	-0.876542	2.01169	0.00335579	0.114133
ENSG00000159307.18$SCUBE1$12135$protein_coding	ENSG00000159307.18	SCUBE1	12135	protein_coding	80274	-1.11385	-1.11855	0.342861	0.00336261	0.114133
ENSG00000204580.13$DDR1$9122$protein_coding	ENSG00000204580.13	DDR1	9122	protein_coding	780	-0.889421	-0.890587	2.23752	0.003408	0.115381
ENSG00000152315.4$KCNK13$2522$protein_coding	ENSG00000152315.4	KCNK13	2522	protein_coding	56659	0.871079	0.872106	2.18248	0.00342949	0.115817
ENSG00000110237.3$ARHGEF17$9539$protein_coding	ENSG00000110237.3	ARHGEF17	9539	protein_coding	9828	-1.1374	-1.14085	1.4972	0.00348492	0.117393
ENSG00000069482.6$GAL$1300$protein_coding	ENSG00000069482.6	GAL	1300	protein_coding	51083	-1.44239	-1.44354	3.24368	0.00355526	0.119273
ENSG00000158220.13$ESYT3$9816$protein_coding	ENSG00000158220.13	ESYT3	9816	protein_coding	83850	-1.15033	-1.15506	0.492169	0.00355854	0.119273
ENSG00000197442.9$MAP3K5$5303$protein_coding	ENSG00000197442.9	MAP3K5	5303	protein_coding	4217	0.734249	0.734291	6.51463	0.00364412	0.121837
ENSG00000100600.14$LGMN$3899$protein_coding	ENSG00000100600.14	LGMN	3899	protein_coding	5641	-0.992096	-0.992122	8.03951	0.00378798	0.126332
ENSG00000085840.12$ORC1$3157$protein_coding	ENSG00000085840.12	ORC1	3157	protein_coding	4998	0.922006	0.923782	1.53474	0.00381929	0.12706
ENSG00000171320.14$ESCO2$7973$protein_coding	ENSG00000171320.14	ESCO2	7973	protein_coding	157570	0.934541	0.935789	2.16	0.003835	0.127267
ENSG00000110876.9$SELPLG$2494$protein_coding	ENSG00000110876.9	SELPLG	2494	protein_coding	6404	-0.814641	-0.814876	4.19597	0.0039159	0.129631
ENSG00000164684.13$ZNF704$15008$protein_coding	ENSG00000164684.13	ZNF704	15008	protein_coding	619279	-1.20638	-1.2115	0.746646	0.00400953	0.131914
ENSG00000100479.12$POLE2$2955$protein_coding	ENSG00000100479.12	POLE2	2955	protein_coding	5427	1.03056	1.03556	0.27855	0.00401352	0.131914
ENSG00000148344.10$PTGES$1896$protein_coding	ENSG00000148344.10	PTGES	1896	protein_coding	9536	-1.11582	-1.11908	1.108	0.00401437	0.131914
ENSG00000228463.10$AP006222.1$8224$transcribed_processed_pseudogene	ENSG00000228463.10	AP006222.1	8224	transcribed_processed_pseudogene	NA	-1.34392	-1.3628	-0.895678	0.00409073	0.133524
ENSG00000104611.11$SH2D4A$4148$protein_coding	ENSG00000104611.11	SH2D4A	4148	protein_coding	63898	-1.22786	-1.23771	-0.306225	0.00409195	0.133524
ENSG00000131153.8$GINS2$3264$protein_coding	ENSG00000131153.8	GINS2	3264	protein_coding	51659	0.959989	0.963083	0.778665	0.00409326	0.133524
ENSG00000133818.13$RRAS2$3453$protein_coding	ENSG00000133818.13	RRAS2	3453	protein_coding	22800	-0.950269	-0.953242	0.982379	0.00417087	0.135725
ENSG00000234546.3$LINC01759$1662$lincRNA	ENSG00000234546.3	LINC01759	1662	lincRNA	NA	-0.916646	-0.918245	1.64606	0.00425729	0.138202
ENSG00000160949.16$TONSL$7111$protein_coding	ENSG00000160949.16	TONSL	7111	protein_coding	4796	1.09513	1.10358	-0.256646	0.00436526	0.141365
ENSG00000129173.12$E2F8$4140$protein_coding	ENSG00000129173.12	E2F8	4140	protein_coding	79733	1.11889	1.12697	-0.226961	0.00446101	0.144118
ENSG00000113296.14$THBS4$4605$protein_coding	ENSG00000113296.14	THBS4	4605	protein_coding	7060	-1.34046	-1.35487	-0.692651	0.00448074	0.144407
ENSG00000163993.6$S100P$1280$protein_coding	ENSG00000163993.6	S100P	1280	protein_coding	6286	-1.31991	-1.33055	-0.300728	0.00451764	0.145247
ENSG00000182326.14$C1S$6462$protein_coding	ENSG00000182326.14	C1S	6462	protein_coding	716	1.08122	1.08687	0.378127	0.00465665	0.149358
ENSG00000111863.12$ADTRP$4150$protein_coding	ENSG00000111863.12	ADTRP	4150	protein_coding	84830	0.944169	0.946068	1.53101	0.00483489	0.154705
ENSG00000171714.10$ANO5$6900$protein_coding	ENSG00000171714.10	ANO5	6900	protein_coding	203859	0.817219	0.817314	5.6508	0.00486686	0.15526
ENSG00000121690.10$DEPDC7$3326$protein_coding	ENSG00000121690.10	DEPDC7	3326	protein_coding	91614	0.978534	0.981985	0.800843	0.00487539	0.15526
ENSG00000151650.7$VENTX$2911$protein_coding	ENSG00000151650.7	VENTX	2911	protein_coding	27287	-1.02633	-1.02952	1.05337	0.00488835	0.155304
ENSG00000134256.12$CD101$3828$protein_coding	ENSG00000134256.12	CD101	3828	protein_coding	9398	0.992212	0.992822	3.22327	0.00500829	0.158738
ENSG00000169607.12$CKAP2L$5219$protein_coding	ENSG00000169607.12	CKAP2L	5219	protein_coding	150468	1.05953	1.06177	1.49622	0.00502901	0.159019
ENSG00000138180.15$CEP55$3271$protein_coding	ENSG00000138180.15	CEP55	3271	protein_coding	55165	0.962875	0.963551	3.01957	0.00512409	0.161644
ENSG00000250423.2$KIAA1210$7824$protein_coding	ENSG00000250423.2	KIAA1210	7824	protein_coding	57481	1.0001	1.00324	1.16507	0.00523295	0.16469
ENSG00000139926.15$FRMD6$9416$protein_coding	ENSG00000139926.15	FRMD6	9416	protein_coding	122786	1.07398	1.08018	0.282566	0.00529608	0.166287
ENSG00000039560.13$RAI14$7687$protein_coding	ENSG00000039560.13	RAI14	7687	protein_coding	26064	-0.867107	-0.867131	8.1545	0.00537517	0.168376
ENSG00000135549.14$PKIB$3432$protein_coding	ENSG00000135549.14	PKIB	3432	protein_coding	5570	1.01864	1.02153	1.12039	0.00539329	0.16855
ENSG00000245248.7$USP2-AS1$4762$antisense_RNA	ENSG00000245248.7	USP2-AS1	4762	antisense_RNA	100499227	1.0003	1.00246	1.37429	0.00543222	0.169371
ENSG00000139737.21$SLAIN1$4133$protein_coding	ENSG00000139737.21	SLAIN1	4133	protein_coding	122060	-1.03422	-1.03703	1.0201	0.00544572	0.169399
ENSG00000155380.11$SLC16A1$5312$protein_coding	ENSG00000155380.11	SLC16A1	5312	protein_coding	6566	0.810334	0.810425	5.6432	0.00547103	0.169792
ENSG00000162490.6$DRAXIN$7346$protein_coding	ENSG00000162490.6	DRAXIN	7346	protein_coding	374946	-1.18166	-1.18231	3.65906	0.00549598	0.170172
ENSG00000255182.2$AC084125.2$4894$processed_transcript	ENSG00000255182.2	AC084125.2	4894	processed_transcript	NA	-1.32589	-1.33905	-0.652225	0.00557093	0.172095
ENSG00000131080.14$EDA2R$3579$protein_coding	ENSG00000131080.14	EDA2R	3579	protein_coding	60401	-0.903503	-0.904584	2.46317	0.00559766	0.172308
ENSG00000179082.3$C9orf106$3145$lincRNA	ENSG00000179082.3	C9orf106	3145	lincRNA	414318	1.37881	1.38657	0.180511	0.0056035	0.172308
ENSG00000163170.11$BOLA3$3156$protein_coding	ENSG00000163170.11	BOLA3	3156	protein_coding	388962	0.851139	0.851693	3.34754	0.00565652	0.17354
ENSG00000080561.13$MID2$3097$protein_coding	ENSG00000080561.13	MID2	3097	protein_coding	11043	-0.982846	-0.986413	0.688171	0.0057307	0.175414
ENSG00000124140.13$SLC12A5$8909$protein_coding	ENSG00000124140.13	SLC12A5	8909	protein_coding	57468	-1.19365	-1.20236	-0.210761	0.00582235	0.177626
ENSG00000227953.6$LINC01341$3984$processed_transcript	ENSG00000227953.6	LINC01341	3984	processed_transcript	149134	-0.985369	-0.989443	0.511726	0.00582946	0.177626
ENSG00000108798.8$ABI3$2456$protein_coding	ENSG00000108798.8	ABI3	2456	protein_coding	51225	0.908598	0.909079	3.52729	0.00588277	0.178844
ENSG00000167992.12$VWCE$4874$protein_coding	ENSG00000167992.12	VWCE	4874	protein_coding	220001	-1.18024	-1.18809	-0.124175	0.00590224	0.17903
ENSG00000173852.14$DPY19L1$6278$protein_coding	ENSG00000173852.14	DPY19L1	6278	protein_coding	23333	0.806745	0.807078	3.8093	0.00593503	0.179618
ENSG00000057019.15$DCBLD2$11274$protein_coding	ENSG00000057019.15	DCBLD2	11274	protein_coding	131566	-0.885276	-0.886069	2.59438	0.00598706	0.180785
ENSG00000114251.14$WNT5A$7397$protein_coding	ENSG00000114251.14	WNT5A	7397	protein_coding	7474	-1.29986	-1.31115	-0.230905	0.00600443	0.180902
ENSG00000136052.9$SLC41A2$5151$protein_coding	ENSG00000136052.9	SLC41A2	5151	protein_coding	84102	-0.80695	-0.807042	5.66407	0.0060263	0.181154
ENSG00000116396.14$KCNC4$25042$protein_coding	ENSG00000116396.14	KCNC4	25042	protein_coding	3749	-1.18389	-1.18735	1.16473	0.00619131	0.185547
ENSG00000088325.15$TPX2$3605$protein_coding	ENSG00000088325.15	TPX2	3605	protein_coding	22974	1.02764	1.02839	3.12395	0.00620013	0.185547
ENSG00000135587.8$SMPD2$2014$protein_coding	ENSG00000135587.8	SMPD2	2014	protein_coding	6610	-0.798979	-0.79934	3.53004	0.00624649	0.186518
ENSG00000276368.1$HIST1H2AJ$387$protein_coding	ENSG00000276368.1	HIST1H2AJ	387	protein_coding	NA	1.21206	1.2207	-0.251268	0.00631073	0.18769
ENSG00000138376.10$BARD1$6067$protein_coding	ENSG00000138376.10	BARD1	6067	protein_coding	580	0.761751	0.761973	4.14405	0.00631374	0.18769
ENSG00000237541.3$HLA-DQA2$1524$protein_coding	ENSG00000237541.3	HLA-DQA2	1524	protein_coding	3118	-1.03955	-1.04351	1.03493	0.00641852	0.190383
ENSG00000151729.10$SLC25A4$4844$protein_coding	ENSG00000151729.10	SLC25A4	4844	protein_coding	291	-1.03441	-1.03784	1.04582	0.00647047	0.1915
ENSG00000164904.17$ALDH7A1$17970$protein_coding	ENSG00000164904.17	ALDH7A1	17970	protein_coding	501	0.789855	0.790258	3.60229	0.00653079	0.192487
ENSG00000197629.5$MPEG1$4442$protein_coding	ENSG00000197629.5	MPEG1	4442	protein_coding	219972	0.902656	0.902733	6.18267	0.00653252	0.192487
ENSG00000278637.1$HIST1H4A$312$protein_coding	ENSG00000278637.1	HIST1H4A	312	protein_coding	NA	1.08917	1.09323	0.625929	0.00655228	0.192646
ENSG00000095397.13$WHRN$5542$protein_coding	ENSG00000095397.13	WHRN	5542	protein_coding	25861	-1.00264	-1.00468	1.48478	0.00663914	0.194735
ENSG00000186871.6$ERCC6L$4364$protein_coding	ENSG00000186871.6	ERCC6L	4364	protein_coding	54821	1.05852	1.06526	-0.0922399	0.00665238	0.194735
ENSG00000204130.12$RUFY2$8137$protein_coding	ENSG00000204130.12	RUFY2	8137	protein_coding	55680	0.760468	0.760803	3.67094	0.00668114	0.19515
ENSG00000059915.16$PSD$6338$protein_coding	ENSG00000059915.16	PSD	6338	protein_coding	5662	-0.987724	-0.992081	0.341503	0.00677284	0.196739
ENSG00000138356.13$AOX1$5556$protein_coding	ENSG00000138356.13	AOX1	5556	protein_coding	316	-0.833112	-0.833551	3.34744	0.00677636	0.196739
ENSG00000170421.12$KRT8$6881$protein_coding	ENSG00000170421.12	KRT8	6881	protein_coding	3856	-1.13705	-1.14495	-0.107756	0.00677954	0.196739
ENSG00000006015.17$C19orf60$3370$protein_coding	ENSG00000006015.17	C19orf60	3370	protein_coding	NA	0.860051	0.861056	2.27013	0.00680941	0.197179
ENSG00000133063.15$CHIT1$7730$protein_coding	ENSG00000133063.15	CHIT1	7730	protein_coding	1118	-0.972458	-0.972466	9.79888	0.00689491	0.199224
ENSG00000147724.11$FAM135B$13625$protein_coding	ENSG00000147724.11	FAM135B	13625	protein_coding	51059	-1.39903	-1.40834	-0.0274736	0.00716311	0.206529
ENSG00000136938.8$ANP32B$1850$protein_coding	ENSG00000136938.8	ANP32B	1850	protein_coding	10541	-0.781136	-0.781368	4.11178	0.00723872	0.208261
ENSG00000100362.12$PVALB$1050$protein_coding	ENSG00000100362.12	PVALB	1050	protein_coding	5816	1.04163	1.04485	0.811879	0.00728707	0.209203
ENSG00000150637.8$CD226$13638$protein_coding	ENSG00000150637.8	CD226	13638	protein_coding	10666	0.857071	0.857701	3.33126	0.00742252	0.212298
ENSG00000108984.13$MAP2K6$6125$protein_coding	ENSG00000108984.13	MAP2K6	6125	protein_coding	5608	0.907711	0.90955	1.53055	0.00742656	0.212298
ENSG00000135931.17$ARMC9$9661$protein_coding	ENSG00000135931.17	ARMC9	9661	protein_coding	80210	-0.79205	-0.79224	4.64362	0.00750625	0.21412
ENSG00000148773.13$MKI67$12807$protein_coding	ENSG00000148773.13	MKI67	12807	protein_coding	4288	0.940149	0.940431	4.5017	0.0075803	0.215545
ENSG00000267040.6$AC027097.1$2397$antisense_RNA	ENSG00000267040.6	AC027097.1	2397	antisense_RNA	NA	-1.16285	-1.16905	0.19503	0.00758838	0.215545
ENSG00000196912.12$ANKRD36B$6771$protein_coding	ENSG00000196912.12	ANKRD36B	6771	protein_coding	57730	0.960416	0.961788	1.95554	0.00765055	0.216852
ENSG00000152377.13$SPOCK1$6222$protein_coding	ENSG00000152377.13	SPOCK1	6222	protein_coding	6695	0.995962	0.997451	2.14395	0.00773583	0.218807
ENSG00000106484.14$MEST$4631$protein_coding	ENSG00000106484.14	MEST	4631	protein_coding	4232	1.03408	1.04251	-0.114294	0.00775621	0.218921
ENSG00000177465.4$ACOT4$2362$protein_coding	ENSG00000177465.4	ACOT4	2362	protein_coding	122970	-0.944258	-0.945423	2.25405	0.00792715	0.223276
ENSG00000100311.16$PDGFB$3761$protein_coding	ENSG00000100311.16	PDGFB	3761	protein_coding	5155	-1.07688	-1.08256	0.140978	0.0080189	0.225386
ENSG00000246731.2$MGC16275$2522$antisense_RNA	ENSG00000246731.2	MGC16275	2522	antisense_RNA	85001	-1.04497	-1.05052	0.219406	0.00814289	0.228393
ENSG00000165617.14$DACT1$4490$protein_coding	ENSG00000165617.14	DACT1	4490	protein_coding	51339	-1.14147	-1.1479	0.0881369	0.0082111	0.229825
ENSG00000107731.12$UNC5B$6841$protein_coding	ENSG00000107731.12	UNC5B	6841	protein_coding	219699	-1.09314	-1.09841	0.439115	0.00822893	0.229844
ENSG00000214193.10$SH3D21$4474$protein_coding	ENSG00000214193.10	SH3D21	4474	protein_coding	79729	-0.868472	-0.868693	4.48313	0.00824875	0.229919
ENSG00000188643.10$S100A16$1701$protein_coding	ENSG00000188643.10	S100A16	1701	protein_coding	140576	0.942037	0.945197	0.919412	0.00833553	0.231585
ENSG00000184661.13$CDCA2$3908$protein_coding	ENSG00000184661.13	CDCA2	3908	protein_coding	157313	0.935703	0.937671	1.43493	0.00834306	0.231585
ENSG00000164105.3$SAP30$1320$protein_coding	ENSG00000164105.3	SAP30	1320	protein_coding	8819	0.786093	0.786716	2.7302	0.00836648	0.231755
ENSG00000118596.11$SLC16A7$13665$protein_coding	ENSG00000118596.11	SLC16A7	13665	protein_coding	9194	0.906988	0.907937	2.38878	0.00850307	0.235053
ENSG00000093072.15$ADA2$5800$protein_coding	ENSG00000093072.15	ADA2	5800	protein_coding	51816	0.737517	0.737531	8.15444	0.00859863	0.237205
ENSG00000163235.15$TGFA$4963$protein_coding	ENSG00000163235.15	TGFA	4963	protein_coding	7039	0.939227	0.941384	1.52937	0.0086657	0.238565
ENSG00000096433.10$ITPR3$9870$protein_coding	ENSG00000096433.10	ITPR3	9870	protein_coding	3710	-0.941406	-0.94382	1.26464	0.00896429	0.246279
ENSG00000223552.1$AC098613.1$656$antisense_RNA	ENSG00000223552.1	AC098613.1	656	antisense_RNA	NA	0.859943	0.861323	1.81647	0.00899628	0.246653
ENSG00000138207.13$RBP4$1449$protein_coding	ENSG00000138207.13	RBP4	1449	protein_coding	5950	1.30662	1.31274	0.453219	0.00910044	0.248999
ENSG00000134594.4$RAB33A$1258$protein_coding	ENSG00000134594.4	RAB33A	1258	protein_coding	9363	-0.905557	-0.90882	0.634267	0.0091247	0.249155
ENSG00000171227.6$TMEM37$2292$protein_coding	ENSG00000171227.6	TMEM37	2292	protein_coding	140738	-0.81519	-0.81558	3.64043	0.00928455	0.253004
ENSG00000125810.9$CD93$6708$protein_coding	ENSG00000125810.9	CD93	6708	protein_coding	22918	0.772563	0.772665	5.30973	0.00933738	0.253927
ENSG00000135912.10$TTLL4$7685$protein_coding	ENSG00000135912.10	TTLL4	7685	protein_coding	9654	-0.782663	-0.782706	6.67403	0.00940754	0.255318
ENSG00000162241.12$SLC25A45$7855$protein_coding	ENSG00000162241.12	SLC25A45	7855	protein_coding	283130	-0.893212	-0.894247	2.23437	0.00952886	0.258088
ENSG00000123453.17$SARDH$5120$protein_coding	ENSG00000123453.17	SARDH	5120	protein_coding	1757	0.75934	0.759552	4.23113	0.0100265	0.27102
ENSG00000206190.11$ATP10A$8409$protein_coding	ENSG00000206190.11	ATP10A	8409	protein_coding	57194	-0.973398	-0.976653	1.11216	0.0102443	0.276349
ENSG00000181544.13$FANCB$3215$protein_coding	ENSG00000181544.13	FANCB	3215	protein_coding	2187	0.818266	0.819264	2.09749	0.0103494	0.278228
ENSG00000118193.11$KIF14$7277$protein_coding	ENSG00000118193.11	KIF14	7277	protein_coding	9928	1.04442	1.04589	2.22403	0.0103555	0.278228
ENSG00000020633.18$RUNX3$4523$protein_coding	ENSG00000020633.18	RUNX3	4523	protein_coding	864	-0.84529	-0.845665	3.59447	0.0103974	0.278264
ENSG00000163221.8$S100A12$518$protein_coding	ENSG00000163221.8	S100A12	518	protein_coding	6283	0.947707	0.950108	1.17283	0.0103983	0.278264
ENSG00000274536.6$AL034397.3$1815$antisense_RNA	ENSG00000274536.6	AL034397.3	1815	antisense_RNA	NA	0.759824	0.760214	3.37511	0.0104324	0.278621
ENSG00000058085.14$LAMC2$6543$protein_coding	ENSG00000058085.14	LAMC2	6543	protein_coding	3918	1.01783	1.02442	0.00428296	0.0104854	0.279436
ENSG00000117399.13$CDC20$2038$protein_coding	ENSG00000117399.13	CDC20	2038	protein_coding	991	1.00009	1.0033	0.992615	0.0105046	0.279436
ENSG00000090889.11$KIF4A$4533$protein_coding	ENSG00000090889.11	KIF4A	4533	protein_coding	24137	0.943986	0.945869	1.55158	0.0105559	0.280244
ENSG00000175063.16$UBE2C$1286$protein_coding	ENSG00000175063.16	UBE2C	1286	protein_coding	11065	0.946928	0.949217	1.21128	0.0107572	0.285024
ENSG00000143365.17$RORC$6314$protein_coding	ENSG00000143365.17	RORC	6314	protein_coding	6097	-1.51973	-1.53359	-0.448724	0.0108004	0.285089
ENSG00000173218.14$VANGL1$9062$protein_coding	ENSG00000173218.14	VANGL1	9062	protein_coding	81839	-0.799981	-0.800842	2.33402	0.0108037	0.285089
ENSG00000196083.9$IL1RAP$11558$protein_coding	ENSG00000196083.9	IL1RAP	11558	protein_coding	3556	0.82815	0.828932	2.48973	0.0108235	0.285089
ENSG00000137710.14$RDX$6592$protein_coding	ENSG00000137710.14	RDX	6592	protein_coding	5962	-0.739336	-0.739354	7.69391	0.0108674	0.285684
ENSG00000165304.7$MELK$3087$protein_coding	ENSG00000165304.7	MELK	3087	protein_coding	9833	0.90999	0.911563	1.80428	0.0109259	0.286215
ENSG00000132718.8$SYT11$5240$protein_coding	ENSG00000132718.8	SYT11	5240	protein_coding	23208	0.848805	0.848948	5.0273	0.0109303	0.286215
ENSG00000178038.16$ALS2CL$9057$protein_coding	ENSG00000178038.16	ALS2CL	9057	protein_coding	259173	-0.821528	-0.821667	4.98915	0.0109658	0.286586
ENSG00000105369.9$CD79A$1503$protein_coding	ENSG00000105369.9	CD79A	1503	protein_coding	973	-0.966786	-0.969156	1.37131	0.0110673	0.288611
ENSG00000080573.6$COL5A3$6750$protein_coding	ENSG00000080573.6	COL5A3	6750	protein_coding	50509	-1.07664	-1.07978	0.979126	0.0111058	0.288611
ENSG00000273604.1$EPOP$3719$protein_coding	ENSG00000273604.1	EPOP	3719	protein_coding	100170841	-0.79097	-0.791583	2.84183	0.0111079	0.288611
ENSG00000276107.1$AC037198.2$733$sense_intronic	ENSG00000276107.1	AC037198.2	733	sense_intronic	NA	1.18068	1.21322	-0.921849	0.0111497	0.289137
ENSG00000099985.3$OSM$2114$protein_coding	ENSG00000099985.3	OSM	2114	protein_coding	5008	0.871941	0.873199	2.44666	0.0112722	0.29153
ENSG00000174371.16$EXO1$4140$protein_coding	ENSG00000174371.16	EXO1	4140	protein_coding	9156	0.982815	0.984956	1.37091	0.0112854	0.29153
ENSG00000089685.14$BIRC5$3815$protein_coding	ENSG00000089685.14	BIRC5	3815	protein_coding	332	0.997849	0.99958	1.75654	0.0113375	0.292312
ENSG00000173530.5$TNFRSF10D$3538$protein_coding	ENSG00000173530.5	TNFRSF10D	3538	protein_coding	8793	0.773053	0.773169	5.11314	0.0113865	0.29301
ENSG00000106853.18$PTGR1$3722$protein_coding	ENSG00000106853.18	PTGR1	3722	protein_coding	22949	-0.786864	-0.786947	5.56666	0.0115853	0.297556
ENSG00000123700.4$KCNJ2$5577$protein_coding	ENSG00000123700.4	KCNJ2	5577	protein_coding	3759	0.766367	0.766539	4.8229	0.0117159	0.299911
ENSG00000075218.18$GTSE1$4242$protein_coding	ENSG00000075218.18	GTSE1	4242	protein_coding	51512	0.95019	0.954781	0.261983	0.0117217	0.299911
ENSG00000170458.13$CD14$1886$protein_coding	ENSG00000170458.13	CD14	1886	protein_coding	929	0.821254	0.821278	7.66461	0.0117949	0.301209
ENSG00000119514.6$GALNT12$3137$protein_coding	ENSG00000119514.6	GALNT12	3137	protein_coding	79695	0.768168	0.768232	6.34273	0.0118456	0.301927
ENSG00000183019.7$MCEMP1$1906$protein_coding	ENSG00000183019.7	MCEMP1	1906	protein_coding	199675	0.967859	0.968965	2.61691	0.011869	0.301951
ENSG00000116883.8$AL591845.1$1838$antisense_RNA	ENSG00000116883.8	AL591845.1	1838	antisense_RNA	NA	-0.891186	-0.892753	1.68115	0.0119341	0.303032
ENSG00000158089.14$GALNT14$4567$protein_coding	ENSG00000158089.14	GALNT14	4567	protein_coding	79623	0.954494	0.95753	1.00791	0.0122428	0.310246
ENSG00000112715.21$VEGFA$14431$protein_coding	ENSG00000112715.21	VEGFA	14431	protein_coding	7422	-0.950704	-0.950906	5.36159	0.0122645	0.310246
ENSG00000111206.12$FOXM1$4899$protein_coding	ENSG00000111206.12	FOXM1	4899	protein_coding	2305	0.952848	0.955202	1.2518	0.0122959	0.310454
ENSG00000166788.9$SAAL1$3070$protein_coding	ENSG00000166788.9	SAAL1	3070	protein_coding	113174	0.763067	0.763613	3.01051	0.0125228	0.31526
ENSG00000174501.14$ANKRD36C$8574$protein_coding	ENSG00000174501.14	ANKRD36C	8574	protein_coding	400986	0.854543	0.854856	3.81203	0.0125333	0.31526
ENSG00000106992.17$AK1$2667$protein_coding	ENSG00000106992.17	AK1	2667	protein_coding	203	-0.984949	-0.991418	-0.101451	0.0126644	0.317961
ENSG00000186314.11$PRELID2$5375$protein_coding	ENSG00000186314.11	PRELID2	5375	protein_coding	153768	0.985585	0.98934	0.523481	0.0127454	0.318962
ENSG00000164120.13$HPGD$5529$protein_coding	ENSG00000164120.13	HPGD	5529	protein_coding	3248	0.864925	0.865003	6.3168	0.0127518	0.318962
ENSG00000168386.18$FILIP1L$5903$protein_coding	ENSG00000168386.18	FILIP1L	5903	protein_coding	11259	0.811991	0.812639	2.96725	0.0128139	0.319918
ENSG00000117009.11$KMO$5946$protein_coding	ENSG00000117009.11	KMO	5946	protein_coding	8564	0.749296	0.749403	5.26797	0.0130156	0.32435
ENSG00000177182.10$CLVS1$7393$protein_coding	ENSG00000177182.10	CLVS1	7393	protein_coding	157807	0.862513	0.863674	2.02694	0.0133833	0.332894
ENSG00000164929.16$BAALC$3997$protein_coding	ENSG00000164929.16	BAALC	3997	protein_coding	79870	-1.06114	-1.06233	2.34663	0.0134394	0.33367
ENSG00000161551.14$ZNF577$7510$protein_coding	ENSG00000161551.14	ZNF577	7510	protein_coding	84765	-0.731724	-0.73198	3.87723	0.0139703	0.346211
ENSG00000140859.15$KIFC3$9600$protein_coding	ENSG00000140859.15	KIFC3	9600	protein_coding	3801	-0.794488	-0.794741	4.28167	0.0140713	0.348069
ENSG00000246363.2$LINC02458$2941$lincRNA	ENSG00000246363.2	LINC02458	2941	lincRNA	728084	0.891965	0.895357	1.78229	0.0141963	0.350515
ENSG00000129810.14$SGO1$3828$protein_coding	ENSG00000129810.14	SGO1	3828	protein_coding	151648	1.05804	1.06331	0.325868	0.0143283	0.352606
ENSG00000125454.11$SLC25A19$3316$protein_coding	ENSG00000125454.11	SLC25A19	3316	protein_coding	60386	-0.730475	-0.730658	4.40256	0.0143336	0.352606
ENSG00000140740.10$UQCRC2$5217$protein_coding	ENSG00000140740.10	UQCRC2	5217	protein_coding	7385	-0.760889	-0.7609	8.45154	0.014454	0.354646
ENSG00000204186.7$ZDBF2$10340$protein_coding	ENSG00000204186.7	ZDBF2	10340	protein_coding	57683	-0.821344	-0.822255	2.24495	0.0144694	0.354646
ENSG00000136999.4$NOV$2673$protein_coding	ENSG00000136999.4	NOV	2673	protein_coding	NA	-1.27288	-1.27694	1.0431	0.0145498	0.355606
ENSG00000129219.13$PLD2$4888$protein_coding	ENSG00000129219.13	PLD2	4888	protein_coding	5338	-0.748298	-0.748448	4.7455	0.0145616	0.355606
ENSG00000136982.5$DSCC1$2603$protein_coding	ENSG00000136982.5	DSCC1	2603	protein_coding	79075	1.00951	1.01431	0.336253	0.0146953	0.358217
ENSG00000020256.19$ZFP64$6997$protein_coding	ENSG00000020256.19	ZFP64	6997	protein_coding	55734	0.79532	0.796658	1.80775	0.0147713	0.359417
ENSG00000137959.15$IFI44L$10240$protein_coding	ENSG00000137959.15	IFI44L	10240	protein_coding	10964	1.11176	1.11735	0.72776	0.0149472	0.363038
ENSG00000117724.12$CENPF$11690$protein_coding	ENSG00000117724.12	CENPF	11690	protein_coding	1063	0.833403	0.833717	4.17905	0.0150593	0.3651
ENSG00000165138.17$ANKS6$8846$protein_coding	ENSG00000165138.17	ANKS6	8846	protein_coding	203286	-0.817314	-0.81782	3.08177	0.0151877	0.367549
ENSG00000134057.14$CCNB1$2558$protein_coding	ENSG00000134057.14	CCNB1	2558	protein_coding	891	0.807375	0.807869	3.15785	0.0154937	0.374279
ENSG00000177337.7$DLGAP1-AS1$2105$antisense_RNA	ENSG00000177337.7	DLGAP1-AS1	2105	antisense_RNA	649446	-0.780649	-0.781213	2.83451	0.0156689	0.377414
ENSG00000109805.9$NCAPG$4921$protein_coding	ENSG00000109805.9	NCAPG	4921	protein_coding	64151	0.947891	0.949023	2.39269	0.0156798	0.377414
ENSG00000132376.19$INPP5K$5325$protein_coding	ENSG00000132376.19	INPP5K	5325	protein_coding	51763	-0.725846	-0.72611	3.81627	0.0157268	0.377865
ENSG00000148143.12$ZNF462$12259$protein_coding	ENSG00000148143.12	ZNF462	12259	protein_coding	58499	-0.940602	-0.942323	1.90967	0.015797	0.378873
ENSG00000116962.14$NID1$5864$protein_coding	ENSG00000116962.14	NID1	5864	protein_coding	4811	-0.827691	-0.828374	2.76471	0.0161008	0.384794
ENSG00000081041.8$CXCL2$1500$protein_coding	ENSG00000081041.8	CXCL2	1500	protein_coding	2920	-1.00389	-1.00623	1.54999	0.0161012	0.384794
ENSG00000164742.14$ADCY1$13530$protein_coding	ENSG00000164742.14	ADCY1	13530	protein_coding	107	-1.02713	-1.03534	0.213908	0.0162085	0.386668
ENSG00000138031.14$ADCY3$6058$protein_coding	ENSG00000138031.14	ADCY3	6058	protein_coding	109	-0.777942	-0.777973	6.93486	0.016281	0.387707
ENSG00000235385.1$LINC02154$1557$lincRNA	ENSG00000235385.1	LINC02154	1557	lincRNA	109729169	-0.94548	-0.947516	1.32698	0.0167085	0.397183
ENSG00000215252.11$GOLGA8B$7670$protein_coding	ENSG00000215252.11	GOLGA8B	7670	protein_coding	440270	-0.859734	-0.860869	2.05923	0.0167989	0.398625
ENSG00000185527.11$PDE6G$1583$protein_coding	ENSG00000185527.11	PDE6G	1583	protein_coding	5148	-1.08485	-1.09121	0.0414479	0.0169209	0.40081
ENSG00000139405.15$RITA1$2309$protein_coding	ENSG00000139405.15	RITA1	2309	protein_coding	84934	-0.746316	-0.746699	3.31383	0.0170565	0.402656
ENSG00000128039.10$SRD5A3$4420$protein_coding	ENSG00000128039.10	SRD5A3	4420	protein_coding	79644	-0.762329	-0.7624	6.11067	0.0170589	0.402656
ENSG00000173262.11$SLC2A14$5575$protein_coding	ENSG00000173262.11	SLC2A14	5575	protein_coding	144195	1.072	1.07831	0.0817565	0.0171649	0.404445
ENSG00000135919.12$SERPINE2$8891$protein_coding	ENSG00000135919.12	SERPINE2	8891	protein_coding	5270	1.10088	1.10811	0.0889389	0.0172342	0.405366
ENSG00000151789.10$ZNF385D$13621$protein_coding	ENSG00000151789.10	ZNF385D	13621	protein_coding	79750	1.00194	1.00709	0.580252	0.0173277	0.406852
ENSG00000113108.19$APBB3$3660$protein_coding	ENSG00000113108.19	APBB3	3660	protein_coding	10307	-0.819889	-0.820128	4.27243	0.0175761	0.411547
ENSG00000137714.2$FDX1$3206$protein_coding	ENSG00000137714.2	FDX1	3206	protein_coding	2230	0.790099	0.790117	7.86712	0.017589	0.411547
ENSG00000162804.13$SNED1$13592$protein_coding	ENSG00000162804.13	SNED1	13592	protein_coding	25992	-0.861624	-0.863801	1.3386	0.017685	0.413071
ENSG00000005187.11$ACSM3$7822$protein_coding	ENSG00000005187.11	ACSM3	7822	protein_coding	6296	-0.781704	-0.782111	3.30487	0.0177267	0.413324
ENSG00000198478.7$SH3BGRL2$4653$protein_coding	ENSG00000198478.7	SH3BGRL2	4653	protein_coding	83699	-1.01276	-1.01952	-0.0870055	0.0178123	0.414599
ENSG00000132141.13$CCT6B$4334$protein_coding	ENSG00000132141.13	CCT6B	4334	protein_coding	10693	0.877467	0.879426	1.31052	0.0178755	0.415349
ENSG00000135119.14$RNFT2$6487$protein_coding	ENSG00000135119.14	RNFT2	6487	protein_coding	84900	0.798851	0.799972	1.91366	0.0180008	0.417538
ENSG00000066279.17$ASPM$10887$protein_coding	ENSG00000066279.17	ASPM	10887	protein_coding	259266	0.866803	0.867218	3.76431	0.0180494	0.417626
ENSG00000227258.5$SMIM2-AS1$3009$antisense_RNA	ENSG00000227258.5	SMIM2-AS1	3009	antisense_RNA	101929212	0.909338	0.913658	0.405532	0.0180669	0.417626
ENSG00000178078.11$STAP2$2766$protein_coding	ENSG00000178078.11	STAP2	2766	protein_coding	55620	-1.14648	-1.15297	0.0419066	0.01831	0.422517
ENSG00000214274.9$ANG$1430$protein_coding	ENSG00000214274.9	ANG	1430	protein_coding	283	-0.870649	-0.871352	2.8973	0.0186771	0.430248
ENSG00000129521.13$EGLN3$7359$protein_coding	ENSG00000129521.13	EGLN3	7359	protein_coding	112399	1.09837	1.10111	1.29064	0.0187856	0.43186
ENSG00000124479.8$NDP$1833$protein_coding	ENSG00000124479.8	NDP	1833	protein_coding	4693	0.952691	0.958802	0.187248	0.0188115	0.43186
ENSG00000183780.12$SLC35F3$3195$protein_coding	ENSG00000183780.12	SLC35F3	3195	protein_coding	148641	0.971478	0.977714	0.0609004	0.0191522	0.438418
ENSG00000262001.1$DLGAP1-AS2$3171$antisense_RNA	ENSG00000262001.1	DLGAP1-AS2	3171	antisense_RNA	84777	-0.813466	-0.814566	2.03276	0.0191626	0.438418
ENSG00000141505.11$ASGR1$3748$protein_coding	ENSG00000141505.11	ASGR1	3748	protein_coding	432	-0.880301	-0.884972	0.179998	0.0192626	0.439955
ENSG00000275131.2$AC241952.1$9026$transcribed_unprocessed_pseudogene	ENSG00000275131.2	AC241952.1	9026	transcribed_unprocessed_pseudogene	NA	-0.733458	-0.733711	3.88145	0.019314	0.440378
ENSG00000163820.14$FYCO1$8895$protein_coding	ENSG00000163820.14	FYCO1	8895	protein_coding	79443	-0.680827	-0.680914	5.32594	0.0197402	0.449332
ENSG00000156521.13$TYSND1$4597$protein_coding	ENSG00000156521.13	TYSND1	4597	protein_coding	219743	-0.739888	-0.740243	3.44213	0.0198925	0.452033
ENSG00000140534.13$TICRR$8402$protein_coding	ENSG00000140534.13	TICRR	8402	protein_coding	90381	0.957085	0.961677	0.295365	0.0202429	0.459217
ENSG00000101400.5$SNTA1$2342$protein_coding	ENSG00000101400.5	SNTA1	2342	protein_coding	6640	-1.07428	-1.08121	-0.073342	0.0203277	0.460129
ENSG00000133065.10$SLC41A1$6357$protein_coding	ENSG00000133065.10	SLC41A1	6357	protein_coding	254428	-0.762734	-0.763228	2.97953	0.0203518	0.460129
ENSG00000050767.15$COL23A1$3586$protein_coding	ENSG00000050767.15	COL23A1	3586	protein_coding	91522	-0.98519	-0.986684	2.67996	0.0206593	0.466074
ENSG00000119714.10$GPR68$3278$protein_coding	ENSG00000119714.10	GPR68	3278	protein_coding	8111	0.857104	0.85872	2.119	0.0207067	0.466074
ENSG00000154839.9$SKA1$2950$protein_coding	ENSG00000154839.9	SKA1	2950	protein_coding	220134	1.05476	1.05904	0.639369	0.0207191	0.466074
ENSG00000035499.12$DEPDC1B$3806$protein_coding	ENSG00000035499.12	DEPDC1B	3806	protein_coding	55789	0.92046	0.923884	0.608609	0.0208083	0.466641
ENSG00000135114.12$OASL$3517$protein_coding	ENSG00000135114.12	OASL	3517	protein_coding	8638	0.880318	0.882155	1.46149	0.0208139	0.466641
ENSG00000123405.13$NFE2$2469$protein_coding	ENSG00000123405.13	NFE2	2469	protein_coding	4778	0.868084	0.869993	1.3893	0.0211429	0.473027
ENSG00000162174.12$ASRGL1$4586$protein_coding	ENSG00000162174.12	ASRGL1	4586	protein_coding	80150	-0.732145	-0.732257	5.11068	0.0211693	0.473027
ENSG00000155287.10$SLC25A28$1755$protein_coding	ENSG00000155287.10	SLC25A28	1755	protein_coding	81894	-0.736932	-0.73705	4.99713	0.0216309	0.482539
ENSG00000161835.10$GRASP$2829$protein_coding	ENSG00000161835.10	GRASP	2829	protein_coding	NA	-0.866607	-0.868466	1.27029	0.0217565	0.484534
ENSG00000135976.17$ANKRD36$9778$protein_coding	ENSG00000135976.17	ANKRD36	9778	protein_coding	375248	0.792921	0.793317	3.47385	0.0218746	0.486356
ENSG00000077152.9$UBE2T$1065$protein_coding	ENSG00000077152.9	UBE2T	1065	protein_coding	29089	0.966893	0.970404	0.67372	0.0220262	0.488731
ENSG00000135378.3$PRRG4$5530$protein_coding	ENSG00000135378.3	PRRG4	5530	protein_coding	79056	0.849608	0.850347	2.59743	0.0220543	0.488731
ENSG00000164626.8$KCNK5$3756$protein_coding	ENSG00000164626.8	KCNK5	3756	protein_coding	8645	0.964111	0.97004	0.329489	0.0223442	0.494339
ENSG00000185015.7$CA13$5528$protein_coding	ENSG00000185015.7	CA13	5528	protein_coding	377677	-0.866766	-0.871674	-0.0511079	0.022553	0.498135
ENSG00000111328.6$CDK2AP1$3117$protein_coding	ENSG00000111328.6	CDK2AP1	3117	protein_coding	8099	-0.745706	-0.745922	4.13408	0.0226674	0.499838
ENSG00000152503.9$TRIM36$6113$protein_coding	ENSG00000152503.9	TRIM36	6113	protein_coding	55521	0.947298	0.949038	1.59726	0.0227797	0.501489
ENSG00000153885.14$KCTD15$6388$protein_coding	ENSG00000153885.14	KCTD15	6388	protein_coding	79047	0.917231	0.920743	0.847063	0.0228972	0.503251
ENSG00000273983.1$HIST1H3G$2411$protein_coding	ENSG00000273983.1	HIST1H3G	2411	protein_coding	NA	0.925819	0.927718	1.4667	0.0230408	0.505577
ENSG00000121957.12$GPSM2$8099$protein_coding	ENSG00000121957.12	GPSM2	8099	protein_coding	29899	0.774162	0.774753	2.85811	0.0231207	0.506503
ENSG00000116667.12$C1orf21$10971$protein_coding	ENSG00000116667.12	C1orf21	10971	protein_coding	81563	-0.757266	-0.757374	5.31067	0.0232068	0.507559
ENSG00000197150.12$ABCB8$9336$protein_coding	ENSG00000197150.12	ABCB8	9336	protein_coding	11194	-0.734154	-0.734535	3.30574	0.0233842	0.510606
ENSG00000161714.11$PLCD3$6740$protein_coding	ENSG00000161714.11	PLCD3	6740	protein_coding	113026	-0.96636	-0.970725	0.448952	0.023563	0.512499
ENSG00000138778.11$CENPE$9444$protein_coding	ENSG00000138778.11	CENPE	9444	protein_coding	1062	0.755402	0.755729	3.71434	0.023593	0.512499
ENSG00000084710.13$EFR3B$10591$protein_coding	ENSG00000084710.13	EFR3B	10591	protein_coding	22979	0.77599	0.776252	4.02551	0.0236058	0.512499
ENSG00000052802.12$MSMO1$2892$protein_coding	ENSG00000052802.12	MSMO1	2892	protein_coding	6307	0.861374	0.861466	6.29404	0.0236238	0.512499
ENSG00000121621.6$KIF18A$4668$protein_coding	ENSG00000121621.6	KIF18A	4668	protein_coding	81930	0.872318	0.873981	1.52029	0.023854	0.516656
ENSG00000023445.13$BIRC3$7518$protein_coding	ENSG00000023445.13	BIRC3	7518	protein_coding	330	-0.719794	-0.71994	4.64482	0.0239533	0.517971
ENSG00000115590.13$IL1R2$3073$protein_coding	ENSG00000115590.13	IL1R2	3073	protein_coding	7850	-0.702027	-0.702284	3.93937	0.0240624	0.519493
ENSG00000110492.15$MDK$2196$protein_coding	ENSG00000110492.15	MDK	2196	protein_coding	4192	-0.890489	-0.892276	1.53972	0.0243418	0.524679
ENSG00000164045.11$CDC25A$4117$protein_coding	ENSG00000164045.11	CDC25A	4117	protein_coding	993	0.834095	0.83648	0.919233	0.0246917	0.531367
ENSG00000080986.12$NDC80$3600$protein_coding	ENSG00000080986.12	NDC80	3600	protein_coding	10403	0.920455	0.922473	1.49381	0.0249009	0.53501
ENSG00000101004.14$NINL$6008$protein_coding	ENSG00000101004.14	NINL	6008	protein_coding	22981	-0.891417	-0.892471	2.68005	0.0250076	0.536442
ENSG00000168306.12$ACOX2$3859$protein_coding	ENSG00000168306.12	ACOX2	3859	protein_coding	8309	0.78124	0.781803	3.01575	0.0250921	0.537396
ENSG00000108691.9$CCL2$1986$protein_coding	ENSG00000108691.9	CCL2	1986	protein_coding	6347	-0.851789	-0.852841	2.16224	0.0251891	0.538537
ENSG00000121104.7$FAM117A$3836$protein_coding	ENSG00000121104.7	FAM117A	3836	protein_coding	81558	-0.810876	-0.811465	2.84021	0.0252257	0.538537
ENSG00000055732.12$MCOLN3$6623$protein_coding	ENSG00000055732.12	MCOLN3	6623	protein_coding	55283	-0.764713	-0.764917	4.32565	0.0254984	0.543494
ENSG00000237037.9$NDUFA6-AS1$5206$processed_transcript	ENSG00000237037.9	NDUFA6-AS1	5206	processed_transcript	NA	-0.872084	-0.875678	0.269064	0.0256887	0.54668
ENSG00000092621.12$PHGDH$9217$protein_coding	ENSG00000092621.12	PHGDH	9217	protein_coding	26227	-1.31278	-1.31534	2.30341	0.0259492	0.551196
ENSG00000129538.13$RNASE1$1506$protein_coding	ENSG00000129538.13	RNASE1	1506	protein_coding	6035	-1.05315	-1.05323	7.51247	0.0259831	0.551196
ENSG00000137834.14$SMAD6$8563$protein_coding	ENSG00000137834.14	SMAD6	8563	protein_coding	4091	-0.992908	-0.9981	0.130544	0.0264764	0.560772
ENSG00000178104.19$PDE4DIP$27623$protein_coding	ENSG00000178104.19	PDE4DIP	27623	protein_coding	9659	-0.679182	-0.679199	7.65219	0.0265652	0.561531
ENSG00000131979.18$GCH1$2951$protein_coding	ENSG00000131979.18	GCH1	2951	protein_coding	2643	0.786657	0.787885	1.83661	0.026596	0.561531
ENSG00000100526.19$CDKN3$1836$protein_coding	ENSG00000100526.19	CDKN3	1836	protein_coding	1033	0.823501	0.825109	1.49565	0.0267251	0.563371
ENSG00000114270.17$COL7A1$11071$protein_coding	ENSG00000114270.17	COL7A1	11071	protein_coding	1294	-0.898667	-0.89918	3.44575	0.0268928	0.566015
ENSG00000143344.15$RGL1$5305$protein_coding	ENSG00000143344.15	RGL1	5305	protein_coding	23179	-0.687763	-0.68784	5.52818	0.0272401	0.572425
ENSG00000165244.6$ZNF367$3646$protein_coding	ENSG00000165244.6	ZNF367	3646	protein_coding	195828	0.80548	0.807351	1.23577	0.027347	0.573773
ENSG00000115963.13$RND3$3594$protein_coding	ENSG00000115963.13	RND3	3594	protein_coding	390	-0.829379	-0.830206	3.17518	0.0274006	0.573999
ENSG00000049192.14$ADAMTS6$8567$protein_coding	ENSG00000049192.14	ADAMTS6	8567	protein_coding	11174	0.833444	0.837997	1.05366	0.027591	0.577087
ENSG00000197046.11$SIGLEC15$3598$protein_coding	ENSG00000197046.11	SIGLEC15	3598	protein_coding	284266	-0.863722	-0.864033	3.81322	0.0277395	0.57873
ENSG00000164509.13$IL31RA$4576$protein_coding	ENSG00000164509.13	IL31RA	4576	protein_coding	133396	-0.955505	-0.960491	0.324972	0.0277559	0.57873
ENSG00000119915.4$ELOVL3$1371$protein_coding	ENSG00000119915.4	ELOVL3	1371	protein_coding	83401	0.938065	0.944115	-0.162154	0.027973	0.582352
ENSG00000072954.6$TMEM38A$3005$protein_coding	ENSG00000072954.6	TMEM38A	3005	protein_coding	79041	0.909705	0.913599	0.452037	0.0282081	0.586334
ENSG00000171236.9$LRG1$3133$protein_coding	ENSG00000171236.9	LRG1	3133	protein_coding	116844	-0.873115	-0.873707	3.1737	0.0284367	0.590171
ENSG00000120802.13$TMPO$8593$protein_coding	ENSG00000120802.13	TMPO	8593	protein_coding	7112	0.674664	0.674703	6.45894	0.0286078	0.591922
ENSG00000183111.11$ARHGEF37$5324$protein_coding	ENSG00000183111.11	ARHGEF37	5324	protein_coding	389337	-0.875529	-0.880066	0.46565	0.0286093	0.591922
ENSG00000151176.7$PLBD2$5260$protein_coding	ENSG00000151176.7	PLBD2	5260	protein_coding	196463	-0.729542	-0.729652	5.0841	0.0287471	0.593856
ENSG00000214269.3$LGMNP1$1300$processed_pseudogene	ENSG00000214269.3	LGMNP1	1300	processed_pseudogene	122199	-0.989152	-0.991743	1.23557	0.0290518	0.599228
ENSG00000115568.15$ZNF142$6994$protein_coding	ENSG00000115568.15	ZNF142	6994	protein_coding	7701	-0.716214	-0.716478	3.86483	0.0292986	0.603389
ENSG00000051341.13$POLQ$9400$protein_coding	ENSG00000051341.13	POLQ	9400	protein_coding	10721	0.783423	0.784355	2.19864	0.0294788	0.605601
ENSG00000143479.15$DYRK3$4218$protein_coding	ENSG00000143479.15	DYRK3	4218	protein_coding	8444	-0.742258	-0.742819	2.82292	0.0294963	0.605601
ENSG00000197536.11$C5orf56$9728$protein_coding	ENSG00000197536.11	C5orf56	9728	protein_coding	NA	-0.821465	-0.822812	1.80851	0.0297947	0.610791
ENSG00000108465.14$CDK5RAP3$6070$protein_coding	ENSG00000108465.14	CDK5RAP3	6070	protein_coding	80279	-0.691813	-0.691922	5.08602	0.0300398	0.614876
ENSG00000170858.10$LILRP2$2127$transcribed_processed_pseudogene	ENSG00000170858.10	LILRP2	2127	transcribed_processed_pseudogene	79166	-0.890419	-0.895995	-0.0573281	0.0301884	0.614923
ENSG00000065534.18$MYLK$22167$protein_coding	ENSG00000065534.18	MYLK	22167	protein_coding	4638	0.741423	0.742375	2.41307	0.0302358	0.614923
ENSG00000145365.10$TIFA$4250$protein_coding	ENSG00000145365.10	TIFA	4250	protein_coding	92610	0.749307	0.749605	3.74433	0.0302517	0.614923
ENSG00000259600.2$AC066616.2$1481$processed_pseudogene	ENSG00000259600.2	AC066616.2	1481	processed_pseudogene	NA	0.915794	0.921463	-0.0383633	0.0302658	0.614923
ENSG00000275385.1$CCL18$1397$protein_coding	ENSG00000275385.1	CCL18	1397	protein_coding	6362	-0.924871	-0.92739	1.14185	0.0302715	0.614923
ENSG00000271009.3$AC116667.1$2072$lincRNA	ENSG00000271009.3	AC116667.1	2072	lincRNA	NA	0.879553	0.883904	0.155781	0.0303282	0.615143
ENSG00000213398.7$LCAT$2625$protein_coding	ENSG00000213398.7	LCAT	2625	protein_coding	3931	-0.891158	-0.895843	0.379898	0.0304696	0.61578
ENSG00000072571.19$HMMR$3936$protein_coding	ENSG00000072571.19	HMMR	3936	protein_coding	3161	0.787013	0.787606	2.89481	0.0304802	0.61578
ENSG00000130396.20$AFDN$13720$protein_coding	ENSG00000130396.20	AFDN	13720	protein_coding	4301	0.827818	0.828643	2.71726	0.0304974	0.61578
ENSG00000231811.2$AL159166.1$329$lincRNA	ENSG00000231811.2	AL159166.1	329	lincRNA	NA	1.01855	1.02717	-0.27462	0.0310028	0.625045
ENSG00000149633.11$KIAA1755$8083$protein_coding	ENSG00000149633.11	KIAA1755	8083	protein_coding	85449	0.983497	0.985667	1.2692	0.0313972	0.632045
ENSG00000189337.16$KAZN$13841$protein_coding	ENSG00000189337.16	KAZN	13841	protein_coding	23254	-0.949368	-0.955793	-0.12859	0.0314945	0.633053
ENSG00000259379.1$MTND5P32$1802$processed_pseudogene	ENSG00000259379.1	MTND5P32	1802	processed_pseudogene	107075254	0.990424	0.997331	-0.145169	0.031623	0.634526
ENSG00000114023.15$FAM162A$3793$protein_coding	ENSG00000114023.15	FAM162A	3793	protein_coding	26355	-0.706687	-0.706751	5.83401	0.0316624	0.634526
ENSG00000271614.1$ATP2B1-AS1$3632$lincRNA	ENSG00000271614.1	ATP2B1-AS1	3632	lincRNA	338758	0.790511	0.792159	1.36245	0.0319051	0.638435
ENSG00000102349.17$KLF8$9022$protein_coding	ENSG00000102349.17	KLF8	9022	protein_coding	11279	0.72894	0.729569	2.74768	0.0326296	0.651076
ENSG00000138336.8$TET1$9288$protein_coding	ENSG00000138336.8	TET1	9288	protein_coding	80312	0.983827	0.994806	-0.311952	0.0326339	0.651076
ENSG00000130158.13$DOCK6$12435$protein_coding	ENSG00000130158.13	DOCK6	12435	protein_coding	57572	0.748203	0.749343	1.91338	0.0326899	0.651223
ENSG00000275210.1$AC245884.11$1734$processed_transcript	ENSG00000275210.1	AC245884.11	1734	processed_transcript	NA	-0.943886	-0.949736	0.322186	0.0333117	0.662625
ENSG00000171860.4$C3AR1$2145$protein_coding	ENSG00000171860.4	C3AR1	2145	protein_coding	719	-0.68166	-0.681709	6.28017	0.0338882	0.673095
ENSG00000158473.6$CD1D$2253$protein_coding	ENSG00000158473.6	CD1D	2253	protein_coding	912	0.732605	0.732834	4.05938	0.0340074	0.674464
ENSG00000107331.16$ABCA2$11514$protein_coding	ENSG00000107331.16	ABCA2	11514	protein_coding	20	-0.765428	-0.765795	3.67536	0.0342511	0.678293
ENSG00000140398.13$NEIL1$6938$protein_coding	ENSG00000140398.13	NEIL1	6938	protein_coding	79661	-0.829546	-0.832166	0.761942	0.0343131	0.678518
ENSG00000109390.11$NDUFC1$1941$protein_coding	ENSG00000109390.11	NDUFC1	1941	protein_coding	4717	0.701182	0.701463	3.71165	0.0346434	0.683825
ENSG00000166949.15$SMAD3$9113$protein_coding	ENSG00000166949.15	SMAD3	9113	protein_coding	4088	-0.82327	-0.824189	2.65417	0.0346834	0.683825
ENSG00000128045.6$RASL11B$2472$protein_coding	ENSG00000128045.6	RASL11B	2472	protein_coding	65997	0.803639	0.806004	1.13376	0.0348807	0.686704
ENSG00000134470.20$IL15RA$3634$protein_coding	ENSG00000134470.20	IL15RA	3634	protein_coding	3601	-0.793858	-0.796297	0.865518	0.0349561	0.686926
ENSG00000167083.6$GNGT2$1689$protein_coding	ENSG00000167083.6	GNGT2	1689	protein_coding	2793	0.776669	0.777778	1.92083	0.0349944	0.686926
ENSG00000156968.8$MPV17L$6009$protein_coding	ENSG00000156968.8	MPV17L	6009	protein_coding	255027	-0.752184	-0.752815	3.26759	0.0355802	0.697402
ENSG00000095917.13$TPSD1$1532$protein_coding	ENSG00000095917.13	TPSD1	1532	protein_coding	23430	-0.849901	-0.857447	1.45786	0.0357136	0.698997
ENSG00000011426.10$ANLN$6012$protein_coding	ENSG00000011426.10	ANLN	6012	protein_coding	54443	0.796486	0.796838	3.76289	0.0365097	0.713536
ENSG00000147509.13$RGS20$3192$protein_coding	ENSG00000147509.13	RGS20	3192	protein_coding	8601	-0.859675	-0.860782	2.1721	0.036574	0.713752
ENSG00000182054.9$IDH2$2814$protein_coding	ENSG00000182054.9	IDH2	2814	protein_coding	3418	-0.700161	-0.700218	5.95522	0.036676	0.714703
ENSG00000178562.17$CD28$4885$protein_coding	ENSG00000178562.17	CD28	4885	protein_coding	940	0.928886	0.933326	0.204289	0.0368234	0.71629
ENSG00000129007.14$CALML4$5038$protein_coding	ENSG00000129007.14	CALML4	5038	protein_coding	91860	-0.808758	-0.812425	0.292511	0.0369082	0.71629
ENSG00000134184.12$GSTM1$2512$protein_coding	ENSG00000134184.12	GSTM1	2512	protein_coding	2944	0.755613	0.756139	3.21035	0.0369457	0.71629
ENSG00000159231.5$CBR3$1169$protein_coding	ENSG00000159231.5	CBR3	1169	protein_coding	874	-0.805921	-0.809068	0.562098	0.0369712	0.71629
ENSG00000259291.2$ZNF710-AS1$2902$antisense_RNA	ENSG00000259291.2	ZNF710-AS1	2902	antisense_RNA	109729181	-0.714	-0.714419	3.16641	0.0375501	0.726456
ENSG00000169570.9$DTWD2$4617$protein_coding	ENSG00000169570.9	DTWD2	4617	protein_coding	285605	-0.756925	-0.757401	2.98244	0.0378642	0.731477
ENSG00000182109.7$AL365277.1$3059$antisense_RNA	ENSG00000182109.7	AL365277.1	3059	antisense_RNA	NA	-0.908032	-0.910635	1.15318	0.0383474	0.739747
ENSG00000102384.13$CENPI$4321$protein_coding	ENSG00000102384.13	CENPI	4321	protein_coding	2491	0.758302	0.759655	1.58365	0.0385238	0.742081
ENSG00000122644.12$ARL4A$3561$protein_coding	ENSG00000122644.12	ARL4A	3561	protein_coding	10124	-0.709324	-0.709669	3.40764	0.0389618	0.749441
ENSG00000155158.20$TTC39B$12208$protein_coding	ENSG00000155158.20	TTC39B	12208	protein_coding	158219	0.675579	0.675724	4.93077	0.0390347	0.749769
ENSG00000125841.12$NRSN2$2933$protein_coding	ENSG00000125841.12	NRSN2	2933	protein_coding	80023	-0.784371	-0.786353	1.21098	0.0393895	0.7555
ENSG00000279164.1$AL118508.3$1854$TEC	ENSG00000279164.1	AL118508.3	1854	TEC	NA	0.855269	0.858893	0.442835	0.039506	0.756652
ENSG00000140092.14$FBLN5$4973$protein_coding	ENSG00000140092.14	FBLN5	4973	protein_coding	10516	-0.917096	-0.919053	1.60835	0.0396119	0.757598
ENSG00000137727.12$ARHGAP20$7125$protein_coding	ENSG00000137727.12	ARHGAP20	7125	protein_coding	57569	1.03378	1.04061	-0.183269	0.0399204	0.762411
ENSG00000102010.14$BMX$2806$protein_coding	ENSG00000102010.14	BMX	2806	protein_coding	660	-0.852623	-0.856069	0.522686	0.0402744	0.768077
ENSG00000164181.13$ELOVL7$4576$protein_coding	ENSG00000164181.13	ELOVL7	4576	protein_coding	79993	0.901457	0.903567	1.45228	0.0407287	0.77564
ENSG00000143228.12$NUF2$3362$protein_coding	ENSG00000143228.12	NUF2	3362	protein_coding	83540	0.88539	0.888207	0.969987	0.0409499	0.778745
ENSG00000112039.3$FANCE$2554$protein_coding	ENSG00000112039.3	FANCE	2554	protein_coding	2178	0.75275	0.75313	3.49675	0.0412346	0.783048
ENSG00000120885.21$CLU$6616$protein_coding	ENSG00000120885.21	CLU	6616	protein_coding	1191	0.806652	0.807	3.92776	0.0413818	0.784733
ENSG00000113356.11$POLR3G$4019$protein_coding	ENSG00000113356.11	POLR3G	4019	protein_coding	10622	0.784475	0.786047	1.47604	0.0415574	0.786397
ENSG00000176973.7$FAM89B$1458$protein_coding	ENSG00000176973.7	FAM89B	1458	protein_coding	23625	-0.804903	-0.805681	2.45503	0.0415869	0.786397
ENSG00000152767.16$FARP1$36228$protein_coding	ENSG00000152767.16	FARP1	36228	protein_coding	10160	-0.875518	-0.876514	2.1888	0.0417265	0.787926
ENSG00000154146.12$NRGN$1309$protein_coding	ENSG00000154146.12	NRGN	1309	protein_coding	4900	0.817652	0.821009	0.531361	0.0419164	0.790398
ENSG00000172824.14$CES4A$4340$protein_coding	ENSG00000172824.14	CES4A	4340	protein_coding	283848	-0.773042	-0.774481	1.49539	0.0421457	0.793605
ENSG00000248964.6$AC131254.1$2074$lincRNA	ENSG00000248964.6	AC131254.1	2074	lincRNA	NA	-0.846258	-0.852798	-0.295671	0.0426142	0.801302
ENSG00000233695.2$GAS6-AS1$7169$antisense_RNA	ENSG00000233695.2	GAS6-AS1	7169	antisense_RNA	650669	-0.842184	-0.846151	0.286624	0.0428343	0.804313
ENSG00000167676.4$PLIN4$6502$protein_coding	ENSG00000167676.4	PLIN4	6502	protein_coding	729359	-1.22063	-1.22327	1.85699	0.0430128	0.806409
ENSG00000171611.9$PTCRA$1168$protein_coding	ENSG00000171611.9	PTCRA	1168	protein_coding	171558	-0.89134	-0.896838	-0.116694	0.0430662	0.806409
ENSG00000173391.8$OLR1$3057$protein_coding	ENSG00000173391.8	OLR1	3057	protein_coding	4973	0.730245	0.730259	8.36699	0.0431346	0.806564
ENSG00000092470.11$WDR76$4078$protein_coding	ENSG00000092470.11	WDR76	4078	protein_coding	79968	0.708725	0.709175	3.02879	0.0434832	0.811949
ENSG00000224995.1$LINC01526$520$lincRNA	ENSG00000224995.1	LINC01526	520	lincRNA	101928770	0.857598	0.861545	0.315167	0.0442635	0.825371
ENSG00000070214.15$SLC44A1$12172$protein_coding	ENSG00000070214.15	SLC44A1	12172	protein_coding	23446	-0.662004	-0.662022	7.50149	0.0445464	0.829491
ENSG00000138160.5$KIF11$4860$protein_coding	ENSG00000138160.5	KIF11	4860	protein_coding	3832	0.751354	0.751716	3.48298	0.0449667	0.835431
ENSG00000255422.1$AP002954.1$425$antisense_RNA	ENSG00000255422.1	AP002954.1	425	antisense_RNA	NA	0.810125	0.812254	1.21131	0.04499	0.835431
ENSG00000274020.2$LINC01138$7495$processed_transcript	ENSG00000274020.2	LINC01138	7495	processed_transcript	388685	0.801834	0.804303	0.874815	0.0454955	0.843649
ENSG00000149646.12$CNBD2$5005$protein_coding	ENSG00000149646.12	CNBD2	5005	protein_coding	140894	-0.784585	-0.787465	0.543705	0.045728	0.84679
ENSG00000113368.11$LMNB1$3633$protein_coding	ENSG00000113368.11	LMNB1	3633	protein_coding	4001	0.681032	0.681399	3.29306	0.0461109	0.852314
ENSG00000088387.18$DOCK9$14816$protein_coding	ENSG00000088387.18	DOCK9	14816	protein_coding	23348	-0.823198	-0.827128	0.203749	0.0461535	0.852314
ENSG00000233461.5$AL445524.1$1021$antisense_RNA	ENSG00000233461.5	AL445524.1	1021	antisense_RNA	NA	0.784645	0.787346	0.656146	0.046319	0.854194
ENSG00000153823.18$PID1$3364$protein_coding	ENSG00000153823.18	PID1	3364	protein_coding	55022	0.857088	0.861949	0.237768	0.0464546	0.855517
[truncated: 12,679 more rows]

## Sheet: DGE  DC CTRL vs RAD21
GeneID	ENSEMBL	SYMBOL	Length	GeneType	ENTREZID	logFC	unshrunk.logFC	logCPM	PValue	FDR
[truncated: 14,432 more rows]

## Sheet: DGE  DC CTRL vs CTCF
GeneID	ENSEMBL	SYMBOL	Length	GeneType	ENTREZID	logFC	unshrunk.logFC	logCPM	PValue	FDR
[truncated: 15,248 more rows]

[truncated: 24 more sheets: ATAC peaks MAC_RAD21, ATAC peaks MAC_CTCF, ATAC peaks DC_RAD21, ATAC peaks DC_CTCF, ATAC diffpeaks MAC CTRLvsRAD21, ATAC diffpeaks MAC CTRLvsCTCF, ATAC diffpeaks DC CTRLvsRAD21, ATAC diffpeaks DC CTRLvsCTCF, H3K27ac peaks MAC_RAD21, H3K27ac peaks MAC_CTCF, H3K27ac peaks DC_RAD21, H3K27ac peaks DC_CTCF, H3K27ac diffpks MAC CTRLvsRAD21, H3K27ac diffpks MAC CTRLvsCTCF, H3K27ac diffpks DC CTRLvsRAD21, H3K27ac diffpks DC CTRLvsCTCF, SE regions MAC_RAD21, SE regions MAC_CTCF, SE regions DC_RAD21, SE regions DC_CTCF …]
