# Supplementary material for: Postmitotic differentiation of human monocytes requires cohesin-structured chromatin
Source: Nat Commun. 2022 Jul 25;13:4301. doi: 10.1038/s41467-022-31892-2 (PMC9314343; doi:10.1038/s41467-022-31892-2)
Supplement: Supplementary file 7 — Supplementary Data File 4 [file 41467_2022_31892_MOESM7_ESM.xlsx]

## Sheet: Content
Sheet	Content
TADs MAC_RAD21	Positions of TADs for indicated cell type/condition, with distances to nearest CTCF and RAD21 peaks annotated (1:downstream anchor; 2:upstream anchor)
TADs MAC_CTCF	Positions of TADs for indicated cell type/condition, with distances to nearest CTCF and RAD21 peaks annotated (1:downstream anchor; 2:upstream anchor)
TADs DC_RAD21	Positions of TADs for indicated cell type/condition, with distances to nearest CTCF and RAD21 peaks annotated (1:downstream anchor; 2:upstream anchor)
TADs DC_CTCF	Positions of TADs for indicated cell type/condition, with distances to nearest CTCF and RAD21 peaks annotated (1:downstream anchor; 2:upstream anchor)
diffTADs MAC CTRL vs RAD21	Results from differential TAD analysis (HOMER output) for the indicated comparison
diffTADs MAC CTRL vs CTCF	Results from differential TAD analysis (HOMER output) for the indicated comparison
diffTADs DC CTRL vs RAD21	Results from differential TAD analysis (HOMER output) for the indicated comparison
diffTADs DC CTRL vs CTCF	Results from differential TAD analysis (HOMER output) for the indicated comparison
Loops MAC_RAD21	Positions of LOOPs (in 2bed format) for indicated cell type/condition, with distances to nearest CTCF and RAD21 peaks annotated (1:downstream anchor; 2:upstream anchor)
Loops MAC_CTCF	Positions of LOOPs (in 2bed format) for indicated cell type/condition, with distances to nearest CTCF and RAD21 peaks annotated (1:downstream anchor; 2:upstream anchor)
Loops DC_RAD21	Positions of LOOPs (in 2bed format) for indicated cell type/condition, with distances to nearest CTCF and RAD21 peaks annotated (1:downstream anchor; 2:upstream anchor)
Loops DC_CTCF	Positions of LOOPs (in 2bed format) for indicated cell type/condition, with distances to nearest CTCF and RAD21 peaks annotated (1:downstream anchor; 2:upstream anchor)
diffLOOPs MAC CTRL vs RAD21	Results from differential LOOP analysis (DeSeq2,normalization to total interactions) for the indicated comparison
diffLOOPs MAC CTRL vs CTCF	Results from differential LOOP analysis (DeSeq2,normalization to total interactions) for the indicated comparison
diffLOOPs DC CTRL vs RAD21	Results from differential LOOP analysis (DeSeq2,normalization to total interactions) for the indicated comparison
diffLOOPs DC CTRL vs CTCF	Results from differential LOOP analysis (DeSeq2,normalization to total interactions) for the indicated comparison
RAD21 MAC_RAD21	RAD21 ChIP peak positions for indicated cell type/condition
RAD21 MAC_CTCF	RAD21 ChIP peak positions for indicated cell type/condition
RAD21 DC_RAD21	RAD21 ChIP peak positions for indicated cell type/condition
RAD21 DC_CTCF	RAD21 ChIP peak positions for indicated cell type/condition
diffRAD21 MAC CTRL vs RAD21	Results from differential expression analysis (HOMER,normalization to total tags) for the indicated comparison
diffRAD21 MAC CTRL vs CTCF	Results from differential expression analysis (HOMER,normalization to total tags) for the indicated comparison
diffRAD21 DC CTRL vs RAD21	Results from differential expression analysis (HOMER,normalization to total tags) for the indicated comparison
diffRAD21 DC CTRL vs CTCF	Results from differential expression analysis (HOMER,normalization to total tags) for the indicated comparison
CTCF MAC_RAD21	CTCF ChIP peak positions for indicated cell type/condition
CTCF MAC_CTCF	CTCF ChIP peak positions for indicated cell type/condition
CTCF DC_RAD21	CTCF ChIP peak positions for indicated cell type/condition
CTCF DC_CTCF	CTCF ChIP peak positions for indicated cell type/condition
diffCTCF MAC CTRL vs RAD21	Results from differential expression analysis (HOMER,normalization to total tags) for the indicated comparison
diffCTCF MAC CTRL vs CTCF	Results from differential expression analysis (HOMER,normalization to total tags) for the indicated comparison
diffCTCF DC CTRL vs RAD21	Results from differential expression analysis (HOMER,normalization to total tags) for the indicated comparison
diffCTCF DC CTRL vs CTCF	Results from differential expression analysis (HOMER,normalization to total tags) for the indicated comparison

## Sheet: TADs MAC_RAD21
TAD	DistCTCF.1	DistRAD21.1	DistCTCF.2	DistRAD21.2
chr10:100565999-100894998	-3819	-47078	39462	-16367
chr10:100910999-100964998	23460	-32369	4265	29492
chr10:100997499-101069998	347	-3010	-1942	-1881
chr10:101074999-101261998	-6944	-6883	10432	-48172
chr10:101351999-101559998	-53950	1911	10384	10357
chr10:101779999-102119998	51	60852	-7599	-46939
chr10:102641999-103496998	28001	36971	-11110	-11154
chr10:102677499-103404998	1434	1471	12047	12052
chr10:103412499-103489998	4545	4550	-4110	-4154
chr10:103699999-103886998	13071	13102	1500	1510
chr10:103880999-104240998	3877	7508	-31211	33880
chr10:104242499-104357998	32369	32378	-4277	48957
chr10:106598999-108602498	26016	26036	-57768	-57815
chr10:108599999-109839998	-55270	-55317	12633	12609
chr10:109844999-111074998	7631	7607	1302	-181259
chr10:112369999-113562498	-54939	-54954	1145	1127
chr10:113675999-114185998	3178	-112375	118122	118165
chr10:11507999-11759998	7778	7815	-1881	-1911
chr10:116789999-117182998	-1747	7133	-6866	-6893
chr10:117473999-118282498	22699	22734	-22998	-41073
chr10:11774999-13092498	7973	-16913	6740	-17518
chr10:118493999-119952498	-34204	-34232	-92885	-92913
chr10:120410999-120908998	12534	12544	34010	34022
chr10:120937499-121739998	5508	5520	-5254	-5270
chr10:123032999-123569998	10512	10544	3393	3435
chr10:123572499-123982498	891	933	12297	12312
chr10:123983999-124400998	10795	10810	2674	2656
chr10:124524999-124751998	5302	5313	-10533	-6203
chr10:125167499-125702998	-5930	-5895	165530	16621
chr10:127849999-128156998	4185	4152	-6816	-6828
chr10:130197499-131874998	-7216	-7227	109	77
chr10:13655999-13784998	4152	4170	-793	-704
chr10:15917999-16409998	-15230	-15241	135332	367572
chr10:18592499-18669998	-279604	66727	-357102	-10771
chr10:18712499-19604998	-399604	-53273	24717	183279
chr10:19610999-20291998	18715	177277	-472380	-472360
chr10:21482499-23102998	13354	13375	-34624	-34658
chr10:23306999-23708998	7964	7993	-5916	-5958
chr10:24569999-25100998	-12646	47965	12319	-19854
chr10:25687499-26319998	13492	38612	15232	15283
chr10:28637499-29332498	-9210	-9184	-27769	-27778
chr10:3177499-4814998	15525	20061	34859	34883
chr10:32951999-33009998	56924	34256	-1074	-1114
chr10:33173999-34655998	-17981	19563	-206	-233
chr10:34985999-35657998	8851	8863	-17268	-22286
chr10:43659999-44869998	11815	11852	-4969	-4997
chr10:4817499-5441998	32357	32381	260	278
chr10:52856999-52913998	27415	27454	-29583	-29544
chr10:5684999-5809998	706	-61685	63639	3574
chr10:6087499-6413998	-905	1341	3076	3078
chr10:61397999-61463998	-113530	-113600	143513	-179598
chr10:62609999-62819998	820	859	-1094	-1904
chr10:63134999-63737998	23302	23303	-17801	-17842
chr10:6413999-7724998	3074	3076	31581	-37543
chr10:67880999-68075998	-25227	3520	80570	80565
chr10:68722499-68799998	-171546	175129	155856	97631
chr10:68954999-69207498	854	33810	14908	14884
chr10:69224999-69407998	-2594	-2618	721	713
chr10:70214999-70370998	6685	6733	-6305	-6329
chr10:70544999-70767498	5055	5063	-8254	-8272
chr10:70808999-70889998	6814	6861	-9797	-9810
chr10:70901999-71209998	1492	1525	-751	-781
chr10:71297999-71900998	5469	5489	-4415	-4422
chr10:72356999-72878998	7438	7478	-3535	-3588
chr10:73874999-74087998	4835	-450	-6583	-6616
chr10:74239999-75239998	4265	4282	-3899	-3940
chr10:75242499-77142498	-6401	-6442	23427	23427
chr10:77156999-77717998	8925	8925	1746	-6415
chr10:78032499-79239998	-2855	-2910	31075	-37287
chr10:7829999-9344998	42160	-41921	-1926	-1931
chr10:784999-1147498	4185	270640	-37244	-37210
chr10:80378999-80534998	-629	-630	1015	1041
chr10:84257999-84548998	-758	6777	68	-8307
chr10:84539999-86389998	664	691	-2666	9987
chr10:86441999-86525998	-42022	-42015	59657	59613
chr10:86697499-86942498	-3541	13761	-2916	-2928
chr10:91796999-92042998	-102603	-38196	44938	44957
chr10:93071999-93302998	8464	8472	-13767	-13789
chr10:93368999-93494998	7583	7590	-12250	-12273
chr10:9353999-10358998	-10928	-10933	677649	318653
chr10:94271999-94629998	8277	48436	211	-84236
chr10:94637999-95126998	-7791	-92238	6100	119716
chr10:95174999-95634998	8756	71714	-33659	-33705
chr10:95687999-95849998	6166	6202	-7870	-7937
chr10:96083999-96137998	-66627	-40490	91726	91751
chr10:96364999-97241998	5728	5789	-7395	-7433
chr10:97754999-98126998	4585	4630	43701	-85375
chr10:98129999-98459998	40699	-88377	7610	7647
chr10:98462999-99359998	4608	4645	32630	32665
chr11:10309999-10747498	-2022	-2072	-11498	3754
chr11:104516999-105890998	92379	92399	-28010	-28045
chr11:106112999-107276998	-24974	-250047	-239255	180903
chr11:10754999-11034998	4171	-3748	2031	-6729
chr11:108012499-108374998	-3684	-3168	-151978	-151938
chr11:109934999-110495998	4370	4366	-32658	-32652
chr11:11029999-11789998	-1740	-1731	-76	-2075
chr11:111557499-111852498	7815	7851	-631	-681
chr11:112287499-113304998	2648	2703	874	922
chr11:113885999-114284998	10493	10489	-23777	-22138
chr11:115322999-116285998	1751	1788	-9246	-9254
chr11:116726999-117233998	5900	-35143	-1479	-1492
chr11:117413999-117799998	12372	12402	7662	7693
chr11:117804999-118064998	2660	2691	-11414	-11444
chr11:118184999-118361998	-13207	-13220	-8674	-8676
chr11:11824999-11967498	16756	-25985	-480	76885
chr11:119209999-119312998	-4041	-3941	8771	10706
chr11:119389999-120154998	-8321	-15680	14308	17436
chr11:1199999-1582498	3153	3170	-7669	-7680
chr11:120338999-120502498	-3996	-3966	8753	8761
chr11:12038999-12287998	5416	5383	776	841
chr11:121279999-121654998	-30640	12611	1143	1188
chr11:121649999-122519998	6141	6186	-14040	-14086
chr11:122574999-122864998	5640	5683	-1100	-1083
chr11:12311999-12914998	19459	19496	-321	-20769
chr11:124055999-124607998	13527	15553	-21544	36508
chr11:124619999-124874998	24511	24506	1426	-37816
chr11:124949999-125150998	12168	3983	-9078	-9093
chr11:128015999-128967498	15732	15751	-10851	-10859
chr11:131729999-132170998	18348	18372	-12686	-12703
chr11:13757999-14264998	14618	14657	-15443	-15482
chr11:14438999-14915998	16234	16195	-8076	-8098
chr11:15244999-16722498	-36211	-36209	63183	63221
chr11:16732499-17074998	53181	53219	-11413	-11411
chr11:19556999-19748998	858	887	-6088	-6133
chr11:20622499-22346998	-12183	-12226	-12752	-42468
chr11:2423999-2532498	-3106	-3140	450	480
chr11:28002499-28354998	-296457	-495632	343098	-848130
chr11:30299999-30962998	46272	46314	-44928	-44967
chr11:32042499-32180998	9822	9800	-4607	-4626
chr11:33152999-33359998	13453	13485	2537	-30086
chr11:33377999-33697498	-15465	-48088	45206	-9425
chr11:33851999-33989998	6002	6042	-1802	-1841
chr11:34914999-35404998	11259	11297	-299	-333
chr11:36281999-36509998	10467	10483	366	-17110
chr11:3653999-4114998	-44154	-44152	-42140	-42139
chr11:4178999-4550998	3263	3312	814	-11201
chr11:43302499-43497498	9379	-19389	70078	-214387
chr11:44927999-45110998	-744	-707	-192	-174
chr11:45847499-47847498	-4211	-75395	6074	6051
chr11:47849999-48172498	3572	3549	503	-62410
chr11:48179999-48809998	-6999	-69912	-502050	-699910
chr11:5462499-5900998	13891	13899	-9630	-9623
chr11:57097499-57277498	19237	19257	529	-27606
chr11:57314999-57833998	30827	10083	-33129	-33171
chr11:57836999-58490998	-36131	-36173	33773	33783
chr11:59164999-59291998	-6356	-6352	-7280	-7304
chr11:59562499-59669998	-12072	-25093	10766	10747
chr11:59814999-60767498	8172	8212	-4496	8067
chr11:5996999-6368998	-4190	-4179	-5731	-5762
chr11:61249999-61442998	4622	-62285	3351	3375
chr11:61784999-62124998	-8368	12389	-16807	-16830
chr11:62894999-64172998	11124	11150	-19741	-19770
chr11:6371999-6769998	7428	7462	-12416	-12457
chr11:64355999-64742998	-731	-736	44	-19376
chr11:64841999-64898998	2453	5307	-4551	-4580
chr11:68459999-68617498	-12582	-12619	-33327	-170117
chr11:69094999-69677998	-6126	-6145	-7577	-7600
chr11:74246999-74579998	8950	8989	-9277	-9312
chr11:7430999-7697998	11796	11775	-3127	-3142
chr11:75014999-75257998	8053	8111	-9165	-9155
chr11:75137499-75207498	3212	3238	-2378	-2410
chr11:75263999-75395998	-15167	-15157	-7103	-11351
chr11:75431999-75539998	13503	13526	-2424	-7438
chr11:75794999-76152498	8430	8445	-157	-155
chr11:76154999-76332498	-2659	-2657	-13511	-13548
chr11:77039999-77630998	-387	7128	-11198	-11232
chr11:77989999-78584998	10327	56350	1647	1627
chr11:78608999-79511998	-22355	-22375	-18266	-18243
chr11:8171999-8592498	20740	20768	11663	-25720
chr11:82850999-83297998	13386	16715	-4861	-47818
chr11:84737999-85579998	-23555	-179718	15495	15497
chr11:85946999-86297998	-5460	-5451	-6024	-6007
chr11:8606999-8962498	-2839	-40222	-2744	-2766
chr11:93536999-93659998	6441	6427	-7757	-7760
chr11:93662499-93819998	-10259	-10262	-35155	-35749
chr11:93829999-94417498	-45157	-45751	87373	87360
chr11:95777499-96401998	-13013	-13036	-8061	-8061
chr11:9604999-9757498	8361	8330	773	787
chr11:9761999-10307998	-3729	-3715	-20	-70
chr12:101261999-102829998	61865	152746	-12981	-12991
chr12:102863999-103571998	19386	19412	3454	-23199
chr12:104138999-105242998	-29615	-29725	-7127	-135351
chr12:105109999-105229998	-56738	-2353	5873	-122351
chr12:105413999-106222498	6832	6856	1794	1778
chr12:106220999-107108998	3292	3276	-4088	-15189
chr12:107109999-107647498	-5090	-16191	23714	28961
chr12:107684999-107762998	-8550	789	-1811	-1765
chr12:107919999-108509998	-1615	-1577	2150	2110
chr12:108512499-109104998	-352	-392	7087	-11449
chr12:109892999-110897998	7184	-12470	-3449	-3424
chr12:110906999-111314998	-12451	-12426	-1061	-1071
chr12:111459999-112517498	-8137	-8169	-98299	-129991
chr12:113183999-113438998	-9415	1016	713	-13518
chr12:113977499-115929998	3197	3215	-12614	-12637
chr12:11549999-12044998	4122	4173	-11460	-11494
chr12:115937999-116720998	-20616	-20639	-11887	-11917
chr12:117209999-117857498	2757	2786	362	-7354
chr12:118424999-119649998	-19877	-19850	-585	17820
chr12:119652499-120080998	-3087	15318	6088	6044
chr12:120082499-121898998	4586	4542	-9857	-9907
chr12:122042999-122201998	-11228	11518	-10920	-10960
chr12:122636999-122754998	987	1010	-2294	-2207
chr12:122854999-122964998	5400	5423	-12506	-12520
chr12:122990999-123146998	-38508	-38522	4109	91258
chr12:123266999-123638998	4225	4237	-20317	-5269
chr12:12353999-12740998	-3519	3151	-3731	-3739
chr12:124562499-124772998	6162	6203	-986	-1003
chr12:12806999-13257498	6261	-18008	-1606	-23266
chr12:128207999-130001998	51669	-138417	12146	12152
chr12:131692499-132144998	-83295	138004	9034	9057
chr12:13262999-14174998	-7108	-28768	-7791	-7769
chr12:15272999-15521998	3294	3294	804	772
chr12:15524999-15887998	-2198	-2230	11486	11481
chr12:17759999-17852498	-117750	380210	139754	287712
chr12:18109999-19706998	30172	30210	32407	32414
chr12:19730999-20652498	8405	8412	-6085	517559
chr12:21429999-21524998	-133019	250555	88992	155557
chr12:22460999-22532998	-923	-17401	-3551	-3537
chr12:22549999-22627498	-20553	-5729	4559	4536
chr12:22802499-24803998	53773	53811	-24924	-24908
chr12:24833999-24896998	2587	2554	-60411	-60444
chr12:24977999-25142998	13659	13682	-12094	-12125
chr12:25238999-25394998	2375	2407	-7349	-7404
chr12:25424999-26072998	11516	11538	24261	24261
chr12:26078999-26697498	18259	18259	4325	4281
chr12:29502499-30821998	17287	17316	1301	-14378
chr12:3874999-4286998	10676	10706	-9864	-9896
chr12:40129999-40232998	-22294	22998	-80027	-80000
chr12:41259999-42035998	4450	4488	-11598	-11622
chr12:43752499-43809998	6385	130239	-4124	72741
chr12:44034999-44929998	-19480	-19465	1215	1185
chr12:45116999-45992998	13982	13990	-2242	-2221
chr12:45994999-47027998	-4244	-4223	4790	4767
chr12:47645999-48719998	5791	5841	33631	-3045
chr12:47704999-47849998	638	10499	-12194	-11237
chr12:48731999-48812498	21629	-15047	2289	-16507
chr12:49280999-49352998	7504	7531	4284	5835
chr12:49361999-49532998	-3165	-3167	16215	-18705
chr12:49637499-49715998	-408	-382	-8292	-8289
chr12:49961999-50072998	5128	5201	-2300	-2335
chr12:50078999-50177998	-3657	-3625	-2356	-2390
chr12:50396999-51399998	107867	107912	21482	21443
chr12:52122499-53002498	-470	-490	-21444	3745
chr12:53003999-53681998	-22946	2243	-5782	-5789
chr12:53922499-54059998	83616	83654	-27276	-53844
chr12:54206999-54574998	977	956	4880	21654
chr12:54986999-55077498	6425	6440	-4237	-4269
chr12:57059999-57245998	1192	9634	-2142	-2171
chr12:57749999-57939998	6933	2500	-34479	-34527
chr12:57952499-59352498	30809	-47029	50962	51007
chr12:59357999-59852998	45460	45505	-17836	-17794
chr12:5966999-6302998	-941	-928	-17794	-17839
chr12:64399999-64802998	-7570	4319	-581	-6610
chr12:66109999-66410998	-2411	-2455	-1521	-1541
chr12:67256999-68054998	-95478	12156	-14378	-14363
chr12:68321999-68612498	-4751	-4748	195666	74353
chr12:69248999-69605998	5142	5141	33631	33595
chr12:69867499-70736998	12040	12082	-3438	-6824
chr12:71594999-71937498	41814	68929	1444	-190368
chr12:7211999-7649998	7831	7867	-4409	-11182
chr12:72371999-73132498	-25440	-25453	-785938	-561675
chr12:77079999-77917498	-30049	-68890	8336	82759
chr12:77924999-79454998	834	75257	-80911	-80899
chr12:79757499-79949998	-19169	177702	-62899	-14796
chr12:81614999-82331998	12773	29711	-4883	-4919
chr12:82511999-84512498	5216	15382	-9129	-9156
chr12:85238999-85976998	71695	229849	-53072	-56506
chr12:88019999-88202998	-24224	91268	190616	-91730
chr12:89012999-89467498	4331	4391	3422	3428
chr12:91352499-92669998	3106	3061	-19853	-19867
chr12:92771999-93440998	13321	13309	-21396	1029
chr12:94118999-94538998	15376	15422	-6021	-6020
chr12:94122499-94467498	11876	11922	65479	65480
chr12:94985999-95546998	87710	17749	-12434	-12449
chr12:95112499-95229998	4767	4813	-12416	-12429
chr12:95909999-96536998	8682	8706	-20101	-20128
chr12:96554999-98392498	23717	23760	5204	5189
chr12:98384999-98744998	-11830	12687	-1431	-90910
chr12:98975999-99979998	22915	22836	148702	254913
chr13:102566999-102899998	-10835	13775	3831	16177
chr13:107234999-108139998	-23807	-23827	15693	78314
chr13:108154999-108909998	691	63312	5320	5327
chr13:108911999-110132998	3318	3325	-16789	-16808
chr13:110459999-110537998	-3917	-3924	55670	55649
chr13:19614999-21612498	-50009	4067	25915	-8261
chr13:21619999-22292998	18413	-15763	-14486	-14491
chr13:25226999-25367998	6129	-229456	7939	206661
chr13:25379999-26963998	-4063	194659	21462	-16924
chr13:26978999-27365998	6460	6497	-3834	-3821
chr13:28313999-28805998	10387	10410	-611	-9178
chr13:28823999-29462498	-4047	-27180	10054	10015
chr13:29465999-31202998	6552	6513	-3086	-2633
chr13:31790999-32588998	6391	34338	-2651	-2618
chr13:36274999-37076998	381	8052	-2103	-76232
chr13:37103999-38992498	-29105	-103234	24476	58845
chr13:40055999-40688998	13389	13403	-5803	-5841
chr13:41129999-41197498	-54730	-54760	24922	-2955
chr13:42329999-43880998	-219234	-58012	-6299	-6328
chr13:43898999-44450998	-4373	6644	-12801	-12839
chr13:45536999-45944998	-25229	-25235	-137301	-137275
chr13:45954999-46162498	-147303	-147277	-1850	-1849
chr13:46211999-46292498	-27408	-51351	-3290	3205
chr13:46799999-47997498	31772	31804	40579	40565
chr13:46805999-47924998	25772	25804	113079	113065
chr13:48092999-48782998	2229	2184	-13709	461
chr13:49937499-51089998	-1129	39363	-19738	-19782
chr13:57584999-59327498	40045	40082	-8986	350872
chr13:59307499-60579998	11012	370870	-130907	-148710
chr13:71229999-71974998	-268955	-268925	-95550	-95561
chr13:71234999-71903998	-273955	-273925	-24550	-24561
chr13:72722999-72791998	-79391	-26215	17103	-95213
chr13:73724999-75287998	-16420	-16437	-29607	-68106
chr13:75296999-76991998	-38609	-77108	10788	-11728
chr13:76994999-77297998	7786	-14730	28671	29168
chr13:77768999-78128998	10618	10654	-7310	-7345
chr13:79646999-81042498	32433	32475	-24729	-24762
chr13:84881999-85842498	14336	14342	-14220	-35772
chr13:92192999-94154998	-5426	-5386	207599	207562
chr13:95183999-95411998	5538	5552	-7513	-7548
chr13:96072499-96962998	3659	-91806	-4517	55196
chr13:96974999-97478998	-16519	43194	-119325	-119361
chr13:99170999-99443998	5748	5775	-1553	-1506
chr13:99953999-100004998	-37305	-37317	-88303	-88315
chr14:100379999-100657498	-1963	-1988	-2515	-2569
chr14:103062499-103325998	13227	13243	29012	7975
chr14:103739999-104082498	-60429	68611	-4380	48602
chr14:104090999-104633998	3807	40100	6137	6131
chr14:22379999-22481998	-4505	-4480	-8820	-8860
chr14:22552499-22914998	4842	4697	-14585	14589
chr14:24709999-25164998	595	608	-13877	-13907
chr14:30551999-31418998	-29893	354915	1584	-40779
chr14:30552499-31489998	-30393	354415	20354	20347
chr14:36200999-36386998	6749	173190	-12762	-12808
chr14:36500999-36671998	52868	55957	-66878	-66887
chr14:39017999-39449998	-2424	-2448	-16986	41275
chr14:41999999-44009998	110310	110349	-115255	793464
chr14:44882999-45278998	-36571	-36613	-10289	-10285
chr14:49772499-49850998	-4483	80443	2045	1945
chr14:51242499-52012498	-22462	-22469	-16160	-16145
chr14:52299999-52407498	-143	-99	66313	66246
chr14:52640999-52793998	-89218	-167256	29764	29725
chr14:53321999-54389998	-15601	-15619	30702	-41861
chr14:54509999-54854998	-6334	-191	38357	-49032
chr14:55700999-56437498	6540	6544	-14718	-14727
chr14:57432499-58034998	54431	-53736	37795	73204
chr14:58193999-58437498	-27425	-85798	-41597	-9888
chr14:59117999-59453998	9334	9350	-9565	-9610
chr14:60617999-61262998	7524	7562	6744	6777
chr14:61459999-61764998	1930	1965	72803	-34085
chr14:62174999-63342498	-11827	-11779	46494	46541
chr14:63347999-64325998	40992	41039	18321	18362
chr14:64334999-64985998	9319	9360	767	787
chr14:65108999-66092998	55307	55314	-22080	-22097
chr14:66332499-67232998	27129	27145	53069	194338
chr14:67359999-67814998	137	67336	22214	22245
chr14:67745999-67811998	-41330	-41360	25214	25245
chr14:67819999-68847498	17212	17243	-3365	-3378
chr14:68849999-69134998	-5867	-5880	-5568	-5484
chr14:69596999-69732498	6746	6781	-5349	-5387
chr14:69806999-70079998	11850	11904	-5848	-5901
chr14:71123999-71762998	15189	15210	-9732	-9769
chr14:72503999-72950998	10219	10236	-2281	-2275
chr14:74852999-75117498	8073	8112	15079	9452
chr14:76043999-76362498	6979	7009	-9530	-9567
chr14:76867499-77094998	5459	5513	-126	-159
chr14:77814999-78629998	47374	47404	-31794	-31792
chr14:78920999-80924998	-18804	13143	29932	29941
chr14:80929999-81539998	24930	24939	26074	26105
chr14:81547499-83333998	18572	18603	-33328	-33305
chr14:85529999-85622498	6612	-1292	-10434	-85906
chr14:86084999-86936998	-27763	-27761	-33295	-33291
chr14:86934999-87914998	-31297	-31293	-18389	-18443
chr14:87926999-88569998	18161	18195	-34567	-77616
chr14:89024999-89924998	2439	2480	-9527	-9565
chr14:89957999-90248998	15411	15416	-13451	-13496
chr14:90248999-90782998	-13453	-13498	-22108	-24437
chr14:90249999-90832498	-14453	-14498	-15972	-16046
chr14:91316999-91427998	6756	6786	-588	-595
chr14:92169999-92384998	-34507	-34496	-2158	71871
chr14:92687999-92792998	-941	-909	-8983	1184
chr14:92797499-92844998	-13485	-3318	-60983	-50816
chr14:92847499-93189998	-63485	-53318	-11770	-11826
chr14:93192499-93329998	-14272	-14328	3262	3225
chr14:93932999-94017498	3454	6826	-11971	-15558
chr14:95427499-95549998	15218	4867	11100	11116
chr14:96275999-96581998	-285	-312	-14547	-79614
chr14:96502499-96574998	64951	-116	-7547	-72614
chr14:97317499-99332998	-378425	-575923	-12780	-60712
chr14:99953999-101690998	-6938	28658	16455	16510
chr15:25314999-25451998	123390	123433	-13608	-13565
chr15:27097499-28082498	-37685	-232621	3802	-1217619
chr15:34849999-34969998	70434	70394	-107	-49604
chr15:35765999-37745998	-14209	-246254	134764	134713
chr15:37982499-38422498	13378	13422	-7924	-7954
chr15:40031999-40439998	13284	13296	-17888	-17919
chr15:41978999-42155998	-6147	10708	-18110	-21937
chr15:42167499-43328998	-29612	-33439	-43258	-43286
chr15:45716999-47165998	-1283	-102609	30170	30192
chr15:47172499-48299998	23668	23690	-14041	-14100
chr15:48797499-50349998	3754	3712	9048	-33761
chr15:50424999-51007498	-65954	-108763	-98894	-98908
chr15:51082499-51414998	50567	80560	-11549	-11526
chr15:52253999-52742998	2446	2496	-7297	-7342
chr15:52819999-53682498	-39294	-39292	-95488	125808
chr15:53939999-55175998	23109	23156	-7451	-7470
chr15:55184999-55422498	-16453	12061	12934	12938
chr15:56483999-57314998	7308	7343	-8174	-8199
chr15:58212499-59534998	597	9325	-2016	-2021
chr15:59694999-60329998	-3599	-3577	-956	-2998
chr15:60575999-61838998	9958	9995	-3324	-3333
chr15:61838999-62057998	-3326	-3335	2593	2541
chr15:62069999-63104998	1901	1856	-11204	-11243
chr15:63827999-64070998	63184	5975	-1357	-3315
chr15:64164999-64679998	-11260	-11294	1617	6342
chr15:64679999-64733998	1615	6340	-2536	-2514
chr15:64734999-64817998	-3538	-3516	-7894	-7940
chr15:64826999-64907998	8942	-16942	-2268	-2319
chr15:65314999-65426998	4003	4028	-26050	-41231
chr15:65438999-65912498	-38052	-53233	-42946	-42999
chr15:65915999-66279998	-46448	-46501	7657	76713
chr15:66287499-66554998	155	69211	12218	48799
chr15:66587999-66869998	15787	15797	-6966	-6968
chr15:66904999-67839998	-1138	41910	-3406	-3433
chr15:67841999-68225998	-5408	-5435	-15005	-15038
chr15:68546999-68885998	3656	3705	-9950	-9992
chr15:69032499-69469998	-832	26778	-3886	-1274
chr15:69467999-70823998	-1888	724	1294	-11764
chr15:71735999-72164998	-5254	-5251	-8802	-8817
chr15:73532499-73714998	28191	28191	-9989	-14585
chr15:74372499-74444998	1301	1339	-6119	-6123
chr15:76187499-77549998	3411	3467	-6476	-6505
chr15:79892999-79992498	-39325	30792	1067	1059
chr15:80402499-80982498	16558	53512	-12261	-12289
chr15:81266999-81407998	-971	-400	-7138	-7184
chr15:85862499-87587498	2753	2808	17560	85003
chr15:88895999-89045998	-1568	-1562	11684	11707
chr15:89049999-89183998	7682	7705	-6049	-6097
chr15:89354999-89427498	1872	3791	3374	3329
chr15:89738999-90099998	1220	1262	-13003	-13035
chr15:91292499-92094998	-2942	10550	2745	-12565
chr15:92786999-93035998	10315	10352	126	-5142
chr15:93034999-94129998	1124	-4144	-9903	-9922
chr15:94154999-94331998	9401	9426	-4449	-4430
chr15:96319999-96368998	7396	37041	-11976	-11957
chr15:97895999-98184998	3187	8348	-6819	-6843
chr15:98435999-99089998	6552	6589	10756	10766
chr16:10946999-12089998	7114	7140	5365	5377
chr16:12089999-13904998	5363	5375	-8056	18919
chr16:23426999-23681998	7520	7472	46044	-3353
chr16:23795999-24020998	5556	5545	-10328	-10375
chr16:24521999-25271998	-4809	-4769	4796	-13988
chr16:25271999-27143998	4794	-13990	11207	11217
chr16:25277499-27109998	-706	-19490	-166	-171
chr16:27152499-27461998	2705	2715	-4684	-4721
chr16:27461999-28097998	-4686	-4723	-27084	-27101
chr16:28100999-28217998	-30086	-30103	59867	289
chr16:48239999-48638998	-8033	-74971	-8385	-8420
chr16:48642499-49347498	-11887	-11922	3203	3158
chr16:50006999-50816998	18018	18046	-10584	-10632
chr16:52160999-53034998	30724	30748	-12369	-12412
chr16:53039999-53513998	14964	14985	-3340	-3374
chr16:53513999-55433998	-3342	-3376	31274	31297
chr16:56357499-56519998	-917	-39029	-5893	-5919
chr16:58328999-58499998	7829	7870	-4835	-12129
chr16:58511999-58629998	66	-24131	31374	31396
chr16:58759999-60242998	-25593	54464	-39251	-39269
chr16:65063999-66350998	54157	54153	-6238	-35604
chr16:6608999-8544998	34263	34255	22835	22840
chr16:66367499-66878998	-9862	39174	-5678	-5603
chr16:69134999-69299998	-10854	15347	11316	-12890
chr16:72110999-74112498	-11483	14088	-4527	-155730
chr16:75784999-77177998	4354	4376	-6056	-6069
chr16:77660999-78005998	14901	14965	-2865	-2884
chr16:78881999-79613998	43253	43314	-11649	-11689
chr16:79617499-80504998	-15151	-15191	21610	21594
chr16:80522499-80828998	4108	4092	-4011	-4007
chr16:81359999-81734998	6542	6551	3174	3172
chr16:82022999-82238998	-6537	8639	-8782	-8806
chr16:84207499-84497498	-20343	-20368	14019	-12692
chr16:84507499-84627498	4017	4043	-5155	-5192
chr16:85109999-85736998	5087	5121	-18060	-18953
chr16:8549999-9144998	17833	17838	-5793	-5769
chr16:85811999-86021998	7343	9611	-5423	-5453
chr16:86029999-86534998	-13425	-13455	-14725	-14735
chr16:87290999-87762498	7099	33932	6888	6898
chr16:87764999-87949998	4386	4396	55346	1473
chr16:88284999-88407498	98929	98893	-23569	-23605
chr16:9144999-10242498	-5795	-5771	14492	14480
chr17:13322499-15232498	15476	15499	-18602	727
chr17:2783999-3042498	2459	2481	6363	6386
chr17:28659999-28707498	-12995	-12948	10284	12382
chr17:28719999-28952998	-2218	-120	711	12804
chr17:28957499-29122498	-3791	8302	1736	1767
chr17:29392499-29559998	-22203	-2196	7946	13004
chr17:31382499-31856998	7059	7066	-14254	-14295
chr17:32349999-32449998	-30364	-7907	-5671	33689
chr17:32447499-32954998	-3173	36187	-17868	-17900
chr17:34947499-35139998	33750	50886	2389	2302
chr17:35144999-35587498	-2613	-2700	25621	25648
chr17:35588999-35726998	24119	24146	20660	20639
chr17:39979999-40294998	637	612	-4092	-4157
chr17:40298999-40359998	4180	4191	-1363	-1318
chr17:40793999-41672998	9690	9712	-5825	-5861
chr17:43217499-43322498	-45108	92440	11898	11866
chr17:43568999-43682998	7811	7844	-4910	-4935
chr17:44216999-44327498	1538	-6466	4005	-2596
chr17:4703999-4899998	6023	6089	3731	3710
chr17:47837499-47894998	3860	3885	-4882	-4906
chr17:47972499-48023998	-1639	-1688	-46	1268
chr17:48144999-49172998	8824	8845	7473	7496
chr17:49564999-49847998	3022	3034	3940	13302
chr17:49856999-50003998	4264	4300	-5587	-5605
chr17:50192999-50303998	5442	7693	-6419	-6454
chr17:50477499-51292498	1249	1305	6477	6494
chr17:55517499-55763998	-3287	-3331	6454	6420
chr17:5579999-6439998	7611	597	-3797	-3806
chr17:56795999-56972998	-15596	-8757	-11851	-11882
chr17:57842999-58010998	-9465	-9496	-11285	-11341
chr17:58697499-59019998	13665	13668	-14911	-14957
chr17:59307499-59449998	3638	3668	-9034	-9066
chr17:60083999-60686998	-46743	-46726	33931	33975
chr17:61862999-62069998	-25590	-25603	-3877	-142039
chr17:65213999-67061998	-15056	-15071	103425	-155147
chr17:67364999-67715998	9806	9828	1815	1881
chr17:68765999-69248998	-5931	-5972	-2021	-2029
chr17:69521999-70643998	1447	4202	-7290	-7255
chr17:7032499-7178998	-10356	-10348	-1413	-1439
chr17:70669999-72515998	-33292	-33257	24533	24480
chr17:72524999-74192998	15531	15478	6815	6791
chr17:7313999-7598998	10359	10417	-9514	-9529
chr17:75319999-75404998	3255	3292	7803	-643
chr17:76107499-76287498	14080	14119	-7809	-7854
chr17:76459999-76509998	683	722	-3450	-3475
chr17:77078999-77255998	7687	7688	-8758	-8798
chr17:78080999-79087498	4149	4188	261	288
chr17:7814999-8060998	7879	7913	-612	-598
chr17:79094999-79692498	-7241	-7214	16298	49616
chr17:79777499-79852498	12538	12555	-7523	-62443
chr17:8117499-8249998	1429	21303	50851	-778
chr17:8377499-9020998	-703	6027	-22810	-22813
chr17:9959999-10232998	5797	5820	-5945	-5970
chr18:22787999-23426998	11189	11235	-14989	-15047
chr18:23439999-23597998	-27991	-28049	-10927	-10945
chr18:24503999-25979998	10543	-14938	-58243	-83640
chr18:2559999-4092498	-12303	-12344	14100	-23762
chr18:26002499-26087998	-80745	-106142	-166243	-191640
chr18:30947499-31490998	24083	608595	65061	65097
chr18:31823999-31939998	-4173	-4208	17157	17113
chr18:32153999-32558998	4215	4240	-6355	-6375
chr18:35234999-35348998	-3865	-3820	6270	37683
chr18:35747499-35957998	9197	9237	-7407	-7471
chr18:35967499-36192498	-16909	-16973	92391	92359
chr18:37229999-37574998	92634	156050	4114	-188948
chr18:37749999-37799998	28698	28730	-21300	-21268
chr18:4117499-5032498	-10902	-48764	-8976	25411
chr18:41914999-42110998	-8126	-8147	3530	3558
chr18:42119999-43547498	-5472	-5444	23770	23793
chr18:43553999-45545998	17268	17291	75141	75161
chr18:43557499-45459998	13768	13791	-75393	-75421
chr18:45650999-46104998	14268	14323	-31044	-31091
chr18:47762499-48029998	-5903	-5936	1163	-7182
chr18:48665999-49499998	-1554	9433	10823	-7466
chr18:50798999-51092498	21063	21098	17984	18028
chr18:54221999-54275998	48498	1361	-5500	-5512
chr18:55217499-56594998	17297	17329	-18717	-18755
chr18:58517999-58769998	11939	11936	-1429	-1375
chr18:5869999-6534998	-1625	-1578	8495	-12987
chr18:58772499-59075998	-3931	-3877	-5363	-5385
chr18:59828999-59994998	-5174	8723	1557	-6670
chr18:61541999-62139998	9689	9702	-8485	-8509
chr18:63127499-63327498	3796	3829	-4258	-4299
chr18:63444999-64004998	-5570	-5592	-10025	-10006
chr18:67172999-68660998	27442	27438	-427	74945
chr18:6902499-8594998	-16085	-16092	14329	59717
chr18:70184999-70460998	10993	11042	-6067	-6133
chr18:74141999-74600998	-24830	5823	22629	22646
chr18:74602499-76354998	21127	21144	-5714	-5751
chr18:76343999-76739998	5284	5247	-30024	-30042
chr18:76987499-77232498	-4011	13152	-20470	-20483
chr18:77846999-79057498	53251	53291	-178280	11721
chr18:864999-2559998	-38	-5	-12301	-12342
chr18:9965999-10529998	5507	5532	-9712	-9733
chr19:10094999-10253998	4169	18157	-3700	-3732
chr19:10132499-10189998	-12520	-12547	29802	60268
chr19:10254999-10397998	4171	4202	6308	6322
chr19:10571999-10706998	527	9169	-7049	-7080
chr19:10709999-10869998	7518	7525	1440	1426
chr19:11234999-11489998	8436	8432	6515	6533
chr19:11489999-11600998	6513	6531	-13165	-3699
chr19:12964999-13097998	506	508	3475	-4056
chr19:13099999-13154998	1473	-6058	-4563	-4584
chr19:13277499-13724998	-181	-115	-3546	60117
chr19:14569999-14690998	2165	4371	-4358	-4397
chr19:15089999-15567498	2038	2071	-10930	-10947
chr19:15579999-16039998	4835	4864	1703	1726
chr19:16238999-16391998	8765	8795	-5150	-8569
chr19:16673999-17060998	-13701	40901	6618	6630
chr19:17330999-17864998	15361	15391	-5373	-5367
chr19:17874999-17924998	-15375	-15369	7702	7674
chr19:17939999-17999998	-1583	-1548	-2968	-2985
chr19:18002999-18062998	4144	4182	-4416	612
chr19:18272999-18419998	6567	6574	-481	-536
chr19:18434999-19001998	-15483	-15538	-6054	-6070
chr19:1850999-2639998	-2141	-2289	-2815	-2842
chr19:19358999-19499998	2257	8045	-9439	-9435
chr19:19517999-19664998	14360	14414	-20998	-1131
chr19:2951999-3212498	-819	-813	-1609	-1645
chr19:29567999-30065998	-39496	38188	-19351	-192329
chr19:29602499-29719998	8261	3688	-3262	-3309
chr19:29804999-29854998	-33074	-44731	3182	18671
chr19:29937499-30052498	-63797	-63831	-5851	-178829
chr19:30659999-32240998	6491	6532	-16196	-16224
chr19:3319999-3491998	4575	7166	-6795	-6810
chr19:33229999-33412498	5413	5450	3900	-5504
chr19:33770999-34151998	736	725	-6055	-6069
chr19:34166999-34484998	-21057	5399	16707	16728
chr19:34964999-36219998	8346	8357	-49082	-49128
chr19:37883999-38948998	14867	14883	3785	13339
chr19:3827999-3950998	-5927	-5939	35342	35350
chr19:41438999-41577498	1065	-7357	-6686	-6703
chr19:42074999-42437498	6757	33700	1105	-3673
chr19:43424999-43820998	8026	8081	-11022	-11023
chr19:43823999-44504998	-14024	-14025	47451	66071
chr19:44507499-45401998	44949	63569	456	25800
chr19:45419999-45500998	7751	7798	5535	5689
chr19:45524999-45582498	-1170	-1160	-12428	-58658
chr19:4559999-4637998	-1470	-1453	-1579	-1601
chr19:46019999-46274998	-3004	9060	5967	5960
chr19:46394999-46512498	724	768	1143	1126
chr19:46751999-46847998	-1714	-3252	-7306	-7327
chr19:46862499-46994998	-6215	-6214	-3661	-3680
chr19:47288999-47396998	-4526	-4527	-5387	-5395
chr19:47429999-47742498	-2527	-2592	1293	1261
chr19:48635999-48998998	10666	10675	-822	-27868
chr19:49463999-49582498	10168	6445	-12160	-12138
chr19:51107499-51832498	-9986	51464	-1975	-2012
chr19:5182499-5552998	-11887	-134023	-4988	25389
chr19:53783999-55679998	9171	9152	-8258	23894
chr19:55714999-56059998	-11115	-11108	6584	6615
chr19:5573999-5687998	4400	4387	-739	-65071
chr19:5574999-5722498	3400	3387	-1791	81691
chr19:56059999-56362498	6582	6613	-11844	-11868
chr19:6042499-6129998	5649	6505	-4267	-4304
chr19:9127499-9837498	9144	12863	-2256	-41168
chr1:100889999-101306998	-21449	-21468	2408	2475
chr1:10374999-10429998	2585	2597	371	-1774
chr1:10507499-10967498	92	138	-6313	44901
chr1:10637999-10961998	-107554	-126854	-813	50401
chr1:109219999-109424998	-18714	-26162	-25450	-25457
chr1:109769999-109988998	3854	3841	-4395	-4428
chr1:11003999-11282998	33773	8399	37348	-245199
chr1:110198999-110318998	-1911	-1878	-6207	-6242
chr1:110612499-110784998	3451	3423	-1484	-1520
chr1:111128999-111200998	68703	87080	-3295	15082
chr1:111227499-111437498	-4445	-4475	4277	11833
chr1:111449999-111773998	-8225	-669	-4261	-4276
chr1:111777499-112364998	-7763	-7778	4872	4845
chr1:112382999-112714998	7992	8023	1438	1470
chr1:11287499-11644998	32846	-249701	874	-2421
chr1:113141999-113660998	-69223	-69095	17081	17098
chr1:113972999-114293998	4077	5950	-10990	-10994
chr1:114968999-115121998	10481	10495	-9004	-9043
chr1:115129999-115602498	9064	9099	-6478	-6518
chr1:116123999-116495998	15197	15220	3230	3221
chr1:116572499-117065998	-2041	2313	1970	1978
chr1:117851999-117965998	43713	43710	-70285	-70288
chr1:12116999-12212998	1779	1814	-3969	-3962
chr1:15122499-15307498	6189	6218	-2579	-2567
chr1:151907999-152042998	-18848	26208	5030	-8294
chr1:152051999-152198998	735	743	-8970	-8968
chr1:153342499-153504998	10100	10139	4927	4936
chr1:155324999-156347498	-1530	-1556	9632	-27759
chr1:156362499-156452498	-5370	20666	4099	4118
chr1:156452999-156611998	3597	3616	-2725	-3757
chr1:156725999-156776998	-30	-41	20499	20527
chr1:156926999-157046998	980	-6456	43299	43333
chr1:157085999-157163998	4297	4331	-195	-7818
chr1:158498999-159002998	-2423	-2433	-4101	-4151
chr1:159008999-159074998	-10103	6717	-2782	-2841
chr1:159113999-159773998	18468	18492	6670	6717
chr1:160205999-160343998	-12747	-12733	10582	2572
chr1:160418999-160619998	9768	9790	-1033	-12736
chr1:161219999-161390998	5734	7625	-8678	8619
chr1:161754999-162044998	8683	-13371	-7859	-7876
chr1:162833999-163334998	14033	14021	-19027	-19065
chr1:163355999-165079998	3345	-40067	-4034	-6410
chr1:165594999-165924998	-1846	-1887	-136	-125
chr1:165937499-166827498	-9168	-12627	56992	57005
chr1:167539999-167714998	575	-6027	629	-26914
chr1:168332999-169479998	9866	9902	66609	-13527
chr1:169898999-171479998	30087	30115	5387	5397
chr1:171489999-171602998	-4615	-4605	42093	42124
chr1:172736999-173210998	5784	5817	-8453	-8459
chr1:173930999-173996998	-16548	-105841	-82546	-171839
chr1:174022499-174162498	92530	195413	-47468	55415
chr1:174761999-175001998	8168	8172	-3350	-2169
chr1:175922999-176213998	-34865	-34871	-140237	161195
chr1:176243999-177932498	131158	131193	13654	13630
chr1:178028999-178302498	2983	3016	-2392	-2398
chr1:178523999-179015998	8490	8506	-13123	-13158
chr1:179021999-179378998	-19125	-19160	-9057	-9076
chr1:179374999-179819998	-5059	-5078	-5073	-10023
chr1:179847499-180185998	20425	20415	-4718	-7000
chr1:180247499-180492498	5299	5335	-9863	-14171
chr1:180629999-180860998	1818	-96297	2363	2365
chr1:180875999-181175998	6134	6122	-9214	-9243
chr1:181009999-181162498	28609	28625	4286	4257
chr1:181184999-182021998	5037	5030	8119	32855
chr1:182075999-182407498	5167	9118	-10565	-10612
chr1:182794999-182894998	-8130	-8157	67672	-55656
chr1:183470999-183557498	-706	1241	-13694	51942
chr1:183639999-183927498	-6063	15679	-11325	-11348
chr1:184061999-184691998	13616	13638	-96	-128
chr1:184748999-185704998	56744	56782	15822	-23786
chr1:185711999-186282498	8820	-30788	22658	42923
chr1:186293999-187019998	11156	31421	31808	31807
chr1:19079999-19249998	-129755	16373	-8544	-8572
chr1:191855999-192443998	455506	455468	2041	2022
chr1:192467999-192619998	6272	6317	-9671	-9696
chr1:197516999-197930998	4316	9987	-6301	-6326
chr1:19820999-20497498	-9563	61304	-3515	-3559
chr1:198637499-198687498	-171764	44549	-221762	-1216
chr1:198687499-198767498	-221764	-1218	-301762	4267
chr1:199658999-200524998	25839	25879	-14662	-14700
chr1:200552499-200870998	6589	6568	19989	-67942
chr1:201427499-202148998	8366	20793	11716	-29882
chr1:202721999-203022498	-2210	-2246	9164	-15164
chr1:203024999-203259998	6662	14524	7432	7457
chr1:203264999-203339998	2430	2455	229	269
chr1:203795999-203861998	65437	-30980	-561	-537
chr1:203861999-204134998	-563	-539	-5804	-5800
chr1:204152999-204377998	9675	9697	-14132	-14172
chr1:204407999-204512998	-9267	3919	-9655	-9687
chr1:205079999-205207498	-18214	-18217	48874	48836
chr1:205268999-205331998	4626	4664	3768	3786
chr1:205339999-205497498	3523	-4216	-9207	-11813
chr1:205587499-205659998	1361	4520	-908	-889
chr1:20726999-21199998	-30422	-30381	-4642	-4673
chr1:207818999-207875998	9719	9757	-6760	9284
chr1:207884999-207972498	241	282	-8780	-8803
chr1:208010999-208253998	10874	10909	-8560	-8581
chr1:208259999-209558998	-14562	-14583	7238	7239
chr1:209561999-209834998	4236	4237	-7116	-7115
chr1:210407999-211242498	-603	-565	16603	16656
chr1:211508999-211670998	5160	5144	9886	9924
chr1:21224999-21377998	7149	7163	-7300	-7259
chr1:212472499-212619998	4811	4848	10234	-23962
chr1:213077999-214677498	44648	44674	-39563	-39578
chr1:214679999-215512498	-42065	-42080	14239	14247
chr1:21668999-21782998	-9704	-9760	31672	-442
chr1:217424999-217685998	322365	322350	61367	61352
chr1:218272499-219833998	57695	57755	3934	3952
chr1:219956999-220271998	34194	89564	24418	-225434
chr1:223121999-223549998	1883	1882	7044	7054
chr1:224105999-224450998	902	10324	6716	6718
chr1:224501999-224861998	11902	11912	-8849	-8875
chr1:225467999-225992498	7120	7111	-4783	-4815
chr1:226619999-226835998	6626	6670	-7732	-7759
chr1:22664999-22962498	9318	9358	1885	1892
chr1:23018999-23186998	324	-42371	-2128	-2144
chr1:231320999-233291998	-5030	-4974	12670	12705
chr1:233297499-234082498	7168	7203	-16453	-16510
chr1:234485999-235097998	1122	1160	-4001	-3956
chr1:23537999-23645998	1987	1973	-8374	-8417
chr1:236099999-236522498	3787	3826	-32397	-412912
chr1:236524999-236606998	-34899	-415414	2345	-497412
chr1:23689999-23982498	1663	-52419	-2135	-2084
chr1:239354999-239927998	-46116	50656	23722	23761
chr1:23984999-24637498	-4637	-4586	-2020	-2055
chr1:240194999-241474998	-5434	-167777	56481	56498
chr1:241511999-241644998	19479	19496	-17331	-17314
chr1:244808999-245057998	-7642	-7630	-15134	-15167
chr1:245074999-246494998	4222	-32169	-2200	-2199
chr1:26477499-26904998	-7015	22873	-26828	-4538
chr1:27677499-29234998	-5082	-14187	1434	1454
chr1:29234999-30714998	1432	1452	4392	4411
chr1:30716999-30932998	2390	2409	-3399	-3438
chr1:33287999-33476998	7663	7685	-6345	-6363
chr1:33647499-34852498	-12450	-34450	386	-65851
chr1:34856999-35797498	2909	-70353	-22633	-22654
chr1:35797499-36488998	-22635	-22656	27553	27554
chr1:36503999-37442498	12551	12552	-8030	-8038
chr1:37442499-38033998	-8032	-8040	-7230	-7173
chr1:38032499-38827498	-5732	-5675	7951	7932
chr1:38987499-39579998	105037	111350	-3012	-3034
chr1:3926999-5842498	-16056	-16014	73674	-96541
chr1:40436999-40538998	1604	1543	-5982	53379
chr1:41249999-41501998	13177	18366	-9525	14291
chr1:41555999-42176998	18259	18296	108	-3474
chr1:42902999-43082998	10549	10575	-9197	-9195
chr1:43649999-43706998	-95364	113634	56599	56636
chr1:43754999-43940998	8597	8634	5575	5561
chr1:44366999-44621998	11375	11361	-26667	-26703
chr1:44672499-46377498	4821	-19480	29030	29006
chr1:46400999-46742998	5528	5504	4897	-17588
chr1:47168999-47442498	5048	10334	-4558	-53530
chr1:48881999-50364998	-11194	-64323	3627	3651
chr1:50426999-51236998	-58375	-58351	-44616	-44616
chr1:51338999-51878998	-42022	-42033	18033	18061
chr1:51882499-53189998	14531	14559	-7789	-7824
chr1:54404999-54489998	84595	2691	-403	-455
chr1:55274999-56729998	2728	2732	-20522	-20560
chr1:56798999-58484998	4754	22223	30975	31012
chr1:58496999-59771998	18973	19010	-12330	-12384
chr1:59962499-61868998	9075	9098	-16670	-16706
chr1:62162999-62420998	12751	12781	-13387	-13419
chr1:62432499-62789998	-24889	3945	-43253	-43289
chr1:63611999-64250998	4021	4023	-4464	-4497
chr1:64259999-64832998	9234	9264	-8606	-8637
chr1:64839999-65066998	-15608	-15639	-6898	-6843
chr1:65064999-65262498	-4900	-4845	-26427	-26411
chr1:65264999-65414998	-28929	-28913	16322	16309
chr1:65963999-66236998	-4948	-4949	5836	5859
chr1:66242999-66449998	-166	-143	-3376	-3413
chr1:66917999-67061998	78241	78291	-65757	-65707
chr1:6701999-7655998	-83	18182	-8573	-8602
chr1:67523999-67767498	8584	8562	-1202	-1154
chr1:68104999-68510998	11819	11859	-40445	-67735
chr1:70122499-71094998	10611	10645	-13695	-802
chr1:70658999-71087998	26466	26453	-6695	6198
chr1:71104999-71392498	-23697	-10804	129380	129341
chr1:75710999-75802498	-78449	-78444	-169947	-169942
chr1:75980999-77142498	10686	10724	5906	5911
chr1:77544999-78014998	-11119	-11134	-35467	-35747
chr1:78127499-78692998	3445	3475	-16455	-16476
chr1:8006999-8357998	8161	8178	-6168	-8846
chr1:83888999-84944998	16504	16517	117	150
chr1:84941999-85279998	3115	3148	-20224	-20250
chr1:86689999-87102498	14517	-270542	-18049	-18074
chr1:87110999-88652498	20903	20949	3387	-56947
chr1:88658999-90047498	-3115	-63449	-1322	-60122
chr1:8882499-9534998	-19850	-22880	-39611	-39562
chr1:91271999-91937998	10900	10899	-10544	-10543
chr1:92849999-93002998	9034	9060	-8695	-8718
chr1:93079999-93185998	589	-817	-105409	-106815
chr1:93620999-93848998	8650	8678	-4550	-4580
chr1:94472999-94817998	8639	8688	-11991	-12001
chr1:9605999-9877498	9766	9744	-2447	-2427
chr1:96707999-96842998	-111568	134406	-589	-592
chr1:96944999-98495998	21740	21749	-27681	-27697
chr1:98495999-99701998	-27683	-27699	5755	5731
chr20:10418999-10679998	8297	8278	-5117	-5081
chr20:1304999-1466998	8689	8698	24	-38
chr20:15698999-16769998	10182	10168	-8576	-8586
chr20:1625999-1760998	-116591	-116572	3615	3644
chr20:16802499-17439998	-396	-367	-8047	65011
chr20:1787999-1955998	-10567	-10601	9816	9803
chr20:19197499-19667998	8628	8635	-5402	-5438
chr20:19676999-20021998	11534	-14440	-4775	-26531
chr20:20054999-20839998	29024	29000	-2344	-2323
chr20:20832499-21584998	5154	5175	-12726	-12734
chr20:2199999-2357998	7674	7706	-6012	-6000
chr20:22310999-23652498	1948	23371	16056	16098
chr20:2837499-3047998	14808	163586	6043	6054
chr20:33344999-34136998	-45684	-45694	-7142	-7171
chr20:34367499-34517998	-54653	-54645	20817	20862
chr20:35957499-36152998	-2917	-2904	3842	-14188
chr20:36249999-36452498	-46997	-46957	-12841	8755
chr20:36459999-36887498	-20343	1253	-110	-133
chr20:3659999-4181998	16785	16825	-9366	-9378
chr20:36889999-36944998	-2612	-2635	-25075	-25118
chr20:36954999-37007498	-35077	-35120	551	581
chr20:37184999-37544998	-6584	7492	-10379	-10407
chr20:38029999-38417998	27692	27731	-9232	-9248
chr20:38477499-38579998	-30908	-68750	53783	66341
chr20:39049999-40964998	223	265	-1832	-1859
chr20:40962499-41137498	666	639	-2089	35843
chr20:41704999-43422498	-7026	33787	-13014	-13048
chr20:41708999-43382998	-11026	29787	26486	26452
chr20:4190999-4595998	-18368	-18380	-3244	-3265
chr20:43427999-44189998	-18516	-18550	388	25233
chr20:44872499-45092998	-4761	-4771	2993	2956
chr20:45302999-45782998	-1865	3708	-11653	-11684
chr20:4594999-5216998	-2246	-2267	6152	6144
chr20:46511999-46691998	9189	9193	7972	7923
chr20:47189999-47660998	6521	6548	2954	2969
chr20:47662499-48627498	1452	1467	-6335	-6352
chr20:48626999-48929998	-5837	-5854	-24761	-24798
chr20:50978999-52199998	2645	8904	-8196	42831
chr20:53570999-53945998	7935	7961	-2063	-2085
chr20:54242499-54684998	-22463	-22503	-3984	-37998
chr20:54698999-56157498	-17986	-52000	45164	45191
chr20:5516999-6092998	12092	12096	-15455	-15449
chr20:56351999-56559998	-7979	48243	-9218	-9179
chr20:57374999-57500998	6960	6987	-5566	-5609
chr20:57593999-58217998	485	486	-7976	-8033
chr20:58874999-59048998	-4538	-4523	6485	39038
chr20:59564999-59780998	-4238	6728	2244	2217
chr20:59932499-61932498	1670	1758	-36033	-36053
chr20:6122999-7871998	19600	19650	-12458	54966
chr20:62069999-62117998	-59022	-58961	19011	19001
chr20:7924999-8738998	1998	1964	12643	12613
chr20:809999-962998	6185	6215	-6365	-6389
chr20:8750999-9394998	641	611	-1492	-1546
chr20:9398999-9617998	-5494	-5548	-755	144
chr21:14207999-15911998	45772	45779	170651	170661
chr21:15914999-17375998	167649	167659	11241	11248
chr21:17381999-17592498	5239	5246	-6420	-6430
chr21:17648999-17932498	30186	30216	-7286	-7327
chr21:20957999-22817498	13535	41791	-25329	-25380
chr21:25880999-26180998	964	998	-10130	-10155
chr21:26764999-28766998	4825	-47678	14816	-21766
chr21:28924999-29075998	15389	148740	14187	-2258
chr21:29075999-29379998	14185	-2260	-3217	-7471
chr21:29873999-31085998	-24097	-24124	646	635
chr21:36409999-37064998	10102	10125	14589	8252
chr21:38723999-39174998	10056	10069	426	370
chr21:39184999-39309998	-9576	-9632	78734	3825
chr21:39455999-41152498	-14285	62502	15436	-30480
chr22:25445999-25781998	1986	2019	-3949	-8881
chr22:25787499-26339998	-9451	-14383	-8798	-8816
chr22:26357999-26675998	2604	6653	-2954	-3236
chr22:26678999-27839998	189	-6238	-35103	-35146
chr22:27842499-29262498	-37605	-37648	-16765	-16802
chr22:29261999-30590998	-16267	-16304	14737	43634
chr22:31394999-31954998	-49021	4560	-7511	-7558
chr22:31964999-33053998	5826	5845	-4658	-35539
chr22:32522499-33004998	6574	6641	-4096	-4115
chr22:33257999-35247498	44203	44212	-15827	52414
chr22:37526999-37967998	11989	12023	-2624	-33953
chr22:38032499-38699998	19969	20014	-18145	-18118
chr22:38753999-39534998	12335	15016	-61	-23
chr22:39533999-40040998	937	975	-4151	-4194
chr22:40043999-40652998	-7153	-7196	-6581	-6604
chr22:40942499-41099998	-19607	-19576	-177105	-8633
chr22:41618999-41669998	-21549	47815	-3185	-3183
chr22:41682499-41951998	14786	14808	5804	-10561
chr22:42614999-43187498	6704	-37	91	132
chr22:43916999-44690998	29052	29015	-6045	-6099
chr22:45323999-45429998	-54841	-54829	5875	5843
chr22:45569999-45983998	8171	8206	-4792	-5293
chr22:45989999-46127998	5009	5037	-5404	-5375
chr22:46346999-46542498	8567	8582	-16	-41
chr22:47284999-49284998	-71241	-481484	20361	20349
chr2:10059999-10448998	-11102	-11144	-13868	-13900
chr2:100997499-101307498	-12448	4824	34855	1362
chr2:101307499-102622498	34853	1360	-6458	-6489
chr2:101309999-102674998	32353	-1140	-58958	28958
chr2:102892499-104892498	-51033	-52388	-18891	-18909
chr2:10820999-11132998	-3434	11526	-227	-212
chr2:117812499-118012498	2026	23568	-8988	-9024
chr2:118227499-118823998	-5303	-5300	31844	31835
chr2:11822999-13022998	6378	6426	-15885	-15914
chr2:118865999-119492998	-699	-712	-16575	-16616
chr2:119642499-120341998	-750	-753	-28651	-28672
chr2:120344999-121069998	-31653	-31674	1175	15159
chr2:121072499-121361998	-1327	12657	-5770	-5772
chr2:121346999-121775998	9228	9226	35431	35441
chr2:127262499-127524998	62310	62365	-45589	-45606
chr2:128438999-128753998	-117032	-116987	1591	-17223
chr2:13069999-15069998	-62887	-62916	89921	567462
chr2:134087499-134918998	30926	30966	-20865	-20874
chr2:134918999-135797998	-20867	-20876	-315	-87939
chr2:135905999-136392498	7938	7955	-7619	-7664
chr2:136412499-137844998	11126	11116	-6326	-6342
chr2:141487499-141574998	67458	67477	-20040	-20021
chr2:142880999-143024998	99993	108473	9544	9594
chr2:143027999-143267998	6542	6592	-8415	-8454
chr2:147034999-147920998	10232	10208	-9862	-9880
chr2:147919999-149607498	-8864	-8882	-9771	-9748
chr2:149591999-151242498	5727	5750	-3440	-3464
chr2:15158999-15647998	919	478460	-10526	-10538
chr2:152169999-152723998	6050	6048	-7979	16990
chr2:152765999-153557998	-25084	-25012	-38536	-38545
chr2:155345999-157229998	-35165	27175	-35697	-35742
chr2:15642499-16517998	-5028	-5040	7455	7482
chr2:157287499-158024998	15177	15188	-521	-503
chr2:159974999-161066998	47346	-6519	-3095	-3146
chr2:161300999-162371998	-27637	-27678	-37826	-70649
chr2:163145999-164543998	9488	9485	-5516	-5578
chr2:164711999-165019998	5225	5171	-3003	-282190
chr2:16541999-16766998	11411	11442	-9606	6288
chr2:166534999-168122498	4542	4579	-2797	-3671
chr2:16766999-17321998	-9608	6286	-12052	-12086
chr2:168122499-168939998	-2799	-3673	8809	8846
chr2:168947999-169145998	807	844	-4022	-4045
chr2:169457499-170099998	-5250	-5235	-166730	-166659
chr2:170122499-170922498	-189232	-189161	6637	6571
chr2:173018999-173219998	8620	8658	-9197	-9221
chr2:174452999-174695998	9931	9958	1370	1363
chr2:174791999-174997498	-20259	-20236	-11654	-11667
chr2:175043999-175172998	-7331	-58169	30806	-4819
chr2:176063999-176182498	24499	33727	-55292	-55263
chr2:177146999-177784998	318	285	-12348	-60183
chr2:178406999-178535998	7866	7838	-12920	-56807
chr2:180020999-180962498	-84167	103459	18281	96305
chr2:180972499-182104998	8279	86303	-27151	-27190
chr2:181097999-181475998	6690	6724	-9183	-9181
chr2:18472499-19871998	-36878	48237	-8418	-8460
chr2:186476999-186695998	27292	27288	-54084	-54099
chr2:186827499-187589998	35510	35552	-8412	-9158
chr2:187595999-189428998	-14414	-15160	-16431	-16471
chr2:189437999-189659998	-25433	-25473	1184	1278
chr2:190882499-191019998	-31794	-78152	10720	-5676
chr2:191159999-191532498	-4174	-4176	6783	6783
chr2:191561999-191696998	4444	4471	-5847	-5893
chr2:195491999-195665998	6363	6388	-5519	-5542
chr2:195667499-196049998	-7021	-7044	16998	16998
chr2:196067499-196304998	-504	-504	-6687	-6694
chr2:196994999-197390998	17229	17253	-12394	-12415
chr2:197782499-198314998	3607	-4523	-235	-207
chr2:198335999-199437498	-21237	-21209	26074	267315
chr2:199973999-200489998	6214	-93	-8420	-8443
chr2:200569999-200712498	6166	6180	645	656
chr2:200807999-201233998	4546	3834	-1552	-1597
chr2:200812499-200862498	46	-666	39166	39191
chr2:202271999-203959998	7150	-93499	-50133	-50157
chr2:20237999-20349998	4348	88287	-23659	968
chr2:20354999-20657998	24215	-4034	3661	3679
chr2:204014999-205972498	36665	-105159	-24210	-24254
chr2:205974999-206162998	-26712	-26756	1454	1422
chr2:206669999-208374998	23814	23880	-1350	20456
chr2:208377499-209306998	-3852	17954	27627	27641
chr2:209972999-210203998	4834	4858	-4609	-4645
chr2:21167499-21334998	-1938	8505	-17660	-17637
chr2:212657499-213317498	28975	29001	-65778	-33177
chr2:213314999-215252998	-63280	-30679	17047	17028
chr2:215306999-215927998	-36955	5009	3467	3434
chr2:216112499-216209998	-2179	-2178	-95181	-99676
chr2:217777499-218079998	8136	8169	-5863	-5919
chr2:219713999-221629998	22416	-24173	-56293	-56329
chr2:222662999-222962998	27761	27800	8915	8959
chr2:222964999-224297498	6913	6957	-13007	-12997
chr2:224347499-224659998	10077	10074	-8975	-8995
chr2:224756999-225044998	21583	21600	-42739	-42776
chr2:225659999-227119998	652	628	9979	10005
chr2:227312499-227904998	51428	51483	-14299	-14299
chr2:227903999-229739998	-13301	-13301	40934	-152728
chr2:229751999-229925998	28932	-164730	-15042	82382
chr2:231056999-231467498	-440	47310	-15344	-3177
chr2:231659999-231712498	-11241	17834	1521	2884
chr2:232544999-233574998	-22715	-22748	-131274	-131301
chr2:234274999-234503998	14085	14124	-3371	-3397
chr2:234544999-235124998	122	82	-7892	-7923
chr2:236333999-237077998	9742	19245	-5471	-5488
chr2:237084999-237589998	-12473	734	-17826	-17844
chr2:23719999-25719998	-95440	207144	-19659	-19692
chr2:237665999-237747498	7225	7250	-2281	-2323
chr2:238352999-238472998	4542	4559	-9980	-10038
chr2:25879999-26414998	-27892	-1377	47661	54272
chr2:26951999-27311998	-9225	-9224	-8362	-8393
chr2:26959999-27019998	1876	1911	-2949	-2986
chr2:27698999-28464998	4919	4929	4859	-12347
chr2:28949999-29224998	7079	8833	13706	-28015
chr2:29225999-30084998	12704	-29017	5997	6044
chr2:30158999-30713998	6197	6162	249	293
chr2:30707999-31394998	-791	-838	-39954	-61248
chr2:31805999-33614998	-117462	205022	-31572	-31582
chr2:3374999-3584998	49088	-71227	-48077	-9696
chr2:34460999-34523998	-364227	-364210	-427225	-427208
chr2:36338999-36707998	13118	13143	-35587	-35616
chr2:37388999-37889998	7057	7090	1123	1091
chr2:38534999-38747998	1268	1282	-6907	-6958
chr2:39056999-39239998	2588	2540	-9943	-9982
chr2:39359999-39784998	19849	19898	53027	-54136
chr2:41843999-42089998	-3166	-3156	-462	-3397
chr2:42086999-42365998	-377	-399	20865	129185
chr2:42815999-43616998	-2667	11806	-4369	-7518
chr2:43884999-43992498	-6933	-6905	-41895	51849
chr2:44000999-45569998	43367	43347	15447	15443
chr2:44929999-45014998	22384	25785	-762	-33183
chr2:45632999-45950998	10830	10852	-14436	-14458
chr2:45989999-46462498	3566	3598	-915	-952
chr2:46464999-46550998	-321	-315	4224	50498
chr2:47779999-48527998	-11927	-11935	61371	61360
chr2:48593999-50499998	-4631	-4642	-7344	-7341
chr2:52514999-52568998	1200782	1479925	1146784	1425927
chr2:53694999-55694998	20782	299925	23353	23388
chr2:55697999-57584998	20351	20386	-35311	-68072
chr2:57692999-58781998	28022	28031	-19639	-19586
chr2:58042499-58112498	-136195	-136153	-206193	-206151
chr2:58742999-60680998	19359	19412	-6221	-6250
chr2:60701999-61017498	5850	5880	-18390	-18387
chr2:61181999-61535998	-182892	-37019	-109535	-109509
chr2:61538999-61850998	-112537	-112511	-57520	67056
chr2:61898999-62426998	19043	19054	-14800	-14777
chr2:64007999-65609998	41861	41906	30682	30740
chr2:66419999-66597498	9170	9210	-168328	-168288
chr2:68114999-68450998	7549	7590	-9068	-9095
chr2:68694999-68934998	14589	14622	8676	8690
chr2:7091999-8699998	5422	5452	-6565	-14077
chr2:71333999-71444998	-2334	-34364	15990	15997
chr2:71528999-72174998	1925	1907	-24469	-24496
chr2:72884999-73217998	3020	7912	-5307	-40480
chr2:73226999-73289998	-14309	-49482	426	-112480
chr2:74441999-74594998	23213	12948	-7146	-7168
chr2:99500999-100994998	-10426	-10516	-9946	7326
chr3:101801999-102233998	1346	1383	-4767	-4770
chr3:10327499-11054998	-4981	16830	4710	5933
chr3:105607499-106646998	78985	79020	-37102	-37114
chr3:107201999-108635998	4304	34051	26340	26375
chr3:11051999-11663998	7708	8931	-11833	-11899
chr3:111664999-111989998	4100	3015	-739	-11027
chr3:112103999-112559998	7980	8011	22408	22429
chr3:112631999-113022498	11080	11114	13066	13084
chr3:113042999-113294998	-7436	-7418	-6731	-6751
chr3:113747499-113832498	-2189	-2196	6247	6298
chr3:114284999-115832998	6019	6043	4182	-13041
chr3:116735999-118019998	22376	35012	-22339	-22374
chr3:12128999-12485998	6212	6244	-5958	-5974
chr3:121541999-122382498	4854	4883	1675	1799
chr3:124754999-124907998	6404	6436	-6488	-6501
chr3:127565999-128048998	9151	9160	19289	3224
chr3:12890999-13505998	1180	1135	-5653	-9506
chr3:132419999-132725998	-20475	-20505	525	532
chr3:132731999-133406998	-5477	-5470	16775	16749
chr3:133577499-133662498	1303	1293	1431	-83705
chr3:134207499-134482498	5589	5592	-2763	3631
chr3:134600999-135959998	8	31	-64666	-64713
chr3:136061999-137034998	13389	13423	-2412	-20954
chr3:137036999-137999998	-4414	-22956	-28601	-53484
chr3:138014999-138952498	37374	53785	-11040	-28902
chr3:139344999-139392498	9136	-15505	35229	-2816
chr3:139394999-140894998	32727	-5318	3502	3539
chr3:141212499-142580998	19257	19259	6011	-2202
chr3:14239999-14489998	-7178	21345	19065	-21774
chr3:142819999-143000998	8872	8892	-6817	-6851
chr3:143024999-143697498	-8477	-8491	-22949	-22961
chr3:143771999-143972998	3517	3578	2733	2772
chr3:144037499-146037498	-61769	-61730	28193	28238
chr3:146045999-146654998	19691	19736	-13516	-13983
chr3:147350999-147429998	11019	-709985	-67979	-788983
chr3:149111999-149282998	8468	8498	-9679	-9744
chr3:149531999-149727498	-1158	-19497	-9848	-9865
chr3:150549999-150599998	-21339	-3410	-71337	-53408
chr3:150779999-151147498	7941	7965	-1296	-1315
chr3:151433999-151847998	5775	5816	-8793	-8812
chr3:151934999-152507498	-16553	-16573	17257	17243
chr3:15260999-15389998	7138	7140	-11572	-11594
chr3:153020999-153779998	5189	5212	-10930	-10944
chr3:154329999-155739998	5102	5093	-37877	-37925
chr3:155959999-157586998	35749	35755	-14237	-14242
chr3:157632499-158074998	-14173	-14172	-209462	-209430
chr3:158081999-158444998	-216464	-216432	-10382	-10406
chr3:15818999-16253998	-3121	-6624	-6492	-6530
chr3:158639999-158842498	4443	19828	3427	3472
chr3:160391999-160568998	21831	21813	-82401	118158
chr3:160569999-161495998	-83403	117156	13012	63582
chr3:162787499-162914998	269585	-1227920	142087	-1355418
chr3:169032499-169754998	9313	117042	8082	10162
chr3:169759999-170417998	3080	5160	-3725	-3693
chr3:170939999-172757498	21693	21741	-6938	-6950
chr3:176849999-178439998	22916	89178	-3133	-54494
chr3:178442999-178962498	-6135	-57496	53225	4245
chr3:178991999-179632498	23723	23727	-68890	17307
chr3:180902499-180999998	9840	-973221	-87658	-1070719
chr3:183109999-183398998	12517	12550	-12800	-12826
chr3:183446999-183884998	22497	22539	-16	-55
chr3:18419999-18772498	25238	-30706	-14200	-14223
chr3:184364999-184808998	-1570	6739	3082	3136
chr3:184814999-185049998	-2920	-2866	126970	-174757
chr3:185587499-187181998	73093	73133	-16741	-16760
chr3:187192499-187729998	-27243	-27262	8990	9003
chr3:187730999-188966998	7988	8001	-9946	-12216
chr3:189949999-190442498	11728	11754	-17944	-17953
chr3:190496999-190625998	16902	16702	71399	-59489
chr3:192803999-193049998	-846	8957	-8727	-8734
chr3:193592499-194384998	13599	-19941	19862	19825
chr3:19874999-20207998	-8056	-8091	132494	132530
chr3:20354999-22074998	-14508	-14472	14406	14412
chr3:22073999-23999998	15404	15410	-883	-857
chr3:23990999-24698998	8115	8141	-18319	-15050
chr3:25592999-25797498	1256	55266	59611	59672
chr3:26420999-26468998	291601	291608	243603	243610
chr3:27062499-28385998	71880	71890	-57211	-57267
chr3:28385999-29993998	-57213	-57269	19123	19141
chr3:30002499-30774998	10621	10639	4879	-6078
chr3:3188999-4294998	7310	-9197	-4512	-4549
chr3:32159999-32684998	-15687	-15724	-20023	-20078
chr3:33149999-33367498	-18215	-18176	5555	5520
chr3:33374999-33879998	-1947	-1982	3612	3663
chr3:33896999-35897498	-13390	-13339	11067	11047
chr3:35906999-36702498	1565	1545	-1324	-1367
chr3:36704999-37402498	-3826	-3869	49518	49571
chr3:37847999-37982998	7560	7590	-8181	-8163
chr3:38510999-39038998	10559	10595	-7990	-8018
chr3:39179999-39294998	9982	10012	-2966	-2989
chr3:42657499-42762498	-22137	-56926	-6607	-18061
chr3:42899999-44319998	-18829	-18879	3532	3552
chr3:4301999-5210998	-11514	-11551	-74133	15973
chr3:44315999-44954998	7530	7550	33291	82910
chr3:44975999-46454998	12289	61908	-5025	-12259
chr3:46919999-46994998	3693	3706	3729	3719
chr3:47587499-47777498	-65211	-65205	22461	212623
chr3:49022499-49472498	-462	-15102	-23185	-23245
chr3:49943999-50119998	-37509	-104607	1712	1763
chr3:50117499-50289998	4210	4261	9331	-16925
chr3:50291999-50362498	7329	-18927	-15109	-15076
chr3:50372999-50564998	-25611	-25578	7295	7304
chr3:50567499-50617498	4793	4802	-1399	-1365
chr3:50619999-51387498	-3901	-3867	2034	3625
chr3:51989999-52152498	-7386	5911	-8015	-8064
chr3:52541999-52676998	-59720	-69830	65602	65622
chr3:5272499-6837498	33068	33090	-37995	-38002
chr3:52733999-53084998	8600	8620	-12145	-12175
chr3:53099999-53352498	10356	10380	-1654	-4842
chr3:53354999-53900998	-4156	-7344	37821	37853
chr3:54807499-56546998	23346	23392	10740	-52085
chr3:56693999-56996998	8678	8715	-1398	-1374
chr3:59199999-59870998	12303	12346	-13048	-13083
chr3:63337499-63824998	12284	12308	-6247	-6283
chr3:63851999-64029998	-33249	-33285	847	867
chr3:64031999-64511998	-1155	-1135	18643	-27421
chr3:66209999-66839998	44196	44227	-17535	-23672
chr3:66923999-68897998	14536	14574	-4145	-4177
chr3:70957499-71687998	49515	49525	-6676	-6686
chr3:71702499-73097998	8633	8637	3248	3267
chr3:73523999-75155998	-15438	-21139	36235	36240
chr3:81467999-82157998	22685	22691	-24799	-24804
chr3:87212499-88184998	-44439	47854	18729	-4454
chr3:8962499-9320998	8652	8686	-18225	-18262
chr3:9424999-9484998	-71640	-27988	15714	18411
chr3:9644999-10327498	70951	70975	-4979	16832
chr3:97763999-98039998	29600	29636	-522	-186
chr3:98033999-98342498	5476	5812	1586	-12789
chr3:98513999-98822998	59645	88280	-5368	-10036
chr3:98824999-99797498	-7370	-12038	-7954	34693
chr3:98912999-99791998	-95370	-100038	-2454	-38413
chr3:99812499-100262998	-4103	19691	-8662	-8645
chr4:10550999-11782498	-1157	-1174	-16438	-16432
chr4:1055999-1362498	17062	-68719	-6117	-10497
chr4:106130999-106374998	108008	238691	-5343	-5307
chr4:106372499-106904998	-2845	-2809	-6174	-6171
chr4:107589999-108011998	144314	147166	6792	6777
chr4:108011999-108582498	6790	6775	-9782	-9800
chr4:108611999-108682498	-39284	-39302	-109782	-109800
chr4:109991999-110528998	6963	7016	-9932	-9919
chr4:112076999-112322998	-1684	-1614	-1031	-87810
chr4:113384999-114083998	9877	9916	-12804	-12817
chr4:115759999-115807498	92678	598800	45180	551302
chr4:116321999-118267498	36784	36800	3122	13627
chr4:120062999-121384998	8392	3892	-14073	-77021
chr4:122150999-122369998	-147400	-250401	-59818	206993
chr4:123007499-124332498	-76423	-76431	1739	-10066
chr4:124349999-125257498	-15763	-27568	26410	26354
chr4:124622999-124733998	90491	-300568	-20507	-411566
chr4:125484999-127472998	-171382	-171343	6200	65964
chr4:12719999-13565998	4712	9584	-16875	-16908
chr4:127595999-127739998	-8849	-8848	-7172	-7191
chr4:128279999-128879998	-88516	8186	-16330	-16360
chr4:13634999-15002998	-7161	19280	3601	228697
chr4:138167499-138527998	15537	15498	153221	-5413
chr4:138953999-140884998	27974	-15498	-378	-406
chr4:141179999-143177498	-21590	-21555	198332	-92086
chr4:145094999-145179998	2842	-33471	54283	54310
chr4:145184999-147146998	49281	49308	14097	14124
chr4:147608999-147887998	-18530	-18599	-21015	-21013
chr4:149897499-151103998	17199	83525	-4535	-4459
chr4:151115999-153113998	1553	1575	14126	14086
chr4:153134999-153788998	-6876	-6916	-3014	-38619
chr4:155429999-155795998	12455	12501	207	-8708
chr4:155959999-157959998	-6745	-6749	18945	18916
chr4:15789999-16282498	15788	15811	7574	7607
chr4:157979999-158216998	-1057	-1086	-23645	-23654
chr4:16013999-16280998	12341	12393	9074	9107
chr4:161089999-162443998	162723	162752	53779	53784
chr4:16294999-17467498	-4928	-4895	1342	1340
chr4:163583999-163676998	-28963	7880	4431	4390
chr4:165107499-165474998	5715	23941	-10043	-10029
chr4:166979999-168119998	41734	41764	34067	-42806
chr4:172988999-173552998	24645	24652	-58456	-135794
chr4:173494999-173542498	-458	-77796	-47956	-125294
chr4:174356999-174638998	8209	8217	-6637	-6655
chr4:174784999-175922498	-20718	-70428	24785	24847
chr4:175919999-176384998	27283	27345	-8795	-43877
chr4:17807499-18032998	1161	3410	-215771	-215760
chr4:183064999-183266998	8749	8779	-4368	-4956
chr4:183757499-184232498	-35976	82936	18531	18543
chr4:185630999-186044998	3294	10023	-6665	-6671
chr4:20384999-20705998	10361	33997	-20616	-20649
chr4:22867499-24449998	30189	30210	23182	-30410
chr4:24472499-25433998	680	16386	6115	6133
chr4:25433999-27029998	6113	6131	18499	18559
chr4:34766999-34835998	1167611	1167565	1098613	1098567
chr4:36053999-36416998	-119389	-119435	-2581	-17059
chr4:36449999-37352998	-35583	-50061	30803	30800
chr4:37584999-38054998	-18040	-18054	7195	7221
chr4:38054999-38747498	7193	7219	12215	12267
chr4:39459999-39977998	9590	9627	28	-54
chr4:39979999-40922498	-1974	-2056	2224	2204
chr4:41273999-41897998	7201	7248	-9690	-15066
chr4:41927499-42097498	30395	-44568	-134183	-214566
chr4:506999-662998	167389	167369	11391	11371
chr4:55304999-55586998	7705	7729	-32338	-32366
chr4:56369999-56904998	55108	55116	55436	-68189
chr4:56906999-57049998	53434	-70191	-11804	-11799
chr4:58865999-58931998	1335266	-1702218	1269268	-1768216
chr4:61667499-61732498	-861593	1042313	-926591	977315
chr4:6242999-6335998	7881	7920	-1922	-8529
chr4:6632999-7107498	-86184	76894	-5328	-25275
chr4:668999-1013998	5389	5369	-4307	-26717
chr4:67429999-67715998	-36110	-102575	-15051	156083
chr4:69680999-69890998	8701	8739	-9601	-9645
chr4:70672499-71034998	15755	15751	-24793	-107367
chr4:73049999-73268998	-30373	19798	-10468	-11692
chr4:73655999-74141998	-2164	-2178	-7545	-7579
chr4:74312999-74682498	-1070	-1120	-6608	-6643
chr4:74690999-75446998	-15110	-15145	126610	126659
chr4:75743999-75821998	-19881	-35474	26430	26429
chr4:75989999-76092498	5968	5988	-5119	-24665
chr4:76940999-77207998	103726	154542	-4194	-4233
chr4:78548999-78944998	-31760	63605	7077	7084
chr4:78954999-79889998	-2925	-2918	27340	294250
chr4:79895999-80219998	21338	288248	1353	-4377
chr4:81392499-82284998	13704	13506	364	350
chr4:8150999-8449998	17428	26015	18925	-46662
chr4:82802499-83648998	-63001	-63034	-4138	-4107
chr4:84577499-84983998	1253	-73486	-12502	-12462
chr4:84992999-86069998	-21504	-21464	-25786	-25828
chr4:86483999-86900998	-892	12303	-5048	-5074
chr4:86899999-87237498	-4050	-4076	-1516	-1517
chr4:87839999-87986998	-469	-486	-1212	-1219
chr4:88805999-89032498	12882	12842	-8236	-8260
chr4:89112499-90329998	-1188	-1187	-14723	-14699
chr4:94187999-94677498	-60079	19563	-55793	-55771
chr4:98120999-99110998	-27961	29556	7315	-54769
chr4:99127499-99386998	-9187	-71271	18729	18687
chr4:99590999-99794998	-29670	-29669	13470	16965
chr4:99804999-99962998	3468	6963	-13857	-13879
chr4:99971999-101891998	-22859	-22881	-161283	-161309
chr5:102203999-103577998	20034	20029	4570	4582
chr5:10352999-10442998	5018	-68787	9875	9904
chr5:107224999-107588998	23281	347158	-16789	-16840
chr5:108394999-110111998	-49248	-49248	-420793	-420783
chr5:110777999-111062998	-20711	-152426	95296	95329
chr5:111512499-112162498	19385	38257	-1739	12769
chr5:112166999-113636998	-6241	8267	-24844	-24796
chr5:113637499-115079998	-25346	-25298	18260	18338
chr5:115264999-115632498	-18421	-18438	2380	2395
chr5:117362499-118775998	92364	92404	16223	16204
chr5:120008999-120476998	-429871	-65618	179013	-533616
chr5:12059999-13947498	-36161	-36181	40533	40555
chr5:120848999-121942498	-192989	-905618	7512	7463
chr5:121944999-123653998	5010	4961	17140	17181
chr5:123702499-125702998	-31362	-31321	636393	636397
chr5:127553999-128213998	10354	10380	-567	-509
chr5:129764999-131120998	3063	3058	-10825	-10841
chr5:131154999-131390998	-44827	10340	26455	-8482
chr5:132380999-132506998	4549	4589	-692	-5661
chr5:135380999-135459998	45293	85313	-2356	6315
chr5:135459999-135572998	-2358	6313	-2652	-20975
chr5:135878999-136220998	8527	8572	-8613	-8644
chr5:137561999-139392498	18233	-62616	231	29984
chr5:139628999-139772998	4489	4465	2280	-7148
chr5:13964999-15047498	23031	23053	-33437	-33456
chr5:141692499-141919998	-259	-226	-40651	-40666
chr5:142709999-142887498	3265	3285	1183	1162
chr5:144218999-145667998	-15097	-15047	13789	13775
chr5:146108999-146291998	21673	21600	-352	135324
chr5:146528999-146978998	4417	4460	-12756	-12793
chr5:147609999-147837498	18238	18274	-14601	-14612
chr5:147949999-148730998	-97	-57	124	114
chr5:149366999-149573998	648	4524	-9049	-9070
chr5:149482499-149547498	-39812	-39762	4417	4300
chr5:149630999-149837998	5962	6005	-3564	-3550
chr5:15074999-16415998	30977	-60958	40422	73445
chr5:150854999-150992998	-7699	-7733	9426	9438
chr5:150998999-151262998	3424	3436	-23567	-23579
chr5:152567499-153959998	-6775	-34639	5235	5257
chr5:154640999-154976998	9345	9389	-4278	162843
chr5:154979999-156969998	-7280	159841	-34941	-34943
chr5:157429999-157719998	1986	1993	-1315	-1352
chr5:158063999-159139998	11422	11467	-6642	-6666
chr5:160001999-160403998	-14439	-14442	-12726	-12693
chr5:160418999-160509998	19534	183	-1060	-1018
chr5:162282499-163295998	-73342	-738024	51793	51750
chr5:163430999-163514998	-22361	6534	-9099	49513
chr5:163529999-165529998	-24101	34511	-32099	-71947
chr5:167707499-168242498	15964	15996	-22508	-22549
chr5:16774999-17207998	16203	16241	-4452	-4479
chr5:168477499-168582498	8875	202155	-96123	97157
chr5:168590999-169579998	88616	88655	1824	3647
chr5:169577999-170090998	3822	5645	9519	9565
chr5:170093999-170651998	6517	6563	-13122	-13078
chr5:170654999-171359998	-16124	-16080	5533	-17456
chr5:171419999-171851998	-1154	-1099	55929	55901
chr5:172106999-172193998	26	35	-5142	-5161
chr5:172466999-172700998	-4635	12168	-3298	-3308
chr5:172706999-172954998	6193	6225	4345	-22443
chr5:173174999-173604998	-8543	29446	11071	14143
chr5:173612499-173979998	3569	6641	-6637	-6674
chr5:174410999-174803998	8711	8743	-10101	-10125
chr5:179534999-180092998	-4176	-40798	-2368	-2385
chr5:31568999-32099998	12667	12676	-6597	-6602
chr5:32169999-32234998	62625	-76604	-2373	94523
chr5:34463999-34919998	10674	10707	-14229	-21539
chr5:36236999-36729998	5135	5125	-826	-807
chr5:36731999-36874998	-2828	-2809	1028	-4372
chr5:36962999-37067998	-18178	-92374	-61868	-197372
chr5:38352499-38924998	30506	89441	-2706	69512
chr5:38918999-40892998	3292	75510	11916	-13448
chr5:40892999-41729998	11914	-13450	113668	126866
chr5:41744999-43719998	98666	111864	-88476	-162889
chr5:43727499-45727498	-95978	-170391	-31062	-2170389
chr5:46047499-46114998	-351064	-2490391	-418562	-2557889
chr5:52934999-53107498	-19437	13692	-11377	-11394
chr5:5414999-5495998	77561	7413	-3437	-3439
chr5:54899999-55163998	-4072	-32492	8220	8238
chr5:56264999-56844998	-423	-379	-6384	-6381
chr5:57296999-58463998	1408	1402	-1161	-1183
chr5:59381999-59807998	-1325	-1377	2137	2160
chr5:59804999-60679998	-4704	-4747	-2086	-2076
chr5:61267499-61334998	63577	63516	-3921	-3982
chr5:62207999-62795998	-64160	-64169	-16853	-16878
chr5:64717499-65557498	67128	67095	-73539	-73579
chr5:65558999-66194998	-75041	-75081	-23512	-23482
chr5:6587499-7907998	158327	45957	19956	19954
chr5:67151999-67222498	5147	5176	-13142	-13150
chr5:67229999-69019998	16243	16271	4341	-12056
chr5:73892999-74660998	9715	9758	-12038	-12039
chr5:74684999-74783998	-11854	-11851	-110852	-110849
chr5:75317999-75722998	13798	-81062	-41537	-41582
chr5:76397499-76582498	5691	5737	1178	1150
chr5:78287999-78365998	12658	6792	-4695	-5578
chr5:78464999-78983998	2909	2954	615	-18930
chr5:79613999-79697998	-57661	-57655	5107	-141653
chr5:80069999-80409998	13013	12979	71476	-2056
chr5:81746999-81857998	91746	4499	-950	-5991
chr5:82331999-83594998	17870	19992	13365	-30699
chr5:86963999-87424998	49281	4648	3	-12035
chr5:87437499-88644998	-12499	-24537	35616	46128
chr5:88709999-90278998	17923	-18874	-13534	-13553
chr5:90845999-91502998	20492	20530	-2875	-2841
chr5:91532499-93533998	-32377	-32343	47531	47550
chr5:93563999-93620998	17529	17548	-12970	-39450
chr5:95857499-96350998	1394	1426	-14409	-6050
chr5:96354999-96589998	-18411	-10052	5698	11929
chr5:96656999-97192498	-4851	31044	-29035	-9168
chr5:97205999-98757498	25221	-22670	10787	14266
chr6:100494999-100899998	-15351	-15383	-179919	-420381
chr6:103277999-103325998	1047808	1247889	999810	1199891
chr6:10469999-10832998	-4162	8653	-31570	-31594
chr6:105401999-106327498	1608	29452	7698	7711
chr6:106439999-106574998	5100	5103	-8272	-8297
chr6:108107999-108182498	-57943	-57972	-132441	-132470
chr6:108533999-109088998	-7137	-7163	-15435	-15458
chr6:109094999-109493998	-21437	-21460	33181	33215
chr6:109514999-110405998	12179	12213	-14950	-14992
chr6:11087999-11585998	6138	-18870	-389	-367
chr6:111698999-112049998	11053	11110	-6125	-6168
chr6:112162499-113987498	1009	1000	7559	-51183
chr6:11589999-12899998	-4391	-4369	-5901	-5942
chr6:117443999-117563998	6014	6050	-7899	-7932
chr6:118646999-118794998	-28031	-28070	5698	5699
chr6:119119999-119357998	-9080	-9087	-6909	-6877
chr6:121049999-122372498	5776	5783	9192	9228
chr6:122384999-122487498	-3310	-3274	4616	4598
chr6:122722499-122842498	4245	8502	-2840	-2827
chr6:122870999-123299998	-31342	-31329	16929	-460327
chr6:123767999-124856998	34732	9689	-2512	-2481
chr6:124865999-125117998	4788	4815	-3532	-3552
chr6:125306999-125772498	4262	4279	-2498	-2519
chr6:125774999-125963998	-5000	-5021	-7227	-7221
chr6:126374999-127088998	-13783	-378810	11968	32556
chr6:127087499-127579998	13466	34054	-40482	-40507
chr6:129589999-130034998	8422	8451	2382	-13787
chr6:130852499-131639998	19949	-8799	-11632	-11664
chr6:131582999-131630998	45366	45334	-2632	-2664
chr6:131639999-131689998	-11634	-11666	5040	-61664
chr6:132662499-132824998	7313	7322	-1859	-25868
chr6:132830999-133907998	-7861	-31870	8766	8737
chr6:13319999-13586998	11976	11955	-11585	-11621
chr6:134114999-134948998	-3741	-3741	-7940	-7989
chr6:135509999-136226998	-3522	-3533	-580	-605
chr6:136229999-136292498	-3582	-3607	-3194	-2526
chr6:136582499-136827498	698	678	-4569	-4583
chr6:137672499-138008998	-10665	-10677	-1897	-1933
chr6:139039999-139117498	-51627	-51613	7543	7603
chr6:139283999-139358998	-33267	6903	5612	5564
chr6:139367999-140084998	1650	1691	-203170	-157510
chr6:14139999-15671998	4803	4785	19459	19476
chr6:142672499-143447498	20531	20547	-20091	-20120
chr6:143509999-144059998	3566	65565	45097	35681
chr6:145256999-145616998	-42298	-42333	17185	17191
chr6:145718999-145972498	-14644	-14676	-43263	-8026
chr6:145969999-146768998	-40765	-5528	16192	-68726
chr6:146837499-147389998	20124	20147	-6855	-487414
chr6:148136999-148502998	8125	8121	-38046	-38093
chr6:149021999-149442498	7015	7038	-10305	-10365
chr6:150869999-151352998	-4338	22118	-17959	-17995
chr6:152120999-152300998	3643	3628	1144	-32565
chr6:152357999-152967498	-19264	-1137	-14154	-19153
chr6:153077499-153127498	-45034	-45004	-95032	-95002
chr6:154121999-155322498	32553	32595	5179	5221
chr6:155321999-156563998	5677	5719	578	602
chr6:1556999-2714998	-1785	-32869	-19356	-19360
chr6:156683999-156777498	68754	-119400	1831	-212898
chr6:15679999-16220998	11457	11474	-14257	-14290
chr6:157309999-158087498	4898	4899	-15146	-15189
chr6:158994999-159140998	13758	13776	-6082	-6091
chr6:159674999-160132498	16408	16447	5900	-190619
chr6:161414999-162863998	3604	3600	44092	44098
chr6:162089999-162199998	33937	9866	-76061	-100132
chr6:16237499-17105998	2273	-30792	-19412	-19439
chr6:163147499-164007498	22930	33882	-50670	-50696
chr6:164123999-164948998	-14090	-167198	-21258	-21286
chr6:166264999-166412998	10858	10877	-12013	-12036
chr6:18317499-18509998	6858	6867	-5813	-5844
chr6:18597499-20045998	-1090	-1060	46208	46244
chr6:20282999-20534998	8851	8892	-5723	-5694
chr6:20542499-21590998	8109	-13196	-1558	-1565
chr6:21579999-22454998	9440	9433	-519210	373627
chr6:22694999-24382498	-759212	133625	6964	-107817
chr6:24383999-25959998	5462	-109319	32690	-17282
chr6:27119999-27908998	7236	7256	-13297	-13335
chr6:27179999-27749998	-2145	-2150	2434	2440
chr6:2759999-3074998	1508	5411	-6003	-5980
chr6:27749999-27904998	2432	2438	-9297	-9335
chr6:27912499-28067498	-16799	-16837	37290	-171835
chr6:28067499-28407498	37288	-171837	-7716	-51246
chr6:28832499-29021998	6545	5033	-4694	-5115
chr6:29027499-29619998	-10196	-10617	8798	28138
chr6:3263999-4016998	-12373	-12376	1515	-8413
chr6:33737999-34159998	6552	6584	3995	4015
chr6:34162499-34432498	1493	1513	-17055	-17069
chr6:35291999-35474998	2534	2537	-6684	-6691
chr6:35573999-35744998	10005	10011	-7261	-7291
chr6:36032499-36112498	-4966	-4851	11505	11488
chr6:36614999-36684998	322	344	-4358	-4378
chr6:37013999-37217998	4371	4332	-7349	-7390
chr6:37259999-38712498	44087	-49392	-40441	-40451
chr6:39158999-39317998	877	7612	-7864	-7892
chr6:39353999-40988998	-5967	-5965	10705	17367
chr6:41072999-41336998	286	-403	-17958	-17999
chr6:41357999-41681998	11059	9889	376	340
chr6:4154999-4997998	1091	1069	6112	59290
chr6:41777499-42054998	-1405	-1427	-10586	-10623
chr6:42569999-42897498	-6070	-6063	4131	4167
chr6:43647499-44087998	19891	19923	-8650	-8680
chr6:44462999-45929998	-6535	-6568	608	635
chr6:46712999-46781998	21211	-8217	-351	-374
chr6:47087999-47330998	9515	9559	-20927	-20956
chr6:47789999-49407498	-1791	-1754	2644	2574
chr6:50649999-52028998	6026	166296	-7842	-7853
chr6:52283999-52364998	3014	3038	34985	34976
chr6:53162999-53489998	9042	9070	3099	3129
chr6:53932499-55307998	47179	47190	-31069	-66607
chr6:6037499-6554998	20146	20161	-7764	-7776
chr6:61469999-62840998	339224	1838033	50264	467035
chr6:62887499-62982498	3762	420533	-91236	325535
chr6:63254999-63827998	53026	53033	-25205	-25227
chr6:6662499-7259998	14484	14520	16105	16141
chr6:70294999-70895998	15247	15294	-11450	-11434
chr6:70958999-71537998	-2865	-2936	-3966	-153900
chr6:72398999-73192498	13363	13423	-11295	-11299
chr6:73447499-73658998	-58620	68322	-6214	-6228
chr6:73859999-75206998	-4803	-120683	2150	2113
chr6:75294999-75589998	2377	2411	-26849	-63276
chr6:75605999-75746998	-42851	-79278	108240	-220276
chr6:78932499-79073998	116323	533888	-25175	392390
chr6:80156999-82149998	57603	57621	28264	28267
chr6:82160999-82253998	17262	17265	-1919	16998
chr6:82254999-83057498	-2921	15996	396	-1962
chr6:83411999-83519998	6074	6099	-4930	-4954
chr6:83849999-84239998	9847	34670	-11858	-18990
chr6:8449999-10449998	-230455	-230481	-14790	-14761
chr6:85487999-85685998	-4699	-4758	-148747	-202756
chr6:85697499-86922498	-160249	-214258	-65327	144146
chr6:87041999-88925998	-12081	24644	-55075	-55093
chr6:89922499-90491998	18114	18162	-12463	-12505
chr6:95081999-95150998	10004	349883	52359	280885
chr6:96506999-96560998	35928	119963	-18070	65965
chr6:99374999-99627498	-40280	-44711	-38772	-38752
chr7:100012499-100084998	-18135	-18133	-3037	-3102
chr7:104882999-105534998	832	834	-2909	-46863
chr7:106159999-107165998	-5969	-5980	1848	-15381
chr7:107167499-107879998	346	-16883	-428	-439
chr7:108518999-108572998	-21706	-21683	40327	-3318
chr7:10913999-11244998	-24492	298211	-32733	-32787
chr7:111728999-112514998	6865	6840	35632	-18993
chr7:112529999-113454998	20630	20661	-33078	-33104
chr7:113984999-115894998	41683	41725	15749	15738
chr7:11414999-12497998	12843	12878	-1018	-7745
chr7:115909999-116153998	747	736	-15605	-15609
chr7:116153999-116862498	-15607	-15611	-111	-52629
chr7:116861999-117146998	387	-52131	-19235	-19261
chr7:117389999-118167498	10038	10028	-13762	-13764
chr7:120782999-121118998	9189	9198	-10868	-10908
chr7:123485999-123890998	8401	8403	-18538	-18561
chr7:12504999-13287498	-8020	-14747	-7468	-7429
chr7:127654999-128339998	-25622	53918	7748	7752
chr7:128336999-130055998	10746	10750	7147	7180
chr7:130049999-130862498	13145	13178	13013	-30463
chr7:130874999-131509998	511	22157	-1951	-1934
chr7:131525999-132767998	-12284	-12287	-57812	-187095
chr7:131674999-132754998	14305	14329	-44812	-174095
chr7:132767999-134367498	-57814	-187097	-9078	-9081
chr7:13292499-14651998	-12470	-12431	39813	-193974
chr7:134420999-135215998	11852	-261	22388	-45179
chr7:135259999-135665998	14669	14669	-3607	-44540
chr7:135664999-136034998	-2609	-43542	-25313	-25337
chr7:136076999-137576998	38438	-67339	29250	29279
chr7:137582999-139022998	23248	23277	-5762	52187
chr7:139444999-140479998	-10256	-10245	-4081	38117
chr7:142607999-142820998	-3964	-3927	-9664	-9717
chr7:143002499-143217498	1131	1129	-2241	-2271
chr7:1451999-2402998	-19339	-19365	-37996	48600
chr7:15164999-16127998	140197	-706976	-29227	-49696
chr7:154902499-155802498	11397	11417	2687	-5348
chr7:157133999-157422498	116806	95066	10615	-82185
chr7:157427999-158600998	5113	-87687	46367	95276
chr7:16924999-17687998	1450	1491	-6943	-6894
chr7:18689999-19685998	-23676	3636	-20388	-20391
chr7:19704999-20609998	4143	4168	-11258	-11313
chr7:20654999-22079998	-2827	-56315	3070	3039
chr7:24782999-25109998	29520	29537	-11394	-11429
chr7:25189999-25847498	-9526	69850	4297	4317
chr7:2552499-2632498	2831	6439	38573	38601
chr7:25854999-26397498	-258	-3185	1969	-20233
chr7:26399999-26657498	-533	-22735	10243	10239
chr7:26679999-26864998	2003	6569	-11020	-178429
chr7:27144999-27254998	-1109	-1099	-44504	-19460
chr7:2714999-2864998	4086	-5116	224	239
chr7:28370999-28880998	18595	18619	-26633	-26653
chr7:2867499-4574998	-2278	-2263	36018	36052
chr7:28916999-29414998	4973	4989	-6047	-6068
chr7:30779999-32482498	20876	20932	-2705	7976
chr7:36474999-37202498	-1433	-1413	-722	-748
chr7:37202499-37841998	-724	-750	-8242	-8279
chr7:38165999-38378998	49891	49912	-4374	-4397
chr7:40145999-41942998	-11035	86744	208	234
chr7:41984999-42867498	-5055	29854	9141	9125
chr7:42869999-43872498	6639	6623	-33442	-33416
chr7:4634999-4685998	7194	7183	-43804	-43815
chr7:47249999-47934998	4608	4574	10399	10417
chr7:47936999-48116998	8397	8415	-6639	-6675
chr7:53052499-53104998	-1621854	-1621793	1669331	1669346
chr7:54233999-54304998	540329	540344	469331	469346
chr7:67349999-69119998	21967	22000	557217	812186
chr7:78044999-80004998	-4608	-4673	14359	423652
chr7:80420999-80678998	7626	7650	2408	-19358
chr7:80690999-81477498	8236	8244	5276	5314
chr7:81488999-82029998	-6226	-6188	-12445	-12479
chr7:83966999-85029998	9412	9449	1020	1061
chr7:87146999-87227498	1553	1549	-7622	9540
chr7:87242499-88214998	-5438	-5462	5093	5073
chr7:88219999-88404998	91	71	-3792	-46574
chr7:91942499-92588998	-61677	-61670	1449	32217
chr7:92615999-92846998	5171	5215	-13046	-13844
chr7:93379999-94436998	-5455	62915	-777	-785
chr7:95507499-95697498	4360	4396	-6771	-7026
chr7:98876999-99359998	2111	-4497	5716	5727
chr8:100136999-100559998	7123	7132	-132	4182
chr8:100562499-101327498	1673	1680	-372	-344
chr8:101321999-102194998	5126	5154	-71121	2584
chr8:102649999-102814998	1988	2026	-201	-214
chr8:103064999-103517498	8990	9019	-5247	-5272
chr8:103685999-104798998	21492	21494	-10998	-10970
chr8:104783999-105788998	4000	4028	-7070	-15885
chr8:10579999-10844998	7477	7500	-5948	-5967
chr8:106759999-107789998	3295	3255	-8286	-10047
chr8:107809999-108732498	3573	3612	-9397	-28529
chr8:115046999-116772498	29884	29873	-6138	-6137
chr8:117290999-118520998	13310	13286	-101756	-105872
chr8:119489999-119714998	19837	19859	54160	54182
chr8:119858999-120092998	4173	4209	-3573	-8235
chr8:120416999-120964998	4815	4798	-8134	-8168
chr8:120953999-121844998	-2637	-2603	-14736	-14701
chr8:123761999-124447498	1600	1585	-6913	-6954
chr8:124542499-125000998	50603	50637	-47120	-47127
chr8:125102499-125705998	16052	-10709	-3273	-3269
chr8:125720999-126819998	8452	8428	4583	4594
chr8:126821999-127732498	2581	2592	1608	1650
chr8:127721999-129719998	3878	3927	6498	6480
chr8:129812999-130700998	7247	13401	-25325	-25335
chr8:130812499-132176998	-9718	-9696	15219	15246
chr8:133082499-133134998	38010	-13877	-14488	4672
chr8:133202999-133457998	97	58	-2070	-2093
chr8:134708999-134840998	11648	4213	-9113	45589
chr8:138158999-138701998	6843	6895	-1460	-2968
chr8:140449999-140645998	17353	17367	-8420	-8451
chr8:140651999-141431998	-14422	-14453	-345	-374
chr8:140999999-141417498	-55665	-55598	14155	14126
chr8:141446999-142616998	-15347	-15376	7225	7141
chr8:16091999-16772998	28783	72220	6924	6996
chr8:17327499-17919998	6639	6679	-419	-472
chr8:18887999-20234998	-19416	-19450	-3056	-3005
chr8:20234999-21911998	-3058	-3007	3484	1751
chr8:22439999-22547998	-9535	-9504	14008	13990
chr8:24236999-24422998	-7466	-7503	-3584	-3596
chr8:24867499-25154998	24475	24454	15320	15370
chr8:25164999-25509998	5318	5368	18	10
chr8:25514999-26036998	-4984	-4992	16380	51815
chr8:26077499-26681998	11341	11313	8867	8871
chr8:26677499-27262498	-6810	-6778	52924	52980
chr8:27317499-27422998	-2078	-2022	3374	3374
chr8:28054999-28334998	6226	6256	-10507	-10526
chr8:28346999-28424998	8742	8762	-5274	-5320
chr8:29327499-30164998	-6950	-12615	5403	-7247
chr8:30169999-30602998	401	-12249	-2076	-2070
chr8:30744999-30812498	67942	-86782	444	106622
chr8:30818999-31204998	-6058	100120	-19514	-19534
chr8:33470999-33575998	-46184	14099	15126	15101
chr8:37137499-37734998	15923	253142	1503	1485
chr8:38177999-38387998	-6244	-6300	-2855	-2858
chr8:38411999-38768998	-265	-1192	-513	18343
chr8:38777999-39114998	7234	9341	-72936	-72934
chr8:39122999-39844998	-80938	-80936	47168	47219
chr8:39884999-40211998	7166	7217	-10068	-10065
chr8:41483999-43208998	44977	6432	-69799	-115512
chr8:47255999-47747998	49126	49165	-8909	-8947
chr8:48304999-48938998	13894	13891	-13189	-13214
chr8:51809999-52022998	40704	40710	-8510	-8483
chr8:52100999-52502998	11561	11603	-6661	-6668
chr8:52742499-53694998	-5221	199295	113961	315610
chr8:54605999-55736998	27016	27021	78233	36463
chr8:55763999-56082498	51231	9461	-3241	11339
chr8:56242499-57350998	-374	-407	-7495	-7508
chr8:57374999-58717498	-31497	-31510	4326	4375
chr8:58714999-60407998	6824	6873	4693	4725
chr8:60404999-61142998	7691	7723	-3809	-3751
chr8:61142499-61469998	-3311	-3253	-1028	182983
chr8:63446999-64346998	-28420	-55502	35289	35262
chr8:66427499-66614998	1448	1433	-5455	-5466
chr8:69639999-70097498	-7876	-18118	-8726	-8771
chr8:70097999-70679998	-9228	-9273	-11444	-11469
chr8:70736999-71814998	8694	8707	-4018	-4048
chr8:71812499-72167998	-1520	-1550	-12616	-12639
chr8:73271999-74366998	23004	33708	-716	-701
chr8:74359999-74864998	6282	6297	-11412	-11435
chr8:76317499-78326998	50497	50517	66606	-76104
chr8:78491999-79610998	15737	15745	4602	73805
chr8:80990999-81242998	1142	1096	-7547	-7579
chr8:84394999-84442498	231272	231296	183774	183798
chr8:86142499-86334998	-17245	-53765	21893	7488
chr8:86337499-86564998	19391	4986	-50695	138563
chr8:89714999-90011998	3431	3467	-11076	-11033
chr8:92469999-92537998	-400626	-400595	-468624	-468593
chr8:93683999-93989998	10286	10287	1480	1500
chr8:94804999-95273998	8642	8677	-4491	-25140
chr8:98144999-100136998	18873	18915	7125	7134
chr9:100619999-101378998	-17483	-24220	8941	-67140
chr9:101531999-101582998	-1705	-1677	19321	19390
chr9:104159999-104742498	226643	226584	1078	1064
chr9:104744999-105774998	-1424	-1438	-56374	-56397
chr9:105812999-107156998	29231	29224	15373	15340
chr9:1069999-2002498	-60720	-60743	85401	12746
chr9:109879999-110219998	759	23736	-2145	-2185
chr9:110627999-111317998	-4363	-4364	-18423	-18498
chr9:114312499-115049998	-6473	-6521	-34783	-35827
chr9:115568999-116681998	22662	22699	-20744	-20767
chr9:117467499-119402998	20200	20221	-113022	-113040
chr9:120578999-121499998	40915	40948	-1624	46156
chr9:121507499-122084998	-9126	38654	10437	14479
chr9:122090999-122462998	4435	8477	2167	2185
chr9:122471999-122807498	-6835	-6817	3025	3002
chr9:122812499-123362998	-1977	-2000	-8778	-8759
chr9:123529999-123939998	14187	14215	101177	101142
chr9:124118999-124325998	7982	8023	-5497	-5515
chr9:124769999-124859998	2184	2198	1484	-6822
chr9:124865999-125379998	-4518	-12824	-5098	-5119
chr9:125534999-125964998	23619	23647	181448	264029
chr9:126494999-126563998	-3513	-3536	-5746	-5755
chr9:126701999-126788998	615	3420	-7023	-7054
chr9:126932999-127205998	7805	7811	-6587	-6599
chr9:127412499-127928998	42941	38962	-7241	-7280
chr9:129125999-129627498	5846	5881	-3151	-10039
chr9:129821999-130104998	-31512	2167	2318	2327
chr9:130697999-130898998	3225	9545	-5229	-32371
chr9:131124999-131345998	53462	539	4216	4237
chr9:131585999-131750998	5342	5369	-3426	-3455
chr9:131756999-132254998	-1219	5650	4357	13908
chr9:132254999-132410998	4355	13906	249	273
chr9:133099999-133154998	3344	3366	6153	-7322
chr9:133775999-134003998	6317	6355	-9405	-9442
chr9:134022499-134069998	-27907	-27944	29357	29346
chr9:134159999-134453998	3409	10938	-4274	-4256
chr9:134477499-135449998	-27776	-27758	25104	-37261
chr9:135962499-136124998	5206	5227	-1906	-1936
chr9:15131999-15623998	3346	79654	-17130	-17150
chr9:17102499-17519998	14032	-38777	11855	-56954
chr9:19039999-19389998	9146	9343	67636	-9730
chr9:2014999-2210998	72899	244	-29020	52629
chr9:21799999-22472498	-10351	-10342	-2357	-19899
chr9:27323999-27559998	9316	9356	-11632	-11649
chr9:2849999-4384998	7767	-5745	-18072	-9457
chr9:32372999-32585998	5694	5714	3272	3286
chr9:35117499-35477998	-499	-473	-584	-588
chr9:36095999-36173998	7185	7219	-7303	-7310
chr9:5432999-5629998	-7766	-7811	-29310	-29320
chr9:6677999-6761998	-10154	3685	-94152	-80313
chr9:70247999-70619998	92758	10957	-17356	-17379
chr9:72284999-72599998	-3910	-3863	-7039	-7077
chr9:75185999-76352498	-242	973	-49321	41921
chr9:7550999-8915998	-14460	19347	-20053	-20061
chr9:77152499-78309998	-1530	-1564	-48402	56303
chr9:79107499-79970998	22572	22587	-15488	-15525
chr9:83179999-83717998	154429	19471	-3452	-68728
chr9:84402499-85512498	1770	-5222	-87184	97764
chr9:86408999-87329998	5444	5447	-5189	-5201
chr9:89309999-89562498	9016	924	-13244	-13295
chr9:89585999-90110998	8006	-9485	-8511	-8522
chr9:90125999-90887998	15917	15930	7401	-16796
chr9:90902999-91739998	-7601	12102	-5445	-5433
chr9:92947499-93579998	9855	9897	-13470	-13491
chr9:93677499-94004998	4810	4837	-2246	-41874
chr9:94027499-94239998	-13252	38117	-26306	-26323
chr9:96317499-96680998	49	57	-29182	-14053
chr9:96686999-96857998	-35184	-20055	-1015	-981
chr9:97400999-97629998	-1663	-1666	-14302	3634
chr9:97907499-98270998	-6320	-6354	-7036	-7074
chr9:98274999-98792998	-11038	-11076	-1656	-1681
chr9:98797499-100610998	-899	-6183	-8481	-15218
chrX:100502999-100778998	9645	9757	-10070	-10086
chrX:101336999-101954998	-49381	78701	-151321	-358711
chrX:10169999-11142498	19779	19836	1923	1933
chrX:103514999-103837498	18622	18639	7769	-19845
chrX:106859999-107912498	3215	14293	-18220	-18236
chrX:108164999-109477498	-25482	-92820	-1916	8457
chrX:109706999-109892998	6187	6209	-1876	-1896
chrX:111677999-111779998	3101	-433572	89725	-535570
chrX:11337499-11434998	44123	-193069	-53375	98320
chrX:113921999-114084998	7157	7183	-9730	-155815
chrX:114339999-114551998	4966	-410817	59217	-622815
chrX:11525999-11777998	7342	7318	-7535	-7547
chrX:118343999-118819998	-89197	-89208	-12385	-12426
chrX:118826999-119397498	12480	-19428	71692	71683
chrX:120488999-120668998	-2787	9245	121194	121226
chrX:123584999-124124998	185662	185637	-26727	-164501
chrX:127130999-127199998	1686113	-1998544	1617115	-2067542
chrX:127526999-127602498	1290113	1833392	1214615	1757894
chrX:12764999-14047498	5608	49650	-8008	-7953
chrX:129539999-130268998	205	61342	-118	-76544
chrX:133316999-133673998	18210	-311759	-3387	-3415
chrX:135957499-136274998	71062	71115	-6333	-6374
chrX:138740999-139595998	4449	34671	-36145	-36179
chrX:14042499-15287498	-3010	-2955	12654	-44392
chrX:147997499-149474998	52135	52159	-3913	-3955
chrX:15287499-16715998	12652	-44394	-20704	-20747
chrX:155022499-155072498	26725	-41472	14135	-91470
chrX:16867499-17048998	15925	15904	-2288	-2299
chrX:17120999-17744998	631	-74301	43610	-54735
chrX:18383999-19340998	-5997	7155	-5764	-6743
chrX:19339999-20534998	-4766	-5745	-4500	-4492
chrX:20528999-21827998	-1373	-1340	-82019	157480
chrX:21992499-22059998	-6996	-7022	21671	-74520
chrX:22199999-23659998	-7110	-7131	34659	34694
chrX:23663999-23909998	30657	30692	-1873	-1881
chrX:30563999-30665998	6665	6727	-30188	-30156
chrX:37739999-37829998	5525	5562	-4558	-4590
chrX:38648999-40537498	5443	15502	6566	6581
chrX:40580999-41240998	-7067	-36921	12890	12851
chrX:41124999-41234998	-9699	-9750	18890	18851
chrX:41786999-43522498	-5324	-5288	35523	35520
chrX:43949999-44249998	-181	8690	-5823	-5831
chrX:44858999-45137498	211611	-614833	49575	377848
chrX:45158999-46430998	28073	356346	-21985	-22016
chrX:47549999-47659998	-8718	-8729	-15835	-97171
chrX:52229999-52292498	31663	31635	-30835	-30863
chrX:53528999-53679998	-46691	-82858	-197689	4330
chrX:56722499-56831998	4328	4295	-67385	-67374
chrX:6041999-7889998	-20480	-20455	36063	36061
chrX:63867499-64160998	-180219	-180211	-473717	-473709
chrX:65573999-66117498	8092	8153	-7194	-7135
chrX:67729999-67784998	-174203	-174207	-229201	-229205
chrX:68717499-69319998	15562	15584	-33811	-33843
chrX:69641999-69977998	-103586	-103555	52678	119578
chrX:7072499-7147498	60104	-3326	-14894	-78324
chrX:75038999-75161998	-488508	-488481	442063	-611479
chrX:76301999-77420998	-22840	-22837	478256	478370
chrX:77423999-78146998	475254	475368	-122074	-42893
chrX:79475999-80634998	-205352	-205405	13234	242062
chrX:7991999-8738998	4623	4630	-206	-260
chrX:80654999-80816998	-6768	222060	-7007	60062
chrX:81112499-81407998	8521	62075	-30460	-233423
chrX:84014999-85118998	31583	31587	-7445	508566
chrX:85847499-86063998	-219974	-219936	69991	-436434
chrX:8727499-10167498	11292	11238	22281	22338
chrX:96329999-97697998	42944	42969	-12037	-1325029
chrY:12653999-12938998	689763	1084842	404765	799844
chrY:12947999-13204998	395763	790842	138765	533844
chrY:13229999-13487498	113763	508842	-50801	251344
chrY:13493999-13688998	-57303	244842	49805	49844

## Sheet: TADs MAC_CTCF
TAD	DistCTCF.1	DistRAD21.1	DistCTCF.2	DistRAD21.2
chr10:100253999-100445998	84604	-24422	-12038	-12091
chr10:100552499-100907498	9606	9651	90365	106942
chr10:101051999-101147998	-1569	8189	-5553	-5588
chr10:101159999-101780998	1913	1964	291	279
chr10:101782499-102122998	-1211	-1223	9617	9670
chr10:102500999-102594998	2780	2813	-10963	-11027
chr10:102727499-102837498	1902	1949	-2406	-2353
chr10:103589999-103694998	15890	15907	-8659	-8665
chr10:103703999-103871998	9066	9109	-12589	-12641
chr10:103880999-104273998	3887	3830	854	870
chr10:104276999-104597998	-2148	-2132	-17046	-16990
chr10:106597499-108599998	27526	27554	-55281	-55314
chr10:110303999-110570998	-24416	2366	-23603	-23678
chr10:112382999-113582998	-67942	-67977	-19343	-19372
chr10:113672999-114179998	6137	6210	124161	279145
chr10:114461999-114824998	9546	-2857	-3249	-3310
chr10:11504999-11762998	10827	10835	-4870	-4923
chr10:116423999-116528998	20696	20747	-7365	-38760
chr10:116432499-116497498	12196	12247	-7209	-7260
chr10:116789999-117182998	-1756	-1758	-6877	-6888
chr10:117485999-118256998	10694	10734	2543	-15549
chr10:118292499-119952498	-32959	-51051	-92882	-92912
chr10:11912999-13103998	73792	73776	-28986	-4229
chr10:120401999-120909998	21515	21585	32987	33029
chr10:120929999-121739998	12985	13027	-5259	-5292
chr10:122944999-123014998	35384	188178	-34614	118180
chr10:123125999-123569998	7149	7178	-10448	-10497
chr10:123575999-123982498	6294	6343	12294	12315
chr10:123986999-124403998	7792	7813	-340	-355
chr10:124524999-124754998	5290	5326	-13516	-13543
chr10:125003999-125714998	44238	44272	-653682	219481
chr10:125951999-126521998	435187	-17521	-134811	-17761
chr10:125967499-126389998	419687	15053	-2811	-2829
chr10:127847999-128162998	6203	6159	-12805	-12824
chr10:128192499-130193998	17838	17844	-3701	-3733
chr10:130190999-131876998	-703	-735	-1889	-1916
chr10:13655999-13784998	4167	4169	-760	-744
chr10:14499999-14877498	-891	-880	-54135	980
chr10:17732999-17877498	4566	4590	-134432	-134478
chr10:18589999-18669998	-374862	69185	-454860	-10813
chr10:19808999-20269998	10611	10658	-450387	-450340
chr10:20294999-20903998	-475389	-475342	174852	374926
chr10:21482499-23099998	13347	13377	-31628	-31662
chr10:23302499-23711998	12451	12535	-8910	-8956
chr10:25691999-26318998	9015	34124	16228	16291
chr10:28238999-28394998	3002	2959	-856	-840
chr10:28402499-28627498	-8358	-8342	797	824
chr10:28627499-29357498	795	822	20039	20061
chr10:3098999-3172498	-55270	-3212	20540	20550
chr10:3174999-4814998	18038	18048	34837	34865
chr10:32891999-33019998	116918	88732	-11080	-11116
chr10:33179999-34655998	150651	150696	-222	-242
chr10:34992499-35224998	134392	2385	-6326	-6357
chr10:35120999-35219998	5892	-482	-1326	-1357
chr10:35229999-35574998	10185	10230	-11532	-11496
chr10:43664999-44870998	6809	6848	-5971	-6034
chr10:4817499-5434998	32335	32363	7235	-826
chr10:52907999-53174998	-23576	-23535	-222985	-222962
chr10:5804999-5882998	68644	8569	-9354	-9357
chr10:58527499-58664998	3777	3808	-133721	-87372
chr10:59612999-60050998	13188	13226	-18011	-18103
chr10:60086999-60662998	13341	13360	-15581	-15607
chr10:60767499-62429998	49216	49267	7772	7829
chr10:6089999-6414998	-1142	-1160	30845	2097
chr10:62432499-62597998	5270	5327	-3826	-3786
chr10:62606999-62819998	3818	3877	-1861	-1910
chr10:63167999-63737998	-1030	-1013	-17802	-17856
chr10:6413999-7778998	31843	3095	-91548	-91564
chr10:66335999-67784998	-155088	-155112	3611	3642
chr10:67841999-68900998	13789	7486	54877	54923
chr10:68724999-68799998	230875	230921	155877	155923
chr10:68951999-69199998	3875	3921	22391	22417
chr10:69227499-69404998	-5111	-5085	3715	3712
chr10:70214999-70373998	6687	6745	-9287	-9337
chr10:70541999-70769998	8047	8077	-10738	-10772
chr10:70808999-70889998	6829	6853	-9748	-9810
chr10:70913999-71291998	-10527	-10475	22455	-6779
chr10:71314999-71384998	-547	-532	-627	-584
chr10:71817499-71900998	-43900	614	-4404	-4429
chr10:72214999-72349998	8031	1160	-9364	-9418
chr10:72356999-73019998	7442	7486	139255	139195
chr10:73520999-73649998	8515	8563	-5644	-5687
chr10:73880999-73943998	-1145	-1188	-3218	-3235
chr10:74132999-75239998	-51589	33651	-3904	-3951
chr10:74682499-75104998	-416323	-416282	-4874	-4903
chr10:75109999-75237498	-9876	-9905	-1404	-1451
chr10:75242499-77144998	-6406	-6453	20901	20930
chr10:77157499-77722498	8399	8428	-2773	-10912
chr10:78029999-79357498	17470	-327	-10141	-10133
chr10:7832499-9332498	39653	39697	-788	-750
chr10:78659999-78938998	-2253	-2261	256636	21631
chr10:78962999-79070998	232634	-2371	124636	-2059
chr10:80441999-80513998	2867	2891	-8229	-8269
chr10:84254999-84548998	9745	9789	-8339	-11419
chr10:86077499-86387498	299927	23200	-10071	-10106
chr10:86387999-86594998	-10573	-10608	-9348	-9377
chr10:89021999-89219998	8015	8050	-2128	-2149
chr10:90899999-91299998	11702	11737	-1583	-1558
chr10:92687999-92847498	-113495	-96284	-4246	-4204
chr10:93071999-93299998	8445	8475	-10751	-10781
chr10:93297499-93362498	-8253	-8283	14065	14096
chr10:9329999-11330998	1710	1748	93707	-71914
chr10:93362999-93503998	13563	13594	7522	7481
chr10:93527499-93699998	14675	14703	-157823	2476
chr10:94310999-94619998	9462	9423	-175471	-175517
chr10:95237999-95369998	8697	8705	4811	4839
chr10:95367499-95609998	-3990	-4021	-8649	-8690
chr10:95687999-95852998	6163	6202	-158835	-10957
chr10:96083999-96137998	-66631	-40485	91719	91747
chr10:96214999-96350998	14717	14745	-10498	-10531
chr10:96632499-96842998	10640	10684	-12277	-12286
chr10:97040999-97214998	-3457	-3438	-4301	-4335
chr10:97781999-97877998	10149	10164	-8344	-8382
chr10:98243999-98452498	65766	18754	15101	15143
chr10:98459999-99364998	7599	7641	27626	27661
chr10:99548999-99737998	11699	11744	107986	-52136
chr10:99557499-99614998	3199	3244	-2577	-2599
chr11:10199999-10307998	8226	8266	-23	-63
chr11:102281999-102347998	6133	6152	-815	-858
chr11:102727499-102950998	5944	5977	-9824	-9850
chr11:10307499-10749998	475	435	-13996	1227
chr11:103654999-104234998	27482	27500	19553	19573
chr11:104249999-106109998	4551	4571	-21990	-21962
chr11:10789999-10937498	2642	2653	-3618	-3571
chr11:107921999-108012498	-5257	-5224	-3697	-55217
chr11:108050999-108359998	-42199	-93719	338057	137752
chr11:108665999-109937998	32055	-17544	1412	1368
chr11:10871999-10934998	6812	6876	-1118	-1071
chr11:10934999-11792998	-1120	-1073	-5053	-5086
chr11:109937499-110177498	1910	1866	-3192	-3191
chr11:109940999-110102998	-1590	-1634	71308	71309
chr11:111554999-111848998	10309	10351	-7345	2806
chr11:111926999-112028998	4950	5001	-32072	-32095
chr11:112289999-113309998	168	190	-4131	-4095
chr11:113879999-114275998	16493	16516	-14766	4810
chr11:115314999-116285998	9759	9794	-9209	-9253
chr11:116729999-117234998	2893	-38126	-2462	-2410
chr11:117416999-117807498	9376	9403	170	190
chr11:117809999-118061998	-2332	-2312	-8406	-8441
chr11:117817499-117947498	421	391	-377	-417
chr11:118181999-118364998	-10191	-10219	-11672	-5398
chr11:118669999-118972498	-10370	-10423	-15734	-15782
chr11:119471999-119747998	2924	2857	-6539	-6573
chr11:120159999-120312498	9289	12435	-9264	-9304
chr11:12041999-12287998	2408	2404	771	779
chr11:120500999-121202998	10242	10258	-8074	-8101
chr11:121640999-122525998	15145	15189	-20044	-20111
chr11:122573999-122861998	6655	6692	1897	1923
chr11:12307499-12929998	-18731	-18723	34222	34279
chr11:124057499-124409998	14052	14063	5519	5560
chr11:124637499-124844998	6989	7030	-7847	-7869
chr11:124952499-125150998	9659	9699	-9071	-9099
chr11:126437499-126489998	3480	3534	-9062	-9074
chr11:128015999-128969998	15726	15746	-13347	-13364
chr11:128978999-129371998	-22349	-22366	-7680	-7641
chr11:12949999-13361998	14220	14277	-17660	-17687
chr11:130427999-130868998	6648	3513	-6857	-6883
chr11:131692499-132317998	-786	2510	-5177	-5218
chr11:13754999-14261998	201048	17659	-12430	-12484
chr11:14454999-14917498	82208	44814	-9580	-9599
chr11:15248999-16717498	-40208	-40194	68185	68219
chr11:16733999-17084998	51683	51717	145254	-21442
chr11:18104999-18782998	1158	10702	-7146	-18565
chr11:19556999-19751998	856	-3105	-9094	-9145
chr11:19940999-20138998	-2559	10692	-6374	-6410
chr11:20630999-22339998	17157	17184	-35457	-35486
chr11:2179999-2422498	15115	6878	-1579	-1656
chr11:2423999-2532498	-3081	-3158	445	509
chr11:24352499-25253998	-812323	-1476373	1023042	1022983
chr11:2532499-2892498	443	507	-217	-267
chr11:30322499-30614998	23784	23806	-268714	-268692
chr11:32044999-32182498	7283	7335	-6108	-6125
chr11:32312999-32801998	45	10730	7405	7437
chr11:32802499-32904998	6903	6935	55777	55781
chr11:33144999-33356998	21427	21459	5541	5505
chr11:33356999-33776998	5539	5503	31410	31441
chr11:33851999-33989998	6010	6045	-1802	-1853
chr11:34163999-34362498	10507	10528	-3056	-3070
chr11:34916999-35404998	9262	9333	-12580	-12614
chr11:35599999-36282498	16370	16392	-16267	10009
chr11:36284999-36509998	-18769	7507	379	300
chr11:3656999-4137498	-47149	-47154	50205	50248
chr11:36803999-38759998	-56736	-56745	31554	31514
chr11:43301999-43925998	9903	9960	18915	18919
chr11:44279999-44543998	6465	6514	-5317	-5364
chr11:44549999-44618998	6819	6856	-1927	-1957
chr11:44924999-45110998	2258	2282	-231	-180
chr11:45107499-45338998	-1811	-1830	1199	1241
chr11:45344999-45776998	-4803	-4761	-4887	-4898
chr11:46904999-47162998	15019	15048	-9697	-9734
chr11:47366999-47414998	7108	7109	-2659	-6812
chr11:47834999-48128998	99610	99644	-18876	-18906
chr11:48179999-48809998	-6992	-6952	-502053	-502009
chr11:5114999-5394998	9237	9274	-14057	-14106
chr11:5462999-5812498	13399	13425	-3854	-3893
chr11:57329999-57830998	15787	15827	-30119	-30160
chr11:57833999-58493998	-33121	-33162	30769	30752
chr11:58496999-59147998	27767	27750	10669	10626
chr11:59164999-59291998	-6333	-6376	-7311	-7319
chr11:59663999-60764998	90125	90155	10516	10535
chr11:5996999-6359998	-4184	-4154	3285	3242
chr11:61247999-61442498	6582	6642	-6822	-6838
chr11:61444999-61751998	-9324	-9340	518	547
chr11:61889999-62114998	7802	7847	-6810	-6839
chr11:62897999-63032998	8137	8167	2832	2882
chr11:6371999-6482498	7419	7461	-38917	-38917
chr11:64841999-64897498	5287	5310	-3051	-3064
chr11:65014999-65114998	-669	-699	-2343	-2300
chr11:65114999-65333998	-2345	-2302	-3885	-3915
chr11:65705999-65825998	5911	5938	-7644	-7663
chr11:6602499-6689998	81056	1130	-6442	-6490
chr11:66053999-66266998	-8713	-1793	-8561	-8571
chr11:66067499-66134998	928	14154	-298	-307
chr11:67256999-67319998	5843	5872	-2245	-2274
chr11:67394999-67509998	6974	6576	-3704	-3739
chr11:6782999-7714998	-27470	-25455	-20123	-20150
chr11:69098999-69674998	2546	2605	-4558	388
chr11:72239999-72437998	-1674	-1695	-3671	-3747
chr11:72446999-72683998	149	124	-66	-99
chr11:72712499-72829998	12875	141	1620	1663
chr11:73347499-73667498	3851	3883	-6364	-6402
chr11:73959999-74042498	4494	4531	-78004	-47150
chr11:74243999-74744998	11948	11981	-5025	-5059
chr11:75137999-75209998	2716	2738	-4866	-4910
chr11:75263999-75395998	-15186	-15191	-7106	-11349
chr11:75434999-75537498	10503	10526	-4912	-4952
chr11:75545999-75704998	1726	1757	1424	1483
chr11:75704999-76160998	1422	1481	-8642	-8665
chr11:76196999-76322998	10741	10773	-4030	-4043
chr11:76542499-76689998	138520	128590	-8978	-9021
chr11:76721999-76804998	-89	-44	2562	2643
chr11:76802999-76925998	-3575	-3604	-5975	-5939
chr11:77117999-77192998	9305	9329	-4460	-4479
chr11:77339999-77564998	-151462	-151481	-16530	-16553
chr11:78071999-78584998	-25610	-25646	1635	1596
chr11:78612499-79508998	-25867	-25906	-15231	-15285
chr11:8174999-8599998	17723	17763	4171	4179
chr11:82841999-83294998	25659	25706	-367517	-367549
chr11:85841999-86304998	12989	13038	-12987	-13038
chr11:8672499-8917498	-68331	10157	98270	98306
chr11:86921999-87326998	17274	17299	25902	25951
chr11:87344999-87429998	7900	7949	-8438	-8467
chr11:8959999-9147498	55768	55804	-9561	-9594
chr11:93482999-93665998	60432	14779	-13730	-13743
chr11:93664999-93817498	-12732	-12745	-165230	-165243
chr11:93812499-94507498	-160232	-160245	-2597	-2647
chr11:94508999-94972498	-4099	-4149	-75027	-75100
chr11:95147499-95714998	4154	4208	-9265	-9305
chr11:95777499-96434998	-12981	-13018	-8007	-8052
chr12:101399999-101759998	14698	14745	13746	3456
chr12:102942499-103554998	6525	-125491	-6149	-6201
chr12:103571999-104129998	3456	3475	-20610	71421
chr12:104359999-105112498	-1405	-1466	-59245	-59296
chr12:105412499-106222498	8335	8359	1822	1784
chr12:106217999-106364998	6320	6282	-7340	-7290
chr12:106367999-106934998	-10342	-10292	-14898	-14918
chr12:107117999-107624998	13937	13987	-17295	-17332
chr12:107750999-107894998	10225	10231	-9742	-9748
chr12:108050999-108514998	12342	12419	-2860	-2887
chr12:108518999-109102498	-6862	-6889	-8909	-8954
chr12:109103999-109415998	8076	8124	12213	12229
chr12:109586999-109787998	10863	10911	17433	-12546
chr12:109946999-110442498	-66433	-46736	7919	7953
chr12:110441999-110894998	8417	8451	-457	-426
chr12:110897499-111314998	-2959	-2928	-1041	-1065
chr12:111394999-111455998	2120	2130	-4131	-4174
chr12:111744999-111814998	68330	8366	-1668	-1725
chr12:112084999-112149998	-139588	-139544	-204586	-204542
chr12:113042499-113177998	6303	6314	-3418	-3439
chr12:113972499-115937498	-6006	8217	-20112	-20152
chr12:11544999-12047998	9149	9159	-14450	-14505
chr12:115949999-116702998	-32614	-32654	372	412
chr12:117209999-117854998	2746	2797	-410	-17597
chr12:120194999-120296998	6362	33573	5211	5196
chr12:120319999-120434998	5614	5644	-4358	-4407
chr12:120578999-120722998	4560	4587	-8901	-8924
chr12:121478999-121687498	15348	15392	-5244	-5280
chr12:122048999-122129998	5485	5517	-6616	-6640
chr12:122225999-122528998	-102618	-102642	-57157	-57194
chr12:122364999-122482498	-8699	-28842	-10657	-10694
chr12:122633999-122756998	3990	4030	-4312	-4232
chr12:122852999-122974998	7403	7421	-22475	10288
chr12:122977499-123158998	-24977	7786	79279	79257
chr12:123341999-123602998	23895	23347	-20677	-923
chr12:12350999-12729998	-16406	6099	58972	-25243
chr12:124031999-124328998	488	420	-7814	-7855
chr12:124373999-124775998	25832	-52857	-3968	-4001
chr12:124774999-124909998	-2970	-3003	-3042	-3058
chr12:125159999-126893998	23309	23350	-19371	-19453
chr12:127379999-128084998	1288	1219	-15376	-15416
chr12:128209999-130010998	49683	-140418	20790	20757
chr12:12902499-13254998	13888	13933	914	933
chr12:130037499-130754998	4885	-5745	-6662	-6704
chr12:130877999-131714998	38348	38387	-105802	-4149
chr12:13262999-14174998	-7088	-7069	-7759	-7803
chr12:14237499-14372998	869	920	-116294	-7505
chr12:14942999-14996998	53043	52983	-955	-1015
chr12:15587499-15860998	-2839	-2869	-4437	-4466
chr12:15887999-17759998	-31439	11468	-117758	380207
chr12:17756999-17854998	-114760	383205	-212758	285207
chr12:1790999-1946998	5190	5213	-6800	-6817
chr12:18113999-19649998	26155	26205	-361161	89411
chr12:19730999-20654998	-442163	8409	-190876	515080
chr12:2039999-2603998	-4931	-4923	-20803	-20817
chr12:21427499-21689998	-130529	253024	8008	8040
chr12:21692499-22451998	5506	5538	-8392	-8433
chr12:22462499-22679998	-18894	-18935	4699	4757
chr12:24552499-24824998	407891	153428	135393	-10489
chr12:24890999-24982498	69391	-54481	9148	9214
chr12:24987499-25137498	4146	4212	-6601	-6665
chr12:25239999-25394998	1402	1387	-7329	-7378
chr12:25421999-26072498	14496	14536	24759	24764
chr12:26084999-26534998	12257	12262	-9943	-9988
chr12:26679999-26897498	-154945	25267	-12330	-12381
chr12:26929999-27017498	-44832	-44883	-2992	-3024
chr12:27017499-27320998	-2994	-3026	-14590	-14621
chr12:27329999-27707498	-23592	-23623	-3645	-3675
chr12:29051999-29377498	21832	21846	-59516	3769
chr12:29549999-29804998	2500	2570	84927	84907
chr12:30614999-30848998	192645	192613	-1643	-1606
chr12:31643999-32054998	-7148	-7186	5719	5770
chr12:3872999-4283998	12684	12704	-6858	-6931
chr12:40148999-40235998	3972	4003	-83026	-82995
chr12:41261999-42035998	15201	15248	-11591	-11634
chr12:43712999-44936998	169775	169746	11896	-5816
chr12:45113999-45989998	16973	17003	760	782
chr12:45989999-47027998	758	780	-6555	4778
chr12:47978999-48642498	-15529	-15534	-23852	-23885
chr12:4850999-5964998	-1809	-1774	1019	23778
chr12:48845999-49001998	7410	7460	-6387	-6412
chr12:49280999-49352998	7483	7527	-5206	-5225
chr12:49354999-49526998	3820	3858	53728	53664
chr12:49637499-49712998	7216	7247	-5293	-5294
chr12:49864999-49959998	2271	2325	7118	7175
chr12:49961999-50072998	5116	5173	-2307	-2340
chr12:50077499-50179998	-2164	-2124	-4331	-4406
chr12:50492999-50669998	11870	11915	-31907	-31945
chr12:50807499-51059998	18052	18085	-12089	-12046
chr12:51074999-51353998	-27091	-27048	-12399	-12440
chr12:51359999-52022998	-18401	9140	901	872
chr12:51814999-52019998	-541	-579	3901	3872
chr12:52022499-52087498	1399	1370	-3893	-3928
chr12:52577499-52879998	5674	5717	124	59
chr12:52879999-52991998	122	57	-10969	-10956
chr12:53342999-53432998	9759	9824	-11217	-11265
chr12:53921999-54209998	84113	84143	-2010	-2040
chr12:54209999-54569998	-2012	-2042	9868	9938
chr12:54845999-54962998	8091	8144	-4738	-4772
chr12:54986999-55079998	6408	6443	-6724	-6768
chr12:55172999-55619998	16147	16172	-193	-217
chr12:55616999-55730998	2805	2781	7946	-6184
chr12:55736999-55962498	1944	364	-22073	-22090
chr12:56750999-56997498	6676	6711	4100	4093
chr12:57947999-58312498	-42473	35318	33714	33778
chr12:59377499-59846998	25955	26007	-11816	-11857
chr12:5978999-6290998	9733	9776	-5776	-5825
chr12:62210999-62258998	-470	-465	-48468	-48463
chr12:62587499-62801998	-5558	-5482	-2654	-2678
chr12:6308999-6572998	-23778	-23827	-9364	-14763
chr12:64402499-64805998	-146163	-146167	-3620	-3591
chr12:65555999-66112498	909	910	-4886	-4988
chr12:6602999-6851998	14841	14858	-16107	17605
chr12:66112499-66413998	-4888	-4990	-4496	-4553
chr12:67259999-67991998	96010	9154	-48488	-48517
chr12:68213999-68687498	9300	9338	142880	-554
chr12:68858999-69164998	-28622	-73513	-7757	-7795
chr12:6968999-7115998	-3722	1810	-2497	-2516
chr12:69866999-70739998	12535	12582	-19999	-19984
chr12:71597499-71932498	149683	149633	84731	84804
chr12:7211999-7646998	7821	7859	-1405	-1431
chr12:72344999-73144998	1494	1566	-798504	-397283
chr12:75323999-75509998	10472	10517	-4083	1671
chr12:76361999-76592998	-203038	-13570	-5988	-6041
chr12:76613999-76799998	7645	7686	-8836	-8850
chr12:77924999-79454998	75260	75247	-80886	-80928
chr12:79484999-80274998	-110888	-110930	137548	137568
chr12:80375999-81401998	36546	36566	-272892	-989432
chr12:80394999-81302498	17546	17566	-173392	-889932
chr12:81607499-82337998	-478394	919892	20802	189394
chr12:82474999-84142498	52355	52392	732222	732277
chr12:85409999-85942498	58819	58857	-21918	-69785
chr12:88016999-89004998	-168551	1000384	12333	12386
chr12:89003999-89534998	13331	13384	-5050	-5077
chr12:91349999-92669998	11918	12023	-19850	-19887
chr12:92981999-93425998	5468	5498	-6336	-6375
chr12:94112499-95075998	-10052	-10103	141585	-2360
chr12:95087999-95279998	129583	-14362	-62415	-62431
chr12:95854999-96544998	63665	63695	-28092	-28115
chr12:96053999-96221998	8034	8066	-6611	-6668
chr12:96254999-96527998	-39613	-39670	-11092	-11115
chr12:96554999-98394998	-38094	-38117	2722	2685
chr12:98397499-98522998	220	183	-6397	-6429
chr12:98899999-99767498	143484	143537	-147427	-147461
chr13:101111999-102554998	15953	15923	25747	25779
chr13:102559999-102897498	20745	20777	18655	18705
chr13:104342999-105728998	1067823	430898	-318175	807593
chr13:105752499-107064998	-341677	784091	140500	146202
chr13:107171999-108158998	33498	39200	-3316	68863
chr13:108174999-108957498	-19318	52861	4193	4243
chr13:108953999-110120998	7691	7741	-4785	-4810
chr13:110216999-110869998	5395	-100812	45278	45298
chr13:110909999-111065998	5276	5296	1948	1965
chr13:20174999-20492498	7426	7461	2798	2837
chr13:21623999-22301998	14401	14421	-663597	-23500
chr13:25232499-25349998	622	55014	25956	25943
chr13:25384999-26934998	-9046	-9059	-4538	-4582
chr13:26975999-27362998	9474	9496	-844	-825
chr13:27359999-27989998	-586	-629	-5528	-5576
chr13:28817499-29474998	-20643	-20674	-2447	33341
chr13:29494999-30122998	13298	13339	-7800	-7855
chr13:30119999-31049998	-4802	-4857	-5418	-5441
chr13:31424999-31745998	-654	-707	-3694	-3737
chr13:31742499-32249998	-196	-239	60329	60276
chr13:33218999-33544998	9742	9791	-2136	-2152
chr13:33542999-33833998	-138	-154	-291136	-15943
chr13:33962999-35867998	-420138	-144945	-49309	110718
chr13:36281999-37064998	1011	1054	-65559	-65590
chr13:37103999-38992498	-104561	-104592	270690	619714
chr13:39009999-39642498	253188	602212	-26217	-26234
chr13:40052499-40691998	16866	16890	-8809	-8841
chr13:41332499-42149998	20704	20737	-39233	-39260
chr13:42317999-43883998	-207235	-46015	-9304	-9314
chr13:43892999-44450998	12625	12655	32894	-12842
chr13:44468999-45008998	14892	14904	38528	-19417
chr13:45035999-45317498	11526	11526	-6269	-7897
chr13:45533999-45953998	-22266	-22208	206668	-3447
chr13:46042499-46132498	118166	10265	28168	-5794
chr13:46154999-46328998	5666	5644	-7171	-7208
chr13:46802499-48034998	29266	29310	3066	60191
chr13:48116999-48245998	10033	10094	-118965	-12466
chr13:48584999-48770998	-4582	-4616	-1718	-1740
chr13:48773999-48986998	-4720	-4742	-217718	-94485
chr13:49939999-51089998	-3624	36897	-19748	-19783
chr13:57584999-59315998	40015	40070	2538	75836
chr13:59317499-60590998	1036	74334	-159677	-159743
chr13:67277999-68014998	-39507	-39532	-776505	-776530
chr13:70599999-72599998	-742572	361078	-33901	-33918
chr13:72794999-73718998	14098	14123	-10388	-10446
chr13:73727499-75222498	-18890	-18948	-2574	-2612
chr13:76469999-76991998	3738	3718	-11694	-11724
chr13:77287499-77487498	191095	191073	-8903	-8925
chr13:77765999-78132498	13635	13647	5316	5358
chr13:78131999-79554998	5814	5856	-13347	-13402
chr13:79667499-80348998	11939	11981	-5963	-5955
chr13:89111999-90989998	-44917	-44946	27489	27512
chr13:89114999-91022498	-47917	-47946	-5011	-4988
chr13:91115999-91409998	18372	18434	-60915	-60890
chr13:94103999-94355998	258618	135277	6620	6561
chr13:95183999-95408998	5539	5554	-4507	-4556
chr13:95471999-95858998	6717	6680	-24609	-24656
chr13:97359999-97444998	-329	-377	-85327	-85375
chr13:99169999-99442498	6746	6762	-47	-9
chr13:99947999-100541998	-47480	-47450	-26978	-26988
chr14:100284999-100382998	396	441	845	893
chr14:100379999-100657498	-1956	-1996	5980	5984
chr14:100658999-101677498	4478	4482	29951	30007
chr14:101696999-101969998	10449	10505	-8743	-8717
chr14:103067999-103312498	7690	7715	-19496	-19534
chr14:103328999-103508998	-35998	4967	-8691	-8636
chr14:103714999-104079998	93581	93621	-1870	-1848
chr14:22377499-22557498	10090	10121	-343	-334
chr14:22557499-22865998	-345	-336	6745	6765
chr14:23114999-23321998	5953	6003	6191	6234
chr14:23119999-23189998	953	1003	-2747	-2760
chr14:24326999-24440998	5348	6806	-9053	-4118
chr14:24442499-24694998	-10555	-5620	15592	15612
chr14:24707499-25163998	3090	3110	-12844	-12900
chr14:27112499-28613998	1496937	1496897	-4561	-4601
chr14:31199999-31302498	7852	7894	53686	53658
chr14:33800999-34319998	-8116	-8161	3146	3090
chr14:36194999-36386998	-125303	179195	-12758	-12803
chr14:38704999-39020998	17026	17041	-5439	-5440
chr14:39020999-39479998	-5441	-5442	-464439	-464440
chr14:41912499-43912498	311967	197875	-17740	890954
chr14:44879999-45284998	-33552	-33566	-16249	-16285
chr14:49772499-49850998	80577	80491	2079	1993
chr14:49852499-50120998	577	491	-15862	-4367
chr14:51994999-52794998	-15692	-15748	28782	28780
chr14:52796999-53321998	26780	26778	-15592	-15642
chr14:55082999-55139998	6730	6769	21151	21178
chr14:55673999-56489998	58069	33557	590	-15396
chr14:56489999-58194998	588	-15398	-28432	-28447
chr14:58196999-58433998	-30434	-30449	-38092	67446
chr14:58475999-59104998	25387	25444	22303	22360
chr14:59114999-59484998	12301	12358	22513	22545
chr14:60617499-61259998	8023	8057	-7007	-7051
chr14:61262499-61850998	7230	7271	9475	9496
chr14:63352499-64329998	289049	289181	-26321	-26373
chr14:64661999-64769998	9702	9733	-5063	-5089
chr14:65159999-65417998	4300	4315	-195488	-5375
chr14:66332999-67340998	26597	26639	19125	86328
chr14:67808999-68849998	-104329	28253	-5843	-5878
chr14:69578999-69737998	-4075	-4121	-10845	-10884
chr14:69809999-70082998	8862	8907	-8845	-8874
chr14:71123999-71759998	15162	15212	-6764	-6773
chr14:72503999-72922498	13041	13078	-17351	-17386
chr14:73717499-73895998	11416	11438	-70222	-70253
chr14:74847499-75112498	13561	13626	20056	20105
chr14:75119999-75308998	12554	12603	-1037	-984
chr14:75307499-75494998	461	514	-6018	-6043
chr14:75569999-75659998	7806	7884	-5655	-5692
chr14:76043999-76397998	6946	7018	-10625	-10668
chr14:76871999-77097498	966	1014	-2612	-2674
chr14:77839999-78624998	22357	22380	-26803	-26795
chr14:78923999-80924998	35866	35907	29899	29951
chr14:80945999-81179998	8897	8949	-9222	-9255
chr14:81173999-81221998	-3224	-3257	47585	-975
chr14:81260999-81464998	8583	8643	-298	-342
chr14:81467999-81536998	-3300	-3344	-72298	-72342
chr14:81701999-81989998	8419	8455	436	475
chr14:85406999-85529998	631588	-210953	508590	-333951
chr14:85529999-86064998	508588	-333953	-7748	-7758
chr14:86081999-86936998	-24750	-24760	-33310	-33322
chr14:87919999-88574998	-23385	-23437	-82644	-82616
chr14:89027499-89937498	-57	-20	2113	2131
chr14:89954999-90245998	-15389	-15371	-10458	-10489
chr14:90844999-91154998	-28486	-28553	131647	18301
chr14:91316999-91427998	6751	6796	-8996	-9044
chr14:91505999-91997998	-86998	-87046	108839	-86229
chr14:92459999-92687998	-3093	-3139	-957	-903
chr14:92699999-92798998	-12959	-12905	-14958	-4752
chr14:92804999-93194998	-20960	-10754	-16763	-16806
chr14:93209999-93649998	-31765	9323	-30595	-30630
chr14:93932999-94010998	6816	6841	-9017	-9063
chr14:94130999-94502998	1482	1526	-16539	-16574
chr14:95069999-95555998	291644	163826	5057	5108
chr14:95554999-96284998	6055	6106	-9299	-9318
chr14:96284999-96578998	-9301	-9320	-154381	-154448
chr14:98123999-99314998	1142760	14801	5228	-48288
chr14:99971999-100117498	10614	10670	-9002	-9032
chr15:101288999-101652498	11456	11472	-55	-47
chr15:25319999-25451998	374062	118242	242064	-13756
chr15:26843999-28085998	45502	45541	298	889853
chr15:34850999-34967998	69399	69380	1890	1832
chr15:37976999-38708998	18883	18924	-1013	-918
chr15:38717999-39772498	-10015	-9920	14193	10355
chr15:40214999-40277998	2353	2396	1559	1587
chr15:40340999-40427998	-2785	-2790	-5881	-5906
chr15:40669999-40899998	9226	-80032	4173	4214
chr15:40899999-41089998	4171	4212	140825	94997
chr15:40904999-40952998	-829	-788	-10973	-10946
chr15:41104999-41237998	125823	79995	-7175	-53003
chr15:41483999-41769998	-18010	-66677	41615	41560
chr15:41984999-42068998	4687	4712	-9104	-9111
chr15:43088999-43148998	136648	136659	76650	76661
chr15:43193999-43295998	31648	31659	-10246	-10263
chr15:44657999-44741998	5772	5822	-3407	-3444
chr15:45202499-45402498	2793	2839	27941	-2709
chr15:45413999-45704998	16439	-14211	836	856
chr15:45709999-47165998	-4166	-4146	30179	30184
chr15:47172499-48307498	23677	23682	-21535	-21585
chr15:48809999-50438998	52009	-8805	-122766	-122775
chr15:50735999-50912998	-60266	-60274	-4373	-4406
chr15:51149999-51407998	13027	13068	-5919	-5952
chr15:51647499-51782998	2605	2624	-5802	-5844
chr15:51932499-52237498	-43702	39267	-9928	-9936
chr15:52247999-52754998	8392	8508	-19297	-19345
chr15:52811999-53681998	-31304	-31309	-95001	401098
chr15:53939999-55187498	143023	143096	-18936	-18961
chr15:55208999-55298998	8748	8802	-8359	-8399
chr15:56614999-57320998	-118298	-118234	-14195	-14209
chr15:57332999-57539998	7833	7863	19994	-12338
chr15:58147499-58212498	35224	35189	9330	9303
chr15:58220999-58912498	828	801	45035	45098
chr15:59099999-59529998	75011	75044	-899	-947
chr15:59527499-59684998	1599	1551	6386	6437
chr15:59692499-60335998	-1116	-1065	-6971	-9001
chr15:60332499-60527498	-3473	-5503	-6530	-6557
chr15:60569999-61842498	15949	16008	-6826	-6840
chr15:61844999-62057998	-9328	-9342	2596	2583
chr15:63124999-63284998	-31217	11002	3968	4012
chr15:63620999-64160998	-133523	-21270	-7256	-7298
chr15:64163999-64394998	-10258	-10300	-241256	-241298
chr15:64676999-64730998	9281	9341	475	486
chr15:64732499-64814998	-1027	-1016	-4888	-4914
chr15:64835999-64913998	-76	-111	-8276	-8317
chr15:65180999-65302498	-79264	-79291	1917	1860
chr15:65309999-65404998	-5585	-5642	-19208	-19227
chr15:65607499-65904998	31288	31326	-42229	-35506
chr15:65904999-66290998	-42231	-35508	-3339	-3332
chr15:66294999-66518998	-7341	-7334	-21123	-21126
chr15:66587999-66866998	15791	15800	-3962	-3993
chr15:66917999-67835998	-14169	28907	592	542
chr15:67837499-68187498	-910	-960	65597	18623
chr15:68303999-68387998	2825	2858	-4364	-4398
chr15:68543999-68885998	6660	6711	-9945	-9997
chr15:69035999-69462498	23236	23281	370	3579
chr15:69461999-70829998	868	4077	-4702	-17785
chr15:71735999-72167498	-5274	8100	-11291	-11312
chr15:73631999-73706998	4618	4633	-6545	-6574
chr15:74372999-74444998	824	839	-6083	-6121
chr15:74762999-74952498	6054	6014	-1931	-1949
chr15:76049999-76152498	7639	7673	-1350	-1381
chr15:76928999-77547498	44501	2723	-3970	-4004
chr15:78869999-79199998	-61310	39992	-15411	-15448
chr15:78912499-79029998	94788	-2508	-1471	-1439
chr15:79864999-80000998	-11282	-11325	-7409	-7441
chr15:80437499-80979998	-18458	18506	-9807	-9787
chr15:81101999-81269998	4657	4684	-3976	-3417
chr15:81269999-81407998	-3978	-3419	-7141	-7181
chr15:85854999-87492498	-462	-456	752179	754479
chr15:87487499-88250998	757177	759477	-4008	-4021
chr15:88454999-88886998	-4615	-4643	17907	17909
chr15:88467499-88544998	-17115	-17143	1779	1740
chr15:88892499-89036998	12405	12407	-19230	-19286
chr15:89048999-89177998	8671	8713	29008	29049
chr15:89351999-89435998	6752	6795	-5112	-5152
chr15:90641999-90941998	6240	6260	-7525	-7560
chr15:90950999-91284998	5705	5702	-13219	-13258
chr15:91844999-92090998	8310	7855	-8541	-8564
chr15:92780999-93032998	16313	16365	-2183	-2152
chr15:93032499-94147498	-1685	-1654	16891	16933
chr15:94154999-94331998	9389	9431	-7578	-4430
chr15:95312499-97262498	-20417	-52874	-26960	-26971
chr15:95528999-96317998	-236917	-269374	39011	39053
chr15:97272499-97779998	-36962	-36973	-34321	-34347
chr15:97274999-97745998	-39462	-39473	-321	-347
chr15:97895999-98187498	13477	13520	-9305	-9362
chr15:98498999-99086998	20262	20289	-10100	-10113
chr16:10247999-10514998	8963	8993	-5215	-182
chr16:10946999-12092998	7104	7135	2343	2390
chr16:12089999-13904998	5341	5388	14841	14887
chr16:1294999-1779998	6055	6077	-6501	-6704
chr16:1826999-1934998	36777	36832	-5180	-5216
chr16:19898999-20390998	505	553	-5065	-5099
chr16:2012999-2150998	10286	10288	-10208	-10246
chr16:23792499-24020998	9072	9053	-10320	-10388
chr16:24512499-24827998	4711	4715	227787	227823
chr16:24919999-25259998	135785	135821	-26116	-2024
chr16:27149999-27469998	5202	5240	-12690	-12715
chr16:27554999-28091998	-97692	-97717	-21079	-21109
chr16:3161999-3461998	-32283	-32294	38897	38919
chr16:48242499-48641998	-77424	-77462	-11389	-11426
chr16:48644999-49259998	-14391	-14428	90698	148133
chr16:49999999-50822998	25021	25039	-16588	-16634
chr16:52172499-53034998	19221	19249	19961	19988
chr16:53036999-53514998	17959	17986	-4332	-4377
chr16:53522499-54132498	-11834	-11879	61335	61355
chr16:56567999-56709998	9198	9241	-7752	-7785
chr16:56855999-56942998	11431	11449	21733	8697
chr16:57749999-58010998	7351	7399	9836	9908
chr16:58328999-58499998	7833	7868	12066	-12122
chr16:58512499-58627498	-436	-24624	33898	33895
chr16:58787999-59394998	26456	26462	-202211	-202236
chr16:65092499-66353998	25661	25667	3653	-9273
chr16:66364999-66877498	-7349	-20275	-4170	-4187
chr16:6686999-7024998	-4675	-2707	802	866
chr16:67985999-68045998	7395	7435	-5259	3645
chr16:68234999-68332498	5109	5137	-3675	-3710
chr16:68438999-68519998	6655	6665	771	780
chr16:68524999-69309998	3792	3821	1287	-22908
chr16:71402499-71624998	10401	10434	-13795	-13820
chr16:71720999-71978998	-109797	-109822	-17370	-17388
chr16:72122499-72209998	2530	2606	32021	-6390
chr16:73054999-73199998	141998	-6714	-3000	-3075
chr16:75664999-77182498	-114553	99344	-10569	-10577
chr16:77663999-77984998	11901	11934	-13225	-13257
chr16:78764999-79613998	5767	5740	-11657	-11690
chr16:79613999-80504998	-11659	-11692	21624	21607
chr16:80519999-80832498	6622	6605	-7508	-7535
chr16:81367499-81732498	36192	-953	5707	5655
chr16:81947999-82250998	-57476	-73955	12703	12730
chr16:82157499-82234998	72734	72689	-4764	-4809
chr16:82256999-83229998	6701	6728	-14426	-14436
chr16:83678999-83813998	147260	65860	12262	12302
chr16:83819999-83903998	6260	6300	22835	22859
chr16:83951999-84197498	4911	4964	-10352	-10365
chr16:84247499-84503998	29896	29934	7519	2561
chr16:84503999-84629998	7517	2559	-7662	-7695
chr16:84968999-85094998	1734	1705	20088	20097
chr16:85104999-85797498	10086	10095	21849	1964
chr16:8558999-8888998	8814	8840	-8548	-8590
chr16:85809999-86022498	9347	-10538	-5914	-5941
chr16:86027499-86544998	-10916	-10943	18947	19032
chr16:86558999-87077498	4945	5030	-50	-18
chr16:87305999-87764998	18889	-102607	4380	4360
chr16:8894999-9137998	-14550	-14592	1206	1242
chr17:10619999-10859998	-1685	-1716	-14647	-14681
chr17:14297999-14936998	4707	4716	-10257	-10287
chr17:2042499-2285998	12498	12547	-41011	-3569
chr17:2780999-3041998	5471	5471	6839	6899
chr17:28718999-28955998	7991	8014	-2283	9825
chr17:28957499-29122498	-3785	8323	-5173	1759
chr17:3035999-3632498	12837	12897	50641	50680
chr17:31544999-31854998	13866	5067	-12244	-12296
chr17:32243999-32330998	9212	9233	-11351	11110
chr17:32444999-32957998	-708	-642	-20864	-20919
chr17:33014999-33757498	-16494	-16519	-6173	-6200
chr17:33762499-34169998	-11175	-11202	1402	-6136
chr17:34172999-34418998	-1600	-9138	1436	1500
chr17:34959999-35122498	38358	21160	-2575	-2611
chr17:35132999-35591998	9379	9320	-52437	-4671
chr17:3728999-3847498	8849	8894	-1131	-1123
chr17:3905999-4013998	7994	8038	-9177	-9224
chr17:39614999-39758998	7104	7142	-4624	-4652
chr17:39984999-40287498	-4374	-4385	15664	15712
chr17:40298999-40357498	4162	4210	1134	1179
chr17:40652499-41682498	-92025	-92068	13652	13645
chr17:4208999-4415998	6517	6532	-2603	-2641
chr17:43388999-43487998	581	5164	-4212	-4266
chr17:43568999-43682998	7810	7831	-4892	-4934
chr17:43689999-43764998	4539	4583	1597	1585
chr17:44212499-44324998	-2011	-1966	6520	-54
chr17:4703999-4899998	6042	291	3766	3699
chr17:47837999-47892498	3356	3386	-2364	-2391
chr17:47969999-48023998	853	824	1233	1264
chr17:48802499-48884998	2538	2552	-127	-172
chr17:4901999-5069998	1764	1697	-7425	-7427
chr17:49565999-49700998	2012	2046	-5347	-5407
chr17:49853999-50006998	7261	7295	-8564	-8602
chr17:50018999-50092498	7986	8016	1928	1952
chr17:50195999-50300998	4687	4720	-3429	-3454
chr17:50852499-50963998	-264	-184	-7002	-7087
chr17:51284999-51728998	-117787	-131670	35573	35575
chr17:5192499-5239998	-508	-465	-2257	-2295
chr17:55346999-55517998	1942	1929	-3780	-3834
chr17:55517999-55733998	-3782	-3836	2011	1964
chr17:5579999-6439998	7620	7668	-3804	-3841
chr17:56797499-56972998	-17090	-17129	-11860	-11894
chr17:57122499-57839998	-8256	-8282	-6460	-6493
chr17:57847499-58004998	10590	10636	-5313	2617
chr17:58214999-58512498	34840	34868	6251	6290
chr17:58702499-59018998	8634	8661	-13916	-13965
chr17:59306999-59447998	4132	4178	-6997	-7046
chr17:60052499-60682498	-15210	50297	38421	38459
chr17:60698999-61400998	21919	21957	-10883	-10902
chr17:64301999-64419998	5045	5073	370	400
chr17:65222499-67058998	-23539	-23572	-152126	-152140
chr17:67067499-67359998	-160628	153783	14794	-5616
chr17:67361999-67719998	12792	-7618	-2204	-2209
chr17:68519999-68765998	-53686	52350	-5928	-5965
chr17:68765999-69248998	-5930	-5967	-2007	-2059
chr17:69529999-70632498	-3843	-3805	4229	-2394
chr17:7043999-7142998	1928	1976	-6546	-6603
chr17:70629999-72545998	6727	104	-5453	-5512
chr17:72548999-73232998	8120	8136	22848	22884
chr17:7313999-7697998	10350	-17454	-9814	-9840
chr17:73244999-73379998	10846	10882	-9906	-9950
chr17:73403999-74199998	25547	25589	-209	-222
chr17:74204999-74288998	-1438	-5224	12323	12390
chr17:74372499-74459998	-4073	-4008	-2263	-2282
chr17:74457499-74534998	235	216	31326	-1792
chr17:74654999-74742498	2597	2628	2279	2304
chr17:74789999-74862498	1640	1678	2576	2537
chr17:75041999-75112498	72204	72267	1706	1769
chr17:7504999-7567498	9926	9991	-6358	-6395
chr17:75319999-75402498	3237	3273	10289	1857
chr17:75611999-75755998	-10640	21104	-2132	-5969
chr17:7589999-7689998	-493	-551	-1814	-1840
chr17:76109999-76289998	11568	11601	-10306	-10353
chr17:76460999-76511998	5169	5194	-5437	3780
chr17:76514999-76730998	8258	778	-15956	-15984
chr17:76517499-76629998	5758	-1722	-5913	-5943
chr17:77078999-77249998	7660	7701	-2776	-2812
chr17:77324999-77504998	6566	313	-9842	-9902
chr17:7811999-8062498	10884	10891	-2134	-2084
chr17:78839999-78983998	25922	1444	9335	2133
chr17:80414999-80984998	12036	12081	-3507	-3539
chr17:81248999-81494998	4448	4523	-10503	-10538
chr17:8457499-8741998	-47063	-47012	4119	4103
chr17:8741999-9014998	4117	4101	-16776	-16813
chr17:9029999-9599998	-31778	-31815	129219	129237
chr17:9911999-10324998	-5852	12946	2742	2767
chr18:12304999-13772498	-33021	-67641	40939	40981
chr18:22781999-23492998	17194	17235	5975	6013
chr18:23492999-24143998	5973	6011	-24802	-24844
chr18:24350999-24494998	8869	8919	-5898	-5929
chr18:24509999-25984998	4526	-20931	-88622	-88640
chr18:26621999-26879998	-391	-354	-230081	-230117
chr18:26624999-26839998	-3391	-3354	-190081	-190117
chr18:28226999-30131998	-621566	-627653	839581	1074968
chr18:2924999-3252498	7371	7397	-6285	-6307
chr18:30953999-31524998	17579	252966	31068	31103
chr18:31549999-31727998	6066	6101	-5446	-5471
chr18:32150999-32561998	7185	7201	-9373	-290122
chr18:3449999-3594998	135981	135964	-547	-603
chr18:34644999-34793998	16668	16686	-5854	-5863
chr18:34970999-35159998	-182856	35192	71146	71176
chr18:35225999-35384998	5144	5174	1700	1716
chr18:35384999-35711998	1698	1714	44715	44724
chr18:35747999-35960998	8713	8722	-10403	-10490
chr18:3594999-3664998	-549	-605	1479	1444
chr18:35972499-36187498	-21905	-21992	97414	-91374
chr18:37232999-37571998	153022	153031	-33954	-185967
chr18:38141999-40144998	-363294	-363262	1761880	-573316
chr18:4102499-5059998	4112	-33779	-2061	-2093
chr18:41951999-42083998	-45122	-45166	30523	30550
chr18:42110999-43286998	3521	3548	-14960	-14974
chr18:43552499-45547498	18766	68677	73631	73670
chr18:45653999-46106998	11289	11338	-33064	-33099
chr18:46124999-46679998	23917	23954	-21518	-21543
chr18:47762499-48032998	-5910	-5911	-24695	-10177
chr18:48668999-49496998	-4556	-4608	13804	13851
chr18:50259999-50382498	8619	97399	-25059	-25099
chr18:5054999-5867998	2937	2905	361	398
chr18:50798999-51083998	21071	7389	26492	26530
chr18:54134999-54395998	257721	89798	-3277	-3233
chr18:54674999-54995998	-3570	-3533	-12717	-12751
chr18:55214999-56603998	19792	19827	-27710	-27790
chr18:58148999-58496998	-12987	-13044	-3003	-3036
chr18:58509999-58769998	-16005	-16038	-5520	-5533
chr18:5870999-6530998	-2641	-2604	-8981	-9004
chr18:58772999-59069998	-8522	-8535	-12588	-12623
chr18:59304999-59402498	3664	97682	225	184
chr18:59825999-59993998	11697	11726	-5710	-5680
chr18:61541999-62150998	9684	9718	-19474	-19522
chr18:62419999-62529998	5835	5881	54545	56377
chr18:62705999-62990998	8993	9010	-8116	-8182
chr18:63008999-63338998	7459	7460	-15762	1009
chr18:63506999-64001998	-750	-785	-6993	-7031
chr18:64019999-65292498	-24995	-25033	-1297493	-1297531
chr18:66185999-67082998	1014418	1031770	117420	134772
chr18:6887999-8426998	-1555	-1582	-37185	-37177
chr18:70187999-70460998	7987	8073	-6100	-6115
chr18:74180999-74567998	15559	15587	-15840	-15856
chr18:74597499-75212998	-45342	1074	-660840	-141872
chr18:76373999-76724998	-24736	-24756	-15002	-15041
chr18:76787999-77702498	14207	14210	-51491	-51541
chr18:8648999-9067498	5691	5699	6258	6311
chr18:9551999-9962998	23647	23667	8496	8556
chr18:977999-2557498	-16230	-16279	-219774	-15394
chr18:9962999-10532998	8494	8554	-12694	-12738
chr19:10184999-10253998	-65005	9877	-3734	-3738
chr19:10262999-10397998	6638	6629	6325	6335
chr19:10499999-10572498	5754	5800	27	-4
chr19:10571999-10703998	525	494	-4010	-4073
chr19:10709999-10869998	7516	7514	1437	1482
chr19:11120999-11492998	5257	5289	3516	-10247
chr19:12962999-13097998	2504	2546	-4011	-4056
chr19:13097499-13154998	-3513	-3558	39694	12569
chr19:13097999-13277998	-4013	-4058	153	160
chr19:13277499-13592998	-173	-128	-3570	-3600
chr19:13757999-13871998	104425	16433	8307	8324
chr19:13874999-14077498	5305	5322	-2224	-2260
chr19:14567499-14693998	4653	4672	-7363	-3909
chr19:15086999-15569998	5043	5055	-13411	-13998
chr19:16237499-16392498	10264	10318	-144734	-9068
chr19:16539999-16659998	174868	2624	54870	-31777
chr19:16664999-17304998	49868	-36779	575	577
chr19:17339999-17393998	6386	6404	1099	1132
chr19:17452499-17862498	1116	1118	-2898	-2861
chr19:17934999-17999998	-2295	-2338	-2959	-3003
chr19:18002499-18062998	4639	4674	-4430	581
chr19:18917499-18999998	-50799	1801	-13048	-13090
chr19:19352999-19502998	8254	14049	-12420	-12456
chr19:1943999-2009998	-14540	-14481	9758	9798
chr19:19517499-19662498	14870	14910	-18452	6314
chr19:2014999-2102998	4756	4796	-33097	-6017
chr19:2099999-2149998	-30099	-3019	6138	6184
chr19:2147999-2405998	8136	8182	-14547	-14570
chr19:2152499-2237498	3636	3682	-1089	-1077
chr19:2462499-2639998	12192	12248	-2820	-2853
chr19:2642499-2756998	-5322	-5355	-7586	-7630
chr19:2816999-2945998	2736	2784	5173	5183
chr19:28454999-28644998	11299	11320	-11056	-11099
chr19:2948999-3299998	2171	2181	5108	5130
chr19:29600999-29723998	9741	9778	6613	6663
chr19:29729999-29885998	611	661	-12316	-12357
chr19:29922499-30062498	-48818	-48859	-188816	-188857
chr19:30659999-32234998	6511	6537	-10179	-10226
chr19:3317999-3491998	6557	9166	-6796	-6844
chr19:33230999-33413998	4418	4458	-6953	-7011
chr19:33239999-33302498	1805	1843	93	-49432
chr19:33769999-34154998	1762	1724	-9031	-9075
chr19:34172499-34359998	-26533	-26577	-13928	-13921
chr19:34958999-36218998	14322	14370	-48065	-48112
chr19:3534999-3627498	10262	10275	-8770	-693
chr19:3659999-3707498	6011	6051	-1259	-1283
chr19:3710999-3830998	-4761	-4785	-8918	-8955
chr19:37889999-38225998	12743	8905	7952	8002
chr19:3833999-3962498	-11920	-11957	23840	23864
chr19:38387499-38942998	15604	15629	-12522	-12585
chr19:38947499-39335998	14778	14817	6063	-7732
chr19:39547499-39773998	4104	4138	-8358	19196
chr19:3987499-4214998	466	443	-10203	-10227
chr19:39984999-40099998	154936	-14055	39938	40013
chr19:40130999-40229998	8936	9011	-7939	-7953
chr19:40283999-40643998	21500	21537	-9310	-9342
chr19:41306999-41439998	1710	1675	9521	9562
chr19:41441999-41577498	7519	7560	-6684	-6722
chr19:41633999-41847498	8059	8105	-11343	-11368
chr19:41854999-41959998	-18845	5204	-8154	-2081
chr19:42072499-42434998	36170	36198	3610	-1155
chr19:42440999-42608998	-474	-530	-2160	-2107
chr19:4247499-4355998	-13947	20337	-3214	-3254
chr19:43427999-43823998	5057	5079	-14032	-14040
chr19:43822499-44507998	-12534	-12542	44487	44501
chr19:4404999-4452498	-4340	-2459	-51838	-20520
chr19:44549999-44846998	2485	2499	-1277	-2081
chr19:44719999-44772498	4040	4064	-1634	-1672
chr19:44897999-44957998	5778	5812	-6248	-6264
chr19:45428999-45485998	-1232	-1205	-80	-112
chr19:4559999-4640998	-1475	-1424	-4569	-4600
chr19:46019999-46274998	-2987	9103	5925	5946
chr19:46391999-46517998	3735	3760	-2008	-4382
chr19:4642499-4722498	-6071	-6102	10282	10282
chr19:46610999-46667998	3281	3323	-5796	-5825
chr19:46772499-46844998	-5637	-5623	-4305	-4330
chr19:46859999-46994998	-19307	-3735	18152	-3690
chr19:47004999-47258998	8150	8163	-11410	-11442
chr19:47285999-47396998	-1521	-1521	-5366	-5399
chr19:47426999-47750998	445	415	-7204	-7279
chr19:48484999-48590998	4925	4958	-1916	-1969
chr19:48784999-48989998	3318	3314	3351	-18911
chr19:49076999-49157998	20979	21015	-11963	-12009
chr19:49217999-49448998	8196	8228	-5415	-5434
chr19:49452499-49682998	-8917	-8936	-2102	-2137
chr19:49679999-49867498	896	861	22710	70355
chr19:49882499-49932498	7708	55353	5327	5355
chr19:50351999-50519998	5234	5259	17944	-8521
chr19:5039999-5582998	-8187	-8235	-4577	-4620
chr19:51659999-51782998	1198	1169	-4970	-4984
chr19:51776999-51830998	1028	1014	-471	-543
chr19:54323999-54398998	1286	1321	-7801	-7839
chr19:54458999-55657498	19882	19890	-3703	-3706
chr19:55702499-56057498	1381	1395	9084	9119
chr19:5582999-5684998	-4579	-4622	2270	5205
chr19:56057499-56360998	9082	9117	-10351	-10366
chr19:5799999-5902498	4158	4175	65611	1338
chr19:6044999-6129998	3961	4047	-4280	-4302
chr19:6514999-6634998	2030	2072	-2786	-2762
chr19:7097999-7346998	4499	4515	-5700	-5763
chr19:7682499-7805998	-1722	-1772	-6172	-6271
chr19:7937999-8006998	6372	6405	-4422	-4461
chr19:8150999-8261998	7631	7698	7061	7099
chr19:8594999-8702998	-14084	-14069	-8508	-8558
chr19:9128999-9836998	7641	7676	-40626	-40655
chr1:100451999-100889998	3654	3692	-21435	-21500
chr1:100897499-101302498	23774	23784	6933	6970
chr1:10373999-10427998	3595	3614	263	229
chr1:10429999-10499998	364	356	-5147	-5190
chr1:108752999-108812998	-6484	-6462	15261	15313
chr1:108818999-108905998	9259	9311	-7679	-7725
chr1:109253999-109412998	9751	9777	-13419	-13455
chr1:109487499-109538998	6499	6497	-6512	-6545
chr1:109541999-109640998	4422	4460	-603	-540
chr1:109640999-109772998	-605	-542	893	832
chr1:109772499-109988998	1391	1330	-4393	-4425
chr1:110198999-110321998	-1921	-1903	-9194	-9242
chr1:110614999-110782498	954	929	1006	981
chr1:111114999-111440998	-82506	-82519	40821	8292
chr1:111446999-111770998	34819	2290	-1234	-1300
chr1:111779999-112367998	-10236	-10302	1873	1844
chr1:112376999-112712998	-7129	-7158	3436	3467
chr1:112709999-113084998	-2499	-2544	-11957	-12056
chr1:11284999-11642998	-247230	79352	-385	-416
chr1:113129999-113744998	10655	10677	90883	90912
chr1:113814999-113972998	20881	20910	5921	5972
chr1:113972999-114293998	5919	5970	-10975	-11025
chr1:114338999-114762498	7678	7726	216972	217024
chr1:114968999-115121998	10470	10522	-9017	-9040
chr1:115130999-115602498	8062	8087	-6479	-6494
chr1:115784999-116048998	-12935	-12961	-28067	-28144
chr1:116126999-116492998	12196	12235	6265	6252
chr1:11639999-11907498	2613	2582	344	343
chr1:116572499-117065998	-2066	2315	1918	1985
chr1:117067499-117842998	416	483	52721	-83998
chr1:119542499-119692498	69265	40499	-16744	-16774
chr1:12116999-12212998	1781	1813	-3936	-4005
chr1:15116999-15308998	11682	11725	-4061	-4108
chr1:151922499-152052498	11669	11711	225	276
chr1:152051999-152195998	723	774	-5995	-5968
chr1:152636999-153227998	17196	17232	124600	60855
chr1:15317499-15434998	6204	6247	-3669	-3697
chr1:153509999-153575998	-100	-46	-3350	-3313
chr1:153788999-153992998	8384	2316	-6098	-6119
chr1:153994999-154174998	-8100	-8121	11248	11300
chr1:154559999-154925998	-329	-299	17960	17977
chr1:154929999-155084998	13958	13975	-129	-154
chr1:155087499-155174998	-1251	-2656	-1606	-1640
chr1:155252499-155324998	-1644	-1608	-1526	-1561
chr1:156083999-156233998	6887	6906	-8371	-8412
chr1:156377999-156449998	7734	5155	-3985	-4015
chr1:156454999-156607498	-8987	-9017	756	718
chr1:157084999-157163998	5289	5328	-195	-137
chr1:157565999-157957498	14372	14416	6303	6352
chr1:157959999-158127498	3801	3850	-2315	-2353
chr1:158129999-159089998	-4817	-4855	-600	-619
chr1:159125999-159218998	6479	6498	-4636	-4674
chr1:159217499-159779998	-3138	-3176	675	701
chr1:159782499-159899998	-1827	-1801	-8259	-8287
chr1:159932499-160010998	4065	4113	-3181	-3248
chr1:160190999-160387498	2261	2288	-10790	-10815
chr1:160418999-160614998	9749	9807	3939	3925
chr1:16072499-16196998	1160	6572	-9064	-9082
chr1:160991999-161172498	-1542	-1582	20165	-6063
chr1:162833999-163361998	14017	14067	-46026	-46017
chr1:165383999-165597498	9046	9089	4275	4328
chr1:165594999-165927498	-1847	-1888	832	884
chr1:166835999-167062498	74565	3271	-3168	-3189
chr1:167060999-167222998	-1670	-1691	-2221	-2327
chr1:167543999-167696998	-3422	-3444	-8872	-8907
chr1:167714999-167807498	645	-26909	-3957	-3997
chr1:168332999-169369998	9855	9906	-21340	-21394
chr1:169886999-171494998	42126	42120	-9599	-9584
chr1:17054999-17127498	4818	4860	-1577	-1541
chr1:17123999-17243998	1921	1957	-6749	-6789
chr1:172736999-173422498	5810	5807	-1997	-1949
chr1:173423999-173828998	-3499	-3451	286058	388879
chr1:174744999-175013998	-824	-875	-15310	15897
chr1:17495999-17615998	-1561	-1544	-8949	-8991
chr1:175025999-175149998	3868	3895	2211	2243
chr1:175148999-175328998	-2277	3241	-9156	-9220
chr1:177938999-178509998	7169	7125	-8060	-8089
chr1:178526999-179012998	5480	5516	-10130	-10154
chr1:179081999-179375998	-2652	-2654	-6031	-6079
chr1:179699999-179819998	6530	6542	-5074	-5101
chr1:179840999-180194998	-26076	-26103	-15983	-15992
chr1:180104999-180174998	74015	74006	4017	4008
chr1:180233999-180497498	18787	18841	-14852	-14897
chr1:180954999-181177498	83605	78363	-10714	-10754
chr1:181184999-181430998	5033	5063	-5887	-5925
chr1:182075999-182405998	-6830	-6859	-9067	-9126
chr1:182597499-182795998	-1680	-1642	166646	-9152
chr1:183278999-183548998	2625	2681	60421	60444
chr1:183563999-183638998	45419	45442	16652	16686
chr1:183647999-183923998	7650	7684	-7823	-7846
chr1:184232999-184688998	-10226	-10261	-24842	-24878
chr1:184796999-184988998	8742	-4108	-6643	-6692
chr1:185294999-185696998	-312645	78995	-15735	-15781
chr1:186305999-187055998	69486	98625	-69918	-69930
chr1:186309999-186402498	65486	94625	2104	2127
chr1:18889999-19085998	-5718	-5690	155435	155430
chr1:191834999-192455998	476488	476467	-9932	-9974
chr1:192467999-192617998	6252	6295	-7686	-7723
chr1:193162499-194315998	20702	20747	-908996	-20136
chr1:19372499-19658998	18999	18980	2917	2952
chr1:197519999-197924998	6948	6971	-284	-315
chr1:198152499-198734998	3804	3787	-269223	-52997
chr1:198737499-199574998	-271725	-55499	-22812	-22852
chr1:19874999-20502498	7242	7274	-8508	-8545
chr1:199661999-200519998	22853	22876	-9661	-9698
chr1:200522499-200867998	-12163	-12200	-64904	-64954
chr1:200969999-201047998	2121	2152	-4890	-4929
chr1:201257499-201417498	-2774	-2748	-9088	-9098
chr1:201428999-201521998	6797	6820	-8835	-8893
chr1:201701999-201797998	2391	2362	-4789	-4799
chr1:202727499-203022498	-7708	-7740	16986	17015
chr1:203024999-203267498	14484	14513	-77	-51
chr1:203264999-203342498	2421	2447	-2241	-2216
chr1:203339999-203494998	257	282	-7460	-7476
chr1:203499999-203704998	4806	4892	156445	-2739
chr1:203501999-203636998	2806	2892	-132192	65261
chr1:204155999-204372498	6652	6689	-8638	-8685
chr1:204401999-204509998	29462	29505	-6631	-6676
chr1:205082999-205259998	-21225	-21246	-3638	-3667
chr1:205265999-205331998	7617	7670	3748	-6393
chr1:205343999-205490998	-8254	10462	-2704	-5332
chr1:205583999-205724998	7991	8018	-13666	-13722
chr1:20569999-20639998	5404	5441	335	296
chr1:20738999-21212998	-42410	-42377	4079	-17665
chr1:207803999-207878998	-6465	-6512	6228	6272
chr1:207879999-207969998	5226	5270	-6269	-6317
chr1:207989999-208259998	7984	-26319	-14564	-14591
chr1:208262999-209561998	-17566	-17593	4255	4213
chr1:209199999-209564998	3008	3046	1255	1213
chr1:209564999-209756998	1253	1211	-9210	-9206
chr1:210402499-211259998	-1696	-1733	-878	63652
chr1:211322499-211384998	1116	1150	-31934	-61348
chr1:211677499-212462998	21166	3438	-5074	-5029
chr1:21224999-21374998	7169	7172	-4246	-6345
chr1:212465999-212634998	-8076	-8031	-4782	1834
chr1:214256999-214334998	4679	4721	-2964	-3003
chr1:214676999-215517498	-48687	-48642	9241	9221
chr1:217412499-217684998	334872	334838	62374	62340
chr1:218252999-219957498	77217	77269	89111	89181
chr1:219959999-220784998	86609	86679	-8084	-8123
chr1:223118999-223550998	4886	4877	6026	6059
chr1:223691999-223757998	4632	6399	-8651	-8702
chr1:224111999-224324998	4319	71116	8506	8478
chr1:224501999-224864998	11871	11926	-11811	-11909
chr1:224512499-224624998	1371	1426	19729	19731
chr1:225419999-225474998	55118	25101	120	139
chr1:225470999-225980998	4118	4137	-4836	-4864
chr1:225992499-226069998	-4793	-4835	51655	-35239
chr1:226124999-226202998	327	373	-5809	-5846
chr1:226619999-226835998	6641	6671	-7733	-7769
chr1:22667499-22964998	6845	6843	-603	-629
chr1:227562499-227724998	-19764	-19787	37583	37673
chr1:229646999-230319998	14428	14474	-9232	-9255
chr1:230327999-230654998	-17234	-17257	-12659	-12588
chr1:230902499-231222498	14920	14928	-10995	-11023
chr1:23090999-23187498	7888	7955	-2610	-2663
chr1:231332499-231607498	25481	25523	-3298	-3352
chr1:232414999-233299998	220924	219326	4659	4712
chr1:233359999-234077998	4870	4893	-11979	36800
chr1:23492999-23543998	4233	4258	883	904
chr1:23539999-23642998	16	-35	-5361	-5411
chr1:236099999-236529998	3792	3833	-39903	-39980
chr1:23768999-23981998	3276	3338	-64989	-1595
chr1:237791999-239354998	14954	14989	50660	50670
chr1:237797499-238984998	9454	9489	420660	420670
chr1:239381999-239924998	23658	23668	-26649	-26695
chr1:24199999-24394998	-560	-523	-3519	-3556
chr1:244598999-244805998	4592	4628	-8962	-4632
chr1:244829999-245054998	-32964	-28634	-12126	-12167
chr1:245144999-246008998	8143	8188	3411	3490
chr1:24644999-25229998	43718	43752	-24951	10092
chr1:246492499-246704998	4996	4974	-5631	-5678
chr1:246923999-246971998	47590	8019	-408	-464
chr1:25234999-25352498	-29953	5090	-147451	-13469
chr1:25889999-26006998	5590	5594	-8679	-8695
chr1:26102499-26152498	2623	2667	-7227	-7244
chr1:26471999-26900998	-1513	28392	-22832	-22872
chr1:26604999-26699998	-2479	-2427	89347	-4447
chr1:27041999-27099998	2690	2731	-2400	-2435
chr1:27104999-27159998	-2143	-2102	-4756	-4792
chr1:27605999-27667498	547	521	1827	1844
chr1:27834999-28002498	23196	23245	88896	-22706
chr1:28778999-28879998	6251	6303	2203	2243
chr1:28877499-29219998	-117	-143	16411	16467
chr1:29234999-30714998	1409	1465	4371	4403
chr1:30716999-30785998	2369	2401	-3500	-3451
chr1:31388999-31554998	5795	5843	-5915	-5978
chr1:32872499-33092998	306	294	2211	2196
chr1:33287999-33477498	7638	7693	-6805	-6862
chr1:33626999-34769998	6182	6194	16619	16658
chr1:36086999-36457498	1790	1806	-10998	-10945
chr1:36518999-37437498	-2459	-2450	-3020	-3031
chr1:37802999-37865998	8252	8267	-5707	-5746
chr1:38030999-38828998	-40815	-4182	6446	6394
chr1:38840999-39032998	-5556	-5608	65829	65855
chr1:39089999-39272998	8827	8853	-14138	-14212
chr1:3912499-5454998	-187893	-1520	55033	55079
chr1:39582499-39732498	-5514	-5553	-12290	-12341
chr1:41258999-41438998	9329	9375	-6083	-6115
chr1:41513999-42184998	2249	2296	-11473	-11509
chr1:42905999-43082998	7536	7588	-9164	-9202
chr1:43217999-43433998	9446	9469	95279	-75182
chr1:43652999-43706998	110602	110638	56604	56640
chr1:43754999-43942498	8602	8638	4068	4074
chr1:44372999-44606998	-54567	5382	-11671	-11699
chr1:45339999-45497998	19963	19999	-14337	-4704
chr1:45503999-45578998	-20339	8806	-8723	-8790
chr1:46028999-46187998	8213	8245	-8247	-8301
chr1:46400999-46737498	5496	5539	-12065	-12105
chr1:47165999-47739998	8038	9506	-1264	-29345
chr1:47987499-48206998	10278	10306	-4626	-4658
chr1:48242499-48500998	-40128	-40160	-2723	-2740
chr1:48965999-50366998	-148306	-148310	1614	1654
chr1:50366999-51342498	1612	1652	-45479	-45531
chr1:51352499-51847498	-55481	-55533	49504	49552
chr1:52049999-52409998	-47529	-47549	-113528	-113532
chr1:52414999-52823998	-118530	-118534	-122943	-97531
chr1:53045999-53187498	136215	136178	-5283	-5320
chr1:53270999-53402998	7402	7428	-9495	-9521
chr1:54401999-54491998	87599	86304	-2399	-2462
chr1:54944999-55001998	258	320	-5395	-5436
chr1:55058999-56819998	-36745	-36763	1221	1199
chr1:56819999-58507498	1219	1197	8494	8543
chr1:58673999-59771998	-21222	-21250	-12342	-12394
chr1:60837499-61044998	11270	11294	-1864	-1892
chr1:61040999-61862998	2134	2106	-10661	-10704
chr1:6194999-6242498	10365	10357	2764	2721
chr1:62165999-62422498	9733	9790	-14883	-14921
chr1:62438999-62869998	-31385	-31423	-28224	-28229
chr1:63312499-63599998	15267	303537	16001	16039
chr1:63608999-64252498	6999	7037	-5964	-5995
chr1:64259999-64832998	9233	9264	-8610	-8665
chr1:64827499-65694998	-3112	-3167	-7125	-7153
chr1:65692499-65954998	-4627	-4655	4019	4045
chr1:66242999-66449998	-97	-139	-3362	-3412
chr1:66449999-66727498	-3364	-3414	-1250	-1276
chr1:6695999-7652998	5911	24191	-5572	-5602
chr1:66998999-67517498	-233835	-2753	15060	-16892
chr1:67526999-67767498	5558	8601	-1181	-1179
chr1:67767499-68109998	-1183	-1181	6831	6864
chr1:68108999-68504998	7829	7862	-61716	-61738
chr1:70672499-71062498	12967	13012	-12277	-12316
chr1:71090999-72894998	-9743	-40818	-271628	-271574
chr1:72944999-74777998	-321630	-321576	-5923	-5843
chr1:75707999-75806998	283703	283734	184705	184736
chr1:7652999-7967998	-5574	-5604	14463	14502
chr1:77134999-77543998	-233668	-8599	-10081	-10132
chr1:77555999-78017998	-22083	-22134	96625	96552
chr1:77559999-77682498	-26083	-26134	1062	218
chr1:78162499-78594998	-17280	-17252	22716	22730
chr1:78599999-78686998	17714	17728	-10435	-10465
chr1:7973999-8357998	8461	8500	-8831	-8856
chr1:80429999-81758998	-932653	984634	-344425	-344364
chr1:8360999-8859998	-11833	-11858	-443	-364
chr1:84137999-84440998	3352	3395	1373	1435
chr1:84569999-84622498	51085	51071	-1413	-1427
chr1:84758999-84939998	-5252	-5290	-3583	-3610
chr1:84941999-85268998	3112	3147	-9224	-9252
chr1:86693999-87101998	10501	10537	-17539	-17607
chr1:87122999-87296998	8889	8946	-3859	-3844
chr1:89267999-89354998	90496	90458	3498	3460
chr1:89468999-89777998	-13656	-13647	-14838	-14895
chr1:90035999-91209998	-48600	-48634	-44531	-44571
chr1:91268999-91937998	13872	13913	-10508	-10516
chr1:92288999-92612998	-291215	9927	136214	136224
chr1:9262499-9497998	4769	4807	-2584	-2572
chr1:92849999-93002998	9016	9063	-8698	-8711
chr1:93017499-93079998	4237	4285	-58261	-809
chr1:93623999-93848998	5633	5675	-4539	-4586
chr1:94477499-94814998	4122	4181	-8965	-9005
chr1:94847999-95048998	6551	6599	-5386	-5432
chr1:9587999-9872998	599	623	2032	2077
chr1:96209999-96851998	26331	26349	114748	-6365
chr1:97544999-98060998	506272	506244	-6673	-6693
chr1:98059999-98489998	-5675	-5695	-21694	-21698
chr1:98492999-99707998	-24696	-24700	-248	-286
chr1:99799999-100142498	8819	8851	313156	123630
chr20:10418999-10679998	8300	8279	-126447	-5092
chr20:12905999-14096998	200024	19370	-41650	-41690
chr20:1304999-1452498	8664	8699	14540	14483
chr20:15695999-16781998	13179	13216	20085	-20594
chr20:16790999-17450998	11083	13176	-19042	54038
chr20:1772999-1904998	4428	4403	60814	-21774
chr20:19194999-19595998	11116	11138	-11985	-12027
chr20:19672499-20052498	-9898	-9936	-35276	31522
chr20:1967499-2180998	-1688	-1654	-8252	-8292
chr20:20054999-20844998	-37778	29020	15380	15404
chr20:20844999-21584998	15378	15402	-12704	-12706
chr20:2198999-2354998	8684	8719	-3020	-2956
chr20:22309999-22685998	2954	2913	-1821	-1819
chr20:22682499-23362498	1677	1679	-21774	-628
chr20:23434999-23614998	6992	7030	-8238	-8276
chr20:2352499-2457498	-522	-458	-2577	-2590
chr20:2843999-3017998	-91049	8257	36023	36067
chr20:31655999-31730998	-21593	5713	-6944	-6997
chr20:3266999-3644998	-48325	-48304	31799	31833
chr20:32771999-33335998	18200	6619	-36681	-36719
chr20:33350999-34136998	-51683	-51721	-7140	-7170
chr20:3399999-3474998	-181325	-28019	201799	-4056
chr20:34157999-34307998	-28142	-28172	4861	-4717
chr20:34307999-34373998	4859	-4719	-61139	-61139
chr20:34519999-34721998	18833	18849	152200	-44702
chr20:34823999-35033998	50198	10581	58868	58828
chr20:35081999-35222998	10866	10826	-14422	-14447
chr20:35089999-35149998	2866	2826	-53605	-53607
chr20:35282999-35456998	21004	21021	-9593	-9619
chr20:35681999-35947498	-234595	60338	7063	7078
chr20:35954999-36204998	-439	-424	-1973	-1955
chr20:36548999-36614998	7674	7732	-9448	-9463
chr20:36803999-36893998	4749	4730	-6597	-6654
chr20:36942499-37012498	-22583	-22618	-92581	-3464
chr20:37262999-37391998	6828	6874	-7107	-7151
chr20:38033999-38420998	23722	23735	-12197	-12258
chr20:38600999-38924998	32791	32842	1133	-31031
chr20:4010999-4089998	61249	3179	2037	2029
chr20:40145999-40692498	14249	14294	-2303	-2347
chr20:40691999-40964998	-1805	-1849	-1821	-1847
chr20:40964999-41107498	-1823	-1849	-11937	-11963
chr20:4100999-4177498	7817	7836	-4845	-4868
chr20:41132499-41348998	-36939	-36965	-8818	-8841
chr20:41729999-43196998	4599	4614	-9050	-9090
chr20:4184999-4597498	-12347	-12370	-4742	-4766
chr20:43742999-44090998	6906	6947	-10045	-10099
chr20:44501999-44615998	108177	29920	-5821	-5862
chr20:44681999-44874998	3342	3393	-7230	-7263
chr20:44879999-45084998	-12232	-12265	-40793	10963
chr20:45311999-45449998	-5288	-5327	570	-12983
chr20:4598999-4730998	-6244	-6268	10002	10020
chr20:46424999-46729998	-13957	-13972	22811	22840
chr20:46748999-47201998	3809	3838	3833	-5446
chr20:47199999-47660998	-3480	-3448	2943	-39654
chr20:4739999-5117998	1000	1018	8552	2215
chr20:47663999-48627498	-59	-42656	-6330	-6350
chr20:48632999-48932998	-11832	-11852	-27756	-27799
chr20:49327499-49609998	6635	-3643	-876	-905
chr20:49607499-49937998	1622	1593	-9147	-9179
chr20:50978999-52199998	2631	8924	42758	42853
chr20:5122499-5192498	4050	-2287	13073	-9
chr20:52214999-53564998	27756	27851	13917	13986
chr20:53570999-53945998	7915	7984	-2076	3414
chr20:54092499-54204998	4377	4432	2823	2800
chr20:54212499-54674998	-4679	-4702	-25399	-28007
chr20:5522999-5795998	6083	6101	-7437	-7473
chr20:56387999-56480998	12220	4525	69779	3127
chr20:56539999-57347998	10777	10835	-1397	-1422
chr20:57371999-57503998	9932	9987	-8580	-8604
chr20:57593999-58217998	502	479	-7967	-8038
chr20:58217999-59501998	-7969	-8040	-5885	-5951
chr20:58224999-58444998	12243	12286	-207755	36702
chr20:59564999-59759998	6703	6747	-8693	-8737
chr20:59936999-60057498	-2813	-2811	41	87
chr20:6127499-7388998	15087	15119	-12846	-102922
chr20:61958999-62300998	22160	22178	953	999
chr20:62483999-62804998	16354	16357	3478	3427
chr20:8017499-8739998	26357	26424	11639	11693
chr20:809999-962998	6185	6227	-6346	-6389
chr20:9044999-9402498	-191045	-191015	5743	5780
chr20:9401999-9617998	6241	6278	-795	-725
chr21:16070999-16337998	259542	11625	-7456	-7501
chr21:17381999-17594998	5195	5238	-8932	-8952
chr21:17667499-17932498	11695	11720	-7288	-7316
chr21:19467499-20957498	-967532	1415140	42247	42304
chr21:20981999-21242998	17745	17802	-78875	-243196
chr21:25397499-25584998	-11393	-11432	23432	23477
chr21:25604999-25718998	3430	3475	-10318	-10345
chr21:25877999-26183998	3962	3999	-13119	-13159
chr21:26186999-26729998	-16121	-16161	-13898	-12675
chr21:26794999-28796998	55376	55412	-51102	-51112
chr21:29066999-29381998	23159	-1898	94614	-9487
chr21:29468999-29861998	7612	7645	-12087	-12136
chr21:29957999-31085998	86648	-108138	649	623
chr21:31088999-31613998	-2353	-2379	-9180	-9238
chr21:31646999-32270998	-42182	-42240	132247	132348
chr21:32774999-33194998	146843	165637	2077	2043
chr21:33622499-33912498	-16525	-16547	11666	3325
chr21:36389999-37069998	30107	30129	-59922	-59935
chr21:37073999-37568998	-63924	-63937	106386	106408
chr21:37669999-38152498	5384	5406	6953	7009
chr21:38154999-38360998	4451	4507	-4788	-4814
chr21:38723999-39184998	10054	10086	-46672	-46670
chr21:39455999-41114998	62476	62506	6986	7034
chr21:41276999-41474998	6398	6434	-14167	-14225
chr21:41872499-42128998	-55087	-55097	-11363	-11409
chr21:42137499-42307498	8170	8215	2343	2370
chr22:19717499-19958998	647	609	-11061	-11083
chr22:23168999-23289998	9619	9646	650	-8028
chr22:24416999-24530998	6847	6892	-5345	-5392
chr22:24938999-25062498	-57	-56	-5047	-5053
chr22:25787499-26354998	-14353	-14403	5608	5541
chr22:26359999-26679998	606	539	-824	-14324
chr22:26678999-27849998	174	-13326	30960	31025
chr22:27847499-29262498	33458	33523	-16766	-16806
chr22:29786999-30012498	-161255	34169	-7085	-7087
chr22:30098999-30260998	9814	9842	2027	2058
chr22:30619999-30927498	-14267	-14299	-6996	-7032
chr22:31402499-31959998	-56550	-3041	10807	10848
chr22:31961999-32489998	8805	8846	39094	-16507
chr22:32519999-32812498	9092	9151	-15313	-15349
chr22:33234999-35234998	67240	-24695	-3301	-3298
chr22:35297499-35632498	53390	53424	-9007	-9050
chr22:36287999-36524998	13465	-10208	-54552	21463
chr22:36776999-36986998	5189	-2881	-607	-567
chr22:36779999-36854998	2189	2220	-1301	-1290
chr22:37535999-37601998	2976	3015	5236	5248
chr22:37604999-37809998	2234	2246	7789	7815
chr22:38750999-39532498	18005	18018	2443	2470
chr22:39532499-40040998	2441	2468	-16036	-4184
chr22:40364999-40652498	-16712	-16774	-6069	-6106
chr22:40913999-41120998	8882	8927	-198116	-29735
chr22:41681999-41948998	-15195	-15161	-7528	-7557
chr22:42617499-43190998	4186	44669	40404	40450
chr22:43196999-43400998	34402	34448	-12509	-12467
chr22:43867499-44750998	15757	15788	-14956	-14996
chr22:45263999-45440998	5146	-72	-5112	-5142
chr22:45569999-45983998	8166	8204	-4755	-4789
chr22:45989999-46124998	5002	5039	-2407	-2371
chr22:47276999-49277498	-473449	-473477	27868	27834
chr2:10064999-10447498	7734	7748	-12366	-12400
chr2:100997999-101302498	-12947	-12989	39843	26065
chr2:104366999-104877498	482741	482707	-27757	-27791
chr2:105356999-106595998	12958	12989	-13243	-13276
chr2:10820999-11129998	11510	11532	2768	2800
chr2:11129999-11472498	2766	2798	5594	5635
chr2:117794999-118864998	-9061	208518	-9143	-9197
chr2:11807999-13028998	-22880	21430	-21897	-21921
chr2:118865999-119492998	-10145	-10199	-16563	-16600
chr2:119693999-120182998	8997	9045	-7795	-7810
chr2:121073999-121361998	-2824	3153	169074	-5790
chr2:121520999-121769998	10072	10109	205197	-14446
chr2:123314999-124122498	678925	423873	-128573	-128595
chr2:126199999-126974998	577566	45159	-2810	-2840
chr2:127061999-127269998	6199	6219	-201799	146072
chr2:127298999-127511998	-230801	117070	137940	-32603
chr2:127520999-127699998	128938	-41605	-50060	2251
chr2:128317499-128762498	4491	4506	-6871	-25681
chr2:134099999-134426998	18441	18470	24022	24090
chr2:134112499-134252498	5941	5970	-6921	-6968
chr2:134439999-134954998	11020	11088	49420	49447
chr2:135889999-136403998	23931	23968	-19103	-19139
chr2:136419999-137844998	3610	3655	-6335	-6343
chr2:142099999-143009998	40556	40524	24529	-20514
chr2:143027499-143267998	7027	7082	-8434	-8464
chr2:144509999-144704998	-823254	-95361	-1018252	-809
chr2:145759999-145812498	-7307	-7353	-59805	-59851
chr2:147039999-147924998	43034	5242	12923	12953
chr2:147923999-149003998	-12845	-12886	13606	13604
chr2:149009999-149570998	7604	7602	-9510	-9534
chr2:149576999-151250998	-15512	-15536	-11945	-11970
chr2:151259999-151418998	-20947	-20972	18742	-179970
chr2:152165999-152723998	10047	10075	-88129	-88167
chr2:152756999-153560998	-121131	-121169	-41510	-41533
chr2:156307499-156594998	28145	98388	-259353	-189110
chr2:15641999-16507498	-4575	-4514	17951	905
chr2:157283999-158018998	18643	18704	5478	5519
chr2:159401999-159759998	-283212	95400	162008	-47588
chr2:160042499-161307498	-20116	-20174	-34166	-34180
chr2:160088999-161057998	21141	21149	5900	5888
chr2:161960999-162131998	46643	46662	-7978	-8043
chr2:162212999-162305998	8158	8199	-4599	-4601
chr2:163139999-164102498	29676	206203	457873	614669
chr2:164719999-165017998	-2790	-2833	-2787	-280192
chr2:16519999-16766998	5449	5479	-9647	6283
chr2:165739999-165954998	214232	134559	-766	-794
chr2:166046999-166133998	10561	10577	-5877	-5905
chr2:166339999-166532998	176887	199560	6539	6562
chr2:16766999-17324998	-9649	6281	-15043	-15096
chr2:168335999-168929998	10784	10833	-9203	-9240
chr2:168947499-169144998	1332	14347	-3036	-3018
chr2:169444999-170097498	7256	7255	-168910	-168951
chr2:170156999-170915998	204507	167753	13108	13084
chr2:170924999-171542498	4106	4082	31762	31784
chr2:171563999-172122498	10260	10282	4929	4926
chr2:173018999-173219998	8624	8665	-9191	-9255
chr2:173393999-174347998	8560	8613	-6331	-6344
chr2:174368999-174695998	-27333	-27346	1373	1389
chr2:174692999-175187498	4371	4387	-76145	-19315
chr2:175732499-175784998	-42218	-42167	-94716	-94665
chr2:176066999-176180998	60195	60231	-40335	-40318
chr2:176657999-177149998	-5477	-19696	-919	-923
chr2:177155999-177338998	-6921	-6925	-3839	-3830
chr2:17737499-17837998	-17786	-17730	-7253	-7320
chr2:178077499-178404998	34847	34881	-7812	9839
chr2:179102999-179453998	116163	116217	-13132	-13172
chr2:180020999-180964998	-269628	103474	15777	93764
chr2:181097999-181475998	6692	6702	-9157	-9186
chr2:181736999-181919998	5984	6037	34481	157818
chr2:182174999-182993998	11319	11380	44540	-13791
chr2:183596999-185570998	-558462	-616793	933296	933255
chr2:18362499-19868998	25362	25407	-5434	-5456
chr2:186479999-186680998	24294	24253	-176704	-176745
chr2:187496999-187586998	3111	3156	-5435	-6157
chr2:187607499-188474998	-25937	-26659	49711	-894157
chr2:189079999-189424998	14438	332517	-12425	-12481
chr2:189437499-189652498	-24927	-24983	8667	8782
chr2:190772999-190991998	8799	8842	173247	-20952
chr2:191002499-191544998	162745	11824	-5717	10326
chr2:191557499-191697498	-2251	-2176	-6361	-6375
chr2:192934999-193679998	-772364	-772399	-1517362	-1517397
chr2:192938999-193637998	-776364	-776399	-1475362	-1475397
chr2:195311999-195671998	6693	6649	-11558	-11573
chr2:195532499-195662498	127940	3942	-2058	-2073
chr2:195667499-196067998	-7060	-7075	472	431
chr2:196069999-196302498	-1530	-1571	-4186	-4163
chr2:197077499-197390998	35886	35947	-12384	-12423
chr2:197780999-198309998	-3009	-3005	-137	-123
chr2:198309999-199964998	-139	-125	15206	15251
chr2:199970999-200495998	9204	9249	14098	14093
chr2:200573999-200709998	4999	5049	3124	3147
chr2:200711999-200813998	1122	1145	-1461	-100853
chr2:200887499-201236998	-74963	-174355	-469	-411
chr2:20107499-20243998	-9143	-542	-1603	-108183
chr2:201234999-201282498	1529	1587	-45969	-45911
chr2:201269999-201773998	-33471	-33413	330433	86765
chr2:202564999-202889998	8998	9050	-301190	-301159
chr2:203441999-203921998	12061	195295	-12113	-12152
chr2:20344999-20654998	-18652	66634	-3807	-3849
chr2:203794999-203909998	-12502	1468	-113	-152
chr2:204119999-205961998	25398	25435	-13715	-13742
chr2:205974999-206159998	-26717	-26744	4440	4471
chr2:20657499-20975998	4145	4179	-12826	-12868
chr2:206783999-207479998	-2264	16717	-4906	-4949
chr2:208367999-209297998	5690	5679	36611	36638
chr2:209330999-209591998	3609	3636	-14423	-14469
chr2:209969999-210206998	7788	7857	-7623	-7645
chr2:21035999-21334998	7012	7072	-17641	-17694
chr2:212669999-213245998	16479	16506	861	892
chr2:213308999-215255998	-57344	-57248	14048	14015
chr2:215312499-215939998	-42454	-500	-8542	-8574
chr2:217777499-218077498	8134	8167	-3325	-83474
chr2:218288999-218402998	3607	3612	3674	3669
chr2:218705999-218849998	4860	4881	-2135	-2155
chr2:219734999-221708998	-45131	-45161	-135284	-135307
chr2:222278999-222575998	39081	39134	-13971	-14011
chr2:222662999-222959998	27738	27781	11954	11963
chr2:223862999-223967998	107442	82342	2444	2494
chr2:223972499-224294998	-2058	-2008	62559	-10549
chr2:224344999-224662498	12557	12574	-11466	-11501
chr2:224777499-225044998	1102	1088	-42748	-42779
chr2:225659999-226820998	657	625	-18270	-18309
chr2:227312999-227900998	-74525	-74570	-10329	-10282
chr2:227899999-229754998	-9331	-9284	25927	-167717
chr2:231053999-231462498	-933	50339	20390	-10341
chr2:231605999-231812998	-4169	-4219	-12266	-26605
chr2:232544999-233567998	-22714	-22749	-124286	-124306
chr2:23273999-23702998	653119	653169	224121	224171
chr2:234274999-234551998	14092	14124	-1298	-1250
chr2:234547499-235127998	-2373	-2428	-10867	-10906
chr2:235757999-236195998	8363	8409	-14932	-14984
chr2:236339999-237077998	3750	13256	-5444	-5484
chr2:237080999-237579998	-8446	4789	-7814	-7863
chr2:23759999-24089998	167119	167169	-5512	-5527
chr2:238352999-238469998	4548	4531	-6990	-7028
chr2:24392499-24782498	-9890	-9929	42671	-360639
chr2:24971999-25136998	3614	224598	59634	59600
chr2:25205999-25844998	-9368	-9402	7105	7130
chr2:25988999-26039998	2709	2727	48246	-31019
chr2:26597499-26749998	8107	8149	-4098	-4102
chr2:26829999-26952498	16454	16500	9371	9417
chr2:26948999-27314998	-6212	-6231	-11358	-11415
chr2:27692999-28463998	-9311	-9283	-11320	-11359
chr2:28949999-29135998	7079	8832	173322	-54519
chr2:29207499-30127498	101820	101821	-11611	-11639
chr2:30147499-30713998	17630	17682	245	295
chr2:30707999-31346998	3772	-837	-13205	-13256
chr2:32247499-32304998	306544	17495	249046	-40003
chr2:32624999-33605998	-70956	-70967	-22543	-22585
chr2:33607499-34067498	-24045	-24087	29263	29279
chr2:34419999-34467498	-323239	-323223	-370737	-370721
chr2:34460999-34523998	-364239	-364223	-427237	-427221
chr2:36338999-36791998	13157	168517	-6605	-6649
chr2:37391999-37886998	4063	4086	4144	4106
chr2:37887499-38292498	3642	3604	-17661	-17728
chr2:38292499-38532498	-17663	-17730	3748	3785
chr2:38539999-38742498	-3754	-3717	-1426	-1455
chr2:39059999-39242998	-488	-424	-14704	-14750
chr2:39275999-39787498	-47706	-47752	-58468	-58471
chr2:41837999-42089998	2830	2846	-469	-523
chr2:42086999-42349998	-375	-360	145189	145209
chr2:44075999-44219998	11371	11380	24209	-132618
chr2:45635999-45947998	7813	7859	-11428	-11476
chr2:45989999-46460998	3573	3584	586	548
chr2:46457999-46655998	3584	3546	-5261	-5292
chr2:46464999-46549998	-338	-322	-85336	-7755
chr2:46652999-46892998	-2263	-2294	26049	-3806
chr2:46982999-47332498	4171	4197	-9188	-9225
chr2:47333999-47777998	-10690	-10727	-9896	-9940
chr2:48104999-48443998	1755	1694	-23053	-23106
chr2:48589999-50514998	-623	-650	14824	14839
chr2:50543999-51712498	-14178	-14163	-1182676	-1182661
chr2:52514999-52568998	-1985178	1456040	1953870	1402042
chr2:55277499-55619998	-108762	4778	98348	-2217
chr2:55694999-57539998	23346	23397	9702	9756
chr2:60149999-60587998	2432	2397	-5994	-6038
chr2:60785999-60896998	8438	8447	102156	30351
chr2:61189999-61523998	-190846	-12931	-97525	-97500
chr2:61523999-61874998	-97527	-97502	43027	43052
chr2:61883999-62427498	34025	34050	-15289	-15331
chr2:62441999-62789998	15100	15141	-14738	-14757
chr2:64040999-64331998	8869	8915	-972	-914
chr2:64634999-64874998	11502	11534	-1376	-1380
chr2:64901999-65057498	15796	15834	7406	7435
chr2:65063999-65579998	904	933	-26557	-6692
chr2:66422499-66590998	6700	6720	-161798	-161778
chr2:6779999-8705998	-6664	-6696	-20026	-20080
chr2:68109999-68450998	12560	12586	-9050	-9114
chr2:68462499-68689998	969	1000	19588	124
chr2:68696999-68934998	12586	-6878	8661	8714
chr2:69904999-70077498	7151	7216	-6483	-6510
chr2:70079999-70148998	-8985	-9012	-6137	-6175
chr2:70317499-70639998	-15354	-15373	8076	8059
chr2:72884999-73199998	3003	7898	12692	-22471
chr2:74906999-75624998	12931	12946	3084	15719
chr2:9137499-9425998	2425	2359	-92183	-92233
chr2:99509999-100997998	-19422	-19459	-12945	-12987
chr2:9974999-10055998	9391	9406	-7115	-7128
chr3:101792999-102233998	10339	10389	-4777	-4735
chr3:10322499-10749998	21795	21834	-10918	8783
chr3:104534999-105566998	29223	29270	119487	-47998
chr3:105649999-106634998	36485	36518	-25089	-25126
chr3:107201999-108644998	34021	34045	17333	17380
chr3:112092499-112557498	19469	19523	-25919	85608
chr3:112631999-113012998	11059	11106	22571	-22044
chr3:112729999-112994998	4889	4930	-15543	-4044
chr3:113042999-113297998	-7431	8405	-9727	-9764
chr3:114284999-115824998	6046	6035	-5031	-10058
chr3:116735999-118019998	22369	22310	-22319	-22370
chr3:119444999-120560998	-203346	18757	381	446
chr3:12125999-12488998	9199	9232	-8947	-9006
chr3:121538999-122419998	553723	7891	-26940	-26883
chr3:124556999-124700998	3037	2999	-11944	-11991
chr3:124754999-124907998	6405	6444	-6481	-6515
chr3:126474999-127559998	47442	47491	-12036	-12069
chr3:127562999-128067498	12159	12179	8239	8263
chr3:128069999-128612498	5737	5761	-3925	-3988
chr3:12897499-13673998	-5317	-5376	-23355	-23372
chr3:130745999-130901998	13881	13935	-8921	-8951
chr3:131786999-132038998	7929	7990	-3907	-3926
chr3:132247499-132349998	5948	5968	2739	2768
chr3:132458999-132722998	-59483	-59534	3495	3531
chr3:132724999-133424998	1493	1529	-1226	-1257
chr3:133415999-133664998	7772	7741	154014	-176858
chr3:134300999-134480998	7517	7589	-6843	-6894
chr3:136064999-137030998	10391	10427	1586	1629
chr3:137030999-137979998	1584	1627	-8616	-33457
chr3:138062499-138234998	6279	6288	97609	-60066
chr3:138587499-138938998	7328	7366	-2630	-2593
chr3:138937499-139334998	-1132	-1095	-5459	-5504
chr3:139391999-141209998	35721	-2318	-17558	-17588
chr3:141302499-141449998	1083	1118	-8447	2194
chr3:141737499-141914998	714	714	-1584	-1611
chr3:14249999-14482498	11311	11349	-14269	-14278
chr3:142817499-143000998	11353	11399	-6812	-6850
chr3:143004999-143689998	-10814	-10852	-15430	-15472
chr3:146189999-146659998	-248	-221	-18962	-19021
chr3:147338999-147437998	23035	23038	-75963	-75960
chr3:149114999-149282998	5451	5487	-9667	-9748
chr3:149345999-149498998	6633	6682	-4629	-4605
chr3:149513999-149729998	-1538	-1505	-12329	22546
chr3:149756999-149812498	8936	-4456	-4066	-4096
chr3:149972999-150215998	-164568	-164598	5442	5420
chr3:150217499-150504998	3940	3918	-9217	-9257
chr3:150713999-151151998	7480	7501	4853	4808
chr3:151147499-152537998	-1285	-1331	-13241	-13285
chr3:152537499-153023998	-12743	-12787	2190	2204
chr3:15257999-15389998	10107	10144	-11543	-11601
chr3:153023999-153782998	2188	2202	-13929	-13952
chr3:154322499-155738998	12588	-69292	-36933	-36960
chr3:156143999-156515998	6644	6686	-6096	-6117
chr3:156539999-156680998	1255	1220	-139743	-6916
chr3:156827499-157079998	254417	-153418	1919	1874
chr3:157082499-157139998	-583	-628	-2373	-2400
chr3:157144999-157586998	-7375	-7402	-14238	-14280
chr3:157601999-158644998	4798	16343	-567	-559
chr3:158642499-158842498	1931	1939	3448	3441
chr3:159809999-160444998	-4661	-4689	-31163	-31180
chr3:161267499-161429998	7391	7361	-5865	-5902
chr3:167369999-167693998	10403	10410	-9416	-9439
chr3:169029999-169757998	119494	119502	105591	-88740
chr3:169769999-170177498	93589	93627	-139598	-139577
chr3:169859999-169985998	3589	3627	51902	-5766
chr3:170177499-170412498	-139600	-139579	1804	1826
chr3:170407499-170819998	6802	6824	-7822	-7869
chr3:170864999-170912998	-52824	-52871	-100822	48727
chr3:171634999-172339998	-68014	-68016	-7287	-7267
chr3:173624999-175112998	-874450	773059	1826215	-714939
chr3:177194999-177362498	-144030	2520	-311528	-2507
chr3:17858999-18359998	-17553	-17591	199535	199576
chr3:179348999-179606998	-26137	-32813	42778	42791
chr3:180905999-180998998	6348	794627	-86650	701629
chr3:181004999-182675998	-92652	695627	7771	7724
chr3:183107999-183395998	14501	14551	-9794	-9834
chr3:183461999-183650998	7512	7535	-181486	-95262
chr3:183889999-184299998	-5020	-5060	-10393	-924
chr3:18410999-18770998	148533	148574	-12665	-12713
chr3:184364999-184547998	6696	6739	-3810	-3860
chr3:184547999-184808998	-3812	-3862	-5516	-5576
chr3:184819999-185619998	-16518	-16578	40596	40635
chr3:185654999-185774998	5594	5633	-6311	-6348
chr3:185969999-186575998	7584	7614	-35283	-35325
chr3:186815999-187175998	5627	5615	-10727	-10757
chr3:187197499-187724998	22838	22886	-10398	-10425
chr3:187727499-188967498	12591	-12927	-10456	-12718
chr3:189954999-190332498	6718	6769	-9973	-9997
chr3:192461999-193592498	5429	5463	13605	13567
chr3:193692499-194327998	-86397	-86435	5903	5955
chr3:194465999-194600998	6476	6496	-6094	-6154
chr3:194663999-195269998	7606	18797	1693	1699
chr3:19867499-20207998	-552	-616	132497	132524
chr3:20879999-22073998	-539505	-539478	15348	15413
chr3:22077499-23990998	11846	11911	8133	8145
chr3:23990999-24698998	8131	8143	-18333	-18291
chr3:24252499-24694998	12327	12374	-14333	-14291
chr3:25599999-25867498	-5721	48281	-10367	-10390
chr3:27284999-27717498	27247	27297	-5280	-5238
chr3:28659999-29994998	7846	7865	18160	18143
chr3:30002499-30767998	10658	10641	902	932
chr3:3179999-4298998	-200	-222	-8514	-8543
chr3:32164999-32690998	10818	12439	90697	-26076
chr3:33129999-33377498	1767	1844	-4445	-4480
chr3:33380999-33872498	-7947	-7982	11116	11150
chr3:33872499-35007498	11114	11148	-323426	-323464
chr3:36356999-36552498	184106	184092	-11392	-11406
chr3:36716999-36994998	12657	12670	-36083	-36132
chr3:36997499-37239998	-38585	-38634	-26794	-26826
chr3:37849999-37982998	5564	5589	-8190	-2733
chr3:39089999-39302998	-59020	17130	-10954	-10985
chr3:39425999-40154998	22035	22088	37045	37079
chr3:40184999-40325998	7043	7077	1790	1843
chr3:40574999-41246998	5683	5713	634467	-47492
chr3:42244999-42447498	2656	2698	-3468	-3497
chr3:42644999-42758998	-97387	39042	21989	-14577
chr3:4304999-4658998	-14516	-14545	-25399	-25428
chr3:44303999-45027498	19554	19551	10413	10439
chr3:45032999-45222498	4911	4937	-11748	2858
chr3:45503999-45687498	7650	-4309	-27285	1612
chr3:45929999-46452498	8942	8979	-2541	-9759
chr3:46919999-46994998	-10267	3742	-85265	3721
chr3:47029999-47399998	-120267	8076	21212	-19159
chr3:47422499-47482498	-1290	-1263	-6419	39794
chr3:47512499-47804998	9772	9792	19949	-15748
chr3:48188999-48254998	5583	5621	-60415	-13803
chr3:48439999-48689998	-3831	-3826	-3987	-4011
chr3:48692999-48983998	-6989	-7013	38038	45456
chr3:49025999-49469998	-3964	3454	-20685	-20744
chr3:49539999-49674998	-171	-151	-3100	-3179
chr3:50219999-50277498	6268	6237	-3033	-4427
chr3:50288999-50342998	-14535	-15929	-68533	4424
chr3:50372999-50562498	63254	-25578	9760	9806
chr3:50564999-50615998	7258	7304	100	136
chr3:50617499-51387498	-1402	-1366	2025	3603
chr3:51497499-51689998	4711	4759	-7706	-7733
chr3:51992999-52145998	8648	2942	-1543	-1540
chr3:5219999-6867498	-97827	85587	-68001	-68000
chr3:52684999-53094998	-212868	20734	15355	15394
chr3:53105999-53199998	4353	4392	-3872	-3909
chr3:53351999-53902498	23205	-4338	36319	36366
chr3:54809999-56546998	20849	20924	-52064	-99742
chr3:56687999-56993998	14672	14717	1583	1587
chr3:58174999-58309998	2903	2914	-3848	-3785
chr3:59201999-59574998	10290	10354	594	628
chr3:59570999-59867998	4592	4626	-10065	-10069
chr3:59876999-61415998	-19067	-19071	-33997	-34044
chr3:63824999-64027498	-6254	-6285	3336	3379
chr3:64025999-64502498	-2441	4877	-17888	-17915
chr3:66207499-66839998	46681	46738	-17512	-23675
chr3:66878999-68899998	-56514	59572	-6180	-23714
chr3:6866999-8405998	-67503	-67502	11588	11555
chr3:69004999-69977498	-111182	-32446	-29003	86898
chr3:70957499-71702498	-406593	49520	8589	8621
chr3:71704999-73094998	6087	6119	6232	6279
chr3:73097499-73509998	3730	3777	-7135	-7123
chr3:77027999-77270998	227438	10592	-15560	-15586
chr3:78624999-78672498	20945	20899	-12897	-26599
chr3:81470999-82152498	19677	19709	-19283	-19347
chr3:84197999-85664998	1369284	350137	-88704	-88737
chr3:87224999-88182498	35380	-56948	21223	21279
chr3:8963999-9317998	7144	7187	-15247	-15269
chr3:90369999-90479998	-1270828	-1270846	-1380826	-1380844
chr3:9497999-9647998	2688	5404	67953	67979
chr3:9649999-10322998	65951	65977	21297	21336
chr3:97762499-98034998	31107	31140	4780	4809
chr3:98033999-98342998	5778	5807	1102	1070
chr3:98507999-98822998	94242	14991	-5368	-5317
chr3:98819999-99807498	-2370	-2319	885	855
chr3:99812999-100337998	-4617	-4647	125106	-83633
chr4:100232999-102237498	-139436	-139383	20388	20402
chr4:102259999-103217498	-2114	-2100	-117518	-117571
chr4:103952999-105854998	-18624	-853073	-139091	-139173
chr4:10541999-12263998	-3831	-3853	369292	-145082
chr4:106370999-106932498	527852	527805	-33646	-33693
chr4:107747999-107921998	10097	10124	-8489	-8527
chr4:108014999-108596998	3790	3797	-24275	-24313
chr4:108611999-109418998	-39277	-39315	3569	3602
chr4:109415999-109838998	6567	6600	-135883	-135865
chr4:109991999-110527498	6972	7006	-8449	-8431
chr4:1118999-1358998	11741	11767	-6938	-6986
chr4:111922499-112034998	109440	109386	-3058	-3112
chr4:112070999-112331998	4320	4372	-10038	-10007
chr4:112094999-112239998	4830	4885	-4781	-4813
chr4:113378999-114086998	15877	15909	-15776	-15818
chr4:118679999-118829998	301977	301992	151979	151994
chr4:118974999-119312498	6977	6992	-25919	-25925
chr4:121669999-121822498	56885	27139	-95613	78100
chr4:122171999-122362498	138145	-271402	-52353	290045
chr4:122948999-124332498	154048	-34526	-10046	-10098
chr4:124340999-125252998	-18548	-18600	60620	60633
chr4:1244999-1349998	-77673	56137	2062	2014
chr4:12719999-13572498	-86710	9571	-23375	-23415
chr4:127595999-127739998	-8826	-8864	-7180	-7219
chr4:128180999-128870998	10462	10508	-7302	-7373
chr4:13564999-13629998	-15877	-15917	24260	24286
chr4:13627499-15065998	26758	26784	165718	165735
chr4:138082499-138687498	8179	8147	-6310	-6340
chr4:139074999-139307998	24560	24590	-12124	-12160
chr4:140152499-140254998	100851	1768	-1647	-1662
chr4:141152999-142130998	5409	5456	-3912	-3898
chr4:142838999-143184998	-485703	1696	214536	-344302
chr4:145102499-145172998	131789	131817	61291	61319
chr4:145614999-145942498	2065	-5024	152783	152819
chr4:146090999-146183998	4281	4317	58114	-8347
chr4:147674999-147875998	33336	33369	-9021	-9018
chr4:149969999-150248998	11012	11051	-5949	-5953
chr4:151652499-152334998	149288	149250	119581	73731
chr4:152393999-152792998	60579	14729	53856	-13222
chr4:152489999-152784998	10982	11035	61856	-5222
chr4:152840999-153134998	5854	5909	-6881	-6925
chr4:153626999-153758998	7922	7974	-8570	4571
chr4:155432499-155795998	9949	9987	-8675	-8726
chr4:155959999-157959998	-6712	-6759	18968	18915
chr4:15722499-16007998	7584	7626	-6440	-6461
chr4:157979999-158258998	-1034	-1087	-3085	-3122
chr4:16016999-16297498	9333	9379	-7429	-7433
chr4:160844999-162443998	407712	407744	53753	53783
chr4:163549999-163688998	454	489	-7584	-7631
chr4:165113999-165479998	17421	17457	-14998	-15034
chr4:166958999-168164998	62759	62769	-10925	-10962
chr4:168364999-168924998	-210927	149481	-1114	-1099
chr4:170132999-172059998	5773	5801	-25797	-25805
chr4:172537499-172852498	292983	292933	-22015	-22065
chr4:173006999-173312998	6606	6654	-11202	-11232
chr4:173554999-174214998	-137769	-137814	104370	104346
chr4:174356999-174641998	-37632	8214	-9620	-9682
chr4:17477999-18622498	-5487	-5510	-28733	-28786
chr4:175919999-176387998	27302	27340	-440696	-353275
chr4:177212999-177602498	37273	37295	-352225	-352203
chr4:182921999-183272998	16270	16310	-10379	-10437
chr4:183710999-184182498	129401	129442	-13882	-13925
chr4:184235999-185198998	15021	15012	-15163	-15207
chr4:185204999-185600998	-21165	-21209	-3204	-3238
chr4:185617499-186042498	16755	16778	-4156	-4169
chr4:20389999-20708998	5336	29078	-23619	-23679
chr4:21762499-22717498	3506	6052	180212	-26620
chr4:22859999-24461998	37710	37745	26847	26879
chr4:24470999-25427998	17845	17877	12130	12150
chr4:32379999-32809998	-1008933	3554558	-1438931	3124560
chr4:3335999-3452998	10239	10268	-9327	-9370
chr4:34766999-34835998	1167595	1167558	1098597	1098560
chr4:36094999-36417498	-160405	-160442	-17534	-17562
chr4:36443999-37583998	-44036	-44064	-17031	-17062
chr4:37589999-38048998	13164	13206	13200	13233
chr4:38051999-38737498	10198	10231	-6175	-6197
chr4:38747999-38870998	11699	11760	-9966	-9994
chr4:39452999-39977998	16588	16618	34	29
chr4:40142999-40319998	7052	7103	-2694	-2707
chr4:40427499-40917498	-101861	-101920	7229	7184
chr4:40919999-41269998	4727	4682	11196	11237
chr4:41276999-41669998	4194	4235	-8325	-8367
chr4:42263999-42884998	16512	18203	-19187	-19251
chr4:44664999-44727498	-35495	-1532808	-97993	-1595306
chr4:46849999-47122498	-5504	-5463	378	357
chr4:47432999-47573998	131574	-48986	-9424	-9476
chr4:47669999-47936998	-990	16505	-2973	-3007
chr4:47921999-48494998	12025	11991	-49130	83588
chr4:54266999-55324998	-32554	-32588	-3144	-3147
chr4:62129999-62724998	579856	579819	-15142	-15179
chr4:6242999-6335998	7889	7927	-1925	-8548
chr4:6563999-7104998	-17153	145833	-2838	-34079
chr4:66290999-67400998	1036467	1036420	-7079	-7100
chr4:668999-1013998	5370	5434	116743	-98176
chr4:67454999-67694998	-61081	-61102	51900	51925
chr4:69682499-69890998	7193	7231	-9617	-9653
chr4:70589999-71039998	11615	11639	-29791	-29848
chr4:73058999-73265998	-39379	198332	79755	-8666
chr4:73649999-74144998	3804	3804	-10535	-10598
chr4:74162499-74693998	26930	26966	-18098	-18142
chr4:74857499-75470998	17458	17475	102585	102596
chr4:75557999-75860998	15583	15594	-12545	-12573
chr4:75989999-76076998	5954	5973	-9145	-9170
chr4:76163999-76432498	16003	16025	-1559	-1506
chr4:77062499-77204998	33048	33089	-1179	-1228
chr4:77372999-77627998	12554	12588	-9167	-9192
chr4:77697499-78944998	-78669	-78694	7046	7073
chr4:79974999-80222498	209235	209249	-6834	-6886
chr4:81398999-81857998	6952	6989	-13107	-13153
chr4:82808999-83482498	-69503	-69536	8618	157562
chr4:83494999-83645998	-3884	145060	-1138	-1099
chr4:85069999-86067498	14580	14600	-23300	-23316
chr4:86483999-86897998	12275	12273	-2039	-2093
chr4:86899999-87125998	-4041	-4095	24974	24988
chr4:87839999-87980998	-437	-479	-7200	-7240
chr4:88784999-89032498	239300	33903	-8198	-8273
chr4:89114999-90308998	-3658	-3689	6255	6286
chr4:93782499-94204998	9275	9299	201834	201887
chr4:94397999-94625998	8832	8885	-4313	-29934
chr4:95009999-96392998	146351	156173	-1226891	-1226825
chr4:95117499-96054998	38851	48673	-888891	-888825
chr4:98870999-99089998	185244	124340	-33754	-33784
chr4:99119999-99387498	-63756	-63786	18217	18188
chr4:99802499-99956998	9446	5927	-7862	-7883
chr5:102212499-102323998	11539	11489	-99959	-100009
chr5:10249999-10439998	34182	34206	-155816	12903
chr5:102692999-103142998	-11438	-11399	-3524	-3545
chr5:10442499-10634998	-158318	10401	-6915	-6943
chr5:107219999-107589998	28272	28255	-17792	-17824
chr5:109352999-109697998	115983	115966	-9201	-9247
chr5:111506999-112160998	24885	43752	-267	-205
chr5:112160999-112859998	-269	-207	-11549	1165
chr5:112912499-112979998	9903	9879	-15828	-15981
chr5:112984999-113609998	11183	11231	2180	2202
chr5:113615999-115073998	-3822	-3800	172600	135431
chr5:115298999-115632498	10960	10977	2366	2400
chr5:115631999-116081998	2864	2898	-13747	-13782
chr5:117365999-118777498	88879	88897	211079	211078
chr5:118964999-119537998	23577	23576	-102331	-102326
chr5:119537499-120827998	-101833	-101828	-1392331	1365133
chr5:122172499-123341998	1438816	20631	269318	81440
chr5:12544999-13942498	-1277554	-521167	45518	45547
chr5:126324999-126559998	14390	14417	-20657	-20669
chr5:126653999-126815998	2591	2609	-7148	-7174
chr5:127553999-128210998	10322	10389	2426	2488
chr5:129839999-131135998	12971	12951	-25804	-25886
chr5:131147499-131420998	-37306	17188	-3529	-3571
chr5:131447499-131639998	-30031	-30073	-222529	-4565
chr5:131639999-132054998	-222531	-4567	8625	8586
chr5:132380999-132503998	4511	4584	-2612	-2652
chr5:132518999-132864998	7921	-17654	-44670	-34867
chr5:132869999-133107498	-49672	-39869	3877	3924
chr5:134387999-134592498	23978	23915	-5530	-5561
chr5:135026999-135203998	-121189	-121259	-209	-271
chr5:135377499-135462498	48815	21747	3768	3804
chr5:135461999-135560998	4266	4302	-40	3
chr5:135881999-136220998	5525	5572	-8649	-8670
chr5:137306999-137502498	13612	13644	-3086	-3111
chr5:137558999-137624998	-59588	-59613	4717	4752
chr5:137627499-137749998	2215	2250	2074	2054
chr5:138037499-138152998	-1380	-1307	-19376	-19386
chr5:138214999-138334998	7961	7981	17509	-112017
chr5:138437499-138564998	12626	12669	14454	14491
chr5:138574999-138637498	4452	4489	-4177	-4202
chr5:139628999-139772998	4448	4512	2281	-7158
chr5:139778999-140162998	-3721	8656	-5693	-5719
chr5:140239999-140362498	4619	4682	841	870
chr5:140544999-140647498	30557	30590	-12301	246
chr5:14102999-14276998	5683	5689	-6598	-6605
chr5:141683999-141967498	8221	8270	1516	-6605
chr5:141977999-142154998	-8986	14558	-2966	-2928
chr5:142649999-142702498	5847	5889	-3178	-3225
chr5:142709999-142886998	3260	3296	1672	1664
chr5:14438999-14669998	-86733	106417	-21240	-21257
chr5:145661999-146102498	19782	163842	-276641	-52892
chr5:146111999-146288998	-286143	-62394	138359	138327
chr5:146524999-146979998	8435	8457	-13743	-13793
chr5:14714999-15020998	12519	12545	-6917	-6964
chr5:147189999-147593998	-958	-984	-16841	-15414
chr5:147617999-147839998	10247	10276	-17093	-17107
chr5:147851999-148729998	5735	5748	1119	1133
chr5:149632499-149834998	4459	4496	-6388	-6426
chr5:150128999-150224998	1123	1122	-6648	-6696
chr5:150452499-150554998	-2426	6523	6114	6134
chr5:15102499-16417498	3474	-88466	38947	272940
chr5:151442499-151507498	4970	5000	-6572	-6612
chr5:151511999-151649998	-11074	-11114	2218	2214
chr5:151652999-151779998	-784	-788	-39156	-39182
chr5:154037499-154457998	34963	35007	9833	9862
chr5:154467499-154628998	331	360	-18465	-18495
chr5:154637999-154949998	12361	12390	-4111	-137963
chr5:157097999-157148998	34217	34184	32	72
chr5:157322499-157751998	6075	6113	-8343	-8371
chr5:158159999-158694998	15098	15140	702	732
chr5:158687999-159119998	7700	7730	-12990	-13042
chr5:159143999-160004998	-10646	-10668	17019	17056
chr5:160007499-160388998	14517	14554	-43460	-43503
chr5:160415999-160509998	22531	22573	-1101	-1023
chr5:161617499-163429998	-73048	-1108525	-21343	-21399
chr5:163433999-163522498	-25345	-25401	41989	42024
chr5:163538999-164517498	25487	25522	-13125	-13160
chr5:167709999-168230998	13454	13493	-10996	-11063
chr5:16779999-17204998	11210	11247	-1456	-1483
chr5:168487499-168577498	-1122	-1076	-91120	-91074
chr5:168657499-169582498	22130	22155	-684	1263
chr5:170258999-170426998	9036	9100	-5998	-6044
chr5:170426999-170634998	-6000	-6046	-1812	-1830
chr5:170642499-171382498	-3621	-3582	36353	36387
chr5:171401999-171909998	16851	16885	-2045	-2071
chr5:172103999-172193998	3019	3047	-5135	-5173
chr5:172355999-172464998	14859	14806	-2638	-2631
chr5:172464999-172700998	-2640	-2633	-3284	-3316
chr5:172703999-172949998	-6286	-6318	9345	9370
chr5:173284999-173587498	9116	9147	-5630	-14257
chr5:173609999-173981998	9098	9167	-8608	-8673
chr5:174407999-174803998	11715	11750	-10112	-10135
chr5:175523999-175722498	10219	10275	-3490	-3504
chr5:178234999-178602498	209	234	-11654	-11676
chr5:179724999-179832498	38335	38335	-36190	-4704
chr5:18356999-19154998	37368	37411	-760630	-760587
chr5:2909999-4834998	-758490	-1264956	33319	44910
chr5:30014999-31385998	1171870	1171835	-115427	-115426
chr5:31559999-32102998	-289429	21685	-26087	-9621
chr5:32165999-32237998	66642	8297	-5356	-5323
chr5:32619999-33437498	-6711	-6740	-1445	-1410
chr5:34463999-35014998	10677	10696	-11432	-11465
chr5:36233999-36731998	8152	8221	-2855	-2830
chr5:36731999-36875998	-2857	-2832	-5397	-5365
chr5:38369999-38927998	13001	71924	152781	66524
chr5:39212999-39284998	4949	4984	-1485	-1505
chr5:39293999-39368998	-10487	-10507	-85485	56195
chr5:39384999-39560998	-101487	40193	9579	9609
chr5:39572999-40892998	-2423	-2393	-13401	-13426
chr5:41742499-43717498	101200	101158	-160348	-327600
chr5:45999999-46057498	-2442850	-2610102	-2500348	-2667600
chr5:52652999-52925998	262556	4371	-10442	-10428
chr5:52939999-53107498	-24444	8699	-11374	-11392
chr5:53117999-54503998	-21876	-21894	13574	13618
chr5:5414999-5495998	-273145	-273149	-354143	-354147
chr5:54224999-54494998	4382	4321	-5413	-5460
chr5:55962499-56264998	-26231	15756	5696	5739
chr5:56264999-56902498	5694	5737	-1496	-1448
chr5:56906999-57277498	-5998	-5950	20861	20911
chr5:57287499-58463998	10859	10909	-3072	-3098
chr5:59179999-59804998	8622	-5582	-4705	-4753
chr5:59804999-60680998	-4707	-4755	-3113	-12136
chr5:62201999-62797498	152277	258698	-18343	-18372
chr5:64601999-65562498	33264	33302	-78579	-78598
chr5:65564999-66177498	-81081	-81100	129053	129104
chr5:6590999-7909998	174855	42449	-93522	17921
chr5:66282499-67223998	24051	24102	-14637	-14676
chr5:67226999-69020998	-17639	-17678	-13024	-13057
chr5:68282499-68467498	3979	4025	-7116	-7203
chr5:73895999-74663998	6722	6797	-15026	-15050
chr5:75227999-75347998	8899	8916	-111099	-111082
chr5:75342499-75719998	-105601	-105584	-38531	-38579
chr5:76256999-76649998	-522	-553	-8275	-8300
chr5:76709999-76774998	64785	64746	-213	-252
chr5:76777499-77084998	-2715	-2754	-7229	-7252
chr5:77084999-77498998	-7231	-7254	-6427	-6480
chr5:77674999-78027498	-182429	-182482	293193	267245
chr5:78290999-78365998	29691	3743	-45307	-5555
chr5:78469999-78983998	-2065	-2040	-18885	-18910
chr5:79019999-79137498	1171	1197	-3706	-3673
chr5:7932499-8992498	-116024	-4581	-84239	552128
chr5:79553999-79622998	2335	2351	-66663	-66647
chr5:80079999-80483998	3020	3009	-176237	19833
chr5:81251999-81302998	47696	47683	-3302	-3315
chr5:81746999-81854998	-239848	4499	311135	-2992
chr5:82329999-83594998	21980	22019	-30656	-30701
chr5:83672999-85622998	39162	39208	1390293	1257996
chr5:87008999-87417498	4291	4240	363812	-16973
chr5:87746999-88707498	34310	34331	-16345	-16376
chr5:88706999-90278998	-15847	-15878	-13526	-13555
chr5:90377499-90800998	62332	62378	1889	-17116
chr5:90842999-91502998	23486	23530	-2888	-2841
chr5:90847499-91427498	18986	19030	-7671	-7722
chr5:91541999-93544998	-41890	-41843	36520	36513
chr5:9350999-9551998	10928	193626	-7310	-7372
chr5:93563999-93620998	17518	17511	-39480	-39487
chr5:94907499-95477498	61164	61201	186805	77712
chr5:95525999-97190998	138303	29210	-27510	-28849
chr5:98847499-99074998	-50952	58592	-14444	-14482
chr6:10001999-10436998	29124	29145	-1746	-1807
chr6:101254999-102215998	-590545	506490	-1551543	-454508
chr6:103277999-103325998	1247893	1247888	1199895	1199890
chr6:104387499-104434998	138393	138388	90895	90890
[truncated: 578 more rows]

## Sheet: TADs DC_RAD21
TAD	DistCTCF.1	DistRAD21.1	DistCTCF.2	DistRAD21.2
chr10:100286999-100532998	16879	51640	2791	-24110
chr10:100553999-100892998	8157	8150	-14281	-14410
chr10:101072499-101150998	-4455	-11706	-8583	-8594
chr10:101825999-102117498	10139	4863	15131	15514
chr10:102122499-102642498	10129	10512	27514	-279
chr10:102824999-103340998	10102	10110	-6897	55538
chr10:103409999-103490998	7061	7055	-5118	-5156
chr10:103703999-103871998	-7291	9095	-12616	16537
chr10:103877999-104231998	6854	10535	-22218	59577
chr10:104273999-104357998	858	17575	-4272	-7632
chr10:106694999-107840998	10740	16478	-26025	703695
chr10:108714999-109842498	-170267	-170307	10110	10095
chr10:109842499-111084998	10108	10093	-8720	-166382
chr10:11108999-11276998	4379	4379	-110730	-79460
chr10:111089999-112103998	-13722	-171384	11992	79757
chr10:112119999-113669998	-4010	63755	9185	-106404
chr10:113677499-114174998	1683	-113906	129105	296573
chr10:1142999-3062998	-32739	-86286	-19265	-19287
chr10:114458999-114817498	12529	12571	4234	4114
chr10:11507499-11762998	8311	8344	-4876	-4910
chr10:116789999-117182998	-1743	7129	-6900	-6879
chr10:117188999-117455998	-12902	-12881	-12933	40742
chr10:117217499-117327498	-709	-670	-7219	-100426
chr10:117485999-118262998	10695	10740	-3473	-21564
chr10:119024999-119948998	114636	55867	-89375	-56360
chr10:120410999-120908998	12554	12605	34009	34024
chr10:120854999-120904998	-30030	88022	38009	38024
chr10:120935999-121739998	7007	7022	-5242	-131235
chr10:12203999-12719998	10873	60357	-8737	-8720
chr10:123035999-123567498	7499	7554	5898	-7969
chr10:123572999-123974998	396	9312	-7149	-7164
chr10:123983999-124397998	10811	10818	5673	-8600
chr10:124529999-124751998	301	318	-10534	-6280
chr10:125168999-125699998	-7430	-7444	168539	19607
chr10:127857499-128216998	-3302	-3343	-4898	-66807
chr10:130094999-130193998	14907	95284	-3715	-3714
chr10:130199999-131872498	-9717	-9716	2588	13056
chr10:19607499-20282998	180802	180764	-463388	-279058
chr10:21479999-23107498	15838	15869	-39129	-39149
chr10:23297999-23714998	-4670	16975	-11902	-11942
chr10:25694999-26312498	5997	-613890	22768	22766
chr10:28629999-29330998	-1692	34064	-26258	-339071
chr10:29993999-30248998	4521	4542	-7650	143705
chr10:3174999-4812498	18019	-2228	37343	37349
chr10:32382499-32450998	-4734	-36153	-4818	-4827
chr10:33179999-34655998	13541	13566	-271	-17367
chr10:34979999-35654998	14869	140516	-14259	-12715
chr10:43664999-44870998	6804	6860	-5985	-13079
chr10:4817499-5437498	32341	32347	-3306	4727
chr10:5682499-5812498	3220	2153	61160	1097
chr10:5809999-5879998	63658	3595	-6340	10025
chr10:59602499-60779998	19995	23679	36720	36778
chr10:60803999-61742998	12718	12776	8134	295867
chr10:6092499-6410998	-3615	-3593	-4533	6093
chr10:62609999-62819998	856	870	-1118	-3535
chr10:6409999-6686998	-3535	7091	-8587	-8620
chr10:65122499-65177498	-1006429	-1081146	1003445	-1136144
chr10:67849999-68082498	5774	-514	74083	-7209
chr10:68333999-68405998	-1106	-2046	1311	-74044
chr10:6836999-7427498	1375	83196	-10206	-10278
chr10:68532499-68714998	18429	-4964	-164069	6093
chr10:68722499-68799998	-171571	-1409	155913	-78907
chr10:68989999-69125998	14972	14998	-32512	-1908
chr10:69227499-69407498	-5081	10276	1216	1484
chr10:69407499-69509998	1214	1482	-1972	-1976
chr10:69509999-69644998	-1974	-1978	-262	-221
chr10:70212499-70374998	9186	9228	4784	-10327
chr10:70538999-70889998	-1167	11067	-9753	-9805
chr10:70898999-71291998	4486	-18807	-6745	-6770
chr10:71294999-71900998	8476	-9772	-4396	-4408
chr10:71897499-72356998	-898	-910	7435	-1992
chr10:72356999-72878998	7433	-1994	-3562	-44607
chr10:73874999-74087998	4836	4836	-6612	-6612
chr10:74237999-75242998	6298	28190	-6882	-6960
chr10:75244999-77132998	-8884	-8962	-20907	-20968
chr10:77159999-77657498	5899	5940	-13308	-15531
chr10:78029999-79242498	-346	-377	28579	-45441
chr10:7844999-9335998	27146	27186	-4277	-4262
chr10:80442499-80514998	1316	2380	-9245	-9279
chr10:84257999-84544998	-788	6769	-4331	-7430
chr10:84542499-86387998	-1833	-4932	-10577	-10609
chr10:86389999-86594998	9993	10023	-9372	-9403
chr10:86692499-86942998	1466	64013	-3426	-3436
chr10:89951999-90727498	2990	-158145	24070	135584
chr10:90878999-91299998	1294	-15918	-1581	-1549
chr10:91796999-92042998	-102600	1403	44905	44911
chr10:93071999-93304998	8435	8475	-15793	-15786
chr10:93362499-93517498	-4659	14087	-5970	-34820
chr10:9337499-11007498	5532	-5764	29134	105881
chr10:94262499-94627498	17759	100498	2714	-264500
chr10:95177499-95375998	6280	185985	-1214	-1156
chr10:95687999-95852998	6173	6201	-10881	-94867
chr10:96086999-96134998	-69609	-43495	94716	-91493
chr10:96227499-96299998	2214	168638	35081	96140
chr10:96362499-97259998	8246	33638	18645	-49339
chr10:97754999-98123998	4596	-17869	46699	185723
chr10:98129999-98453998	40697	179721	13639	-7065
chr10:98456999-99341998	10637	-10067	29103	369299
chr10:99614999-99737998	-2567	96297	-26707	-5803
chr11:10391999-10742998	14319	14370	-7018	-7055
chr11:104254999-105964998	-423	354414	-102010	-102038
chr11:106103999-107282998	-15974	-26598	-245252	174843
chr11:108009999-108371998	-1185	-81565	-149008	125764
chr11:10808999-10857498	-16393	37	21321	-48461
chr11:10925999-11030998	7904	7925	-2718	-2687
chr11:109934999-111452998	4395	11413	1865	-6271
chr11:11027499-11792998	780	811	-3096	-5080
chr11:111557999-111859998	7319	7329	-8165	-18346
chr11:111877499-111927498	1600	1708	4476	-48290
chr11:112287499-113297998	2646	2687	7909	7915
chr11:113888999-114275998	7484	-13333	-14771	-14805
chr11:114476999-114596998	-136624	-76427	142130	-196425
chr11:114644999-116645998	94128	-244427	-4248	142089
chr11:116726999-117234998	5878	61087	-2495	-2359
chr11:117413999-117802498	12364	-86162	5160	5190
chr11:117806999-118064998	658	688	-11408	-11450
chr11:118179999-118362498	-8193	18493	-9126	-2946
chr11:119384999-120329998	-3333	-10663	4978	181214
chr11:1199999-1535998	3137	3161	10800	38825
chr11:120332499-120509998	2476	178712	1220	1214
chr11:12041999-12287998	2424	2396	785	-5968
chr11:121643999-122527498	11667	12185	-21570	-21569
chr11:12308999-12929998	-20217	-26970	-15253	34265
chr11:124613999-124874998	-27580	55313	1438	79052
chr11:124949999-125147998	12202	4050	-6071	-6070
chr11:125567499-125630998	1796	307159	-61702	243661
chr11:125915999-126197498	7178	-28358	-3178	-3196
chr11:126284999-126489998	22856	-16087	-9064	-9147
chr11:128012999-128969998	18722	18750	-13335	-13374
chr11:131574999-131679998	5028	99119	-5834	-5879
chr11:13172999-13472998	10196	10141	-6899	-9682
chr11:13469999-13661998	-3901	-6684	6328	-198682
chr11:13754999-14267998	17702	201059	-18472	-18478
chr11:14449999-14522998	5203	70511	14217	-2487
chr11:14522999-14912998	14215	-2489	-5061	-5100
chr11:15249999-16712998	-33094	-41207	72693	-99203
chr11:16718999-17582498	66691	-105205	16626	-54209
chr11:1692499-1829998	850	910	2642	2627
chr11:18107999-18809998	-1840	7701	-7154	-77864
chr11:19553999-19751998	-53	10209	-9111	-9123
chr11:20345999-20621998	8055	41476	-11677	26195
chr11:20642499-22316998	5666	5693	-12454	-153488
chr11:2177999-2426998	-4647	8880	1387	1379
chr11:22324999-22802998	9219	-161490	-15227	-15186
chr11:2423999-2534998	-3104	-3152	-2052	-2003
chr11:2529999-2894998	1592	1545	-2751	-6464
chr11:27329999-27512998	-145824	33243	-13707	-6131
chr11:30299999-30944998	14840	1069820	-26915	424822
chr11:32045999-32183998	6329	130363	-7623	-7635
chr11:33155999-33356998	10430	-90253	5550	-27093
chr11:33356999-33752498	5548	-27095	-9827	21992
chr11:33851999-33977998	6012	6023	-6784	-6812
chr11:34169999-34362498	4513	4498	-3022	-3072
chr11:34577999-34909998	8393	8422	16283	6585
chr11:34914999-35407498	11281	1583	-2824	4953
chr11:36284999-36509998	7480	-18847	350	-17126
chr11:3650999-4109998	-41151	146608	-37115	-37133
chr11:4178999-4550998	3272	3272	776	-95447
chr11:43307999-43469998	3893	3966	-50426	-111126
chr11:44552499-44621998	4307	-13869	-684	-658
chr11:44927999-45110998	-743	8637	-162	-172
chr11:46874999-47167498	14822	14799	-5763	-14233
chr11:47849999-48124998	3565	-82625	-7971	-14892
chr11:48185999-48809998	-12988	-75894	-502052	-699892
chr11:5459999-5846998	16410	-218689	-38353	-38395
chr11:56764999-57307498	18643	76405	-29489	38328
chr11:57317499-57827498	28300	28326	-26660	-26656
chr11:57829999-58502498	-29162	-29158	21818	65575
chr11:59156999-59438998	1676	1609	-8879	-8887
chr11:59167499-59289998	4078	4079	-5274	-118419
chr11:59564999-59669998	-14511	104195	10738	-803
chr11:59747999-59810998	6120	6180	-8277	-8263
chr11:59816999-60143998	6137	-14265	-13272	-13301
chr11:5996999-6365998	-4182	26186	-2752	-2741
chr11:60260999-60642498	4818	4790	-8092	133064
chr11:61249999-61437498	4600	-62293	-1810	-7466
chr11:61784999-62122498	3311	42973	-14300	-14342
chr11:62897999-63434998	8147	8124	43980	44015
chr11:62902499-63032498	3647	3624	3353	3372
chr11:63464999-63641998	13978	14013	-2581	-5949
chr11:6365999-6776998	-2754	-2743	-19437	-19458
chr11:63814999-63984998	22390	22438	15589	-10454
chr11:63994999-64157498	5587	5608	-4236	-4274
chr11:64354999-64737498	242	-36836	5537	-13864
chr11:64841999-64898998	2458	5311	-4563	-4593
chr11:65362499-65517498	3928	19934	-6559	-6576
chr11:65612999-66050998	13156	2697	-5709	1336
chr11:65614999-66009998	11156	697	12629	-7692
chr11:66684999-66839998	-6302	-6335	-5556	3416
chr11:67256999-67322498	-4072	-4029	-4737	-4772
chr11:67391999-67509998	-2368	-126	-3688	-3728
chr11:69092499-69672498	-3627	-3647	-2074	-2097
chr11:73967499-74033998	-2995	-2971	-69493	-50633
chr11:74249999-74579998	5956	5984	-9276	-9294
chr11:7430999-7697498	11774	11763	-2602	-184175
chr11:75134999-75254998	5713	106816	-6153	-6159
chr11:75269999-75395998	1237	10366	-7091	-7100
chr11:75434999-75537498	10492	10539	-4937	-4936
chr11:75544999-76328998	2739	2733	-10016	-10054
chr11:77112499-77627498	1228	14845	-7712	-79067
chr11:78189999-78579998	-143631	-50397	6645	-5092
chr11:78599999-79508998	-13357	-25094	-15245	-863589
chr11:8000999-8105998	5554	-13819	-6495	-6505
chr11:8162499-8591998	30217	-63007	12163	-25224
chr11:82852499-83294998	11902	15198	-1850	-8605
chr11:84560999-85592998	-2731	-740895	2469	2495
chr11:85946999-86300998	-5445	-5443	-9012	-9029
chr11:8704999-8802498	-100839	-15976	11265	-113474
chr11:88010999-88562998	5591	326790	-10384	-18469
chr11:93227999-93657498	-2140	6822	-5232	-114075
chr11:93659999-93818998	-7734	-116577	-166732	-275575
chr11:94237499-94284998	-53565	-108598	40860	-156096
chr11:95064999-95789998	4842	86689	-25526	-204
chr11:95144999-95771998	6631	6689	-7526	-7518
chr11:95783999-96431998	-19528	5794	-4979	-5045
chr11:9608999-9755998	4380	4334	2255	2283
chr11:9755999-10325998	2253	2281	-2798	-2837
chr11:98527499-98582498	488545	2049113	433547	1994115
chr12:100022999-100349998	131923	211897	-115111	-115101
chr12:102866999-103556998	16395	-97274	-8210	-8200
chr12:103799999-105410998	78139	-28356	9833	9846
chr12:105414999-106142998	5831	5844	6289	-6618
chr12:106220999-106364998	3310	6001	-7338	-6935
chr12:106222499-106289998	1810	4501	-7447	-62997
chr12:106362499-106939998	-4840	-4437	-19875	15705
chr12:107117999-107621998	-13066	13998	193	-14318
chr12:10762499-11489998	-12170	-12244	-3234	-3198
chr12:107669999-107897998	1258	6454	-5825	-12766
chr12:107918999-108509998	-636	-590	2147	52523
chr12:108515999-109109998	-3855	46521	2071	-16466
chr12:109427999-109794998	222	-42315	3054	10468
chr12:109895999-110897998	4184	-15450	-3466	-3444
chr12:110894999-111320998	-468	-446	-7059	-7099
chr12:111395999-111452998	1097	1126	-1147	-47374
chr12:111833999-112421998	-20667	8016	-2810	-34489
chr12:113039999-113177998	8818	8833	-3416	-3445
chr12:113184999-113432998	-10418	-10447	6742	-7530
chr12:113462999-113984998	-464	-37532	-4288	-4273
chr12:114620999-115928998	4397	4409	-11632	-11657
chr12:11546999-12044998	7120	33439	-8809	-11498
chr12:115943999-116719998	3320	-26659	-10876	-10920
chr12:117209999-117854998	2755	-19480	-401	-17601
chr12:119649999-120089998	-634	17832	-2919	-2904
chr12:120107499-121277498	-20421	9437	-47036	-47060
chr12:120221999-120272998	6506	6562	-7090	-7110
chr12:121466999-121688998	12073	-23665	-6765	-1999
chr12:121688999-121789998	-6767	-2001	4379	4377
chr12:122048999-122129998	5482	5519	1190	-6692
chr12:122633999-122756998	3974	4025	-4291	-4209
chr12:122854999-122960998	5393	5431	-8508	-8492
chr12:122984999-123154998	-32510	-32494	83260	116216
chr12:123266999-123638998	4209	4214	-20294	-5285
chr12:123267499-123592498	3709	3714	-10185	-8049
chr12:12350999-12739998	-492	6077	-2697	-14231
chr12:124373999-124777498	18524	-52857	-5498	-5494
chr12:12817499-13259998	-4237	-28514	-4081	-47750
chr12:128234999-130013998	24661	547513	166	-102376
chr12:130745999-132147498	2330	15893	6543	-3108
chr12:13274999-14174998	3331	-62752	-7783	-7772
chr12:14182499-15014998	3595	-15274	-18964	-19007
chr12:14183999-14741998	2095	-16774	-18135	-18111
chr12:16067499-17759998	-88207	-210965	-117781	1430810
chr12:17757499-17852498	-115283	1433308	139747	1338310
chr12:17864999-17929998	127245	1325808	62247	1260810
chr12:19184999-19244998	1934	5808	43832	-54190
chr12:19697999-20657998	41383	41393	-11585	779789
chr12:2039999-2621998	-4911	17414	-38803	-38812
chr12:21429999-21518998	-133024	7787	94968	-81211
chr12:21695999-22029998	2023	-15396	-39973	53391
chr12:22073999-22449998	27137	9389	-6385	-6443
chr12:22451999-22694998	8090	-8445	-10272	-62977
chr12:23167499-24839998	37853	-311215	-3423	-3456
chr12:24977999-25149998	13680	13699	5275	-19118
chr12:25238999-25394998	2331	2312	-7349	-7344
chr12:25415999-26072998	20507	20543	24226	24239
chr12:26075999-27709998	21224	21237	-6126	-6170
chr12:27821999-29039998	-637	-88755	33816	277967
chr12:29504999-30849998	14753	47497	-2635	-42378
chr12:3290999-3809998	9054	-400158	-5929	-5944
chr12:3872999-4287498	10397	12703	-10344	-10414
chr12:39592499-39694998	-149138	-5019	70131	70193
chr12:40148999-40232998	3984	-158312	-80014	-242310
chr12:42049999-42476998	-25627	79755	5935	-104637
chr12:43757999-43808998	899	874	-50099	-50124
chr12:43955999-44948998	1945	-73243	-84	-17842
chr12:45124999-46002498	6000	5982	-11743	-11717
chr12:46001999-47027998	-11245	-11219	4742	4777
chr12:47022499-47412498	-1108	-1134	-104546	-4041
chr12:47704999-47846998	636	-18242	-8240	-9218
chr12:48727499-48814998	26163	-10556	-217	-18975
chr12:49280999-49352998	7486	7518	4257	5857
chr12:49352999-49532998	4255	5855	16226	47678
chr12:49637999-49712998	-920	6740	-5274	-5297
chr12:49961999-50072998	5131	5172	-2314	-2331
chr12:50072999-50180998	-2316	-2333	-5378	-5398
chr12:50498999-50645998	5873	5918	-7880	-73607
chr12:51413999-51536998	7470	7468	-4880	-4914
chr12:52025999-52085998	-184	-134	-2382	-60132
chr12:52129999-53000998	-7988	26980	-19946	5367
chr12:53002499-53679998	-21448	3865	-3784	-3810
chr12:53003999-53513998	-22948	2365	-5248	-5285
chr12:53752499-54212998	4817	-5744	1908	-21313
chr12:54214999-54383998	-94	-23315	-4184	-15198
chr12:54986999-55077498	6451	6436	-4236	-4267
chr12:55717499-56752498	3625	3618	5197	5193
chr12:56756999-56999998	695	691	1614	1581
chr12:57007499-57062498	836	768	380	7135
chr12:57249999-57458998	-6135	-6200	246	-5927
chr12:57749999-57941998	6919	81598	-36492	-36544
chr12:57952499-59357998	-46994	-47046	45467	45501
chr12:59381999-59852998	21465	21499	-17834	-449499
chr12:6053999-6293998	2574	9321	-8810	-8837
chr12:64402499-64802998	-128607	1838	-606	88092
chr12:64802499-66114998	-108	88590	-7412	-27471
chr12:66112499-66417498	-4914	-24973	-8050	-8043
chr12:67346999-67949998	9020	-77836	-6525	90642
chr12:68327999-68822998	-10778	6363	7373	-14980
chr12:68852999-69080998	-22629	-44982	-10452	-10509
chr12:69252499-69608998	1662	1622	30631	129839
chr12:69869999-70739998	9563	9579	-6439	-20066
chr12:71604999-71662498	31836	58906	-25662	1408
chr12:72371999-74369998	-25483	-25437	45892	964513
chr12:75326999-75514998	7508	7511	-9035	-3308
chr12:77972999-79457998	27203	-961863	-83941	-83837
chr12:79494999-80276998	53035	53041	-6817	-90176
chr12:80397499-80444998	15034	15061	-32464	-32437
chr12:80492499-80539998	-79966	-79939	-127464	-127437
chr12:81620999-82343998	6776	371623	14811	14468
chr12:82508999-84509998	8223	18381	-6653	1357304
chr12:85460999-85922998	7784	406302	905	-55696
chr12:88013999-89002498	-18263	1005792	14853	17294
chr12:89006999-89537998	10351	12792	5107	5161
chr12:91349999-92660998	5606	32240	-10883	-10821
chr12:92967499-93442498	19982	19980	-22841	-459
chr12:95096999-95544998	20294	-23324	-10397	-70910
chr12:95909999-96533998	8677	8690	-17123	-17135
chr12:96047499-96524998	14583	14556	-8123	-8135
chr12:96560999-98394998	17707	-44137	2700	2716
chr12:98393999-98742498	3698	3714	1036	-88453
chr12:98753999-99983998	-10466	-99955	170925	250899
chr13:102569999-102889998	10737	10779	13837	26205
chr13:108154999-108899998	686	167399	-2849	61730
chr13:108953999-110120998	7745	7728	-4788	101408
chr13:19616999-21608998	2116	166050	29410	-4773
chr13:21617999-22289998	20408	-13775	-440455	-11511
chr13:24011999-24230998	8491	-122567	-1993	-10695
chr13:25226999-25361998	6121	60463	13941	-74535
chr13:25379999-26922498	-4061	-92537	7962	7925
chr13:26975999-27368998	-3678	9477	5835	5845
chr13:28004999-28814998	-6898	-20577	4947	-18174
chr13:28817499-29426998	2445	-20676	28287	-63820
chr13:29444999-31178998	10285	50428	20889	-16544
chr13:29449999-31212498	5285	45428	-12611	-50044
chr13:31214999-31778998	-15113	-52546	-36698	-36746
chr13:31789999-32795998	-47700	-47748	-126737	-209651
chr13:33842999-35827498	-118981	-24917	-8757	151227
chr13:36272999-37076998	2362	10051	-77554	32325
chr13:37089999-38999998	-90556	19323	17008	655662
chr13:39052499-39622498	-35494	603160	-6225	33162
chr13:40058999-40688998	10367	10415	-5810	-5853
chr13:41129999-41197498	-54715	2878	24933	-64620
chr13:42587999-43880998	7156	7137	-6332	24658
chr13:43892999-44472498	12619	12656	-1370	-34330
chr13:45038999-45314998	8517	8531	-3773	26303
chr13:46157499-46328998	3167	131679	-7189	-7211
chr13:46477499-46802998	15659	15688	28797	28792
chr13:46808999-47902498	22795	22790	-107361	98827
chr13:48032999-48788998	5065	-31675	-19702	-19707
chr13:49289999-49616998	-8736	11350	-9740	-9761
chr13:49939999-51082498	-3625	-3515	-12250	-12292
chr13:57584999-59342998	40036	1376077	-24479	335382
chr13:59299999-60594998	18519	-338923	-145915	-163694
chr13:61249999-61302498	630999	-818696	578501	-871194
chr13:70631999-72632498	-8520	1247414	11106	-66449
chr13:72707999-73736998	-64396	-141951	17869	17970
chr13:72724999-72787498	-81396	-158951	21596	-221449
chr13:73739999-75224998	14867	14968	-5103	-5101
chr13:75289999-76988998	68131	-70103	-8707	38251
chr13:76989999-77327498	-9709	37249	-852	-361
chr13:77768999-78128998	10652	10650	-7306	8836
chr13:78584999-78677998	-343491	-447166	300582	-540164
chr13:79301999-79397998	89501	89459	-6497	-6539
chr13:79412499-79550998	11722	11780	-9372	-9418
chr13:79639999-81042498	39457	39477	-24747	-24767
chr13:84884999-85841998	11338	11324	-13692	-945674
chr13:95183999-95409998	5547	5542	-5513	-5558
chr13:96098999-96953998	-22825	-264667	4484	156107
chr13:96968999-97478998	-10518	141105	-119334	-44884
chr13:97974999-98032498	-119363	470508	-176861	413010
chr13:99263999-99440998	2052	2069	1447	1494
chr13:99609999-100682498	4695	-3185	-36019	-7398
chr13:99614999-100553998	-305	-8185	-11024	-38989
chr14:100299999-100379998	3297	-14564	-1985	-1997
chr14:100379999-100673998	-1987	-1999	-10512	-20491
chr14:101692499-102320998	14978	15030	2227	-6639
chr14:103061999-103328998	13732	-4316	25990	5002
chr14:104087999-104633998	6838	-166443	6163	43969
chr14:22385999-22478998	1602	1657	-5836	78151
chr14:22556999-22919998	341	149	10546	9484
chr14:22984999-23064998	-1532	1793	4050	-6759
chr14:23114999-23192998	5958	6014	-5744	-5791
chr14:23329999-23459998	-1791	-28390	9270	-79894
chr14:23468999-23564998	268	-88896	-2071	24130
chr14:24710999-25167498	-418	-385	-16375	-361075
chr14:30551999-31490998	-29888	70238	19349	-33467
chr14:38711999-39020998	10003	303537	-5469	-5461
chr14:39020999-39449998	-5471	-5463	41211	-274900
chr14:42014999-44012998	209494	95352	-118268	884205
chr14:45422499-45469998	4375	-153782	-43123	-201280
chr14:47900999-49574998	16534	1596926	12006	11481
chr14:51275999-51782998	7485	-35848	-2716	6741
chr14:51994999-52289998	1360	-147499	9891	9857
chr14:52292999-52478998	6889	6855	-179109	-179143
chr14:52642499-52792498	36269	53351	31235	31250
chr14:52794999-53315998	28733	28748	-9610	-162710
chr14:53312499-54362998	-6112	-159212	-14800	78395
chr14:55702499-56480998	29586	5046	-6382	-6388
chr14:57194999-57294998	122410	73988	22412	-26010
chr14:57419999-58064998	66951	-151012	7764	43206
chr14:58196999-58437498	-30430	2988	-41579	-9860
chr14:58493999-59114998	7408	7471	12295	12365
chr14:59119999-59450998	7293	7363	-6608	-6644
chr14:60086999-60162498	-22278	5278	3029	2932
chr14:60617999-61262998	7536	7575	6740	-10048
chr14:62168999-63304998	-5832	-331234	-28020	238471
chr14:63788999-64313998	-18601	-60819	-10313	30352
chr14:64334999-64542498	9308	9350	-2036	-1583
chr14:64661999-64769998	9672	9760	-5082	-5100
chr14:65114999-66102498	49289	-12434	-31590	257146
chr14:66314999-67223998	44604	44644	-57464	17230
chr14:67359999-67817498	102	-88	19714	-821
chr14:67819999-68854998	17212	-3323	8401	8429
chr14:69587999-69734998	-2796	-2811	-7843	-7881
chr14:69807499-70047498	11369	11409	-19469	-19529
chr14:70614999-70717498	7314	202827	-3313	100329
chr14:71099999-71762998	4069	4087	-9752	-9770
chr14:72506999-72914998	7233	10089	-9866	-9876
chr14:73286999-73478998	8377	-150493	-6685	-6727
chr14:73722499-73834998	6410	6414	-9255	-9242
chr14:74840999-75119998	20102	20118	12551	12599
chr14:75305999-75494998	1964	2011	-6031	-6041
chr14:75572499-75659998	5348	5383	-5674	1208
chr14:75662499-76704998	-8176	-1294	5313	5334
chr14:76864999-77097498	7926	8023	-2615	534
chr14:77849999-78614998	12362	-233258	-16761	-998256
chr14:78905999-80897998	-3764	-1289258	-47556	43864
chr14:81164999-81218998	5753	46996	-6963	2042
chr14:81222499-81533998	-10465	-1460	-69309	-54
chr14:81551999-83306998	-87311	-18056	-6335	-6326
chr14:87935999-88184998	9178	9175	4536	4542
chr14:89021999-89924998	5446	5482	-9546	-9557
chr14:89930999-90252498	8643	8658	-16957	49299
chr14:90251999-90762498	-16459	49797	-1567	-3931
chr14:91316999-91427998	6764	6783	-570	-9054
chr14:92687999-92792498	-946	-6759	-8459	1593
chr14:92797499-92847498	-13461	-3409	-63459	-53407
chr14:92942499-93170998	9572	9612	7235	14031
chr14:93932999-94010998	3441	6821	-5495	-9065
chr14:95429999-95549998	1410	12721	11052	11110
chr14:96503999-96575998	63442	-1680	-8556	-73678
chr14:97289999-99290998	-350862	-492702	-24242	-24285
chr14:99503999-99956998	14584	-22640	-9928	25673
chr15:101009999-101276998	-1438	-2856	-6979	500
chr15:25314999-25457498	186982	123452	44484	-18311
chr15:34847499-34967998	72928	122338	1876	1840
chr15:37169999-37961998	-35160	-668688	33874	41058
chr15:37984999-38414998	10872	18056	-417	25434
chr15:39935999-40037998	-60837	-1854	7278	7297
chr15:40034999-40442998	-4573	10295	-20875	-20904
chr15:40898999-41192998	-3909	-4716	-8036	-8007
chr15:41977499-42152498	-4658	-9489	-14566	120975
chr15:43214999-43292998	-10525	70720	-7255	-7278
chr15:45710999-47165998	3705	-76098	30179	30202
chr15:47174999-48307498	21177	21200	-21539	45110
chr15:48797999-50352498	64004	64025	6550	-36274
chr15:50351999-50918998	7048	-35776	-10373	-10381
chr15:51144999-51414998	-11936	18068	-11551	-33613
chr15:52235999-52778998	-8418	20481	1689	1702
chr15:52799999-53801998	5569	-19300	6292	-1021298
chr15:53939999-55175998	23118	-1159300	-7438	21001
chr15:56483999-57317998	7303	7382	-11165	-11205
chr15:57332499-57548998	8325	8367	-6605	11034
chr15:58208999-59693998	4090	18931	-2597	-4529
chr15:59694999-60327498	-3599	-5531	-518	-503
chr15:60323999-60524998	2980	2995	-4034	-4077
chr15:60521999-61837498	-1036	-1079	-1819	-3239
chr15:61835999-62072998	-321	-1741	-1102	-12501
chr15:63746999-64082498	5254	5281	-12848	13482
chr15:64404999-64684998	-241595	-241660	1306	1362
chr15:64682999-64730998	-1379	3360	441	484
chr15:64826999-64907498	8923	78707	-1796	-1791
chr15:65189999-65287498	22257	-4499	10409	-568
chr15:65315999-65402498	3004	3031	-1035	-83467
chr15:65606999-65899998	4282	4263	-30417	-30598
chr15:65904999-66284998	-35419	-35600	2672	71741
chr15:66289999-66509998	-2330	66739	-12116	-10999
chr15:66575999-66869998	-8790	27824	-6980	38354
chr15:66929999-67844998	16869	16882	-8394	-4668
chr15:67842499-68219998	-5896	-2170	-9021	33146
chr15:68300999-68384998	5824	5867	-1364	-1402
chr15:68546999-68887498	3676	127099	-11463	-11499
chr15:69032499-69472498	-820	26776	3431	3461
chr15:69469999-70817998	-3870	5959	-5757	-305056
chr15:71735999-72170998	-5230	382186	-14809	-14821
chr15:73544999-73709998	15731	88450	-5029	-9585
chr15:74372999-74444998	789	831	-6062	-6135
chr15:77096999-77517498	10818	10882	-20507	-20545
chr15:79024999-79193998	3540	3556	-9403	-9453
chr15:79309999-80237998	30198	30198	-3015	-64506
chr15:80405999-80974998	13106	50010	2720	-4785
chr15:81101999-81269998	4652	-78297	-3367	-3425
chr15:81266999-81407998	-369	-427	2447	-7170
chr15:85859999-87624998	-1030	-1006	-19908	256293
chr15:88454999-88892498	206	91693	1936	12452
chr15:89051999-89183998	5668	5701	-6038	-6072
chr15:89357499-89420998	-590	1286	-4476	9856
chr15:89750999-89894998	-176	9935	-6576	-914
chr15:91049999-91282498	9	1	7035	-10743
chr15:91292999-92093998	-3467	10065	-2663	-11576
chr15:92783999-93035998	13335	13332	125	-5143
chr15:93032499-94129998	-1690	-1645	-9911	-9950
chr15:94157999-94331998	6401	6427	-4474	-4432
chr15:95252499-97252498	7093	7139	-6580	-17002
chr15:97894999-98183998	4179	9289	-5837	-5850
chr15:98435999-99083998	6568	6580	-7101	167309
chr16:10247999-10514998	8977	261762	-205	-208
chr16:10937999-12086998	16091	16136	8347	8376
chr16:12086999-13904998	8345	8374	14862	14942
chr16:1301999-1778998	-955	7053	-5487	3830
chr16:1988999-2150998	-5061	-16984	2716	2667
chr16:23426999-23684998	7473	130524	43103	50393
chr16:23792499-24039998	9064	9067	2210	-3161
chr16:24507499-25271998	-2538	9715	4811	-14044
chr16:27149999-27461998	5178	5213	-4696	-4731
chr16:28099999-28223998	-29108	-29118	-5718	-5700
chr16:28272499-28319998	5363	5394	1910	-42104
chr16:3272499-3457498	-5365	-8252	576	533
chr16:48161999-48641998	3070	3044	-11384	-11426
chr16:48641999-49358998	-11386	-11428	-8333	49115
chr16:50006999-50824998	18023	18042	-18601	-18632
chr16:52160999-53022498	30724	30760	115	32489
chr16:53027499-53516998	-4887	27487	-6342	-6377
chr16:53517499-55439998	-6844	-6879	25280	4966
chr16:55457999-55709998	7278	7249	2465	2515
chr16:56357499-56513998	-898	-39027	94	61
chr16:56512499-56714998	1592	1559	-12787	-12793
chr16:57299999-57419998	711	759	-973	-2761
chr16:57894999-58004998	4875	4919	-4195	-4255
chr16:58331999-58496998	4830	4863	-9109	-9085
chr16:58511999-58631998	78	-24087	29381	-144085
chr16:58787999-60242998	26412	26468	-39334	-1399045
chr16:6635999-8525998	7291	-1615264	41852	41834
chr16:66364999-66878998	-7335	41670	-5685	-5658
chr16:67562499-67654998	296	-246	-10134	-10141
chr16:67674999-67804998	-2133	-2093	11715	1599
chr16:67985999-68044998	7396	7436	-4271	-4315
chr16:68084999-68232498	9453	-233	-2935	5226
chr16:68234999-68337498	5114	2724	-8669	-8715
chr16:68357999-68525998	9194	-29217	2789	2823
chr16:69134999-69302498	-10842	15357	8774	28131
chr16:72109999-74109998	-10462	15084	-2041	-153215
chr16:74288999-75802498	-13754	7778	-13149	-38131
chr16:75787499-77174998	1849	-23133	-3043	61176
chr16:77666999-77981998	8897	8927	-10243	117591
chr16:78698999-79613998	6830	6893	-11679	-11710
chr16:80514999-80834998	11634	11612	-10024	171948
chr16:81362499-81737498	4036	4080	671	665
chr16:81938999-82262498	1938	-64963	1208	1231
chr16:83954999-84064998	-800	13217	738	51945
chr16:84203999-84497998	-16867	-16900	13507	13561
chr16:84503999-84626998	7505	7559	-4041	-4676
chr16:8542499-9152498	25350	25332	7807	-61231
chr16:85811999-86021998	7351	9590	-2477	-5451
chr16:86034999-87299998	9359	-18453	-1905	83863
chr16:87297499-87764998	593	86361	4356	4291
chr16:88284999-88407498	2434	158223	30049	35725
chr16:9152499-10212498	7805	-61233	-30761	297264
chr17:11960999-12158998	19966	36436	21894	-161562
chr17:13304999-15222498	32973	-286812	-8618	38462
chr17:2042999-2288998	-947	-1019	-6525	14833
chr17:26662499-26792498	544130	574408	414132	444410
chr17:28559999-28714998	-5281	11613	11994	4835
chr17:28715999-28955998	10992	3833	-2295	-4353
chr17:28957499-29122498	-3797	-5855	1760	1766
chr17:29120999-29294998	3258	3264	-3664	-765
chr17:29144999-29219998	-902	4031	-408	-70967
chr17:29389999-29559998	-19716	293	7925	20513
chr17:31379999-31854998	-6653	57466	-12245	4310
chr17:31556999-31853998	1830	1903	-11245	5310
chr17:32142499-32444998	-131	110740	-686	-94881
chr17:32774999-32942998	8688	8719	-1403	-65714
chr17:33764999-34167498	-13667	-13710	-3598	32666
chr17:34421999-34952998	-1556	-1504	28224	45379
chr17:34958999-35129998	22222	39377	-10095	-10134
chr17:35147999-35573998	-5620	-28136	-34412	4613
chr17:3632999-5577498	14989	35709	10127	10156
chr17:38669999-38749998	-2253	-2302	-14737	2616
chr17:40298999-40359998	4198	4191	-1362	-1361
chr17:40647499-41677498	-27417	-87059	-10322	1633
chr17:43217499-43319998	-45156	-46284	-10043	-10075
chr17:43388999-43487498	589	5152	-3718	-3756
chr17:43569999-43679998	6792	6824	-1893	-1939
chr17:43685999-43766998	-7895	-7941	-369	-6419
chr17:44204999-44351998	-1145	5508	-1061	-1066
chr17:44390999-44504998	9391	-40068	18322	-1415
chr17:44771999-44879998	2949	2995	-1167	40198
chr17:47834999-47894998	6368	-3377	-4877	-4917
chr17:47972999-48022498	-2156	-23554	2737	2767
chr17:48137499-48638998	-6072	-6126	-2378	-20263
chr17:48806999-48887998	-1955	-1944	-3153	4522
chr17:49412999-49559998	-4847	-4803	-2387	-3511
chr17:49565999-49700998	2038	2014	3090	3034
chr17:49856999-50006998	4296	139753	-8564	-8605
chr17:50192499-50299998	5939	8192	-2435	-2461
chr17:50852999-50957998	-721	-699	-1008	-1059
chr17:55517499-55775998	-3286	-3323	-5531	-248257
chr17:5579999-6437998	7625	7654	-1800	-1840
chr17:57848999-58007998	9095	9136	-8325	-670
chr17:58517499-59024998	1263	1285	-19942	-19969
chr17:59306999-59447998	4151	4176	-7031	73716
chr17:59747999-59857498	-940	-950	2111	2103
chr17:60050999-60686998	-13736	-158003	33945	33973
chr17:61862999-62069998	-25570	-25591	-3881	-3968
chr17:62644999-63413998	27472	58968	-7070	-7099
chr17:63413999-63851998	-7072	-7101	-2715	-8852
chr17:65225999-66173998	5913	-27110	-8248	-8232
chr17:67361999-67712998	12821	12792	4807	4864
chr17:68762499-69249998	-2417	-2457	-2971	-3040
chr17:6905999-7013998	5156	8042	923	8117
chr17:69557499-70637998	11729	11731	-1278	-1255
chr17:7039999-7145998	5919	-4109	-9551	-9586
chr17:70634999-72545998	1720	1743	-5469	-5514
chr17:72529999-74195998	10529	10484	3813	3771
chr17:74195999-74879998	3811	3769	-14962	-6636
chr17:74957499-75252498	601	580	-11646	9137
chr17:75317499-75409998	5737	5795	2810	2744
chr17:75599999-75755998	1360	67233	-2143	-8043
chr17:75902999-76009998	2147	2173	-4218	-4267
chr17:76109999-76287498	11593	11621	-7838	-7851
chr17:76297499-76400998	-17840	-17853	-2787	105521
chr17:76459999-76511998	710	46519	-5462	-5479
chr17:76514999-76721998	8260	8299	5191	15471
chr17:76807499-77077498	9230	60882	9175	11170
chr17:77078999-77252998	7673	9668	-5788	-5793
chr17:77321999-77502498	9588	9616	-1221	-7384
chr17:77509999-78032498	-8723	-14886	-12954	-18473
chr17:78107999-78182998	4785	4817	-6274	4256
chr17:7817499-8059998	5346	5376	384	394
chr17:78251999-78434998	-926	-934	10782	10804
chr17:78439999-79004998	5780	5802	-11664	4836
chr17:80075999-80414998	6817	6859	12040	12079
chr17:80292499-80399998	-39398	-32144	27040	27079
chr17:80417999-80990998	9038	9077	-1858	-9533
chr17:81039999-81099998	955	-4776	1889	1922
chr17:8381999-8789998	1325	1258	-3985	-4021
chr17:9005999-9584998	-7784	-7806	-7657	339921
chr17:9899999-10357498	6132	24919	-7887	-130467
chr18:12722999-12944998	4246	4266	-10351	3394
chr18:22793999-23420998	5205	5241	-8968	-9048
chr18:23419999-23599998	-7970	-8050	-12943	-12933
chr18:24350999-24494998	8902	8935	-5926	-5947
chr18:24503999-25955998	10506	-14949	-34286	270349
chr18:2549999-4092498	-2314	-7894	14081	-222485
chr18:25997999-26090998	-76288	228347	-169286	135349
chr18:31827499-31937998	-7701	-86091	19150	19107
chr18:32153999-32561998	4205	4196	-9360	-403802
chr18:35228999-35357998	2147	2157	-2737	50087
chr18:35747499-35957998	9169	9220	-7407	14595
chr18:35967499-36299998	-16909	5093	-15151	-15129
chr18:4114999-5044998	-8421	-244987	12934	251146
chr18:41917499-42099998	-10640	37618	14505	14535
chr18:42114999-43467498	-497	-467	103746	663105
chr18:42116999-43523998	-2497	-2467	47246	606605
chr18:43553999-45549998	17244	576603	71140	115334
chr18:45644999-46104998	20296	20332	-31086	-31122
chr18:47762999-48029998	-4786	9844	1192	-99593
chr18:48668999-49496998	-4569	6436	13852	-4483
chr18:49499999-49872498	10850	-7485	-10614	-13593
chr18:50438999-50794998	-9702	-81602	25065	25087
chr18:50801999-51094998	18063	18085	15504	15522
chr18:5231999-5294998	-158191	64144	130135	1146
chr18:54218999-54272998	-91039	5721	84799	-3446
chr18:5427499-5589998	-2367	-131356	-43103	-6477
chr18:54672499-54992998	-1042	-1034	-9719	-9784
chr18:55222499-56594998	12300	12309	-18783	-18755
chr18:58519999-58769998	9936	9948	-1409	-5537
chr18:5870999-6527998	-2622	8597	-5988	-45221
chr18:58772499-59072998	-3911	-8039	-2372	-15608
chr18:59240999-59402498	8383	118399	196	179
chr18:59831999-59994998	5692	5732	-6696	-6674
chr18:61544999-62142498	6670	586495	-10993	-11003
chr18:62525999-62579998	58509	839	4511	6358
chr18:62705999-62969998	8960	9012	-11915	-11911
chr18:62999999-63442498	16417	16450	-3056	-3076
chr18:63444999-64004998	-5558	-5578	-9996	-68706
chr18:67205999-68663998	-5545	11763	-3447	51171
chr18:70189999-70460998	6006	6078	-6058	-255185
chr18:7163999-8462498	13324	57611	-12427	146928
chr18:74144999-74602498	-27806	2888	21131	50077
chr18:74600999-76359998	22629	-48869	-10736	39113
chr18:76357499-76718998	-8238	41611	-8992	-9047
chr18:76999999-77052498	633	630	2653	2681
chr18:77054999-77132998	151	179	-70831	1235
chr18:854999-2554998	9954	9977	-7312	-12892
chr18:9962999-10529998	8480	8515	-9724	-4064
chr19:10092499-10256998	6639	3741	2172	-6744
chr19:10254999-10397998	4170	-4746	6300	6323
chr19:10577499-10649998	3646	3676	-5028	3979
chr19:10709999-10869998	7492	7524	1449	1367
chr19:11492499-11600998	4023	-9787	-13183	-13192
chr19:11603999-12551998	-16185	-16194	12246	-596
chr19:12962999-13097998	2473	15060	3453	-4061
chr19:13099999-13154998	1451	-6063	-4575	-1811
chr19:13271999-13724998	5350	-118813	-3574	6678
chr19:13727499-14534998	-6076	4176	16560	-16841
chr19:14567999-14690998	4160	6405	95452	-979
chr19:15167999-15566998	9628	9667	-10408	-10426
chr19:15578999-16039998	5837	-22428	1717	1728
chr19:16238999-16391998	8760	8796	-5144	-8580
chr19:16679999-17057998	34883	-19716	-5407	9639
chr19:17060999-17222998	6602	6637	12682	59810
chr19:17707499-17774998	-3451	-3396	531	-8198
chr19:17864999-17932498	-5395	-5337	178	516
chr19:17933999-17999998	-1324	-986	-2959	1113
chr19:18002499-18062998	4657	-1389	-4410	-4444
chr19:18207499-18267498	1020	1075	11139	12127
chr19:18274999-18329998	3637	4625	-1475	-1482
chr19:18337499-18417498	-8977	-8984	1961	-6739
chr19:18437999-18920998	13076	13114	-5151	-1377
chr19:19361999-19499998	-772	5058	-9423	-9454
chr19:19517999-19664998	14395	14405	-21002	-1208
chr19:2097499-2152498	-513	-592	3649	3683
chr19:2464999-2634998	9691	9737	2175	2134
chr19:2639999-2762498	-2827	-2868	-13093	-13127
chr19:2948999-3188998	2175	127199	21868	-25555
chr19:29600999-29723998	9776	5254	6660	6685
chr19:30662999-32234998	3479	20180	-10199	-10223
chr19:3317999-3492498	6594	9149	-7321	13628
chr19:33230999-33414998	4411	10848	1388	-7996
chr19:33417499-33774998	-1114	-10498	3206	3193
chr19:33770999-34103998	745	720	-7536	30528
chr19:34166999-34481998	-21043	5402	19698	-122498
chr19:34494999-34959998	6696	-135500	13327	13356
chr19:34958999-36222498	14325	14354	-51583	-51632
chr19:3659999-3717498	6015	6039	1767	-11278
chr19:37883999-38954998	14860	14850	7300	-24581
chr19:38229999-38334998	-3623	4000	672	668
chr19:3833999-3952498	-11903	-11959	33845	33038
chr19:39974999-40091998	-4053	-4065	47963	47999
chr19:40280999-40637998	24530	4538	-3318	-3358
chr19:41307499-41439998	1219	1175	84	-2
chr19:41441999-41577498	-1918	-2004	-6676	-6711
chr19:41857499-41957998	2138	2702	-44	-6195
chr19:42074999-42431998	6770	1070	1857	18656
chr19:42437499-42607498	1107	13154	-659	-156844
chr19:4264999-4354998	2198	2851	-2212	14297
chr19:43422499-43820998	3315	10607	-10999	-11064
chr19:43823999-44507498	-14001	-14066	5657	63572
chr19:44720999-44774998	3074	3076	-4121	-4178
chr19:45422499-45489998	5255	5281	-4061	-10875
chr19:4559999-4639998	-1461	-19887	-3557	-799
chr19:46019999-46272498	-2994	9071	-7054	-7124
chr19:46394999-46492498	725	741	-4457	-4507
chr19:46609999-46667498	4284	28775	-5279	-5308
chr19:4669999-4722498	7334	21531	8396	10280
chr19:46749999-46847998	291	7521	-7327	3002
chr19:46856999-46994998	-717	-703	-3623	-3703
chr19:47072999-47129998	6455	6503	840	872
chr19:47137499-47255998	-6662	-6630	-8418	1254
chr19:47288999-47399998	-4524	7340	-8400	36833
chr19:47429999-47742498	-2541	6831	1295	1230
chr19:4804999-4859998	-909	-947	-8209	12775
chr19:48487499-48622498	2433	18815	-13583	-3221
chr19:4864999-4912498	7784	7773	-560	-39725
chr19:48782999-48997498	5285	5331	666	-26410
chr19:49077499-49152498	20492	7697	-6493	-54474
chr19:49387499-49444998	4585	4581	-1401	8186
chr19:49489999-49577998	-13525	-2578	-7649	2645
chr19:4977499-5042498	-867	54269	-3399	5972
chr19:49809999-49869998	80229	57510	20231	-2488
chr19:49931999-49985998	5818	-2382	-2173	-2197
chr19:5047499-5582998	939	970	-4600	39965
chr19:53787499-54097498	5629	5646	-67398	5254
chr19:55712499-56059998	-8604	-37272	6599	61569
chr19:5579999-5719998	-1602	42963	701	237
chr19:56059999-56364998	6597	61567	-14349	-14378
chr19:6044999-6128998	3147	4017	-2477	-3321
chr19:7099999-7349998	2494	2530	4575	-8739
chr19:7642499-7824998	9683	9678	-25229	-25243
chr19:7929999-8262498	-548	-26345	6566	6608
chr19:9122999-9833998	13644	13667	1276	-14755
chr1:100892499-101303998	-23940	-23993	5412	5453
chr1:10370999-10430998	6586	6595	-621	-2784
chr1:10493999-10964998	832	795	-3795	72786
chr1:108754999-108812998	-8502	-62646	15286	63990
chr1:108818999-108905998	9284	57988	-7680	-7755
chr1:109112499-109207498	354	101369	-6196	6371
chr1:109253999-109409998	9768	9805	-10434	16559
chr1:109487499-109538998	3315	6504	-5954	-6021
chr1:109542499-109634998	3954	3938	5395	8512
chr1:109769999-109988998	3851	3824	-4389	-4397
chr1:11006999-11279998	30769	30784	6368	-17309
chr1:110198999-110318998	-1917	-1903	-6204	-6246
chr1:110612499-110786998	3444	7040	-3493	-3549
chr1:110909999-110962498	-79901	120688	30022	68190
chr1:111221999-111422998	1028	1058	18771	-22989
chr1:111449999-111773998	-8231	-654	-4247	-4276
chr1:111779999-112362498	-10249	-10278	-3516	28527
chr1:112376999-112714998	-7121	14025	1438	1467
chr1:112717499-112809998	-1064	-1035	-620	-582
chr1:11287499-11644998	-1134	-24811	864	-2432
chr1:113139999-113663998	695	-67232	171873	148455
chr1:113675999-114785998	159871	136453	193497	-27974
chr1:114965999-115124998	13495	146960	-12024	-12038
chr1:116129999-116499998	9228	9268	-744	-788
chr1:116723999-117062998	952	13480	4977	-2854
chr1:117509999-117767498	2908	95975	-8446	-13247
chr1:117863999-117959998	31717	-109749	-64281	-205747
chr1:117965999-119532498	-70283	-211749	11819	50503
chr1:12116999-12215998	1796	1833	-6948	-6971
chr1:15117499-15309998	11208	11220	-5068	-5118
chr1:151913999-152036998	20185	20217	-2250	11195
chr1:152047499-152195998	502	693	-5993	-10270
chr1:15319999-15437998	3706	-15120	-6663	-6699
chr1:153342499-153504998	10094	10150	4960	4972
chr1:153788999-153992498	8412	2258	-5606	-1808
chr1:154554999-154937498	4694	3939	6458	-788
chr1:155084999-155174998	-135	-162	-1604	-1682
chr1:155269999-155324998	7374	3587	320	-1539
chr1:155927999-155987998	61555	10396	1557	1545
chr1:156087499-156137998	3382	3423	3352	-7523
chr1:156142499-156227498	-1150	-12025	-1885	-1894
chr1:156377999-156449998	5137	5169	-3972	-3989
chr1:156452499-156611998	4089	4880	-2716	-3745
chr1:157085999-157160998	4287	4336	2844	-4799
chr1:157874999-157946998	73724	73702	1726	1704
chr1:157958999-158129998	4796	4850	-4824	-4863
chr1:158504999-159005998	1551	1601	-7146	-7178
chr1:159004999-159074998	-6148	-6180	-2794	57508
chr1:159095999-160032498	-6589	36506	14370	-507
chr1:160087499-160387498	-1708	13659	-10782	-10813
chr1:160419999-160614998	-3477	8784	3912	-7740
chr1:160714999-160992498	11967	12017	-2065	-2076
chr1:16072499-16193998	1169	6583	-6055	-6083
chr1:161187499-161393998	5160	-2004	-11699	5459
chr1:161754999-162049998	8683	-13380	6141	-12836
chr1:162833999-163322998	14017	44195	-7025	-1136
chr1:163361999-165083998	-2682	-40138	-8023	-296522
chr1:165364999-165597498	2562	28095	4322	-4385
chr1:165593999-165924998	-844	-887	-114	-10636
chr1:165929999-166829998	-1706	-15638	54482	9433
chr1:166832499-167720998	51980	6931	-5344	-32914
chr1:169595999-169715998	5247	5294	-3787	-3812
chr1:169894999-171477498	34115	34123	7894	7914
chr1:171487499-171602498	-2108	-2088	42623	-117086
chr1:171734999-171785998	66576	46385	15578	-4613
chr1:171989999-172433998	-4923	12954	-4503	10095
chr1:172604999-172727998	114790	-72025	169	-8216
chr1:172736999-173420998	5790	5781	-456	10369
chr1:173411999-174023998	8542	19367	91035	135536
chr1:173929999-173994998	-15563	-61972	-80561	-126970
chr1:174251999-174746998	6239	10885	-2825	-2900
chr1:174746999-175004998	-2827	-2902	-6331	-5305
chr1:175145999-175328998	744	6232	-9167	-9212
chr1:176009999-176213998	-121864	197623	161149	-6375
chr1:176231999-177934998	143147	-24377	11181	97009
chr1:178025999-178307998	6001	6007	2809	224510
chr1:178526999-179012998	5485	5508	-10103	-10169
chr1:179022499-179375998	-19605	3681	-6045	-10067
chr1:179855999-180174998	11912	26666	4035	3976
chr1:180233999-180494998	18811	18814	-12390	21029
chr1:180632999-180864998	-99314	-99261	-1623	173627
chr1:180872999-181175998	-9625	165625	-9214	-9260
chr1:181184999-182012998	5038	5069	41890	72138
chr1:182078999-182405998	2162	6136	-9060	-9111
chr1:182594999-182789998	815	6559	-3126	-5262
chr1:183464999-183638998	5256	158361	-5056	-3135
chr1:183638999-183923998	-5058	-3137	-7842	-7903
chr1:184067999-184688998	7618	7599	2887	66035
chr1:184742999-185704998	-51115	12033	15844	-23760
chr1:185717999-186287498	2842	-36762	17646	-74739
chr1:186289999-187010998	15144	-77241	-24908	-24940
chr1:19077499-19242498	36324	18917	-1051	69673
chr1:19082999-19202998	30824	13417	38449	-106581
chr1:191879999-192449998	431486	431466	-3947	24320
chr1:192467999-192617998	6268	6318	-7674	-7712
chr1:19337499-19659998	4142	-25329	28	1954
chr1:197519999-197930998	-104	6986	-6291	-6328
chr1:198494999-198697498	-29193	2817	74270	-15482
chr1:198689999-198759998	81768	-7984	11770	11730
chr1:198769999-199139998	1768	1728	-26531	-26567
chr1:19883999-20501998	-1729	-1668	-8001	-8025
chr1:199667999-200517498	16834	16885	-7178	-7205
chr1:200552499-200869998	6571	6584	20957	-66957
chr1:200972499-201047998	-365	-314	-4897	-4956
chr1:201527999-201812498	2922	2935	16552	-19252
chr1:201994999-202129998	4808	-22206	5385	-10878
chr1:202174999-202724998	9839	-55880	-5220	-5255
chr1:202722499-203024998	-2722	-2757	6672	14530
chr1:203024999-203259998	6670	14528	3557	7450
chr1:203264999-203342498	-1445	2448	174	-2216
chr1:203498999-203708998	5830	126825	-6712	-6761
chr1:203794999-203864998	66452	66468	-3546	-3530
chr1:203861999-204134998	-548	-532	-5797	-5782
chr1:204152999-204374998	9665	9706	-8030	-11152
chr1:204407999-204512998	-9250	3869	-9659	274
chr1:204971999-205262998	3790	17506	-6630	-6663
chr1:205268999-205331998	4637	4667	3801	-6411
chr1:205337499-205529998	-1701	-11913	-877	-5535
chr1:205586999-205657498	1881	5000	250	216
chr1:20572499-20639998	2912	2943	332	256
chr1:20687999-21206998	8605	8627	10053	-11699
chr1:207746999-207803998	50494	5015	-6504	24708
chr1:207819999-207877498	4117	8706	7737	7746
chr1:207887999-207971998	-2765	-2756	-8297	-8293
chr1:207998999-208254998	-1047	-35295	-9560	-188919
chr1:208253999-209558998	-8562	-187921	7266	43267
chr1:209558999-209834998	7264	43265	-7142	-7103
chr1:209858999-211249998	1474	-31105	9125	9167
chr1:211250999-213074998	8123	8165	47630	-79359
chr1:21227499-21377998	4668	4656	-7281	-9352
chr1:213117499-214674998	5128	-121861	-37075	-345986
chr1:214669999-215524998	-32077	-340988	1774	1767
chr1:217463999-217679998	-129871	283369	67376	67371
chr1:218261999-219827498	77436	68244	10474	-14699
chr1:2186999-2399998	8334	8372	14543	-8261
chr1:219953999-220274998	37190	92557	21429	-2491
chr1:220286999-220790998	9427	-14493	12853	-14142
chr1:220868999-221213998	5384	5432	-10358	-10352
chr1:223121999-223550998	1883	-40415	6033	6062
chr1:224498999-224936998	14904	14856	-14258	-85360
chr1:225467999-225987498	7099	7121	213	-11364
chr1:226124999-226194998	324	371	2188	-69627
chr1:22658999-22937498	15329	-6073	-6965	-7018
chr1:226622499-226837498	4156	4161	-9242	-9272
chr1:227561999-227727498	-19272	-80259	3017	7941
chr1:230879999-231219998	37393	37440	-8511	-8523
chr1:23093999-23187498	4897	4926	-2648	-2671
chr1:231335999-231608998	-20025	1981	-4793	-4805
chr1:231817499-233289998	-10657	-10664	14661	14709
chr1:23282499-23347498	-65630	61947	56628	-3051
chr1:233291999-234092998	12659	12707	21761	61886
chr1:234485999-235097998	1143	1181	-4007	-3963
chr1:23492999-23543998	4220	4257	870	891
chr1:235097499-235505998	-3509	-3465	-1291	-1348
chr1:23542499-23642998	2368	2389	-5402	-5412
chr1:236099999-236504998	3759	3829	-14890	-222974
chr1:237794999-239360998	11946	69461	44691	537289
chr1:239381999-239912998	23689	516287	-14676	-14711
chr1:23987499-24639998	-28477	-7049	-4603	3164
chr1:241514999-241643998	16462	16510	-16314	-3554
chr1:244652499-244807498	841	495	-6145	-6148
chr1:244799999-245054998	1353	1350	-12149	-12165
chr1:245074999-246494998	4210	-32167	-2184	-44073
chr1:25889999-26006998	5563	5605	-8671	-8734
chr1:26102499-26149998	2612	2662	-4720	-4770
chr1:26276999-26324998	-1262	-1256	-3280	-3317
chr1:26474999-26924998	-4532	-1817	-37689	-46843
chr1:27038999-27099998	5697	5738	-2415	-2435
chr1:27097499-27293998	83	63	2875	6978
chr1:27602999-27668998	3554	3512	317	-5689
chr1:28874999-29216998	2379	2376	-13937	13954
chr1:29234999-30712498	1422	1457	2934	-4193
chr1:30716999-30785998	-1568	2430	-3450	-3440
chr1:32924999-33089998	8610	8630	-3455	-3484
chr1:33632999-34751998	228	-19930	-9138	-9172
chr1:34778999-36485998	7623	7658	30542	30555
chr1:34779999-35799998	6623	6658	-25140	-25175
chr1:36089999-36462498	-1227	-1151	-15991	-41513
chr1:36488999-37442998	27540	27553	-8533	12044
chr1:37439999-38036998	-5535	15042	-10160	-24435
chr1:38034999-38824998	-8162	-22437	-6672	10405
chr1:3907499-5887498	3440	3452	28692	87852
chr1:39079999-39544998	12511	18846	-5589	-5640
chr1:39797999-40043998	1856	-77809	-11490	-3347
chr1:40082499-40439998	-3799	-41849	-1395	10083
chr1:40447499-40527498	-8897	2581	5516	-18776
chr1:41261999-41438998	1155	6379	-6074	-6134
chr1:41528999-42174998	-12727	-12705	-1498	-138945
chr1:42905999-43082998	7541	7583	-9198	-9198
chr1:43220999-43421998	6425	6457	-7136	-7205
chr1:43652499-43709998	1062	111146	53641	53648
chr1:43757999-43940998	5639	5646	5597	-6108
chr1:44357499-44629998	20881	237782	23044	23028
chr1:44672999-46358998	-17271	-19974	-10709	47541
chr1:45504999-45579998	7775	-4762	-9744	-9786
chr1:46032499-46184998	4720	4751	-5263	-5281
chr1:46379999-46739998	26512	26539	7867	-14592
chr1:46739999-47164998	7865	-14594	9043	14315
chr1:47168999-47442498	5041	10313	-4561	-53554
chr1:48102499-48204998	7086	369733	-1439	267235
chr1:48869999-50330998	821	-52318	2192	37651
chr1:50739999-51214998	-4449	220294	-22610	21311
chr1:51326999-51881998	-29996	-30078	15032	-3207
chr1:51887999-53189998	9030	9028	-7776	48602
chr1:51894999-52007498	2030	2028	-4999	-5064
chr1:53270999-53402998	7410	7431	-9486	-76677
chr1:54401999-54491998	87599	5679	-2399	-2457
chr1:55280999-56814998	-3258	-3278	6234	17090
chr1:56816999-58479998	4232	15088	35978	35979
chr1:58496999-59771998	18976	18977	-12377	-12384
chr1:60834999-61862998	13815	144147	-10698	-10693
chr1:62168999-62420998	6753	6752	-13398	15549
chr1:62427499-62799998	-19900	9047	41748	-53286
chr1:63599999-64257498	16019	16042	-10968	-10995
chr1:64262499-64829998	6722	6771	-5646	-5664
chr1:64841999-65072998	-17648	-17666	2578	-208670
chr1:65947499-66244998	11539	11579	-2156	-2138
chr1:66245999-66449998	-3158	-3140	-3400	-3404
chr1:66919999-67057498	76241	5274	-61257	-61271
chr1:6707499-6907498	-5576	20157	-17415	-122375
chr1:67214999-67511998	-1670	-218773	-11377	-11388
chr1:67526999-67767498	5540	5593	-1194	-7088
chr1:67834999-69764998	15240	-74590	-27209	-27249
chr1:67868999-69866998	-15202	-108590	-129209	-129249
chr1:70202499-70359998	-69350	3101	150285	-138640
chr1:70672499-71087498	12967	-162222	-6196	-37332
chr1:71112499-71509998	-31198	-62334	11914	-459832
chr1:75707499-75800998	-74933	17210	-168431	-14793
chr1:75984999-77144998	6742	169357	-1254	3423
chr1:77132999-78139998	10744	15421	5232	-25464
chr1:78599999-78680998	7552	17735	-4449	-4464
chr1:8006999-8354998	8153	19323	-3151	-5846
chr1:83888999-84785998	16529	16531	-3331	-13445
chr1:84935999-85268998	425	394	-9235	7738
chr1:86517499-86674998	-9306	-98006	29524	99408
chr1:86693999-87117498	10522	80406	14401	14435
chr1:87117499-88649998	14399	14433	5880	34177
chr1:88649999-90038998	5878	34175	7147	-234168
chr1:90068999-91268998	-22855	-264170	13884	13920
chr1:91496999-91934998	14582	14619	-7536	-7547
chr1:92297499-92627998	-5911	1308	-4591	-28634
chr1:9262499-9494998	4787	4803	394	-3772
chr1:92849999-93002998	9033	9075	-8696	-8719
chr1:93617499-93848998	12156	12168	-4538	-4567
chr1:94466999-94820998	-3097	-3132	-14964	-15003
chr1:95267999-96942498	-33847	-33886	24216	24272
chr1:96947999-98489998	18714	18770	-21709	-21710
chr1:98639999-99704998	-83248	154465	2771	103869
chr20:10417499-10679998	9823	17129	-5128	-5982
chr20:1304999-1511998	-5263	8698	-2554	-8165
chr20:1309999-1444998	3669	3698	-7505	-7546
chr20:15698999-16772998	10171	10198	-11540	-11605
chr20:1784999-1892498	-7562	-7597	8007	-115095
chr20:1892999-1949998	7505	-115597	15836	152731
chr20:19197499-19667498	8602	8643	-4885	-4903
chr20:1958999-2180998	6834	143729	-8251	-8288
chr20:19676999-20018998	11538	-14405	-1754	-15770
chr20:20057499-20597998	26471	-54272	-4170	-29216
chr20:20837999-21619998	-345	-12816	-4261	-47732
chr20:21719999-22298998	-195	-147734	13957	40313
chr20:21834999-21887498	-25757	-262734	-78255	-315232
chr20:22682999-23348998	1207	1187	840	1641
chr20:23357999-23420998	-8162	3971	21013	528
chr20:2462999-2528998	-8073	7861	-4453	-58137
chr20:2529999-2645998	-5455	-59139	1054	6542
chr20:31658999-31727998	2700	2745	-3971	-3968
chr20:32876999-33337498	25644	25685	-38183	-38235
chr20:33392999-34144998	23143	64388	-15140	-15179
chr20:34301999-34819998	10855	1316	-50114	54240
chr20:34823999-35276998	48895	50238	-7536	27011
chr20:35287499-35452498	16506	16509	-5087	11404
chr20:35450999-35957498	-3589	12902	-2932	-2918
chr20:35984999-36149998	6376	10186	6832	-11216
chr20:36197999-36449998	1941	5033	-10352	-10379
chr20:36455999-36893998	-16354	5230	-6629	-6643
chr20:3668999-4097998	7821	7826	-5949	10814
chr20:37264999-37394998	4828	4847	-10134	-58124
chr20:3749999-4092498	-67	3237	-449	16314
chr20:38033999-38417498	23719	23736	-8713	-8741
chr20:38579999-39083998	53788	66323	-2632	-33721
chr20:39086999-40962498	-5634	-36723	666	634
chr20:41726999-43415998	7589	11787	-6488	33192
chr20:4187499-4592998	-14840	-14866	-237	-266
chr20:43432499-44104998	16649	16690	-11802	-24081
chr20:43742999-44090998	6913	6946	2198	-10081
chr20:44879999-45097498	-12235	-12257	363	56526
chr20:45305999-45782998	686	13721	-11641	-11678
chr20:45317499-45452498	2206	2221	-1917	-15447
chr20:4598999-4730998	-6239	-6268	9989	-10141
chr20:46514999-46688998	6176	6195	-7464	695
chr20:47184999-47660998	11534	11549	2960	17034
chr20:47660999-48626998	2958	17032	-5839	-5850
chr20:48627499-48926998	-6341	-6352	-21763	-21797
chr20:50981999-51329998	-373	5922	-3561	42509
chr20:51362999-51632998	9464	9507	6422	-37840
chr20:52414999-53562498	-35088	-102641	-14536	16472
chr20:53567499-53947498	11436	11470	-3549	-7433
chr20:54212999-54674998	-5186	-13178	6023	-28004
chr20:54697499-56344998	-16479	-50506	-962	47302
chr20:5516999-6095998	12093	12100	-18486	-90018
chr20:56345999-56544998	-1964	46300	5791	5816
chr20:57371999-57503998	9944	9985	5859	-8599
chr20:57506999-58217998	2857	-11601	-7984	-8026
chr20:58217999-59528998	-7986	-8028	-3293	-73100
chr20:59564999-59765998	-4233	-109102	4357	-14743
chr20:59936999-61934998	-2833	3491	-38569	76035
chr20:6132499-7927498	10114	-126520	-532	116427
chr20:6134999-7889998	7614	-129020	36968	153927
chr20:61969999-62303998	11186	41033	-1272	-120973
chr20:7928999-8747498	-2034	114925	4131	-25014
chr20:806999-965998	9181	9225	7928	-9412
chr20:8750999-9394998	629	-28516	-1519	13279
chr20:9398999-9617998	-5521	9277	124	157
chr21:15914999-17357998	-322516	-322553	29268	29269
chr21:17381999-17591998	5266	5267	-5926	87250
chr21:17666999-17924998	12179	12248	234	-245750
chr21:20972499-22802998	-964	27242	-10813	1711282
chr21:25507499-25554998	100107	100955	52609	53457
chr21:25601999-25736998	5607	6455	-28331	-2034
chr21:25880999-26180998	954	-146036	-10135	288991
chr21:26752499-28752498	17255	-282511	-6604	-7271
chr21:28927499-29077498	12883	97541	12663	-3751
chr21:29021999-29069998	68161	3041	20163	3749
chr21:29078999-29387998	11161	-5253	-11240	-15522
chr21:30829999-31089998	1357	256601	-3348	-3397
chr21:31088999-31613998	-2350	-2399	-9194	-9223
chr21:31778999-32269998	7051	-119275	133325	9147
chr21:36413999-36941998	6103	-93874	-2402	-14194
chr21:37067999-37568998	11577	5110	-5312	-5038
chr21:37269999-37362498	-48708	-2450	100741	4159
chr21:37689999-38144998	10857	-126040	14447	-18181
chr21:38154999-38360998	4445	15405	-4794	-4804
chr21:38726999-39149998	7059	7075	3568	-11684
chr21:39176999-39395998	-1639	-38686	-7254	-7272
chr21:39461999-41094998	-20286	-16177	-25772	27021
chr22:22957499-23134998	-1393	-1416	-6407	-6406
chr22:23165999-23288998	8092	12657	1661	-7015
chr22:25787499-26349998	-9429	-14400	10583	-18814
chr22:26359999-26678998	581	-28816	194	-6246
chr22:26677499-27827998	1692	-4748	-23097	53008
chr22:27872499-28014998	7571	8506	5193	-5506
chr22:28017499-28597498	2691	-8008	-2549	-2631
chr22:28587499-29264998	7449	7367	-19265	46212
chr22:29584999-30095998	5077	18419	-6888	-6882
chr22:30101999-30257998	6820	6860	-2013	-1727
chr22:30254999-30395998	985	1271	-4716	-4688
chr22:31402499-31487498	49413	-2978	-35585	-87976
chr22:31658999-31967498	6755	-25028	3321	9851
chr22:32651999-32804998	8415	-122866	-7835	-7844
chr22:33230999-35228998	-20682	71233	2680	70816
chr22:35337499-35632498	13425	13438	-720	-49265
chr22:37634999-37682998	8484	-11230	-1252	-1264
chr22:39149999-39320998	-14679	2657	-4408	-1343
chr22:39532499-40039998	2460	368	-3170	-3199
chr22:40039999-40349998	-3172	-3201	-1737	-1775
chr22:40364999-40652998	-16739	-16777	-6590	-6607
chr22:40943999-41097498	-21097	7243	140206	-5820
chr22:41099999-41180998	137704	-8322	56706	-89320
chr22:41387999-41537998	15965	15991	-4585	6586
chr22:41618999-41669998	-21546	47866	-3188	-3132
chr22:41687999-41951998	9274	-21134	5844	-10555
chr22:42617499-43187498	4203	-2542	96	179
chr22:43194999-43400998	-7406	-7323	-12483	-15136
chr22:45569999-45983998	8173	8266	-4760	-5307
chr22:45992499-46122498	2499	2532	94	-5814
chr22:46352499-46547998	3070	-38057	-5494	-5535
chr22:46552499-46739998	-9996	-10037	18981	19004
chr22:47219999-49219998	-6250	-445616	85347	504982
chr2:100601999-100992498	4986	8499	-7450	-7495
chr2:10061999-10448998	10723	-13139	-13872	-521
chr2:100994999-102740998	-9952	7267	12741	-124998
chr2:102824999-104374998	15091	-209000	37602	68325
chr2:105104999-105242998	9648	9722	-4885	126997
chr2:10826999-11129998	5503	5528	2773	2827
chr2:114014999-114642498	536502	-125119	-90996	-91022
chr2:117812499-118012498	2055	2095	-8973	1655
chr2:11819999-13022998	9402	9406	-15873	-15917
chr2:118211999-118862998	-9107	10202	2339	2290
chr2:118865999-119489998	-663	-712	-13556	-13599
chr2:119642499-120337498	-764	60538	6015	-24176
chr2:120344999-121077498	-1487	-31678	-357	453528
chr2:121337499-121775998	-14427	193526	-57072	-20417
chr2:126202499-127042498	42620	575049	7849	7820
chr2:127277499-127529998	78080	-80380	-50591	-50603
chr2:13094999-15094998	-87875	-87919	64921	482235
chr2:134096999-134449998	21428	21471	1056	1015
chr2:134979999-135729998	24423	24454	-19934	11681
chr2:135905999-136392498	7923	7925	-7630	-7693
chr2:136414999-137844998	8632	-30195	-6325	-6343
chr2:143094999-143267998	16024	16057	-8412	-8476
chr2:147032999-147922498	12213	-371330	-11331	-11393
chr2:147920999-149003998	-9833	-9895	13595	13611
chr2:149006999-149572498	10593	10609	-10998	-11042
chr2:149588999-151244998	8747	8766	-5946	-5972
chr2:15104999-15644998	54919	472233	-7532	-7502
chr2:152027999-152744998	-1988	-2085	-1778	-27524
chr2:152765999-153549998	-22780	-48526	-30532	-832524
chr2:155339999-157249998	-29184	33158	52664	52698
chr2:15641999-16505998	-4534	-4504	2456	-18104
chr2:157289999-158022498	12662	12696	1994	2010
chr2:160074999-161062498	35107	35152	1390	-67893
chr2:161432499-162374998	-5597	-437895	-47699	-76919
chr2:163145999-164543998	9476	-847921	-5539	193812
chr2:163154999-164604998	476	-856921	-4869	132812
chr2:164717999-165012498	-792	19810	2740	-274688
chr2:16544999-16766998	8416	-57106	6247	-9647
chr2:165892499-165954998	-17884	-17866	-777	-1156
chr2:166524999-168127498	-8080	14582	-7794	-8693
chr2:16766999-16907998	6245	-9649	-7420	-150647
chr2:168334999-168929998	11785	11827	-9190	-9241
chr2:168950999-169148998	-2196	10847	-7049	-39012
chr2:169464999-170102498	63406	-12716	-169162	222240
chr2:170132499-170917498	192258	192238	11637	11613
chr2:170924999-171437998	4135	4111	-21712	-3823
chr2:173018999-173219998	8630	8658	-9194	182590
chr2:173867999-174347998	16605	172055	-6309	-6346
chr2:174452999-174695998	9954	9975	1364	4195
chr2:174764999-174999998	6734	-64807	36709	168179
chr2:175052999-175175998	-16293	115177	27802	5808
chr2:176066999-176180998	13022	30752	-40337	-53807
chr2:17642999-17840998	3232	76774	-10263	-10290
chr2:177147499-177776998	-166	-209	-4346	-360642
chr2:178082499-178402498	27498	332333	-5313	12335
chr2:178406999-178538998	7863	7833	-15867	-58660
chr2:178684999-179924998	16008	111293	11859	-173643
chr2:180020999-180969998	-84143	103480	10758	88808
chr2:181097999-181477498	6691	6724	-10677	-10692
chr2:182177999-182660998	8321	-434942	6106	463279
chr2:18425999-19868998	9605	94751	-5440	-5461
chr2:18509999-19867498	10685	10751	-3940	-3961
chr2:186482499-186694998	21774	107461	-53096	-53094
chr2:186848999-187589998	14056	14045	-8422	-89858
chr2:189072499-189427498	21955	340033	-14951	-14965
chr2:189437499-189654998	-24953	-24967	6217	6337
chr2:190880999-191018998	-30281	-99175	11734	1435
chr2:191045999-191159998	6356	6349	-4188	-4205
chr2:191162499-191531998	2781	2793	7296	-10196
chr2:191561999-191699998	4467	4485	-8846	-8889
chr2:195491999-195665998	6377	164981	-5498	-5556
chr2:196069999-196342498	-1528	8437	-4973	-4975
chr2:196070999-196304998	-2528	7437	-6713	-27794
chr2:197702499-198319998	5258	2753	-5299	-23154
chr2:198309999-199487498	-133	-13156	-1349	217317
chr2:198317999-199448998	-3301	-21156	14590	255817
chr2:19937499-20107498	18480	18489	-9141	-9151
chr2:199692499-199977498	12285	12315	2737	2762
chr2:199967999-200489998	12235	5947	-6167	-8425
chr2:200885999-201236998	15644	15665	-439	-410
chr2:202264999-203927998	14128	-86443	990	1071
chr2:20234999-20348998	7378	116009	-22664	2011
chr2:20354999-20654998	24168	-3991	-3808	-3798
chr2:204254999-205952998	5240	70593	-4757	-26974
chr2:20654999-20977498	-3810	-3800	-14347	65558
chr2:206684999-207482998	8836	8877	-7906	-7932
chr2:208376999-209234998	-3344	89571	-26678	-26692
chr2:209969999-210203998	7839	7861	-4633	-4641
chr2:212765999-213170998	11070	-79495	-17117	-17197
chr2:213311999-215269998	-60282	-27624	27	42009
chr2:215273999-215937498	-3975	38007	-6031	-6057
chr2:216674999-217751998	7640	-8234	4715	33669
chr2:219713999-221708998	22422	-24193	-135310	-135323
chr2:219714999-221612498	21422	-25193	-38810	-38823
chr2:222272999-222587998	-215611	-215542	25939	102825
chr2:222657499-222959998	33269	33323	11921	-56186
chr2:222967499-223724998	4419	-63688	2685	232362
chr2:223972499-224292498	-2036	-15140	-7996	-8022
chr2:224347499-224659998	10094	10072	-8961	-9012
chr2:224759999-224879998	18604	-109014	-101394	42402
chr2:225654999-227120998	5638	5647	8975	8999
chr2:227312499-227894998	-74033	-182503	-4329	-236548
chr2:227897499-229730998	-6831	-239050	49934	-143737
chr2:229752499-229924998	28432	-165239	83372	83388
chr2:231659999-231712498	-11248	-47258	1506	-4102
chr2:232544999-233570998	-22716	5655	-127266	-127290
chr2:234281999-234503998	7106	7124	-3351	-3404
chr2:234544999-235127498	106	5732	8647	-10390
chr2:236333999-237077998	9742	19252	-5458	-5495
chr2:237665999-237749998	7209	7256	-4786	-4823
chr2:237849999-238284998	8521	8533	-21330	3866
chr2:238352999-238472998	4537	4573	-9995	-46102
chr2:239012999-240155998	22471	22466	-5635	-12056
chr2:24402499-24833998	7653	7646	-6189	-6238
chr2:25982999-26153998	8695	8752	-8732	-8720
chr2:26594999-26753998	10654	-17017	-8071	-8094
chr2:26765999-27692998	-20073	3210	-9309	61352
chr2:26957499-27019998	4388	4421	-2937	-49432
chr2:27698999-28469998	4921	55350	-17324	-17353
chr2:28949999-29209998	6502	8818	-12988	-251180
chr2:30147499-30714998	477	17657	-718	-707
chr2:30709999-31349998	1787	-2818	5053	-16262
chr2:31804999-33617998	-116484	206056	-34536	-18628
chr2:3374999-3582498	49075	2950	-45601	-24109
chr2:34419999-34467498	-323254	-323196	-370752	-370694
chr2:34460999-34523998	-364254	-364196	-427252	-427194
chr2:36341999-36594998	10159	165519	51432	69277
chr2:37392499-37889998	3557	3596	1110	-12357
chr2:38297499-38524998	18440	18466	11250	11288
chr2:38534999-38747998	1248	1286	-6901	3410
chr2:39041999-39244998	17520	82393	-14916	-14977
chr2:41847499-42089998	6353	6338	-467	-3387
chr2:42086999-42362998	-359	-389	23868	-1399
chr2:42814999-43613998	-1656	12777	-1349	-71553
chr2:43882499-43994998	-4451	161855	-44372	49357
chr2:44000999-44384998	43351	43355	7528	-23136
chr2:44972999-45500998	1268	8816	-6117	110306
chr2:45635999-45944998	7822	7866	-8427	-8446
chr2:45992499-46462498	1063	-55948	-916	-951
chr2:46457999-46655998	3582	3547	-5288	-5294
chr2:46910999-47332498	8063	76207	-9179	-9231
chr2:47774999-48533998	-6889	-6941	55359	66430
chr2:48596999-50498998	3420	3428	-6378	-1898570
chr2:52514999-52568998	-719308	1592097	-773306	1538099
chr2:53694999-55694998	20768	412097	23362	23383
chr2:55699999-57604998	18360	18381	-55312	-88097
chr2:58742999-60682498	19379	19374	-7720	-7724
chr2:60698999-61019998	8861	-24226	-20875	-20887
chr2:61178999-61538998	-179877	-1637	-112524	225364
chr2:61910999-62420998	7060	7053	-8747	-8798
chr2:63597499-65597998	-53261	-916	42689	-24712
chr2:66417499-66594998	11686	11721	-165812	-165777
chr2:68069999-68456998	-38259	52570	6474	6506
chr2:68699999-68933998	9610	9629	-8489	-8525
chr2:70304999-70655998	-2843	-901	-605	-7944
chr2:704999-1556998	9476	-27549	-6100	-10833
chr2:7087499-8699998	-3472	9935	-6572	-14083
chr2:71069999-71534998	30644	-1419	-4080	10898
chr2:71528999-72752998	1918	16896	-7031	18080
chr2:74903999-75629998	15908	15910	-1903	10719
chr2:75642499-75712498	-1799	-1783	-34994	-71781
chr2:84485999-84879998	9719	9754	2289	2281
chr2:85057499-85302498	9469	-130319	-1986	-3556
chr2:9137499-9413998	2393	5424	-80193	9560
chr2:9425999-9539998	-92195	-2442	-206193	15879
chr2:9551999-9626998	-218195	3877	143571	4126
chr2:9797499-10058998	2334	46101	-10118	-10137
chr2:99542999-100262498	16260	16286	527	-1612
chr3:101798999-102230998	4379	10428	-1768	-1732
chr3:102232499-102620998	-3270	-3234	52679	-391732
chr3:10331999-10745998	-9490	12343	-6931	-6943
chr3:104519999-105567498	44235	846691	-48508	-48463
chr3:105644999-106644998	41523	41497	-35098	-35114
chr3:107207499-108604998	-1228	28534	-52251	-52232
chr3:109519999-111519998	212063	212138	19927	19890
chr3:111662999-111980998	6122	4989	8243	-2034
chr3:112562499-113024998	19918	-482	10584	-5375
chr3:113042999-113297998	-7418	8411	-9744	-9731
chr3:114144999-115838998	7569	7589	-1838	-54364
chr3:119564999-119677498	-5343	5432	3999	12
chr3:119822999-120101998	-1830	-141533	-280828	-7409
chr3:12128999-12485998	6205	6245	-5981	-5985
chr3:121538999-122379998	7866	7890	4155	4181
chr3:123634999-123731998	7589	17555	-8242	-79443
chr3:126668999-127550998	10397	10448	-3043	-95299
chr3:127550999-128052498	-3045	-95301	15802	-219
chr3:128054999-128615998	13300	-2721	1848	1727
chr3:128726999-128802498	-46124	-46139	-7294	77008
chr3:129157499-129252498	4261	3901	-6585	-6607
chr3:13082499-13492498	9827	9852	3949	4001
chr3:132416999-132725998	-17469	597	501	561
chr3:132724999-133427498	1499	1559	-3731	146030
chr3:133522499-133574998	-34386	51028	3757	-1470
chr3:133574999-133664998	3755	-1472	-1062	-91470
chr3:134303999-134480998	4534	4555	-1257	5011
chr3:134591999-136054998	9027	9036	-12167	20425
chr3:13489999-13655998	6447	6499	-534	-7602
chr3:136061999-137032498	13402	13423	92	-18456
chr3:137033999-137979998	-1410	-19958	-8590	88808
chr3:138587499-138942498	7339	111845	-1045	-26956
chr3:138949999-139329998	-8547	-34458	-476	-509
chr3:139339999-139392498	-10478	-10511	35240	-2832
chr3:139406999-140900998	20738	-17334	21812	-37094
chr3:140994999-141197498	5188	5242	-5069	-5040
chr3:141459999-141566998	290	327	-5347	-5358
chr3:141732499-141884998	5711	5692	-9335	-8561
chr3:141953999-142289998	8733	8756	-109033	288840
chr3:142307499-142577998	-126535	271338	250867	840
chr3:14252999-14487498	8309	8337	-19252	-19253
chr3:142577999-143000998	250865	838	-6810	543
chr3:143024999-143679998	-8465	-23459	-5450	-5448
chr3:143752499-143975998	-77952	23082	-238	-200416
chr3:146049999-146652498	15660	494641	-11452	-74653
chr3:146159999-146645998	29751	384641	-4952	-68153
chr3:147367499-147428998	-5493	-789655	-66991	-851153
chr3:148718999-148952998	8458	142504	4825	2698
chr3:149109999-149282998	10430	10467	-9687	-9737
chr3:149492499-149729998	1865	1900	-12408	83100
chr3:149756999-149817498	8960	56098	-9085	-4400
chr3:149972499-150214998	-5218	-159402	6441	6399
chr3:150272999-150527998	-45058	-51603	-32224	18623
chr3:150542999-150602998	-47226	3621	-107224	-56377
chr3:150774999-151154998	-10952	-11385	1826	-8820
chr3:151157499-151287498	-676	10991	-4375	-4398
chr3:151430999-151852498	-4789	-147900	-13313	-13297
chr3:152033999-152471998	38107	38156	159	52700
chr3:15257999-15409998	10123	10141	-4357	-31576
chr3:153014999-153779998	11229	11229	-10912	-10972
chr3:154327499-155734998	7588	-558474	18312	71322
chr3:155975999-157182498	19742	-105550	19368	-7449
chr3:15620999-15818998	9349	9355	170640	-6642
chr3:157601999-158555998	4786	263546	-16391	-121418
chr3:157602499-158632498	4286	263046	11925	158994
chr3:158639999-158842498	4423	151492	3444	-51006
chr3:158849999-159761998	-4058	-58508	43352	43319
chr3:159761999-161495998	43350	43317	63611	-71897
chr3:162787499-162914998	269590	-1363399	142092	-1490897
chr3:168037499-168174998	9893	9889	-9145	-9178
chr3:168204999-168857998	-39147	-39180	7101	-692178
chr3:169102499-169679998	46964	566759	-10702	-10739
chr3:169691999-169752498	-22704	-22741	10568	-83239
chr3:169757999-170912998	5066	-88741	48743	-42770
chr3:170932499-172754998	29241	-62272	-4435	-4388
chr3:17432499-17857498	-1382	-198985	-16060	-16061
chr3:176949999-178409998	-10790	101011	-24422	-24477
chr3:178439999-178994998	-3100	-54479	20691	20736
chr3:178997999-179657498	17689	17734	-7708	-98567
chr3:180902499-180995998	9840	-1343569	-83658	-1437067
chr3:181319999-182687998	6817	1363731	-4265	-4267
chr3:183112499-183395998	10074	10072	-9774	-9839
chr3:184362499-184808998	939	829	3075	3141
chr3:18548999-18767998	10578	209250	-9671	-9748
chr3:185937499-186572998	6175	682	-32303	-5647
chr3:187194999-187732498	25333	25384	6484	6520
chr3:187730999-188963998	7982	8018	-6941	-9227
chr3:189260999-189954998	9400	-306229	3660	6770
chr3:189953999-190718998	4658	7768	-17762	-205075
chr3:19037999-19874998	-190254	-279750	-8086	-8103
chr3:190499999-190624998	13933	13923	72428	-111075
chr3:191228999-191405998	15421	17166	11190	-159832
chr3:192806999-193047498	-3851	9495	143200	-231003
chr3:193592499-194332498	13611	642	1416	1471
chr3:193769999-194327998	10924	10977	5916	5971
chr3:194666999-195269998	4633	5511	911	-9809
chr3:195263999-195542498	-3806	-3811	14064	-282309
chr3:19874999-20207998	-8088	-8105	132505	-21640
chr3:20357499-22079998	-16997	-171142	9398	9398
chr3:22884999-23957998	2897	187004	41125	-12067
chr3:23990999-24702498	8123	8134	-18508	-703364
chr3:25583999-25874998	10237	64260	-17894	-84956
chr3:27302499-27712498	9777	9734	-267	-191
chr3:27702499-28349998	9731	9807	-21228	-21295
chr3:28379999-29997498	-51230	-51297	15628	44970
chr3:30008999-30772498	4126	33468	-3586	-78811
chr3:3119999-3179998	51169	6924	-205	-235
chr3:3188999-4295998	7349	-9237	-5538	-5548
chr3:32372999-32472498	2260	26254	-4496	-4496
chr3:32497499-32579998	12798	12831	-69700	-9099
chr3:32690999-33878998	42788	-5805	4612	4641
chr3:32944999-33084998	2873	2906	-10353	-10365
chr3:33129999-33377498	1769	-55367	-4464	-4483
chr3:33379999-33874998	-6966	-6985	8612	8641
chr3:33904999-35904998	-21390	-21361	3605	591877
chr3:35948999-36704998	-2272	547875	-3825	-3864
chr3:36722999-36875998	6647	6671	-6962	-6993
chr3:37430999-37802998	21018	21056	-23252	52579
chr3:37847999-37976998	7572	7577	-2188	-9544
chr3:38507499-39038998	-11251	-11135	-7993	-8044
chr3:39182999-39294998	6953	6965	-2949	-6510
chr3:39422499-40177498	25547	-134012	1669	14562
chr3:40184999-40325998	-5833	7060	1771	1834
chr3:40444999-40535998	-117231	12289	44687	44732
chr3:42244999-42449998	2681	2737	-5977	-6004
chr3:4298999-5207998	-8540	-8550	-71143	-20510
chr3:44292499-44972498	31049	31028	15797	3747
chr3:45034999-45219998	2895	2901	-9224	6378
chr3:46077499-46384998	1502	1513	-6431	-6469
chr3:46907499-47378998	2217	2228	42204	1939
chr3:47516999-47799998	-3144	-3188	-68	-10752
chr3:48182999-48683998	11595	11638	2005	1966
chr3:49031999-49088998	-9949	-2518	5663	5109
chr3:49271999-49472498	23641	5047	-23188	-23247
chr3:49538999-49667998	826	855	3872	35628
chr3:50189999-50277498	-514	2800	-3020	-4430
chr3:50372499-50564998	-25083	-25107	7283	7327
chr3:50567499-50618998	4781	4825	-2898	-2874
chr3:50624999-51384998	-8900	-8876	3713	6154
chr3:51382499-51935998	6211	8652	6212	6220
chr3:51992999-52152498	8666	2903	-8010	-8077
chr3:52538999-52682498	-56698	-2462	116755	3455
chr3:52709999-53096998	89253	-24047	13374	17132
chr3:5297999-6809998	7551	7595	-10500	1301373
chr3:53105999-53202498	4372	8130	-5169	-6427
chr3:53348999-53902498	26190	-1387	18986	-10495
chr3:54804999-56546998	25872	49017	10744	155723
chr3:56687999-56999998	14675	14721	-4425	-10935
chr3:59567999-61391998	7607	7646	-10021	926973
chr3:63344999-63822498	4770	473689	-3776	-3809
chr3:63817499-64034998	1222	1189	-4164	-4132
chr3:64029999-64502998	834	866	-18406	-472132
chr3:66212999-66839998	41193	63860	-17530	-23680
chr3:66923999-68929998	14582	14590	-36155	42539
chr3:70969999-71597998	37031	37034	-11266	-11266
chr3:71684999-73100998	-3687	-3655	262	-14818
chr3:7184999-8171998	-40105	926371	-60597	-60627
chr3:73097999-73519998	3260	-11820	-11407	-433818
chr3:81401999-82154998	88646	264681	-21781	-488317
chr3:8429999-8637498	12168	-12416	-14423	-219914
chr3:84518999-85619998	29017	29099	-43714	-43759
chr3:87209999-88211998	-41905	17198	-8290	-152860
chr3:8963999-9323998	7139	-497	-21231	-21235
chr3:90407999-90482998	-314759	-2348862	-389757	-2423860
chr3:95684999-95737498	-822142	-1622061	-874640	-1674559
chr3:9647499-10322998	68453	1892	-488	21345
chr3:97763999-98044998	29597	29680	-5504	-5174
chr3:98036999-98342998	2494	2824	1078	180036
chr3:98591999-98819998	5113	10296	-2382	-7010
chr3:98822499-99802498	-4884	-9512	5880	451865
chr3:99812999-100265998	-4622	441363	-11616	-11635
chr4:100357499-102269998	15096	-407179	-12103	75618
chr4:102254999-103222498	2895	90616	-122529	-130671
chr4:10549999-11774998	-145	-11843	-8947	-54542
chr4:106149999-106372498	89027	-678235	-2843	-900733
chr4:106369999-106934998	-345	-898235	-36193	785434
chr4:107732499-107927998	1805	4672	-14527	-14543
chr4:108008999-108584998	9787	-95545	-12291	-12276
chr4:108680999-109417498	-108293	-108278	5071	5098
chr4:109418999-109832998	3569	3596	-6058	165967
chr4:109991999-110527498	6972	6965	-8407	-16383
chr4:110587499-112069998	-1051	-76385	5345	29874
chr4:112074999-112328998	343	24872	-7015	-31715
chr4:1124999-1358998	5739	5796	-2618	-6998
chr4:113387499-114080998	7407	7433	-9785	-9829
chr4:115069999-115859998	20679	20728	-7309	-769270
chr4:116257499-118257498	101263	-1166772	13152	21268
chr4:118679999-118838998	92266	301991	26298	142993
chr4:118976999-119303998	4934	4991	-17427	-17420
chr4:122150999-122367498	-147429	1317	-57330	209544
chr4:122963999-124334998	-32925	139037	-789	-72640
chr4:124340999-125285998	-6791	-78642	-2094	-573037
chr4:12722499-13557498	2210	-89258	-8388	-8421
chr4:128444999-128812498	9419	9473	-2842	-2852
chr4:128804999-129107998	4656	4646	236151	-14389
chr4:129350999-129653998	-6851	-6783	-12626	-291099
chr4:130054999-130102498	281768	-692101	234270	-739599
chr4:13637499-14837998	-9659	-9689	34309	-49888
chr4:138167999-138527998	15025	74511	-5395	-5414
chr4:138954999-140885998	27017	75842	-1370	-1408
chr4:141164999-143167498	-6552	-6540	208355	17503
chr4:143174999-143570998	200853	10001	-171424	-57571
chr4:144157499-145079998	-249488	17110	154282	18209
chr4:145094999-145179998	139280	3207	54282	577
chr4:147596999-148072498	-6523	-77962	-15429	-205533
chr4:149933999-151103998	-19333	65663	-4496	-4461
chr4:151102499-152381998	-2998	-2963	3764	3797
chr4:153082499-153132498	1142	45611	-4399	-4387
chr4:153134999-153788998	-6901	-6889	-2997	-38628
chr4:155432499-155801998	9967	9964	7985	-14696
chr4:155954999-157229998	-1683	-167698	-12082	-184311
chr4:158244999-158652498	8564	-72379	15301	19793
chr4:158663999-159449998	3799	8291	-3305	-3346
chr4:16013999-16277998	12340	12398	12085	-251600
chr4:160587499-160652498	-640287	-1140848	600216	-1205846
chr4:16280999-17474998	9083	-254602	-2448	74326
chr4:163550999-163684998	-533	4081	-3608	-3623
chr4:165104999-165473998	7666	7828	-9029	-9030
chr4:167009999-167300998	11745	11802	-279253	-279196
chr4:1677499-1744998	16074	16060	1402	-51438
chr4:172982999-173549998	30616	30659	-55459	-179101
chr4:174347999-174728998	-28668	17200	-14396	-96610
chr4:17465999-18623998	2840	83324	-30260	-30273
chr4:17567499-17637498	-18255	9922	-501	-60076
chr4:175940999-176375998	6301	254661	218	-56153
chr4:183064999-183266998	8745	8784	-4382	-4957
chr4:183656999-183719998	64541	2513	1543	-60485
chr4:183809999-184235998	30433	30442	15024	28386
chr4:185617499-186044998	16765	-19732	-6665	-6681
chr4:20389999-20699998	5349	295319	-14625	409
chr4:22379999-22700998	9451	-1679593	196706	1787924
chr4:24467999-25433998	5191	20922	6135	-56809
chr4:25757499-27044998	10568	10538	3506	3529
chr4:34766999-34835998	1167607	1584293	1098609	1515295
chr4:36053999-36416998	-119393	297293	-17050	-17060
chr4:36419999-37388998	-20052	-20062	1198	214220
chr4:37796999-38042998	6537	-3286	-7524	-7552
chr4:38174999-38738998	4812	4850	-7685	-7712
chr4:39455999-39982498	13589	3009	-4483	-4507
chr4:40142999-40327498	7026	7066	-1870	-1912
chr4:41258999-41900998	22201	22215	-12700	34103
chr4:41932499-41992498	30771	2601	-29227	-57397
chr4:44674999-44729998	-45524	-2017811	30328	-2072809
chr4:54302999-55322998	16091	20048	-1125	-361453
chr4:55309999-55586998	2685	-348455	-40148	280153
chr4:55629999-55835998	-83150	237151	31174	31153
chr4:56378999-56909998	46118	56592	50431	67642
chr4:56907499-56977498	52929	70140	-17069	142
chr4:58865999-58931998	1335259	1335281	1269261	1269283
chr4:6242999-6332998	7896	7946	-750	-5531
chr4:6566999-7106998	-20176	73615	-4822	-36075
chr4:668999-1013998	5399	5396	59025	-40315
chr4:67436999-67724998	-43097	108502	21934	-23705
chr4:68264999-68381998	6968	-563707	-5866	-680705
chr4:69680999-69893998	8701	8722	-12604	-12667
chr4:70670999-71033998	17262	17303	-23789	-40488
chr4:73049999-73268998	-30360	19830	-11635	-9781
chr4:73577999-74154998	-4093	75786	-20538	-20573
chr4:74222499-74317498	6369	-88075	3127	3165
chr4:74315999-74681998	-4101	4663	-6105	-10725
chr4:74689999-75472498	-14107	-18727	-39605	101105
chr4:75992499-76073998	3460	3438	-6131	-6178
chr4:77042499-77207498	2243	33130	-3690	-3713
chr4:78572999-78942498	19580	39635	9568	9580
chr4:78952499-79910998	-434	-422	6373	162450
chr4:79902499-80232498	14871	170948	-11167	-16916
chr4:80354999-81052498	11085	-139418	178	-12272
chr4:81384999-82287498	21000	20988	-2123	-18735
chr4:8156999-8442498	11439	1954	26427	-1711
chr4:83052499-83282498	2649	-17436	-288	-252
chr4:83486999-83645998	4072	-1816	-1134	-1115
chr4:83647499-84554998	-2636	-2617	23794	-51000
chr4:84566999-84983998	11792	-63002	100570	-480000
chr4:84992499-86069998	92068	-488502	-25786	-321951
chr4:86483999-86900998	12295	12291	-5076	-5020
chr4:87369999-87469998	5866	5949	-4019	-78744
chr4:87844999-87989998	4207	-5512	-4222	-150510
chr4:88028999-88217998	4485	183136	1157	1277
chr4:89222499-89441998	4629	4643	-3598	-7406
chr4:94190999-94677498	-19154	113616	-55820	-81450
chr4:98126999-99098998	-33972	134162	-42747	-103595
chr4:99113999-99469998	-57749	-118597	-6941	-6948
chr4:99569999-99803998	-8680	-5942	4432	90516
chr4:99803999-99957498	4430	90514	-8314	-7177
chr5:102504999-103502998	57340	31548	-27177	-27173
chr5:10354999-10444998	3020	-1412	7880	7888
chr5:10444999-10634998	7878	7886	-6908	-6922
chr5:108635999-109484998	6483	6511	-15985	-74718
chr5:110774999-111064998	-17709	383330	93307	93332
chr5:111534999-112157998	-3122	15722	2755	-10895
chr5:112982499-113612998	13696	-5627	-843	-767
chr5:113629999-115074998	-17845	-17769	-5439	-5458
chr5:115292499-115629998	17436	17445	4881	-3744
chr5:115632499-115832498	2379	2367	-1128	-197631
chr5:117371999-118775998	82907	82880	16236	212593
chr5:120009999-120476998	-265819	-574367	179009	-1041365
chr5:12059999-13952998	-36160	-36232	35035	35045
chr5:122782499-122840998	-78080	62969	56163	4471
chr5:127553999-128213998	10371	10402	-559	-465
chr5:12784999-12832498	465904	-761232	418406	-808730
chr5:129764999-131120998	3028	-670293	-10811	-10864
chr5:131153999-131399998	-43813	11326	17462	17459
chr5:132380999-132506998	4538	4569	-715	-5659
chr5:135455999-135572998	1647	539	-2642	-21018
chr5:135875999-136220998	11539	11576	-8617	-8658
chr5:137621999-137753998	7713	7762	-1940	452
chr5:138365999-138440998	-13476	-27589	9154	9166
chr5:138577499-139271998	1966	-1698	-9154	-9157
chr5:139412999-139520998	9498	-8888	-2896	-2858
chr5:139628999-139772998	4450	-67801	2285	-7162
chr5:13964999-15032998	23033	23043	-18952	-18985
chr5:140237999-140360998	2018	6662	2336	-3207
chr5:141656999-141968998	8152	8193	-2	88
chr5:141969999-142152498	-1004	-914	-461	-8388
chr5:142154999-142613998	-2963	-10890	-2768	-2734
chr5:142712499-142889998	765	5226	-1291	-1333
chr5:144192499-146081998	-258	11437	-32378	-32398
chr5:146114999-146288998	15641	-65400	2744	-106224
chr5:146528999-146981998	4450	13463	-15743	-15819
chr5:147617999-147834998	10258	10285	-12095	-12132
chr5:147878999-147938998	8209	-21235	10899	-3804
chr5:148391999-148445998	-17049	-17104	-1833	-71102
chr5:148490999-148727498	-7981	-116104	3631	3623
chr5:148727999-149007498	3129	3121	-9144	-9156
chr5:149287499-149585998	-18341	-22596	-21062	-34459
chr5:149630999-149834998	5970	6021	-617	-6397
chr5:15047999-16430998	-33954	-33987	25428	360270
chr5:151007999-151262498	-5587	-5598	22054	-9463
chr5:151827499-152569998	-1972	-1932	-9300	-37152
chr5:152531999-153971998	820	846	2597	2590
chr5:153954999-154979998	10243	10217	-7347	-329606
chr5:155072999-157070998	66794	-422608	-43759	61191
chr5:155137499-157137498	2294	-487108	-5273	-5309
chr5:157139999-157751998	-7775	2906	-8333	-8381
chr5:157754999-159143998	7187	-11383	-10675	-10705
chr5:158689999-159112498	5734	5742	-5490	-5541
chr5:159140999-160004998	-7677	-7707	17034	4074
chr5:160004999-160414998	17032	4072	23569	4182
chr5:160418999-160508998	19567	180	-76	-20
chr5:161564999-163299998	-20561	-1056022	6621	47797
chr5:163429999-163517998	-21363	7499	-12095	46529
chr5:163527499-164532498	-21597	37027	-28147	-28136
chr5:167711999-168230998	11461	508002	-11042	-10996
chr5:167712499-168074998	10961	507502	1920	145004
chr5:16781999-17204998	9205	9268	-1455	11329
chr5:168479999-168579998	6378	99707	-93620	-291
chr5:168657499-169577498	22122	-77793	4298	6176
chr5:169574999-170089998	6796	8674	10561	10556
chr5:170219999-170426998	-3537	-3573	-5972	8209
chr5:170429999-170630998	5152	5207	2208	2174
chr5:170642999-171362998	-4107	-4087	2541	24812
chr5:172103999-172193998	3028	3069	-5142	-5182
chr5:172464999-172703998	-2637	14132	-6312	3342
chr5:172704999-172952998	-7314	2340	6347	6405
chr5:173609999-173981998	6092	6774	-8623	-8661
chr5:174410999-174803998	-1729	8745	-10103	-10154
chr5:178249999-178595998	-14778	30174	-5140	31163
chr5:180938999-181013998	-69829	-69794	-144827	-144792
chr5:31571999-32099998	67271	-39779	-6571	-23111
chr5:32480999-32617498	8886	8931	-4200	-4250
chr5:324999-442498	-3386	-7691	4476	705
chr5:34464999-34919998	9678	9704	-14223	-4387
chr5:35636999-35933998	14349	14400	-7365	-7376
chr5:36239999-36722498	2117	2119	6615	-307516
chr5:36959999-37370998	-15202	411148	42194	150
chr5:38339999-38918998	43035	101927	3319	75529
chr5:39140999-39290998	-60177	-60217	-7481	-7529
chr5:39367499-39564998	8939	8953	5615	5601
chr5:39572999-40889998	-2387	-2401	-10398	-91667
chr5:40895999-41720998	8883	-97669	122697	135867
chr5:41854999-41934998	1803	1865	-9761	-9823
chr5:42884999-43707498	4515	27402	-75979	-393955
chr5:45999999-46057498	-303565	-2686457	-361063	-2743955
chr5:46247499-46309998	-551065	-2933957	-613563	-2996455
chr5:487499-667498	-40526	-14273	1771	4244
chr5:50888999-52661998	33845	74098	-4600	138093
chr5:52940999-53102998	7669	7700	-6854	-6889
chr5:53117999-54239998	-21856	-21891	3669	70686
chr5:5414999-5495998	77536	7399	1303	-3452
chr5:54896999-55163998	9121	-29467	8208	8233
chr5:55166999-56258998	5206	5231	10763	11740
chr5:56252999-57297498	16761	17738	898	-76385
chr5:57293999-58467498	4396	-72887	-4643	-6610
chr5:58874999-59012498	-3189	11892	-4800	-4888
chr5:59182499-59392498	6138	6164	-2213	-24553
chr5:59381999-59804998	-1291	-14055	-4713	-437053
chr5:59801999-60677998	-1715	-434055	-108	22197
chr5:61268999-61328998	62049	62787	2051	2789
chr5:62207499-62797498	-63673	98621	-18356	-18398
chr5:62807999-64103998	-28858	-28900	-29280	707261
chr5:64580999-65555998	31464	230259	-72036	7326
chr5:64724999-65559998	59575	86259	-76036	3326
chr5:65555999-66188998	-72038	7324	-17476	-44857
chr5:6596999-6767998	148820	36302	-2133	-2095
chr5:67151999-67220998	5143	14370	-11613	-11660
chr5:6767999-7916998	-2135	-2097	10967	11013
chr5:68279999-68465998	6487	6534	-5630	-5668
chr5:73895999-74657998	6722	6758	-9035	-9044
chr5:75322499-75719998	-85584	14582	-38523	-2490
chr5:75719999-76267498	-38525	-2492	-11028	-11074
chr5:76277499-76592498	-21030	-21076	-8879	-8875
chr5:76862999-77027498	5273	5303	50282	117233
chr5:77087499-77494998	-9720	57231	-2414	-2597
chr5:78287999-78365998	-18603	6765	-45348	-5543
chr5:78458999-78983998	8921	8940	37192	41160
chr5:79013999-79137498	7190	11158	-3670	-30231
chr5:79619999-79694998	-63671	-63635	8106	-138633
chr5:80084999-80315998	-1282	6931	-8243	-59822
chr5:80672499-81203998	-148	-17415	-8745	-8782
chr5:81302499-82277998	-2759	-107284	-18548	-52268
chr5:82298999-83606998	13530	52993	1283	-42716
chr5:83689999-85106998	22189	28416	-831926	-1388582
chr5:86963999-87422998	-83010	49265	2007	-10050
chr5:87431999-88654998	-6995	-19052	25615	36112
chr5:88700999-90289998	-9851	-9890	-24527	-24541
chr5:90842999-91482498	23489	-59144	17611	-62725
chr5:91532999-93534998	-32891	-113227	46537	46541
chr5:93563999-93624998	17535	17539	-17011	-43459
chr5:94967499-95093998	1152	1202	-125346	-125296
chr5:95774999-95852498	6232	6234	-5309	-5345
chr5:95855999-96344998	2875	2928	-8394	-8435
chr5:96596999-97197498	-1315	4881	33727	-13718
chr5:97204999-98759998	26225	-21220	8288	146074
chr5:98842499-99072498	-2519	63572	-11953	-11997
chr6:10469999-10817998	-4170	8650	-16562	-16600
chr6:105407499-106322998	-3870	77410	12179	2766
chr6:106439999-106574998	5119	5186	-8287	-8319
chr6:107672499-107855998	3023	3044	-7574	-7606
chr6:107867499-107962498	-347	-19108	17999	-4278
chr6:107964999-108532498	15497	-6780	-5638	-5653
chr6:108527499-109092498	-640	-655	-18944	2601
chr6:109089999-109509998	-16446	5099	17177	17218
chr6:109520999-110411998	6175	6216	-20955	-20989
chr6:110516999-111005998	1472	11246	5831	5819
chr6:11138999-11504998	5508	5560	-8556	-8640
chr6:111701999-112049998	8090	8092	-6127	-6172
chr6:112162499-113987998	1009	1000	-6885	-16601
chr6:11584999-12899998	601	-9321	-5912	11528
chr6:116257499-116572498	11221	22480	-10900	-10928
chr6:117440999-117609998	9036	9090	-4580	-7437
chr6:118799999-118895998	710	686	722	-1997
chr6:119122499-119354998	7069	7083	-3874	-3855
chr6:122390999-122477998	-9301	-9262	-1640	14111
chr6:122724999-122842498	1789	1710	-2827	-111502
chr6:124865999-125124998	4790	4833	-10575	186272
chr6:125303999-125774998	7231	7270	-5014	-5010
chr6:125774999-125990998	-5016	-5012	5149	5199
chr6:127259999-127554998	6549	-138438	-38115	182170
chr6:127697999-128364998	39137	39168	-36826	-627830
chr6:129485999-130025998	13223	13194	-4766	-4810
chr6:130292499-130850998	1506	30370	21446	-7262
chr6:130862999-131633998	9444	-19264	-5626	-5683
chr6:132442499-132512498	41848	41792	18101	18093
chr6:132514999-132824998	15599	15591	-1842	-10502
chr6:132830999-133910998	-7844	-16504	5773	13165
chr6:13331999-13574998	-28	-57	411	366
chr6:133916999-134105998	-229	7163	5255	-8696
chr6:134112499-134949998	-1247	11208	-8964	-8983
chr6:135509999-136227498	-3533	-3559	-1091	-1113
chr6:13614999-13712498	268	-39636	82784	82813
chr6:136241999-136292998	-15593	-15615	24236	-3061
chr6:136574999-136829998	8147	69401	-7099	-36860
chr6:137072999-137654998	3702	3719	6798	-13315
chr6:137675999-138008998	-14204	29499	-1857	-4427
chr6:138424999-138519998	4144	4152	619	68997
chr6:138581999-138770998	6985	6995	-4900	45242
chr6:139034999-139117498	-46623	90088	7546	7590
chr6:139118999-139372498	6044	6088	920	1922
chr6:139367999-139939998	1648	1681	-58146	-12533
chr6:14144999-15674998	-215	-230	16438	-11944
chr6:142130999-142400998	16060	16173	-12583	-12603
chr6:142679999-143441998	13027	13067	-14585	-14617
chr6:143447499-144064998	-20087	-20119	40067	-900
chr6:144095999-144491998	9065	-331	-9708	93438
chr6:144575999-144857498	5994	9436	74140	-272062
chr6:145973999-146741998	-44746	-9537	-41720	-41720
chr6:146542499-146597498	987	1070	-54011	-1342
chr6:146840999-147389998	16646	16649	-6874	-532349
chr6:148137499-148502998	7607	113983	-38085	56954
chr6:149021999-149447498	7028	7049	-15299	-15349
chr6:150049999-150847498	19424	-32978	18194	-32192
chr6:150860999-151377498	4692	31090	28719	13064
chr6:151385999-152351998	20217	4562	-13267	-49810
chr6:152543999-152669998	8800	8804	-74252	-117194
chr6:153019999-154122498	4609	-17173	32060	32097
chr6:154130999-154377498	23558	23595	-6766	-221270
chr6:155321999-156545998	5701	5705	18577	18595
chr6:156549999-157309998	14575	14593	4889	4872
chr6:15679999-16220998	11436	11469	-14256	-14286
chr6:157312499-157673998	2387	2370	-6649	-6658
chr6:1577999-2722498	18423	18463	16069	42604
chr6:158219999-158609998	1025	1059	-4507	34724
chr6:158693999-158987998	-2453	-2476	-15475	11879
chr6:158789999-158977498	-71356	28285	-4975	-4940
chr6:158993999-159140998	14761	5877	-6075	-6123
chr6:159164999-159656998	4318	9482	-2309	34450
chr6:16238999-17097498	763	-32288	-6161	-10943
chr6:163160999-163989998	9467	20354	-33179	-33205
chr6:166262999-166409998	12865	12889	-9081	-9031
chr6:167576999-167651998	-225414	-96662	174735	-171660
chr6:168304999-168354998	-336756	590226	-386754	540228
chr6:17119999-17579998	-28663	-33445	4566	126934
chr6:17591999-17707498	-7436	114932	-5491	-566
chr6:18317499-18509998	6852	6903	-5806	-5838
chr6:18597499-20063998	-1093	-93340	28213	28225
chr6:20285999-20534998	5846	5889	-5698	-592
chr6:20552499-21596998	-1930	-18094	151	-3357
chr6:24389999-25962498	-30131	276949	30172	229
chr6:27159999-27757498	-1902	2038	-5076	-5044
chr6:27907499-28070998	-11804	-11832	33765	-175330
chr6:28070999-28404998	33763	-175332	-48666	-48699
chr6:28829999-29024998	9049	65729	-7686	-8136
chr6:29645999-30212998	2124	4048	6329	-42787
chr6:33011999-33084998	2939	2956	-2063	-55505
chr6:33737999-34160998	6548	-26230	3009	3020
chr6:34160999-34430998	3007	3018	-15564	-15589
chr6:35282499-35469998	12003	15276	-1705	-1647
chr6:35576999-35744998	6982	7021	-7271	-7296
chr6:36023999-36112498	3553	3668	11484	-17180
chr6:36124999-36197498	-1018	-29682	-1046	-1070
chr6:36617499-36683998	-2156	-2133	-3365	-3398
chr6:37016999-37217998	1354	1322	-7359	-7396
chr6:37268999-38693998	35075	-58398	-21971	9185
chr6:3734999-4012498	-2269	-2310	-3904	-3918
chr6:39158999-39317998	826	7609	-7852	-7923
chr6:39344999-41072998	3030	-34925	-5978	-408
chr6:41074999-41332498	-7980	-2410	-13461	-13482
chr6:41360999-41696998	6847	6892	9084	-13242
chr6:4166999-5030998	-10934	-10935	-230	-26915
chr6:41732499-41782498	3121	47557	-2462	-2441
chr6:41779999-42053998	36	57	-9582	-9626
chr6:42899999-43167498	1632	1666	3906	-23844
chr6:43658999-44087998	8404	8428	-8659	-8671
chr6:44384999-44462998	-46276	2507	-6543	12878
chr6:44462999-45929998	-6545	12876	619	-7044
chr6:47087999-47318998	9505	46642	-8933	-8974
chr6:47817499-49391998	-29283	-339806	18135	71301
chr6:50627499-52037498	-25118	188819	12188	125606
chr6:5134999-5404998	968	8827	-2442	66143
chr6:52279999-52409998	5427	-16120	6722	6752
chr6:52409999-52670998	6720	6750	-7200	-7186
chr6:53164999-53487498	7028	7068	-2653	-2679
chr6:53486999-53738998	-2155	-2181	-3846	-10253
chr6:53933999-55289998	45671	-139098	-13047	-220656
chr6:5452499-6002998	18640	18641	-52279	-278919
chr6:6047999-6554998	9646	-323921	2140	-7794
chr6:61469999-62849998	339223	2165761	41254	785763
chr6:63296999-63824998	277499	338761	-22176	-22211
chr6:64422499-64472498	83001	-619713	33003	-669711
chr6:6662499-7259998	14484	14538	16124	16133
chr6:68618999-68784998	19450	19495	-6165	-6202
chr6:70298999-70922998	11271	11289	33130	-38445
chr6:71182499-71354998	167059	167025	-5439	-5473
chr6:72398999-73190998	13389	13415	-9768	-9777
chr6:73421999-73658998	-33123	-95263	-6262	-4898
chr6:73734999-75217498	-1704	4339	-6151	26410
chr6:75605999-75744998	-42798	-79326	110240	-218324
chr6:78924999-79073998	123818	153236	-25180	4238
chr6:79077499-79242498	-28682	736	-193680	-7725
chr6:79769999-79871998	8164	8186	-2213	-2246
chr6:80240999-82154998	-26396	-371248	97121	-400965
chr6:81752499-81817498	1561	829	-63437	-63465
chr6:82164999-82250998	87119	-410967	1121	-496965
chr6:82250999-83060998	1119	-496967	-3074	6589
chr6:83060999-83198998	-3076	6587	16358	-131411
chr6:83408999-83522998	9092	58902	-7913	-7955
chr6:83846999-84242998	12804	12613	-14864	-22007
chr6:8444999-10445998	-225394	-9410	-10747	32652
chr6:85342499-85492498	12711	140753	-9213	-9245
chr6:85490999-85694998	-7715	-7747	-157742	-16172
chr6:85694999-87029998	-157744	-16174	-74	36625
chr6:87037499-88949998	-7576	29123	32829	13724
chr6:89423999-89621998	9077	9088	-11724	-188910
chr6:89927999-90494998	12613	12666	-15464	-15505
chr6:94088999-94136998	-664504	2432750	-712502	2384752
chr6:94922999-95000998	168992	1598750	90994	1520752
chr6:97475999-99143998	21931	-192694	8232	-24394
chr6:99380999-99624998	-46305	86735	-11459	-104011
chr7:100430999-100707498	19612	5563	-2061	-1461
chr7:101534999-102277498	3972	8011	2142	2161
chr7:103427999-104877498	19318	-20962	6348	41270
chr7:104921999-105534998	1039	1078	-2891	-105102
chr7:105647499-106047498	5050	5058	-4528	-4524
chr7:106049999-106160998	-7030	-7026	5900	5887
chr7:106652999-106742998	7262	7255	-6283	-6321
chr7:106784999-107162998	8220	8253	-12333	5703
chr7:107167499-107903998	-16835	1201	-24428	-24452
chr7:108521999-108575998	-24706	4088	37354	-6249
chr7:108617499-110579998	-4148	-4149	509998	518819
chr7:111734999-112512498	874	837	-31960	38169
chr7:112524999-113450998	25622	25667	-29094	-552136
chr7:11369999-12497998	-25991	-26013	-7664	141092
chr7:114002999-115917498	23711	23715	-6802	-6825
chr7:116162999-116243998	4318	10254	6160	-7819
chr7:116862499-117152498	-52628	-34	-24737	-32896
chr7:117209999-118208998	3167	-90398	-12924	-24901
chr7:120784999-121115998	7177	165595	-7885	-7917
chr7:123461999-124957498	32366	95931	-101021	-27522
chr7:124957499-125732998	-101023	-27524	-61844	-61868
chr7:12506999-13289998	12341	132090	-9939	-26891
chr7:127655999-128336998	-26544	-3959	10749	10772
chr7:128936999-129098998	10399	-32171	-7301	-7338
chr7:129203999-130031998	6690	14781	-20975	-21019
chr7:130868999-131504998	6495	28158	3058	3090
chr7:132308999-132594998	9954	9927	-14091	-14125
chr7:13274999-14702998	5059	-11893	-11180	-244989
chr7:134426999-134516998	5838	5876	-2240	-84122
chr7:135509999-135559998	2299	215	-1345	-49783
chr7:135562499-135650998	-3847	-52285	-5470	-29524
chr7:135792499-136016998	8721	8784	-7320	-7338
chr7:137894999-138017998	4303	8826	-9014	-9014
chr7:139602499-140012998	-203	-179	-8864	-10539
chr7:140021999-140351998	-17866	-19541	-8655	-8694
chr7:140510999-140657998	7082	-31490	-4382	-4418
chr7:140666999-141022498	-13384	-13420	-7456	-97462
chr7:148499999-148973998	4080	4092	-7033	-7075
chr7:149714999-149774998	27363	-209	15267	-60207
chr7:150434999-150764998	-13767	-13801	-7957	-7944
chr7:15185999-16082998	119188	-727991	-4735	-11588
chr7:151874999-151932498	58423	-23631	925	-81129
chr7:152858999-154856998	893	-151906	56903	56925
chr7:154904999-155807998	8901	8923	-2846	7460
chr7:155810999-156596998	4425	4458	-123335	43619
chr7:157136999-157427498	113831	199914	5576	-90584
chr7:1572499-2357998	7152	7194	7020	-9839
chr7:157427999-157889998	5074	-91086	-14352	-14368
chr7:16070999-16571998	469	410	-6900	-7008
chr7:16927499-17408998	-1034	-1028	-107320	-174373
chr7:17767499-17939998	2519	448179	124450	275681
chr7:18347499-18674998	-1617	-131821	-8660	-8704
chr7:18686999-19662498	-20662	-20706	3138	46624
chr7:19703999-20609998	5143	5122	-11271	-11298
chr7:21247499-21524998	6774	9024	1201	-17208
chr7:2442499-2717998	9063	9080	1086	-8132
chr7:24791999-25109998	-3756	20545	-11375	-11417
chr7:25182499-25852498	-2039	-56941	-679	40551
chr7:25849999-27187498	1819	43049	-7586	8920
chr7:27185999-28094998	-6088	10418	-1178	1806
chr7:28294999-28909998	2075	94616	11957	12879
chr7:2870999-3164998	-5821	-5810	-2518	-9950
chr7:28916999-29414998	4955	5877	-6031	-6076
chr7:29930999-30632998	-9381	-9432	-68512	-68548
chr7:30770999-32482498	29893	29888	-2740	7982
chr7:36464999-37204998	8570	22951	-3249	3673
chr7:37202999-37514998	-1251	-3969	-4750	-306327
chr7:38099999-38378998	6083	7668	-4384	19926
chr7:38393999-38667498	4906	4924	-6787	-268574
chr7:40148999-41949998	-14057	-96366	-6792	-6763
chr7:41966999-42872998	10268	-23765	3667	39163
chr7:43571999-43717498	10856	10870	3893	-17359
chr7:4601999-4784998	9041	9052	7210	13269
chr7:47255999-47839998	-1388	-1388	-20478	-20498
chr7:47939999-48119998	5367	51978	-9640	-9681
chr7:48167499-50044998	-12545	-12554	23295	47679
chr7:54233999-54302998	540339	525247	471341	456249
chr7:55949999-56114998	14507	14643	-40519	-40531
chr7:67352499-69097498	19474	-507579	-920321	834718
chr7:78047499-80018998	-7120	-248774	356	409636
chr7:80051999-80417998	-32646	376634	10647	10636
chr7:80420999-80679998	7645	7634	19228	19268
chr7:80690999-81477498	8226	8266	5283	479172
chr7:81473999-82025998	8781	482670	18674	-69328
chr7:8319999-10262498	-23698	-23739	150095	626972
chr7:8378999-10376998	39828	-82739	35595	512472
chr7:83966999-85029998	9415	1074810	-6725	11812
chr7:85016999-85832998	6273	24810	-82406	-791188
chr7:85027499-85759998	-4227	14310	-9406	-718188
chr7:87143999-87224998	4563	4550	12087	-5197
chr7:87305999-87422998	6442	6491	-6111	-6132
chr7:91937999-92588998	-57177	-57256	1444	32191
chr7:92615999-92842498	5175	5189	-9356	-9363
chr7:93371999-94439998	2577	89536	-3792	-537034
[truncated: 273 more rows]

## Sheet: TADs DC_CTCF
TAD	DistCTCF.1	DistRAD21.1	DistCTCF.2	DistRAD21.2
chr10:100334999-100436998	3610	3656	-3040	-3039
chr10:100432499-100527498	1458	1459	8283	8357
chr10:100547499-100912498	-11719	-11645	-40056	247
chr10:101051999-101150998	-1564	8171	-8557	-8593
chr10:101204999-101579998	8799	8807	-9605	-9641
chr10:101784999-102119998	-3710	-3763	12621	503
chr10:102500999-102590998	2783	1804	-6980	-7016
chr10:102641999-102719998	36920	34497	9404	-5519
chr10:102729999-102829998	-598	-548	5109	5154
chr10:102908999-103084998	8583	8615	-15206	-15207
chr10:103414999-103489998	67104	-18376	-4118	-4162
chr10:103589999-103694998	15858	15948	-8638	-8671
chr10:103703999-103872498	9076	9114	12358	-13163
chr10:103880999-104012498	3856	7505	-124032	-45420
chr10:104285999-104357998	5562	5609	-4298	-4283
chr10:106613999-108611998	11019	11050	-67269	-67303
chr10:106697499-107279998	8260	8300	-568490	-282026
chr10:11004999-11282998	467346	108406	189348	-85524
chr10:110129999-110300998	7221	7265	5335	4012
chr10:110303999-110564998	2333	1010	-7787	-17678
chr10:112319999-113579998	-4926	-4965	-16326	-16376
chr10:113675999-114174998	3177	3211	-71450	-149452
chr10:114458999-114824998	206	170	-3274	-3293
chr10:11504999-11762998	10801	10829	-4877	-4901
chr10:116439999-116494998	4712	4736	-4727	-50262
chr10:116792499-117182998	-4249	-4286	-6876	-6893
chr10:117194999-117497998	-18878	-18895	-1302	-1262
chr10:117489999-118252498	6696	6736	7006	-11079
chr10:120410999-120908998	12518	12552	34004	34029
chr10:120934999-121737498	8002	8027	-2784	-128726
chr10:12199999-12722998	14838	14873	-11682	-11730
chr10:122945999-123014998	34387	8331	28496	-6147
chr10:123125999-123567498	7152	7182	-7959	-7990
chr10:123575999-123977998	6299	6328	-10109	-10157
chr10:123983999-124400998	10767	10812	2693	2659
chr10:124524999-124757998	5294	5330	-16529	-16552
chr10:125051999-125162998	-3768	-3727	-101700	-101736
chr10:125951999-126524998	30476	-17499	-20692	-20724
chr10:127849999-128167498	4189	4171	-17314	-17341
chr10:130196999-131873998	-6744	-6708	1123	1086
chr10:13299999-13349998	2530	72087	22054	22089
chr10:13367499-13448998	4552	4587	-8329	-8390
chr10:13655999-13784998	4157	4180	-6800	-718
chr10:14492999-14852998	6097	6141	-29605	-14820
chr10:18577499-18669998	-338396	74119	-430894	-10805
chr10:19622999-19811998	165316	6824	7629	7653
chr10:19811999-20252998	7627	7651	-433371	-249107
chr10:21260999-23105998	17876	17926	-37623	-37654
chr10:23302499-23712498	12449	12495	-9409	-9481
chr10:24574999-25094998	-17622	42973	-13818	-13859
chr10:25687499-26309998	13476	38625	25248	25283
chr10:27444999-27494998	-84198	1220	63692	9263
chr10:28241999-28392498	-14	-40	1648	1635
chr10:28403999-28625998	-9854	-9867	2289	2331
chr10:3174999-4812498	18027	-2229	37354	37376
chr10:32054999-32189998	136039	774	1041	1112
chr10:32249999-32372998	6821	6866	-4983	-4985
chr10:32378999-32450998	-10985	-10987	-82983	-4869
chr10:32891999-33014998	-96258	66356	-6067	-6112
chr10:33187499-34655998	143155	-54753	-269	-17378
chr10:35120999-35219998	5900	5904	-1356	-1373
chr10:35229999-35579998	10160	10206	-16522	55714
chr10:43661999-44870998	9812	9848	-5979	-6006
chr10:44924999-45004998	7865	7895	3790	3847
chr10:4814999-5434998	34852	34874	-793	-827
chr10:52820999-53564998	-40677	-40751	36466	36505
chr10:5435999-5630998	-1795	-1829	-992	-956
chr10:5804999-5885998	68651	8586	-12347	4029
chr10:58527499-58649998	3776	3790	-118722	-118708
chr10:59612999-60092998	13165	13215	7322	7336
chr10:6004999-6092998	9349	9409	-4112	-4112
chr10:60089999-60654998	10320	10334	-7590	-7594
chr10:60812999-60971998	3719	3763	-7661	-7673
chr10:6092999-6410998	-4114	-4114	6087	-9040
chr10:61284999-61392498	-490	-515	-107988	5314
chr10:61892499-62262498	4628	4658	-17278	-17317
chr10:6199999-6407498	2759	2799	9587	-5540
chr10:62432999-62597998	4776	4809	-3811	-3796
chr10:62606999-62819998	3823	3861	-1856	-1898
chr10:62817499-63132498	642	600	25832	727
chr10:63167999-63734998	-1034	-1049	-14803	-14848
chr10:64034999-65084998	6336	6370	-1043662	-1043628
chr10:6410999-6683998	6085	-9042	-5606	-5646
chr10:67841999-68366998	13774	7475	-18390	-35013
chr10:67847499-68077498	8274	1975	79071	-2351
chr10:68951999-69188998	3883	3935	33415	33414
chr10:69227499-69404998	-5087	-5088	3719	3708
chr10:69404999-69512498	3717	3706	3307	3340
chr10:69509999-69644998	-1940	-1977	-250	-227
chr10:70214999-70370998	6684	6738	-6282	-6328
chr10:70541999-70769998	8029	8072	-10726	-10791
chr10:70808999-70889998	6826	6861	-9788	-9804
chr10:70916999-71212498	8845	8882	-3237	-3282
chr10:71312999-71387998	1452	1478	-3618	-3580
chr10:71381999-71579998	2380	2418	-9794	-9841
chr10:71708999-71780998	-580	-619	-7381	-7416
chr10:71829999-71899998	-56383	-17903	-3400	-3445
chr10:71899999-72056998	-3402	-3447	-8285	-8330
chr10:72214999-72352498	8008	1270	-11847	2501
chr10:72356999-72995998	7442	-2001	100861	100945
chr10:73520999-73649998	8515	8544	-5643	-5686
chr10:73880999-73946998	-1170	-1184	-6196	-6238
chr10:74824999-75107498	275140	1773	-7358	3942
chr10:75104999-75237498	-4860	-4903	-1374	-1442
chr10:75242499-77144998	-6376	-6444	20902	20981
chr10:77156999-77717998	8900	8979	1718	-6416
chr10:77979999-78027498	49636	53795	2138	6297
chr10:7832499-9317998	39658	39692	13714	13741
chr10:78957499-79064998	238148	111420	130650	3922
chr10:79069999-79197498	125648	-1080	-437	-476
chr10:79234999-79357498	-32311	-37978	-10147	-10120
chr10:80444999-80510998	-129	-116	-5231	-5267
chr10:84254999-84548998	9748	9802	-8329	-8255
chr10:84577499-86389998	-36831	-36757	9958	10000
chr10:86390999-86594998	8956	8998	-9365	-9391
chr10:87537499-87652498	-3718	-3648	4131	4204
chr10:87851999-88562998	-79890	175683	-9603	-9686
chr10:88829999-88934998	5768	5823	-9	10
chr10:88931999-88991998	860	838	-4860	-4884
chr10:89024999-89219998	5020	5052	-2129	-2124
chr10:89252499-89424998	8017	-504	1422	1466
chr10:90995999-91287498	10433	10468	10912	10962
chr10:91939999-92479998	-26960	-141625	37183	37236
chr10:92510999-92582998	6181	6234	-8490	-8502
chr10:92588999-92690998	-14492	2731	-116490	849
chr10:92687999-92847498	-113492	3847	-4238	-4198
chr10:93071999-93299998	8432	8485	-10756	-10790
chr10:93365999-93491998	10545	10584	-9263	-9314
chr10:93533999-93686998	8163	8210	15464	-6395
chr10:94262999-94622998	17280	57451	7170	-77139
chr10:95123999-95372998	9092	9135	1790	1827
chr10:95369999-95677498	4788	4825	16668	16710
chr10:95687999-95852998	6166	6208	-10870	-10967
chr10:96086999-96134998	-69618	43041	94704	-4957
chr10:96215999-96349998	13702	13750	-9520	-9538
chr10:96362499-97032498	8244	8274	5047	5075
chr10:97064999-97214998	8030	8038	-4298	-4353
chr10:97784999-97877998	7156	7197	-8350	-8383
chr10:98252999-98450998	9650	9754	16612	-4029
chr10:98459999-99335998	7610	7649	56625	56672
chr10:99557499-99614998	3208	3237	-2552	5726
chr10:99611999-99732498	446	8724	113483	-275
chr11:10199999-10307998	8232	8307	-16	-60
chr11:102725999-102950998	7462	7479	-9834	-9863
chr11:103654999-104240998	27477	27532	13572	13589
chr11:10394999-10748998	11290	11355	-12997	2177
chr11:104255999-105875998	-1430	-1413	-13047	-13042
chr11:108049999-108357498	-41201	-121580	290998	110071
chr11:10805999-10857498	-13380	3057	21338	21353
chr11:108359999-108662498	288496	107569	-14002	2473
chr11:10862999-10931998	15836	15851	1877	1918
chr11:108669999-109937998	-21504	-5029	1432	1363
chr11:10932499-11024998	1375	1416	3250	-2490
chr11:109937499-110195998	1930	1861	5520	5548
chr11:11024999-11792998	3248	-2492	-5033	-5071
chr11:111557999-111848998	7319	7351	-7333	-7376
chr11:111874999-112085998	4102	4145	27604	747
chr11:112286999-113300998	3164	3189	4881	4912
chr11:114026999-114269998	9202	9312	-8779	-8802
chr11:114394999-114447498	-54583	5550	-107081	-46948
chr11:115314999-116282998	9749	9799	-6223	-6257
chr11:116726999-117234998	5882	-35167	-2455	-2445
chr11:117413999-117806998	12374	12388	657	672
chr11:117800999-118062498	6655	6670	-8912	-8941
chr11:118058999-118169998	-5414	-5443	1832	1785
chr11:118181999-118362498	-10170	-10217	-9196	-2943
chr11:118364999-118602498	-11698	-5445	8666	8643
chr11:119207499-119312998	-1559	-1517	8771	10699
chr11:119347499-119477498	-7420	9000	-2599	-2637
chr11:119474999-119747498	-101	-139	-6039	-6043
chr11:120164999-120311998	4294	7473	-8766	-8817
chr11:120329999-120491998	4961	5045	19221	19265
chr11:12041999-12287998	2438	2395	757	798
chr11:120500999-121205998	10219	10263	-11061	-11103
chr11:122202499-122516998	630	549	-11067	-11111
chr11:122573999-122861998	6670	6698	1882	1971
chr11:123104999-123254998	6593	6620	6691	6651
chr11:12311999-12914998	-23245	-23204	-20713	49264
chr11:123287999-123482998	13780	13800	-4392	-4464
chr11:123407499-123482498	12	71034	-3892	-3964
chr11:123500999-123572998	10405	10457	4191	4159
chr11:124061999-124409998	9509	9554	5518	5597
chr11:124067499-124199998	4009	4054	-4662	-4696
chr11:124634999-124844998	9521	9530	-7825	-7823
chr11:124952499-125150998	9649	1565	-9062	-9106
chr11:125149999-125407498	-8064	-8108	-2424	-52130
chr11:126267499-126492498	43153	1486	-11545	-11605
chr11:128159999-128859998	-1879	-2170	31	19
chr11:12947999-13367498	16224	16262	-23175	-23198
chr11:129914999-130145998	8480	8487	-13548	1022
chr11:130427999-130868998	3445	3496	-6848	-6858
chr11:131693999-132317998	975	1007	-5209	-259341
chr11:13754999-14267998	201043	17692	-18452	-18480
chr11:14453999-14513998	1232	66507	23207	6509
chr11:14513999-14915998	23205	6507	-8074	-8098
chr11:15094999-15214998	6268	6303	-6158	-6216
chr11:15234999-16719998	-26160	-26218	65673	65708
chr11:16775999-17077498	9671	9706	152757	285
chr11:18104999-18773998	1179	10685	1860	1882
chr11:19064999-19259998	6364	12212	-82	-33
chr11:19302499-19554998	9002	-42535	-1053	-1100
chr11:19556999-19751998	852	-3102	-9087	-9127
chr11:19932499-20141998	5921	19195	-9378	-9449
chr11:20351999-20621998	2070	2027	-11685	-11727
chr11:20629999-22337998	18143	18201	-33449	-33476
chr11:2177999-2424998	-11725	8878	3379	3407
chr11:22328999-22834998	-24451	-24478	-4940	-47245
chr11:2423999-2534998	-3094	-3144	-2051	-2021
chr11:24359999-25274998	-819778	-1572247	1002056	1001977
chr11:2529999-2892498	1563	1540	-227	-282
chr11:30125999-30926998	17322	17287	-8909	-8971
chr11:32044999-32182498	7318	7315	-6091	-6132
chr11:32314999-32799998	-1982	8760	-6949	-6941
chr11:32801999-32903998	7437	7439	56740	56786
chr11:33147499-33353998	18885	18948	8529	-24092
chr11:33356999-33773998	5527	-27094	-31286	34439
chr11:33851999-33989998	6002	6026	-1793	-1862
chr11:34160999-34364998	13500	13529	-5539	-5589
chr11:34355999-34496998	3459	3409	-3956	-4017
chr11:34916999-35405998	9269	-391	-13594	-13623
chr11:35599999-36279998	16336	16402	-13768	12507
chr11:36284999-36509998	-18770	7505	367	354
chr11:3653999-4152498	-44145	-44169	35212	35251
chr11:36692999-36755998	9778	9866	-8733	-8754
chr11:36803999-38783998	-56735	-56756	7551	1510242
chr11:43295999-44057498	-12874	-12918	8716	52901
chr11:44094999-44274998	-543	15399	11473	11497
chr11:44279999-44543998	6471	6495	-5310	-5365
chr11:44549999-44621998	6834	6849	-697	-661
chr11:44617499-44915998	-433	-489	-4468	-4526
chr11:44927499-45110998	-218	-220	-190	-174
chr11:45104999-45341998	711	661	-1814	-9430
chr11:45353999-45773998	-13816	17395	-1875	-1907
chr11:46235999-46317498	3319	3335	-2168	-2208
chr11:46880999-47165998	8784	8822	-4776	11105
chr11:47477999-47573998	-23590	-23606	-20703	4995
chr11:47840999-48128998	12531	12512	-18855	-18916
chr11:48729999-48782498	-422049	-422016	-474547	-474514
chr11:5462499-5824998	13891	-81607	-16358	-16397
chr11:57827499-58517998	-26624	-26640	6812	6756
chr11:59165999-59291998	5570	5633	-7285	-7289
chr11:59747999-59810998	6113	6156	-8225	-96
chr11:5996999-6364998	-4217	-4197	-1709	-1786
chr11:60356999-60626998	6618	6686	148511	-97913
chr11:61247499-61437498	7103	7132	-1808	-1851
chr11:61677499-61737498	2765	2702	-3902	-3910
chr11:61892499-61952498	5312	5334	-4658	-4698
chr11:62897999-63032998	8117	8158	2846	2883
chr11:63467999-63641998	10978	11008	-5937	-5982
chr11:6371999-6484998	7415	7457	-41406	-11017
chr11:63827499-63987498	9879	9900	13073	-13016
chr11:63992999-64154998	7571	7619	-1721	-1770
chr11:64841999-64898998	5270	5313	-4540	-4578
chr11:64925999-65009998	-31542	-1342	3663	3707
chr11:65012499-65114998	1161	1205	-2330	-2316
chr11:65111999-65336998	668	682	-6888	-3254
chr11:65705999-65825998	5902	5933	-7654	-7653
chr11:6604999-6689998	63030	-1316	-6461	-6570
chr11:66062499-66140998	5923	7776	-6283	-6282
chr11:66686999-66839998	7824	7861	-5546	3389
chr11:67256999-67319998	5826	-4029	-2264	-2275
chr11:67391999-67509998	-9255	-113	-3698	-3746
chr11:6777499-7717498	-19930	-19973	-22624	-22637
chr11:69094999-69674998	6547	-6151	-4563	391
chr11:72449999-72677998	-2855	-2904	5951	-34823
chr11:72713999-72830998	11377	11419	627	-15164
chr11:73295999-73343998	-377	-357	7343	7388
chr11:73343999-73667998	7341	7386	-6867	-6908
chr11:73952999-74171998	11476	11529	83951	-864
chr11:73967499-74039998	-3024	-2971	-75522	-19271
chr11:74384999-74450998	3830	3885	-1476	-1504
chr11:75134999-75252498	5703	5739	-3669	-3678
chr11:75263999-75392998	-15171	-15180	-4128	-4114
chr11:75434999-75537498	10489	10519	-4911	-4947
chr11:75547499-75709998	230	245	-3572	-3529
chr11:75704999-76167498	1426	1469	-15131	-15168
chr11:76199999-76325998	7726	7758	-7005	-7047
chr11:76376999-76445998	43097	4230	-25901	-1106
chr11:76538999-76688998	-118903	49626	-7955	-8004
chr11:76729999-76802498	4080	4089	-3062	-3099
chr11:76802999-76925998	-3564	-3601	-5970	-5973
chr11:77042499-77094998	3723	48807	-3641	-3691
chr11:77117499-77194998	9803	9816	-6457	-6493
chr11:77360999-77574998	-172459	-172495	-26529	-26560
chr11:78065999-78587998	-19606	13893	-1331	-1382
chr11:78614999-79511998	-28333	-28384	-18218	-18279
chr11:8171999-8599998	20742	20760	4172	-33252
chr11:82856999-83289998	10653	10709	-39794	-96316
chr11:84737999-85582498	-173187	857492	272492	12994
chr11:85642499-85847498	212490	-14026	7492	7543
chr11:85964999-86299998	77044	77099	-8009	-8055
chr11:8681999-8814998	-77830	690	-1240	-1244
chr11:86924999-87327498	14278	-106361	25404	25448
chr11:87344999-87429998	7902	7946	-8429	-77052
chr11:88295999-88553998	188945	41732	-1386	-1421
chr11:8957999-9143998	1722	1714	-6059	-6098
chr11:93227499-93662998	7299	7322	-10722	-10743
chr11:93659999-93814998	-7724	-7745	-162722	-30736
chr11:93812499-94508998	-160224	-28238	-4109	-4153
chr11:95147499-95774998	4146	4213	61187	-10545
chr11:9569999-9757498	-34732	3533	785	793
chr11:95780999-96434998	55185	8866	-8002	-8050
chr12:101768999-101834998	4746	4782	-3996	-4004
chr12:102877499-103569998	5893	71560	5434	-21200
chr12:104195999-104364998	5364	5415	-6410	-6459
chr12:104362499-105109998	-3912	-3961	-56754	-2314
chr12:105413999-106219998	6831	6864	4316	4284
chr12:106220999-106292998	3314	3282	-10441	-10438
chr12:107120999-107619998	10939	10985	-12289	-12327
chr12:107669999-107897998	1256	6480	-12705	-12751
chr12:107912499-108515998	-17	-27253	-3848	-3911
chr12:108514999-109103998	-2850	-2913	8069	-10444
chr12:109102499-109414998	-8907	-8946	13200	13243
chr12:109421999-109499998	6198	6241	18926	-71757
chr12:109592499-109784998	5365	5412	-9518	-9556
chr12:109946999-110442498	-66429	49357	7927	7934
chr12:110441999-110894998	8425	8432	-461	-426
chr12:110897499-111320998	-2963	-2928	-7045	-7064
chr12:111392999-111458998	4120	4140	-7142	-7183
chr12:111937499-112037998	7887	7942	-24531	-24680
chr12:113042499-113179998	6314	6326	-5415	-5451
chr12:113179999-113439998	-5417	-5453	-14452	-14496
chr12:113454999-113972998	7559	-29498	-6496	-6574
chr12:113975999-115925998	4687	4717	-8607	-8653
chr12:11546999-12047998	7118	7152	-14458	-14513
chr12:115947499-116702998	-30109	-30155	370	417
chr12:117207499-117852498	5246	5307	2096	-15095
chr12:118012499-118404998	42791	4212	-26945	-28750
chr12:119657999-119915998	1501	-8617	-13765	-13803
chr12:119978999-120087498	-40754	-40731	-398	-451
chr12:120197499-120294998	3866	31050	7209	-3218
chr12:120319999-120437998	5615	5656	-7361	43
chr12:120440999-120577498	-10363	-2959	6080	6075
chr12:120578999-120722998	4578	4573	-8899	-8944
chr12:121121999-121223998	-11470	7365	6464	6433
chr12:121484999-121685998	-5904	15093	-3735	1090
chr12:121624999-121679998	-215	-225	2265	2222
chr12:121691999-121778998	-9737	-4912	-2685	-2647
chr12:121907499-122037498	10961	10995	-5696	17018
chr12:122048999-122129998	5485	5516	-6596	1203
chr12:122369999-122486998	-13653	29670	-15164	14018
chr12:122630999-122759998	6951	7031	-7293	-7191
chr12:122852999-122963998	7386	7420	-11483	-11525
chr12:122977499-123158998	-24985	-25027	79309	-7917
chr12:123254999-123622498	16225	16228	-40183	11226
chr12:12349999-12739998	-15445	7081	-2695	-14358
chr12:124031999-124328998	476	447	-7810	-7857
chr12:124373999-124775998	25857	-52859	-3963	-4001
chr12:124772499-124910998	-465	-503	-4030	-4050
chr12:125162999-126893998	20330	20350	-19376	487252
chr12:128228999-130009998	-159361	553496	21810	4103
chr12:12908999-13239998	7390	7426	15898	15928
chr12:130028999-130754998	2808	-14899	-6648	-6693
chr12:130760999-132146998	-12650	-12695	7024	-2587
chr12:132407999-132620998	7070	7111	-5921	-5940
chr12:13271999-14174998	6338	6357	-7756	-7800
chr12:14239999-14372998	-1622	-1617	-116301	-7401
chr12:14947499-14994998	48511	14163	1013	970
chr12:15584999-15860998	-375	-360	-4411	-4462
chr12:1637999-1796998	-3230	-3164	-832	-776
chr12:17759999-17854998	-117747	380248	-212745	285250
chr12:1792499-1942498	3666	3722	-2295	-2316
chr12:18074999-19556998	65151	65248	182402	-117504
chr12:19189999-19237498	-3085	820	-50583	-46678
chr12:19700999-20654998	38400	38436	-8567	782698
chr12:2039999-2594998	-4914	-4946	-11777	-11819
chr12:20789999-20842498	-143569	647696	-196067	595198
chr12:21427499-21694998	-130487	10196	2988	-14482
chr12:21695999-22451998	1986	-15484	8059	-8464
chr12:22464999-22685998	-4943	-21466	-1291	-1258
chr12:24983999-25136998	7646	7691	-6101	-6164
chr12:25238999-25394998	-108103	2345	-7335	-7358
chr12:25421999-26045998	14494	14550	-16565	51258
chr12:26084999-26412498	12216	12256	112572	59206
chr12:29054999-29375998	18787	18860	-58027	5267
chr12:30614999-30848998	192658	139976	-1629	-1605
chr12:3062499-3292498	11070	11122	8166	8193
chr12:31646999-32054998	6338	6363	5781	5751
chr12:3290999-3818998	9664	9691	-14926	-14954
chr12:3872999-4287498	12678	12708	-10362	-10406
chr12:39587999-39695998	-269621	32058	294713	69197
chr12:40004999-40112498	6334	6353	-4776	35073
chr12:40145999-40235998	6968	1571	-83030	-83004
chr12:41261999-42035998	15181	15210	-11590	-11633
chr12:42050999-42476998	-26592	-26635	5951	5984
chr12:4322999-4532998	33121	-1899	-5820	-5835
chr12:43727499-43892998	-51066	31376	-10217	-10254
chr12:4422499-4489998	-816	-811	37180	-17802
chr12:45113999-45992498	16967	16993	-1729	-1705
chr12:45992499-47027998	-1731	-1707	-6557	4775
chr12:47964999-48642498	-1509	-1509	-23864	-23887
chr12:48740999-48806998	12622	12660	7793	-11016
chr12:48845999-48999998	7423	6273	-4359	-4442
chr12:49280999-49349998	7490	7530	-2206	-7323
chr12:49354999-49520998	3827	3858	-6725	59681
chr12:49634999-49715998	2064	2101	-8266	-8300
chr12:49961999-50072998	5129	5172	-2305	-2338
chr12:50075999-50180998	-660	-621	-5316	-5393
chr12:5014999-5090998	7641	7641	-6538	-6561
chr12:50492999-50672998	11873	11923	-34889	90840
chr12:50759999-51050998	5455	3838	-3109	-3089
chr12:51049999-51356998	-2111	-2091	-15389	-15443
chr12:51413999-51536998	7463	7480	-4871	-4937
chr12:52027499-52087498	-1693	-1651	-3878	-3935
chr12:52577499-52877498	5676	5693	2627	2565
chr12:52877999-52991998	2125	2063	-10942	-10992
chr12:53054999-53104998	-7578	11138	-5372	-5405
chr12:53204999-53300998	-7134	-7176	20697	-13144
chr12:53345999-53429998	6761	6819	-8227	-8252
chr12:53444999-53507998	6864	6933	754	717
chr12:53519999-53679998	-11248	-11285	-3768	-3780
chr12:53693999-53750998	7953	7964	-4168	-4219
chr12:54002499-54209998	3601	3645	-2023	-2086
chr12:54209999-54557998	-2025	-2088	21870	2522
chr12:54845999-54962998	8105	8147	-4725	-4763
chr12:54986999-55079998	6394	6449	-6727	-6789
chr12:55174999-55622998	14125	14180	-3178	-3200
chr12:55616999-55730998	2820	2798	-6202	-1866
chr12:55736999-55969998	386	361	26277	3750
chr12:56117499-56189998	2015	678	-363	-393
chr12:56753999-56996998	3688	3690	4625	4571
chr12:57257999-57462498	5934	5961	354	325
chr12:57752499-57939998	4414	-62	-34469	1662
chr12:59381999-59852498	21487	21491	-17302	-449007
chr12:5972499-6299998	-6468	16281	-14783	-14828
chr12:61346999-61400998	646957	646923	592959	592925
chr12:62576999-62801998	4943	25411	-2652	-2707
chr12:64402499-64805998	-146132	1904	-3618	-9546
chr12:64802499-66113998	-120	-6048	-6385	-6430
chr12:66113999-66419998	-6387	-6432	-10493	-10546
chr12:67259999-68012998	96004	9153	27623	27687
chr12:68213999-68693998	9313	9340	114179	-7123
chr12:69872999-70602498	6537	6590	-12334	-25302
chr12:71597999-71933998	38808	65925	83236	83252
chr12:7205999-7646998	13831	13863	-1393	-1408
chr12:72347499-73139998	223275	223337	-569223	-392353
chr12:75323999-75514998	10478	10516	-123831	-3319
chr12:76361999-76592998	225014	-13562	-5984	-6020
chr12:76613999-76799998	7657	7693	-178341	-8846
chr12:79397499-79445998	-23410	-23429	-71908	-71927
chr12:79484999-80302498	63031	-110929	110024	110068
chr12:80396999-81305998	15522	15566	-176890	-893432
chr12:81620999-82357498	23681	737462	1317	964
chr12:82454999-84144998	72364	72411	729761	-1140169
chr12:85421999-85904998	46817	46850	15554	-436148
chr12:88009999-88997998	-161552	-161593	19361	19390
chr12:89006999-89537998	10359	10388	5105	5145
chr12:91354999-92662498	597	27238	-12392	-12374
chr12:92978999-93425998	8457	8498	-6357	16014
chr12:95107499-95257498	9832	-33871	-39918	-39931
chr12:95904999-96022498	13677	13686	-23661	-2055
chr12:96054999-96219998	7022	7064	-4619	-4669
chr12:9614999-9744998	19384	19407	-1724	3871
chr12:96224999-96527998	-9621	-9671	-11098	-11140
chr12:96560999-98399998	17708	-44142	-2293	-2322
chr12:98399999-98741998	-2295	-2324	-87920	-87926
chr12:98594999-98652498	-28024	-1408	1580	1574
chr12:99017999-99644998	-19078	25541	-24917	-24942
chr13:101134999-102559998	-7045	-7078	20751	20776
chr13:102563999-102884998	16749	16774	-14231	31205
chr13:104527499-105530998	883343	-1611297	-120155	1005620
chr13:106532499-106931998	4128	4118	-13756	-13799
chr13:108154999-108927498	712	63289	34213	34243
chr13:108944999-110123998	16711	16741	-7772	-7823
chr13:110213999-110870998	8399	-97825	44262	44299
chr13:110872499-111305998	42760	42797	-82420	-82450
chr13:112557499-112609998	49077	26214	-3421	-3440
chr13:20177999-20492998	4429	4466	2291	2329
chr13:21614999-23033998	23403	-10790	-13543	-13596
chr13:24230999-24290998	-1965	-2032	-61963	-62030
chr13:25227499-25362498	5657	59971	13444	-75027
chr13:25382499-26934998	-6558	-95029	-4551	-4595
chr13:26978999-27365998	6459	6498	-3867	-3826
chr13:27359999-27992498	-605	-630	-8055	-8076
chr13:28823999-29399998	-4125	-27173	-36789	-36858
chr13:29754999-30122998	-40963	-40981	-7803	-7850
chr13:30119999-31157498	-4805	-4852	42399	4948
chr13:31424999-31745998	-674	-703	-3685	-3721
chr13:31749999-32579998	-7687	-7723	1375	6381
chr13:32585999-32649998	348	379	950	-10259
chr13:33221999-33545998	6741	6778	-3149	-3163
chr13:33542499-33832498	349	335	-289649	-14394
chr13:33953999-35915998	-411151	-135896	62687	62721
chr13:36282499-37064998	496	564	-65576	-5246
chr13:37074999-38982498	-75578	-15248	162617	469407
chr13:39002999-39642498	142115	448905	-26214	13112
chr13:40055999-40691998	13357	13400	-8813	-8869
chr13:41129999-41198998	92430	2797	23432	-4452
chr13:41329999-42140998	23205	-18778	-30217	-30242
chr13:42320999-42599998	-210219	-49007	-4854	-4796
chr13:42956999-43884998	12736	12777	-10285	-5961
chr13:43897499-44450998	8109	8155	-12754	-12840
chr13:44465999-44993998	17854	17903	-23922	-4521
chr13:45035999-45317998	11513	11525	-6774	-8406
chr13:45338999-45529998	-27776	1616	-18256	-65220
chr13:45536999-45959998	-25258	-72222	166748	92741
chr13:46044999-46132498	81746	7739	-5752	28150
chr13:46149999-46328998	10642	10648	-7167	-7203
chr13:46484999-46802998	8095	8155	28751	-5770
chr13:46804999-47997498	26749	-7772	40577	3847
chr13:48119999-48242998	7073	7098	91715	-48510
chr13:48494999-48582498	85409	-2414	-2089	-2112
chr13:48587499-48772498	-7091	-7114	-3214	-3193
chr13:48777499-48979998	-8216	-8195	-210714	-3457
chr13:49937499-51077998	-1129	-1014	-7734	-7778
chr13:51364999-51802498	-78402	70160	12787	1310
chr13:57590999-59342498	34042	1800833	-23946	49335
chr13:59384999-59684998	6783	6833	-6604	-6623
chr13:61147499-61211998	-716177	-716214	-780675	-780712
chr13:70597499-72597498	723124	1281923	-31386	-31414
chr13:72709999-73727998	-66440	-66374	-19384	-19413
chr13:73736999-75222498	17886	17921	-2564	-2607
chr13:75866999-76478998	3483	3518	-5241	-5277
chr13:76472499-76989998	1257	1221	-9704	-9737
chr13:76989999-77765998	-9706	-9739	13633	13659
chr13:77768999-78131998	10631	10657	5808	5852
chr13:79417499-79549998	6741	6696	-8340	-8421
chr13:79664999-80348998	14418	14476	-5968	-5945
chr13:84877499-85842498	18842	18859	-14212	-946139
chr13:90500999-90872998	366492	299557	-4494	-5509
chr13:91127999-91355998	6390	6428	-6898	-6905
chr13:94044999-94362498	317609	317562	111	64
chr13:94547999-94601998	127040	1465	73042	-251
chr13:95183999-95408998	5524	5545	-4547	-4542
chr13:95405999-95480998	-1549	-1544	-2276	-2317
chr13:95482499-95862498	-3778	-3819	-28123	-28151
chr13:97361999-97439998	-2324	-2388	-80322	-6002
chr13:99167999-99443998	8740	8781	-1562	-1519
chr13:99439999-99614998	2436	2479	2563	2530
chr13:99896999-100538998	3520	3520	4016	-24005
chr14:100232999-100382998	7419	5807	832	888
chr14:100379999-100655998	-1973	-2001	-992	7503
chr14:100657499-101674998	-2494	6001	32448	32496
chr14:101699999-101957498	7446	7494	3760	3791
chr14:102431999-102515998	6167	6220	1009	974
chr14:102521999-102590998	2650	2687	3752	1457
chr14:102593999-102692998	750	738	-98248	1761
chr14:103070999-103301998	4698	4746	-8987	-9056
chr14:103496999-103562998	3334	21758	-16012	-16064
chr14:103559999-103697998	-13014	-13066	-18402	-68853
chr14:104074999-104642498	3135	3146	-2338	-2374
chr14:22313999-22379998	370	416	7591	7618
chr14:22379999-22559998	7589	7616	-2884	-2840
chr14:22384999-22477498	2589	2616	-4315	-4364
chr14:22559999-22862998	-2886	-2842	9723	9756
chr14:22865999-22922998	6721	6754	7531	6486
chr14:22982999-23060998	3725	3774	-2770	-2807
chr14:23111999-23322498	8943	-2618	5693	-1201
chr14:24233999-24311998	9049	9083	-3709	-3741
chr14:24326999-24440998	5334	5330	-4074	1855
chr14:24442499-24698998	-5576	353	11591	11608
chr14:24707999-25163998	2589	2606	-12852	-12914
chr14:27049999-28679998	-65211	1559405	-44390	-70593
chr14:30712499-30893998	-56132	-90233	188189	86337
chr14:31199999-31301998	7840	7903	54181	54151
chr14:32066999-32258998	6734	6808	-6728	-6744
chr14:33797999-34325998	-5097	-5153	-1440	-1445
chr14:36202499-36386998	-132783	171701	-12764	-12797
chr14:38711999-39020998	10002	10062	-5413	-5448
chr14:39026999-39447498	-11415	-11450	-431913	-14641
chr14:39557499-39609998	-541915	-124643	-594413	-177141
chr14:41912499-43489998	311960	312006	404753	-1166850
chr14:44879999-45289998	-33561	17165	-21235	-21287
chr14:45407499-45454998	19389	-138789	-28109	-186287
chr14:49589999-49850998	-2972	-3518	2095	1871
chr14:49774999-49849998	78093	77869	3095	2871
chr14:49852499-50119998	593	369	-14836	-3395
chr14:51992999-52796998	3319	-3577	26730	-5329
chr14:52294999-52477498	4833	4886	-177665	-3818
chr14:52799999-53321998	23728	-8331	-15595	-15658
chr14:55088999-55139998	722	761	-50276	-31957
chr14:55688999-56486998	43061	43109	4508	-12395
chr14:56484999-58194998	6506	-10397	-28443	-28435
chr14:58197499-58439998	-30945	-30937	-44088	-12374
chr14:58472499-59117498	28908	28935	9815	9868
chr14:59117999-59486998	9313	9366	20532	-2450
chr14:60617499-61262998	8018	8068	6738	6784
chr14:61454999-61844998	1817	1820	-7185	-7229
chr14:61853999-62144998	6478	6493	-17921	-284505
chr14:63354999-64319998	278123	34044	-16322	-16368
chr14:64334999-64523998	9316	9344	-12717	-12769
chr14:64661999-64769998	9689	9728	-5053	-5078
chr14:64982499-65108998	1395	1379	55302	-6424
chr14:65159999-65417998	4300	4328	-195487	-5349
chr14:65957499-66074998	3685	3684	-4072	-4097
chr14:66338999-67355998	20593	20633	4114	3933
chr14:67414999-67579998	12294	12323	-8509	-8567
chr14:67811999-68852998	25289	4696	-8851	-8862
chr14:68854999-69124998	8385	8414	4452	4472
chr14:69578999-69734998	-4093	-4120	-7855	-7880
chr14:69809999-70082998	8863	8905	-8849	-8907
chr14:71123999-71759998	15168	15205	-6729	-6770
chr14:72019999-72422498	4148	84229	-1549	-1605
chr14:72506999-72917998	10077	10089	-12858	-12885
chr14:73287499-73482498	7842	-151022	-10178	-10230
chr14:73709999-73892998	18902	18925	-67216	-6336
chr14:74846999-75114998	14074	14124	17566	23665
chr14:75122499-75307498	10064	16163	469	523
chr14:75304999-75494998	-1276	-1325	-6007	-6041
chr14:75569999-75659998	7819	7879	-5643	1184
chr14:76043999-76394998	6969	7019	-7626	-7676
chr14:76869999-77094998	2950	3004	-131	-121
chr14:77832499-78614998	29865	29897	-16784	-16794
chr14:78914999-80915998	44870	96328	38896	25829
chr14:81219999-81467998	-49221	-604	-3298	-3335
chr14:84959999-86959998	1076018	1097223	-56288	-56352
chr14:87935999-88184998	9154	9198	4531	4565
chr14:89027499-89934998	-65	-28	4615	4646
chr14:89957999-90245998	15398	-2106	-10440	-10493
chr14:90892499-91172998	10687	10710	310	302
chr14:91172499-91292998	808	800	-6351	-6370
chr14:91316999-91427998	6753	6793	-9016	-9059
chr14:91467499-92009998	-48518	43022	-12912	30125
chr14:92157499-92352498	-50687	-51209	325	269
chr14:92456999-92687998	-104177	-132	-947	-6772
chr14:92696999-92798998	-9949	-15774	-14961	-4932
chr14:92945999-93149998	6089	6107	-10611	-10664
chr14:93206999-93632498	-28773	128	-13117	-98379
chr14:93932999-94010998	6800	6830	-9006	-9061
chr14:94178999-94511998	1889	-42120	-25548	-25576
chr14:95122499-95197498	239139	35063	164141	-1084
chr14:95432999-95547498	9707	9731	13571	-12782
chr14:95555999-96281998	5069	5101	-6294	-6346
chr14:95562499-95779998	-1431	-1399	-5461	-218897
chr14:96287999-96431998	9211	-12348	-7385	-7476
chr14:98132999-99275998	5780	5793	-9243	-9274
chr14:99971999-100118998	10617	10684	-10477	-10566
chr15:101078999-101270998	9935	9978	-12652	6510
chr15:101285999-101652498	3057	-8492	-11126	-126
chr15:25316999-25451998	185043	122139	50045	-12859
chr15:26849999-28073998	-11078	-589331	12282	901853
chr15:34847999-34969998	72433	72400	-97	-141
chr15:38078999-38127498	-75929	6345	-124427	2159
chr15:38129999-38255998	-126929	-343	98535	-3927
chr15:38437499-38699998	2921	2971	-135	8056
chr15:38708999-39593998	-1004	-946	-13658	-13674
chr15:40039999-40107498	5282	5283	-2547	-2524
chr15:40214999-40277998	2349	2401	1536	1584
chr15:40277499-40339998	2034	2082	-1752	-1791
chr15:40340999-40427998	-2754	-2793	-5873	-5913
chr15:40669999-40899998	9227	-75775	4169	4204
chr15:40904999-40962498	-833	-798	-20485	-9101
chr15:41109999-41232498	-87327	6616	-1681	-1403
chr15:41900999-41978998	3676	3684	10671	-6268
chr15:41984999-42064998	4669	4714	-5079	-5123
chr15:43059999-43187998	127761	-133137	-237	37669
chr15:43214999-43289998	10631	10667	-4224	-4267
chr15:45707499-47165998	-1679	7195	305635	30186
chr15:47174999-48290998	296633	21184	-5031	-5058
chr15:48809999-50349998	-8742	52026	-33740	-33771
chr15:50354999-50429998	-38742	-38773	-113740	-5626
chr15:50757499-50884998	-81779	8210	1070	1055
chr15:51149999-51410998	13023	13086	-8914	-8958
chr15:51559999-51622498	90099	26232	27601	410
chr15:51644999-51785998	5099	5142	-8788	-8865
chr15:51934999-52235998	-46214	47487	-8420	-8438
chr15:52247499-52754998	8951	8999	-19305	-19366
chr15:52799999-53682498	-19317	-19259	400544	-485007
chr15:54062499-55182498	20542	-865009	-13950	-13968
chr15:55208999-55298998	8745	8782	-8361	-8391
chr15:56480999-57320998	10320	10310	-14187	-14221
chr15:57332999-57539998	7820	7865	2392	-12317
chr15:58214999-58924998	6836	6841	32545	8698
chr15:59104999-59527498	69984	-46	1619	1568
chr15:59522499-59689998	6617	6566	1389	-503
chr15:59692499-60335998	-1113	-1068	-6971	-9002
chr15:60332499-60522498	-3473	-5504	-1537	-1568
chr15:60539999-61842498	-19039	-19070	-6791	-6830
chr15:61839999-62078998	-4293	-4332	-7123	-7175
chr15:63127499-63284998	-33704	-5068	3958	4004
chr15:63609999-64160998	-122543	-8991	-7258	2368
chr15:64162499-64392498	-8760	866	-238758	115062
chr15:64397499-64729998	-243760	110060	1458	1499
chr15:64730999-64814998	456	497	-4883	-4918
chr15:64834999-64909998	990	887	-4270	-4302
chr15:65180999-65302498	-79245	4446	1924	1881
chr15:65312999-65390998	5986	6031	-5195	-5237
chr15:65732499-65876998	-93731	59886	-14238	-7569
chr15:65909999-66290998	-47240	-40571	-3334	65705
chr15:66293999-66509998	-6336	62703	-12125	-4882
chr15:66590999-66863998	12792	12786	-968	-975
chr15:66938999-67841998	7869	7921	-5416	-1613
chr15:67839999-68189998	-3418	385	63081	63160
chr15:68300999-68390998	5826	5859	-7353	-7423
chr15:68546999-68885998	3661	3709	-9960	-10002
chr15:69038999-69467998	20272	20276	-1872	-1892
chr15:69467999-70823998	-1874	-1894	1282	-11787
chr15:71734999-72172498	-4241	-294347	-16263	-16301
chr15:73631999-73706998	4600	1425	-6538	-6582
chr15:73892999-73970998	4557	4595	2093	2137
chr15:74374999-74444998	420	435	-6104	-6124
chr15:74764999-74954998	4040	4029	-4424	-4463
chr15:76049999-76149998	7604	7646	1157	1098
chr15:76937999-77547498	35495	-6348	-3968	-4006
chr15:78113999-78248998	-621	-580	-7889	-7914
chr15:78299999-78425998	8575	8611	-2948	-2994
chr15:78902999-79025998	6938	6978	2519	2559
chr15:79024999-79190998	3517	3557	-6419	-6453
chr15:79852499-80000998	1207	1169	-7415	-7456
chr15:80439999-80978998	15972	16009	-8794	-8785
chr15:81102499-81269998	4140	53333	-3975	-3412
chr15:81269999-81410998	-3977	-3414	-10131	-10172
chr15:85854999-87491998	-491	-424	755009	389269
chr15:88454999-88892498	-4614	-4671	1885	12458
chr15:88895999-89045998	-1617	8956	11683	11708
chr15:89048999-89183998	8681	8706	-6061	-6096
chr15:89351999-89434998	6756	6784	-4096	-4138
chr15:89750999-89892498	9914	-43	-17312	1545
chr15:90638999-90938998	9226	9264	-4528	-4558
chr15:90947999-91284998	8700	8760	-13215	-13263
chr15:91289999-92099998	12991	13033	-2248	-17568
chr15:92779999-93029998	17324	17348	808	895
chr15:93032499-94148998	-1694	-1607	15395	15439
chr15:94154999-94331998	9393	9437	-7568	-7608
chr15:95524999-96319998	-232909	-265372	37020	37059
chr15:96317999-97247998	39018	39057	-12435	-12494
chr15:97268999-97754998	-33437	-33496	-9335	-9369
chr15:97895999-98186998	8302	13525	-8815	-8859
chr15:98494999-99087498	24232	24284	-10579	-10623
chr16:10247999-10514998	8970	9008	-5199	-177
chr16:10946999-11394998	7095	-2513	1396	1431
chr16:12086999-13904998	8344	8387	14866	14923
chr16:19898999-20393998	508	573	-8068	412586
chr16:2012499-2152498	-8508	10805	1227	3106
chr16:23792499-24020998	9055	9050	-10342	-10370
chr16:24509999-24837498	-5023	-5080	218291	194187
chr16:25057499-25112998	-1711	-1659	13946	-1356
chr16:27146999-27467998	8195	8223	-10687	-10725
chr16:27473999-28088998	-16689	-16727	-18073	-18108
chr16:3023999-3140998	4399	-3614	-11254	-6064
chr16:48161999-48647998	3084	3056	-17389	-17420
chr16:49999999-50822998	25012	25053	-16603	-16630
chr16:52157499-53027998	34210	34246	26959	26987
chr16:53034999-53517498	19957	19985	-6839	-6876
chr16:53522499-55284998	-11841	-11878	-26824	-26844
chr16:55928999-56332498	15449	15491	-13977	-14022
chr16:56570999-56708998	6198	6232	-6771	-6795
chr16:56858999-56945998	8416	8447	18725	-13825
chr16:56957999-57072498	6723	6731	11896	11939
chr16:57578999-57653998	-2468	-2425	-4779	-4815
chr16:57896999-58002498	2884	2922	-1684	-1737
chr16:58325999-58499998	10820	10866	-12072	-12136
chr16:58511999-58627498	75	-24138	33930	33905
chr16:58774999-60524998	39421	39468	-1332270	-1457472
chr16:65114999-66352498	3169	1155561	5133	-37108
chr16:66356999-66878998	631	-41610	-5664	1469
chr16:6686999-7025998	-2759	-2716	-241	-341714
chr16:67522499-67658998	-816	-1234	13877	13877
chr16:67985999-68042998	7387	7468	-2250	-2285
chr16:68234999-68334998	5126	2716	-6161	-6218
chr16:68438999-68516998	6627	6654	3767	3718
chr16:69134999-69299998	15328	15358	11291	11331
chr16:71402499-71622498	10384	10450	-11286	-11319
chr16:72116999-72401998	8052	8105	-1544	-1493
chr16:72124999-72207498	52	105	34525	-3940
chr16:73052499-73202998	-57171	-4227	-6016	-6063
chr16:73847999-74292498	108809	448776	137788	4278
chr16:74984999-75116998	-122051	213	-5555	-5615
chr16:75779999-77177998	9331	9386	-6016	-6103
chr16:77666999-77981998	8908	8934	-10217	-10265
chr16:78769999-79607998	777	748	-5635	-5698
chr16:79604999-80513998	-2637	-2700	12647	12618
chr16:80519999-80834998	6645	6616	-10009	-10011
chr16:81362499-81734998	4016	4063	3203	3161
chr16:81732499-81889998	-2076	5659	529	536
chr16:82149999-82235998	80230	20227	-5768	-5793
chr16:82256999-83447998	6671	6733	-994	-232426
chr16:83677499-83814998	148770	67287	11272	-7034
chr16:83819999-83951998	6270	6323	4906	4961
chr16:83951999-84194998	4904	4959	-7849	-7889
chr16:84245999-84502498	31405	31442	4085	4061
chr16:84503999-84629998	2583	2559	-7662	-7693
chr16:84971999-85106998	-1265	-1292	8091	8125
chr16:8546999-9152998	20803	20836	-13794	-13740
chr16:85811999-86021998	7332	9602	-5401	-5439
chr16:86027499-86534998	-10903	-10941	-14713	-14716
chr16:86555999-87077498	7928	-719	-34	-64
chr16:87299999-87767998	-1883	83833	1398	1362
chr16:88284999-88407498	152557	152539	30059	30041
chr17:10619999-10869998	-1682	-1726	6205	-24687
chr17:13574999-14945998	19954	19982	-19244	-19292
chr17:1649999-1718998	-1005	-968	1966	1998
chr17:1715999-1874998	4964	4996	-9400	-9388
chr17:1895999-2036998	-30402	-30390	18005	5007
chr17:2045999-2288998	9003	3975	-6520	14919
chr17:2429999-2708998	-13750	-13825	-33501	2850
chr17:28718999-28955998	7979	778	-2287	-3536
chr17:28957499-29122498	-3789	-5038	-5168	-5193
chr17:29617499-29787498	669	638	-8104	-8080
chr17:29792499-30099998	-13106	-13082	4664	4693
chr17:3035999-3629998	12871	12876	53139	10177
chr17:31547999-31854998	10841	1804	-12249	4347
chr17:32774999-32939998	8688	8728	-2873	-2924
chr17:33002499-33755998	-3974	-65426	-4669	-4693
chr17:33758999-34172998	-7671	-7695	-1600	-9140
chr17:34977499-35123998	20861	3036	-4080	-4120
chr17:35135999-35592498	6384	6342	-52927	-5186
chr17:3731999-3839998	5855	5896	6369	6308
chr17:38669999-38752498	-2258	-2309	-17235	119
chr17:38978999-39155998	4317	4322	-2933	-2989
chr17:3905999-4010998	7996	8032	-6175	-6238
chr17:39257999-39416998	-13069	-13096	131090	34300
chr17:39614999-39986998	7110	7155	-6364	-6389
chr17:39617499-39754998	4610	4655	-621	-641
chr17:40298999-40358998	4174	4226	-358	-314
chr17:40652999-41679998	-32916	-53834	-12823	-848
chr17:4194999-4418998	5007	20533	1779	1839
chr17:43217499-43322498	92466	-4685	11904	-12563
chr17:43389999-43487498	-407	-1568	-3723	-3759
chr17:43568999-43682998	7807	7873	-4894	-4937
chr17:43688999-43766998	5541	5598	-344	-6432
chr17:44212499-44329998	-1983	-1984	1500	1486
chr17:45132499-45204998	-471	837	-7008	-7047
chr17:47834999-47894998	6353	-3364	-4897	-4879
chr17:47972999-48023998	-2132	-2181	1219	1257
chr17:48329999-48620998	6058	6097	-2229	-2252
chr17:48799999-48884998	5010	5055	-125	-5883
chr17:49565999-49700998	2012	2052	-5345	-5409
chr17:49856999-50006998	4266	4319	-8569	-8612
chr17:50017499-50092498	9492	9525	1940	2682
chr17:50192999-50300998	7742	7691	-3421	-3463
chr17:50540999-50708998	6041	6087	74328	-1054
chr17:50777999-50849998	5326	5365	2289	2305
chr17:50855999-50960998	-3713	-3697	-4010	-4115
chr17:50987499-51167498	-30512	-30617	-270	-1043
chr17:51287499-51755998	-120272	-27027	8547	-495525
chr17:5192499-5243998	-492	-483	5724	5775
chr17:55388999-55520998	-32094	33096	5563	5624
chr17:55520999-55730998	5561	5622	4964	-12691
chr17:5579999-6437998	7616	4454	-1795	-1818
chr17:56576999-56780998	15651	15682	-580	-633
chr17:56810999-56969998	8827	8856	-8858	-8898
chr17:57122499-57839998	-8254	-8280	-6455	-6495
chr17:57847499-58004998	10585	10633	-5304	2378
chr17:58229999-58511998	19816	-10715	6742	-6778
chr17:58697999-59021998	13151	13175	-16915	-16964
chr17:59107499-59154998	58552	-610	11054	419
chr17:59309999-59447998	1143	1197	-6994	-7043
chr17:59747499-59857498	-485	-450	2149	2102
chr17:60052499-60683998	-15216	-15225	36914	36966
chr17:60698999-61404998	21912	21964	7523	7574
chr17:62672499-63413998	31439	31454	-7072	-7111
chr17:64304999-64419998	2048	2089	350	386
chr17:65219999-67055998	11877	11901	-149108	-149168
chr17:67082999-67364998	-176110	-176170	9786	1672
chr17:67364999-67715998	9784	1670	1816	1825
chr17:67374999-67479998	-216	-162	-4396	-4423
chr17:68618999-68762998	-4869	-4869	-2927	-2982
chr17:68765999-69248998	-5929	-5984	-1990	-13373
chr17:6905999-7017498	5188	8063	-2584	-2679
chr17:69548999-70625998	20198	20238	10699	4100
chr17:7046999-7142998	-1093	-1001	-6562	-6594
chr17:70625999-72545998	10697	4098	-5463	-5507
chr17:72980999-73192498	5275	5323	-877	141
chr17:73244999-73379998	10842	10887	-9910	-9946
chr17:73404999-74199998	24545	24578	-194	-222
chr17:74204999-74292498	-1446	-1359	8808	8849
chr17:74372499-74459998	-4079	-4029	-2285	-2284
chr17:74654999-74741998	2587	2632	2772	2793
chr17:74789999-74867998	1633	1678	-2927	-2977
chr17:74957999-75266998	127	84	4309	4311
chr17:75109999-75179998	4198	4260	-7989	3117
chr17:7511999-7565998	2926	2997	-4826	-4129
chr17:75317999-75404998	5272	5248	7756	759
chr17:75417499-75594998	-4746	-4773	-5765	-5724
chr17:75605999-75755998	-4636	-16726	-2203	-5959
chr17:75849999-75899998	-1375	5630	5128	-3471
chr17:75902499-76009998	2626	2670	-4250	-4254
chr17:76112499-76287498	9066	-8708	-7813	-7855
chr17:76298999-76404998	-19315	-19357	3786	-6844
chr17:76460999-76511998	5159	5182	-5423	-5482
chr17:76514999-76732498	8257	8296	-17460	4946
chr17:76859999-77067498	8329	8331	-11039	-11058
chr17:77078999-77252998	7660	7697	-5781	-5812
chr17:77324999-77502498	6573	6618	-1224	-7397
chr17:77507499-78023998	-6226	-12399	-4454	-10003
chr17:7814999-8062498	7888	7904	-2128	-2060
chr17:78244999-78434998	6061	6079	10776	7766
chr17:78689999-78833998	18713	18669	31924	6971
chr17:78842499-78980998	23422	-1531	-9518	-9551
chr17:80414999-80987998	12034	12075	-6490	1164
chr17:8062499-8384998	-2130	-2062	-1663	-1727
chr17:81248999-81492498	4490	4512	-8014	-8049
chr17:8384999-8789998	-1665	-1729	-3984	-4020
chr17:8787499-9007498	-1486	-1522	-9267	-9309
chr17:9023999-9587998	-25769	-25811	141216	141289
chr17:9911999-10322998	-5897	12961	4729	-95958
chr18:11723999-12044998	9135	9157	-5841	-5891
chr18:12312499-12698998	15565	64830	28226	28255
chr18:12714999-12949998	12224	12253	-15323	-1575
chr18:22787499-23486998	11704	11729	11975	12012
chr18:23504999-23594998	-6027	-1649	-7917	-7926
chr18:24350999-24494998	8900	8911	-5904	-5939
chr18:24504999-25949998	9525	-15941	-53592	-53619
chr18:26007499-26087498	-111094	-111121	-191092	138898
chr18:2846999-2909998	85357	-24	22359	22371
chr18:2919999-3254998	12357	12369	-8788	-8817
chr18:30956999-31404998	14579	144341	19510	151100
chr18:31549999-31727998	6067	6098	-5439	-5454
chr18:31736999-31824998	4325	4364	-5163	-5198
chr18:31829999-32141998	-10165	-10200	16184	16227
chr18:32150999-32561998	7182	7225	-9364	-290094
chr18:3272999-3674998	8597	8656	-8514	-8571
chr18:34964999-35204998	-176865	14352	26130	26178
chr18:35225999-35384998	5128	5176	1679	1720
chr18:35384999-35727498	1677	1718	29187	29236
chr18:35747999-35957998	8685	8734	-7396	-7467
chr18:35972499-36302998	-21898	82	-18101	-18138
chr18:38294999-40232498	-516316	-908920	1674364	1674342
chr18:4100999-5063998	5616	-32255	-6057	-6085
chr18:41909999-42092498	-3138	-3160	22013	22050
chr18:42110999-43283998	3511	3548	-11960	287307
chr18:43556999-45564998	14258	14305	56138	100336
chr18:45647999-46104998	17270	17334	-31040	-31090
chr18:46133999-46670998	14901	39507	-12508	-12546
chr18:47756999-48457498	-405	-436	-10690	-10729
chr18:48461999-48674998	14056	14104	400	453
chr18:48668999-49494998	-4538	-4559	15827	-2454
chr18:49499999-49871998	10825	-7456	-13058	-13107
chr18:50261999-50381998	6639	4600	-24542	-6979
chr18:5047499-5864998	10441	10413	3381	3379
chr18:50801999-51092498	18061	4339	17987	18026
chr18:54218999-54275998	-99320	5693	116714	-6439
chr18:54674999-54992998	-115834	-3525	-9715	-9767
chr18:55222499-56594998	12307	12315	-18711	-18761
chr18:56591999-57574998	-15713	-15763	-12957	11770
chr18:57617999-57860998	12335	3886	20971	21008
chr18:58037999-58127998	5665	5683	-5892	-5927
chr18:58154999-58496998	-19008	-19030	-2997	-3080
chr18:58517999-58769998	11908	11957	-5530	-5548
chr18:5869999-6527998	-1621	-1623	-5985	-5981
chr18:58772499-59069998	-8032	-8050	-12597	-12604
chr18:59828999-59993998	8680	8738	-5684	-5689
chr18:61544999-62142498	6674	6686	-10996	-11000
chr18:62419999-62528998	3342	5894	55544	-2165
chr18:62708999-62990998	5978	6004	-8104	-8181
chr18:63007499-63338998	8932	8963	1096	1055
chr18:63504999-64002498	1242	13644	-7496	-22962
chr18:64012499-65389998	-17498	-32964	-1394996	-1410462
chr18:64019999-65225998	-24998	-40464	-1230996	-1246462
chr18:66326999-67064998	873448	890758	135450	152760
chr18:6860999-8450998	-338987	-338983	27817	-61183
chr18:69839999-70094998	246671	109216	-8327	101070
chr18:70189999-70462498	5975	6068	-7557	-7615
chr18:74144999-74599998	51561	2880	-47834	-47849
chr18:74183999-74564998	12561	12586	-12834	-12849
chr18:74599999-76359998	-47836	-47851	-10709	-10756
chr18:76370999-76719998	-21711	-21758	-10019	-10044
chr18:76793999-77690998	8197	8223	-40001	-40034
chr18:77002499-77054998	-1892	-1853	134	158
chr18:79049999-79256998	196715	19191	-10283	-10319
chr18:857499-2554998	7461	7457	-7376	-7318
chr18:8989999-9062998	-1532	-1564	10758	-595
chr18:9068999-9143998	4756	4803	4133	4100
chr18:9551999-9962998	23676	9894	8513	8532
chr18:9962999-10532998	8511	8530	-12708	-7059
chr19:10097999-10256998	15189	-1759	2163	2192
chr19:10259999-10397998	-839	-810	6278	6310
chr19:10499999-10572498	5754	2831	27	6
chr19:10577999-10649998	3133	3166	-5028	3964
chr19:10709999-10869998	7474	7526	1444	1453
chr19:10871999-11600998	-558	-549	-13168	-3589
chr19:10872499-10924998	-1058	-1049	11808	3663
chr19:11600999-12551998	-13170	-3591	12234	12271
chr19:1274999-1412998	4872	4908	25293	-5671
chr19:12962999-13097998	2512	2551	-4014	-4058
chr19:13099999-13154998	4717	3162	39711	8084
chr19:13274999-13594998	2327	2385	2793	2866
chr19:13757999-13871998	27049	-26328	8313	8326
chr19:13874999-14079998	5311	5324	-4727	1466
chr19:14567999-14693998	4191	6374	-7392	-3957
chr19:15086999-15569998	5025	5072	-13959	-13442
chr19:1517999-1842498	-3941	-4014	-4722	6202
chr19:15577499-16037998	7342	7363	3692	3735
chr19:16238999-16391998	8764	8826	-8547	-8573
chr19:16712999-17060998	1885	1913	6630	6644
chr19:17057999-17212498	9628	9642	48540	13993
chr19:17339999-17393998	6356	6378	1100	1137
chr19:17469999-17579998	-16402	-16371	-5688	-23502
chr19:17704999-17782498	-973	-916	2072	2054
chr19:17783999-17852998	570	552	2776	2737
chr19:17934999-17999998	-2306	-2311	-2945	-2996
chr19:18002499-18062998	4631	4654	-4416	-4461
chr19:18203999-18260998	4493	4506	-8986	-9041
chr19:18272999-18329998	6548	6644	-1476	-1493
chr19:18443999-18572998	7065	7109	15748	-1243
chr19:19358999-19499998	2245	8036	-9406	-9472
chr19:1943999-2009998	2152	-3033	9762	9790
chr19:19517499-19662498	14861	-1234	-18467	1345
chr19:19664999-19961998	-20969	-1157	35836	-140468
chr19:2015999-2102998	3760	3788	-33099	-6453
chr19:2147999-2402998	8148	8182	-11530	-11568
chr19:2154999-2229998	1148	1182	6386	6437
chr19:2232499-2399998	3884	3935	-8530	-8568
chr19:2462999-2639998	11695	11738	-2825	-2860
chr19:2642499-2757498	-5327	-5362	-8071	-8119
chr19:2813999-2947498	5764	5801	3691	3710
chr19:28457999-28640998	8301	8313	-7063	-7092
chr19:2948999-3200998	2189	2208	9877	9848
chr19:29600999-29723998	9729	5248	6625	6663
chr19:29726999-29879998	3623	3661	-6303	-6339
chr19:29927499-30057498	-53805	-53841	-183803	-183839
chr19:30656999-32232498	9479	9511	-7679	-7715
chr19:3317999-3485998	6580	9169	-842	-13817
chr19:33230999-33413998	4422	4471	-6955	-7003
chr19:33769999-34152498	1758	1733	-6541	-6572
chr19:34169999-34364998	-24043	2391	-18911	215
chr19:34634999-34718998	4670	4729	-6096	-6147
chr19:34958999-36219998	14338	14376	-49065	-4903
chr19:3534999-3627498	10271	10288	-8749	-613
chr19:3659999-3707998	6012	6063	-1730	-1783
chr19:3759999-3827998	1753	1648	-5926	-5953
chr19:37889999-38225998	8851	8869	372	7999
chr19:38234999-38337498	-1051	-1003	-1813	-1826
chr19:38387999-38942998	15126	-13290	-12501	-12524
chr19:38948999-39545998	13272	13282	5626	5680
chr19:39545999-39787498	5624	5678	5656	5688
chr19:3983999-4211998	3964	1535	-7201	-7242
chr19:40129999-40227498	9965	9968	-5441	-5463
chr19:40282499-40643998	22981	3073	-9328	-9323
chr19:41195999-41262498	8435	8489	-48	-92
chr19:41307499-41442498	1199	1176	-2396	7060
chr19:41441999-41577498	-1898	7558	-6679	-6698
chr19:41855999-41960998	-19848	4207	-3020	-9202
chr19:42094999-42440998	13680	13712	-467	-2386
chr19:4229999-4406998	3530	-25244	-6307	-4466
chr19:42437499-42608998	1085	1112	-2126	-12352
chr19:43427999-43822498	5056	5081	-12493	-12530
chr19:43822499-44509998	-12495	-12532	42459	42479
chr19:44561999-44663998	9049	9081	-6560	-9364
chr19:44719999-44774998	4029	4066	-4136	-4204
chr19:44787499-44847498	-2971	13159	-1769	-2576
chr19:44903999-44954998	-229	-199	-3235	312
chr19:45427499-45487498	265	291	-1591	-1604
chr19:45587499-45642498	-17387	-2539	820	773
chr19:4559999-4640998	-1471	-1429	-4563	-4604
chr19:46019999-46272498	-2987	9092	-7066	-7111
chr19:46391999-46514998	3715	3787	989	-1375
chr19:4642499-4724998	-6065	-6106	7775	-1128
chr19:46754999-46847998	2456	2510	-7320	3024
chr19:46856999-46997998	-730	-709	-6661	-6704
chr19:47009999-47258998	3164	3181	-11414	-1787
chr19:47285999-47396998	-1536	-1510	-5379	-5386
chr19:47426999-47750998	473	425	-7200	-7237
chr19:4804999-4857498	-962	-958	-5697	-5719
chr19:48494999-48590998	-5073	-5046	-1910	-1957
chr19:48782999-48989998	5332	5340	3352	3503
chr19:49073999-49214998	23965	11268	-6504	-6524
chr19:49217999-49448998	8213	8258	-5080	2873
chr19:49387499-49444998	4553	4588	-1080	-1442
chr19:49496999-49577998	9735	-780	-7617	2621
chr19:49679999-49869998	898	859	20232	-2405
chr19:49882499-49932498	7730	-5017	5304	-2956
chr19:5042999-5582998	-3900	5462	-4569	-4655
chr19:51158999-51266998	-65	-27	-7455	-7474
chr19:51659999-51782998	1184	1184	-4932	2204
chr19:51782999-51830998	-4934	2202	-480	-19550
chr19:54320999-54398998	4283	4317	-7808	-7848
chr19:54470999-54680998	7871	7935	-4587	-4604
chr19:5585999-5684998	-7571	-7657	2283	5238
chr19:56057499-56360998	9095	9118	-10344	-10367
chr19:56364999-58304998	-14346	-14369	-122922	286
chr19:5798999-5902498	-4660	5158	65586	1338
chr19:6042499-6129998	6505	6513	-4281	-4315
chr19:6509999-6869998	7042	7088	-6239	-6265
chr19:6514999-6629998	2042	2088	2198	2239
chr19:7097999-7347498	4479	1089	-6209	-6246
chr19:7679999-7805998	761	729	-6231	-6259
chr19:8150999-8259998	7676	7723	-6805	-6847
chr19:9122999-9827998	13651	13686	-31633	-8550
chr19:919999-987498	1822	1885	-4599	-4629
chr1:100457499-100892498	-1874	2186	-23932	3600
chr1:100895999-101302498	25272	98	6907	6913
chr1:101512499-103512498	-5768	-154950	2608	2607
chr1:10372499-10429998	5066	5110	349	-1770
chr1:104054999-104104998	-539894	-529121	-589892	-579119
chr1:10427499-10497498	741	728	-2669	-2681
chr1:104687499-104744998	93144	-1161621	35646	-1219119
chr1:10494999-10962498	-171	-183	-1285	2729
chr1:108758999-108806998	-12497	-12418	21310	21315
chr1:108818999-108905998	9308	9313	-7667	-7714
chr1:109259999-109409998	3765	3772	-10404	16598
chr1:109424999-109482498	-25406	1596	8258	1494
chr1:109487499-109538998	3256	-3508	-6503	-6545
chr1:109541999-109640998	4422	4479	-608	-557
chr1:109639999-109774998	390	441	-1122	-1153
chr1:109772499-109988998	1376	1345	-4384	-4414
chr1:110198999-110322498	-1931	-1891	-9709	-9741
chr1:110615999-110777998	-36	-87	3064	3066
chr1:110786999-110997498	-3489	-3546	33176	33220
chr1:111179999-111444998	43038	13250	36795	4325
chr1:111443999-111773998	37793	5323	-4295	-4277
chr1:111779999-112372498	-10297	-10279	-2621	-2655
chr1:112376999-112714998	-7123	-7157	1436	1471
chr1:112712499-113082498	3934	3969	-9500	-9505
chr1:11288999-11642998	48690	75354	-378	-398
chr1:113129999-113690998	10665	10689	144875	121493
chr1:113817499-113969998	18373	-5009	8931	8978
chr1:113972999-114293998	5929	5976	-10992	-11006
chr1:114338999-114764998	7687	7700	214473	-6968
chr1:114968999-115121998	10471	10522	-9004	-9031
chr1:115133999-115602498	5064	5097	-6499	-6506
chr1:115796999-116047498	10932	10947	-26648	-65933
chr1:116126999-116495998	12207	12234	3261	3219
chr1:11647499-11727498	-1626	3116	-7508	-7558
chr1:116720999-117062998	3937	3963	4957	4976
chr1:117071999-117848998	-4045	-4026	46708	-89991
chr1:117524999-117764998	10147	80895	-5948	-5991
chr1:11834999-11903998	3844	3875	3869	3880
chr1:119542499-119687498	40478	40528	-11735	-11778
chr1:12116999-12215998	1775	1811	-6961	-6986
chr1:15113999-15311998	-13424	-13474	-7067	-7063
chr1:151925999-152003998	8187	8215	-2093	-2076
chr1:152047499-152192998	5224	5264	-4254	-2986
chr1:15317499-15432498	6202	6245	-1158	-1201
chr1:153506999-153575998	2906	2964	-3341	-3300
chr1:153788999-153989998	8413	2233	-3069	750
chr1:153992499-154177498	-5571	-1752	8729	8780
chr1:154400999-154469998	-55594	4326	9991	10025
chr1:154477499-154557498	2489	2523	2171	1432
chr1:154559999-154934998	-331	-312	8980	8934
chr1:155087499-155174998	-1238	-2656	-1623	-1700
chr1:155252499-155324998	-1656	-1592	-1531	-1561
chr1:155927999-155992498	61581	10384	-2917	-2955
chr1:156080999-156236998	9879	9948	-11391	-11412
chr1:156377999-156449998	5120	7758	-3973	-4019
chr1:156452999-156605998	-6975	4388	2251	2248
chr1:157082999-157163998	7306	7329	-172	-7830
chr1:157562999-157959998	17354	17419	3791	3841
chr1:157958999-158129998	4789	4839	-4821	-4854
chr1:158132999-159089998	-7823	-7856	-610	-630
chr1:159127499-159214998	4976	5001	-659	-673
chr1:159212499-159785998	-766	-784	4513	4480
chr1:159785999-159896998	4511	4478	-5245	-5296
chr1:159929999-160013998	6582	-6230	-6212	-6242
chr1:160418999-160613998	9769	9777	4908	-6733
chr1:16070999-16193998	2653	8067	-6053	-6089
chr1:160992499-161167498	-2049	-2093	25172	-1143
chr1:161189999-161393998	2670	2699	-11678	5646
chr1:162839999-163352998	8014	8065	-37037	-31095
chr1:164502499-164802498	171369	284979	-14978	-15019
chr1:165380999-165596998	-11544	12126	-3843	-3895
chr1:165593999-165923998	-845	-897	849	-9674
chr1:166839999-167062498	70554	-663	-3152	-3182
chr1:167063999-167219998	2776	2824	738	649
chr1:167546999-167699998	-6436	-13042	-11868	-11930
chr1:167714999-167804998	635	6844	-1457	-1527
chr1:168332499-169367998	10377	10394	-19329	71
chr1:169592999-169718998	8287	-6468	-6765	-6801
chr1:169892499-171482498	36575	1253	2864	2951
chr1:17057499-17124998	2311	2360	932	959
chr1:17122499-17243998	3430	3457	-6741	-6792
chr1:171734999-171785998	66585	46483	15587	-4515
chr1:172601999-172730998	117848	-68993	-2820	-2796
chr1:172736999-173423998	5803	5820	-3500	-3476
chr1:173423999-173827498	-3502	-3478	-2310	-2951
chr1:174154999-174221998	-39940	4442	-4109	-4120
chr1:174742499-175007998	1645	1615	-9317	-8238
chr1:17495999-17612998	-1562	-1547	-5937	-5973
chr1:175024999-175134998	4853	-1544	-9546	-9554
chr1:175148999-175328998	-2260	3238	-9156	-9188
chr1:177938999-178509998	7153	7134	-8050	-8090
chr1:179015999-179087998	-13114	-13154	-8675	-8640
chr1:179081999-179375998	-2677	-2642	-6030	-6094
chr1:179702499-179817498	4027	4047	-2554	65159
chr1:179829999-180191998	-15056	52657	-12974	-12996
chr1:180233999-180497998	18790	18831	-15350	18011
chr1:180500999-181182498	14976	15009	7539	7566
chr1:181184999-181430998	5037	5064	-5864	-5919
chr1:182078999-182407498	2175	2127	-10567	-10613
chr1:182407499-182594998	-10569	-10615	817	865
chr1:182594999-182792998	815	863	-8224	2714
chr1:183467499-183551998	2763	4766	57396	28429
chr1:183557999-183638998	51394	22427	-15579	-3117
chr1:183642499-183924998	13163	-6619	-8821	-8866
chr1:183926999-184058998	-10823	-10868	16595	-7310
chr1:184070999-184229998	4593	4640	-7223	-7225
chr1:184229999-184682998	-7225	-7227	-18830	-18870
chr1:184799999-184985998	5744	5784	-3647	-3688
chr1:185294999-185697498	-124393	22577	-16247	-16288
chr1:186307499-187007998	67968	68221	-21897	-21940
chr1:18892499-19088998	-8193	-8151	152437	121407
chr1:191834999-192449998	476487	323360	-3926	-3947
chr1:192467999-192617998	6231	6301	-7669	-7710
chr1:193163999-194306998	19205	19247	-11115	-11126
chr1:19343999-19658998	514	-31833	1036	2937
chr1:197516999-198752998	4332	9965	-287229	23807
chr1:198752999-199127998	-287231	23805	-14537	-14557
chr1:19883999-20504998	-1763	-1666	-11018	-11053
chr1:199667999-200522998	16833	16874	-12681	-12699
chr1:200552999-200828998	6019	6063	-25886	-25926
chr1:200622499-200669998	-39	-3	-47537	-465
chr1:200969999-201047998	2115	2183	-4892	-4925
chr1:201257499-201419998	-2791	-2764	-11603	15841
chr1:201425999-201534998	9833	9839	-4090	-4060
chr1:201554999-201707498	4804	4854	2150	2178
chr1:201704999-201797998	-599	-643	-4778	-4798
chr1:201881999-201984998	14062	14103	14864	24753
chr1:202001999-202130998	-2138	7751	4378	-11869
chr1:202724999-203024998	-5201	-5251	14487	14523
chr1:203027999-203237998	11485	11521	-21592	-21667
chr1:203264999-203342998	2443	2460	-2762	-2716
chr1:203339999-203492998	236	282	-5445	-5451
chr1:203498999-203709998	5844	5901	-7685	-7730
chr1:204152999-204372498	9659	9702	-8628	-8676
chr1:204407499-204509998	-8742	4366	-6634	3268
chr1:204548999-204812998	-45636	-32654	-5649	-5672
chr1:205085999-205262998	-24252	-24226	-6649	-6681
chr1:20513999-20648998	8489	8542	-8673	-8705
chr1:205268999-205331998	4628	4662	3790	-6387
chr1:205343999-205493998	-8212	10473	-5719	-8333
chr1:205586999-205657498	4978	5020	263	220
chr1:205659999-205714998	-877	-901	-3657	-3704
chr1:20678999-21212998	17580	17624	4045	-17667
chr1:207819999-207874998	8724	5889	-5748	-5828
chr1:207882499-207967498	2725	2780	-3753	-3805
chr1:207997499-208256998	468	-33807	-11555	-11588
chr1:208264999-209562498	-19557	-19590	3756	3675
chr1:209561999-209834998	4254	4173	-7134	-7123
chr1:209846999-211259998	13473	13546	-881	-824
chr1:211316999-211385998	6612	6664	-32895	-3198
chr1:211677499-212462498	21134	3432	-4572	-4529
chr1:211682999-212024998	15634	-2068	10298	10619
chr1:21224999-21377998	7166	7191	-9334	-9348
chr1:212468999-212627998	8304	8370	2244	2234
chr1:214253999-214337998	7666	7710	-4892	-6023
chr1:214619999-215532498	8315	8350	-5763	-5772
chr1:218333999-218528998	-3790	-3742	-7210	-7246
chr1:219967499-220802498	79112	79087	1359	1339
chr1:220868999-221210998	5377	5412	-7325	-7359
chr1:22122499-22417498	9552	9558	-708	-759
chr1:223121999-223547998	1921	1887	9034	9037
chr1:223694999-223754998	1615	3400	-5662	-5688
chr1:224111999-224336998	221496	2085	-3502	-3506
chr1:22415999-22652998	790	739	-10777	55
chr1:224504999-224861998	8850	-6669	-8841	-8851
chr1:225422499-225472498	52584	22552	2586	2622
chr1:225470999-225984998	4084	4120	2704	-8878
chr1:225992999-226067998	-5298	6406	53667	-5204
chr1:226124999-226202998	330	370	-5826	-5877
chr1:226550999-226613998	-3149	-3114	-5068	-5112
chr1:226619999-226835998	6635	6659	-7732	-7762
chr1:22664999-22964998	9325	9337	-607	-615
chr1:227561999-227727498	-19274	-19303	35095	7882
chr1:229644999-230321998	16430	16469	-11209	-11286
chr1:230900999-231219998	16410	16386	-8519	-8525
chr1:23090999-23189998	7890	7938	-5144	-5157
chr1:231334999-231607498	-19032	2928	-3315	-3328
chr1:232631999-233247498	3936	3970	-6227	-6247
chr1:23279999-23417998	-95146	2995	-13847	-13905
chr1:233362499-234077998	2404	32583	-11979	36796
chr1:234097499-234477498	17238	17294	9618	9670
chr1:234479999-235097998	7116	7168	-3996	-3988
chr1:23489999-23543998	7232	7248	864	904
chr1:235099999-235502498	4348	4373	2216	2137
chr1:23540999-23642998	-987	-1027	-5393	-5390
chr1:236099999-236495998	3791	3831	-5882	-5944
chr1:23767499-23979998	4791	4828	-30664	424
chr1:237797499-238947498	9422	66980	361419	950776
chr1:237800999-238916998	5922	63480	391919	981276
chr1:239381999-239924998	23647	516274	-26675	-26724
chr1:241499999-242033998	31461	31498	-16172	-16223
chr1:24197499-24395998	1935	1976	-3488	-4557
chr1:24394999-24642498	-2490	-3559	46210	646
chr1:244595999-244805998	7580	7620	-8975	-4641
chr1:244804999-245052498	-7977	-3643	-9624	-9664
chr1:245141999-246008998	11129	11185	3438	3499
chr1:246005999-246479998	-2669	-2687	12795	17500
chr1:24644999-25229998	43708	-1856	-24944	10062
chr1:246488999-246704998	3793	8498	-5631	-5683
chr1:25889999-26006998	5553	5590	-8673	-8739
chr1:26099999-26153998	5142	5154	-8695	-8716
chr1:26276999-26324998	-1290	-1258	-3255	-3310
chr1:26612999-26697498	7404	7452	-77094	-1878
chr1:27042499-27099998	2187	2218	-2394	-2411
chr1:27098999-27293998	-1396	-1413	2877	6999
chr1:27107499-27157498	-4635	-4605	-2262	-2326
chr1:27604999-27667498	1540	1526	1816	1840
chr1:27844999-27997498	13207	13242	93904	-17719
chr1:28778999-28877998	6248	6311	-605	-644
chr1:28877499-29222998	-107	-146	13411	7947
chr1:29232499-30714998	3909	-1555	448	4417
chr1:30716999-30785998	-1554	2415	-3477	-3457
chr1:30791999-30932498	-9479	-9459	-2919	-2929
chr1:31424999-31550998	-2070	-2123	-1908	-1966
chr1:32873999-33092998	-1198	2847	2183	2236
chr1:33292499-33372498	3165	3186	-4526	-4573
chr1:33371999-33472498	-4028	-4075	-1801	-1870
chr1:33626999-34751998	6200	-13974	-9153	-9173
chr1:3446999-3740998	6287	6320	-16394	-16437
chr1:36086999-36461998	1783	1801	-41000	-41029
chr1:36517499-37439998	-969	-950	-5501	-5585
chr1:37597499-37687498	85080	-82720	4907	3086
chr1:37804999-37865998	6254	3233	-5709	-5742
chr1:38027499-38834998	-37317	-14942	428	457
chr1:39094999-39279998	3805	3853	-21198	-21206
chr1:3911999-5909998	-1064	-1001	6188	82490
chr1:39584999-39737498	-8017	-8158	-17280	-17300
chr1:40082999-40340998	-4303	-4257	-2105	-2130
chr1:40337499-40406998	1393	1368	-1964	-2008
chr1:40444999-40527498	-6398	5070	5536	4103
chr1:40607999-40676998	4437	4470	-7906	-7934
chr1:40772499-40853998	1848	77637	-3771	-3861
chr1:40852499-40955998	-2273	-2363	-3337	-3359
chr1:41261999-41435998	6331	6375	-3073	-3121
chr1:41499999-42176998	-7509	16289	-3477	-3489
chr1:42905999-43082998	7540	7595	-9160	-9204
chr1:43220999-43424998	6429	6468	104288	-43247
chr1:43524999-43652498	4286	4315	111101	111135
chr1:43652499-43707498	111099	111133	56101	56135
chr1:43757499-43942498	6099	6133	4056	4059
chr1:43999999-44049998	5814	5861	-2146	-2163
chr1:44360999-44606998	17351	17409	-11657	-11699
chr1:45339999-45494998	19966	-4	-1683	-3717
chr1:45503999-45578998	8748	-3799	-8722	-8779
chr1:46028999-46187998	8206	8229	-8246	-8296
chr1:46400999-46739998	5488	5531	-14592	-14607
chr1:47168999-47442498	5041	10337	-4551	-5894
chr1:47987999-48206998	9767	9811	-4622	-4639
chr1:48236999-48502498	-34624	-34641	-4199	-4248
chr1:48893999-50354998	-196698	-76327	-6081	13645
chr1:50354999-51311998	-6083	13643	-15019	-15019
chr1:51347499-51879998	-50521	-50521	17009	-1069
chr1:51350999-51845998	-54021	-54021	51009	32931
chr1:52049999-52409998	-47497	5166	-282394	-5493
chr1:52409999-52694998	-282396	-5495	6031	-8642
chr1:53267999-53402998	10387	10440	-9482	-9528
chr1:54401999-54491998	87601	4448	-2397	-2471
chr1:54944999-55002498	259	291	-5902	-5943
chr1:55057499-56822998	-35217	-35282	-1772	-1799
chr1:5507499-5752498	2543	2589	-6494	-6536
chr1:56822499-58493998	-1274	-1301	21997	22017
chr1:58691999-59774998	-39202	-39245	-15317	-15375
chr1:60837499-61044998	11291	11313	-1852	-1905
chr1:61039999-61865998	3146	3093	-13670	-13701
chr1:62162999-62420998	12742	12806	-13371	-13424
chr1:62435999-62852498	-28373	591	-10738	-10761
chr1:63602999-64257498	12984	13030	-10949	-11004
chr1:64259999-64832998	9209	9283	-8614	-8659
chr1:64829999-65072998	-5616	-5661	2614	2564
chr1:65692499-65954998	-4646	-4636	4041	4068
chr1:6572999-6626998	-18381	6975	-72379	-13431
chr1:66242999-66452998	-129	-135	-6360	-6442
chr1:6627499-6699998	-72881	-13933	1932	1887
chr1:66452499-66731998	-5862	-5944	-5744	-5757
chr1:6697499-7652998	4430	4385	-5573	-5607
chr1:67526999-67767498	8564	5587	-1211	-1177
chr1:67766999-68117498	-713	-679	-685	-637
chr1:68108999-68504998	7813	7861	-61716	-61758
chr1:71090999-72890998	-9682	-40831	-267623	1307225
chr1:72924999-74772498	-301625	1273223	-399	-38622
chr1:72965999-74792998	-342625	1232223	-20899	-59122
chr1:75712499-75802498	279206	12090	189208	-77908
chr1:7658999-7760998	8700	8738	-7969	-7977
chr1:77135999-77544998	-234658	12412	-11108	-11138
chr1:78602499-78684998	15217	15218	-8419	-8462
chr1:7976999-8357998	5458	5509	-8820	-8842
chr1:8354999-8864998	-5822	-5844	-5440	-5387
chr1:83888999-84764998	16484	16530	7565	7512
chr1:84759999-84939998	-6261	-6289	-3585	-3606
chr1:84938999-85265998	-2587	-2608	-6223	-6252
chr1:85657499-85709998	-349184	360993	308488	308495
chr1:85703999-86363998	314486	314493	16445	16498
chr1:86696999-87112498	7505	7541	19400	19447
chr1:87122999-87296998	8898	8945	-3891	-3845
chr1:8869999-8999998	-10442	-10389	5312	5286
chr1:89624999-89768998	7997	8034	-5842	-5898
chr1:90707999-91178998	13602	13643	-13529	-13573
chr1:9107499-9259998	3443	3449	7278	7298
chr1:91268999-91940998	13868	13903	-13504	-13567
chr1:91961999-92279998	-34506	-34569	30260	18915
chr1:92288999-92624998	21258	9913	-25599	-25636
chr1:92779999-92831998	-30795	5098	-56	-40
chr1:9278999-9494998	10168	10197	406	442
chr1:92844999-93002998	-13058	-13042	-8679	-8725
chr1:93620999-93848998	8625	8678	-4543	-4553
chr1:94472999-94814998	8634	8685	-8966	-8992
chr1:94841999-95051998	12558	12605	-8395	-8424
chr1:95270999-96962998	-36829	-36868	3730	3763
chr1:97547499-98060998	503774	503746	-6651	-6692
chr1:98057499-98489998	-3153	-3194	-21671	-21702
chr1:98516999-99716998	-48673	-48704	-9235	-9277
chr1:9872499-9947498	2566	2581	2976	3002
chr20:10418999-10677498	8299	15625	-2645	-2587
chr20:10670999-11561998	3853	2998	114707	-17774
chr20:12857999-14097498	67325	67372	-42183	-42186
chr20:1304999-1448998	8660	8698	-11507	-11539
chr20:1462499-1779998	4524	4428	-2554	-2594
chr20:15695999-16832998	13196	13218	-11314	-11351
chr20:16787999-17468998	14077	16147	35984	36021
chr20:1778999-1899998	-1556	-1596	65813	-55090
chr20:19193999-19667998	12100	12162	-5400	-5428
chr20:1964999-2182498	811	849	-9747	-9788
chr20:19676999-20054998	-14402	-14430	-37792	-2442
chr20:20057499-20846998	-40294	-4944	-9342	-21858
chr20:20844999-21587998	-7344	-19860	-15693	-15741
chr20:2201999-2351998	5674	5717	-17	-12
chr20:22325999-22687498	8328	-13075	-3273	-3318
chr20:22682999-23354998	1225	1180	-5153	3151
chr20:23357499-23424998	-7655	649	17013	-3430
chr20:23437499-23614998	4511	4528	-8233	-8271
chr20:2347499-2459998	-133	-191	-5067	-5080
chr20:2522999-2651998	-1082	1544	-4910	526
chr20:2666999-3041998	-19912	-2730	12029	12068
chr20:3047999-3122998	6027	6066	-7293	-7286
chr20:31559999-31614998	243	2988	-1962	-1981
chr20:31655999-31730998	-21595	5792	-6941	-6973
chr20:3263999-3650998	-45340	-45308	25792	25833
chr20:33349999-34144998	-50662	-50710	-15134	-15188
chr20:3404999-3477498	-88185	65973	86277	-6525
chr20:34151999-34307998	-22136	-22190	4855	-4590
chr20:34304999-34524998	7853	-1592	13827	152241
chr20:34808999-35276998	65194	16694	26978	27028
chr20:34869999-34959998	4194	4239	-85804	-4191
chr20:35279999-35456998	23976	24026	6870	-2056
chr20:35693999-35951998	-230132	-29059	2579	2560
chr20:35972999-36203998	-18423	-18442	-1002	-964
chr20:35984999-36147498	7913	7950	-8659	-8723
chr20:36200999-36446998	-1071	-1102	-7342	-7407
chr20:36455999-36893998	-16344	5237	-6593	-6635
chr20:3662999-4100998	13790	13831	7806	7839
chr20:36897499-37189998	-10095	-10137	2424	2453
chr20:37262999-37394998	6824	6870	-10119	-10172
chr20:38039999-38417998	17710	17734	-9208	-9252
chr20:38052499-38227498	5210	5234	-4613	-4652
chr20:38609999-39047998	23783	36306	255	219
chr20:40151999-40692498	8256	8282	-2297	-2341
chr20:40691999-40964998	-1799	-1843	-1817	-1881
chr20:40964999-41111998	-1819	-1883	-16420	-16466
chr20:41732499-43432498	2091	2156	-22982	25493
chr20:4187499-4592998	-14856	-14885	-218	-264
chr20:43742999-44090998	6911	6948	-10040	-10100
chr20:44210999-44318998	4278	-65	-7672	-7707
chr20:44378999-44618998	5540	5582	-8807	-8865
chr20:44512499-44612498	97691	97633	-2307	-2365
chr20:44678999-44876998	6342	6376	-9223	8623
chr20:44879999-45095998	-12225	5621	1	42984
chr20:45113999-45299998	-18001	24982	-6043	-8940
chr20:45311999-45452498	-233	7746	-1904	-15469
chr20:4598999-4730998	-6220	-6266	9976	10001
chr20:46017499-46132498	-3158	-3170	276	326
chr20:46427499-46727498	-16383	-16441	25314	25344
chr20:46748999-47192498	3812	3842	4022	4047
chr20:47192999-47657998	3520	3545	5920	20047
chr20:4739999-5117998	974	999	-4824	2100
chr20:47654999-48627498	8918	23045	-6311	-6350
chr20:48627499-48924998	-6313	-6352	-19751	-3327
chr20:49328999-49538998	5117	-5155	2873	2907
chr20:49607499-49934998	1629	1583	-6134	-6179
chr20:49973999-50072998	5168	5194	-1534	-1568
chr20:50783999-50979998	10880	10921	1631	7925
chr20:50978999-52202998	2629	8923	-11198	39846
chr20:5120999-5195998	5555	-902	9534	-3481
chr20:52209999-53562498	-18200	32844	-14548	-14577
chr20:53567999-53944998	10960	10975	-1054	-4924
chr20:54212999-54684998	-5168	-13165	-16260	-37971
chr20:54694999-56347498	-26262	-47973	-3426	-3472
chr20:5519999-5797498	9051	9108	-8926	-8985
chr20:56393999-56477998	6209	-1653	72787	-9461
chr20:56534999-57347998	15785	15825	-1424	-1480
chr20:57371999-57503998	9953	9969	-8567	-8609
chr20:57590999-58214998	3504	3488	-4962	-5031
chr20:58214999-59513998	-4964	-5033	5626	-17895
chr20:59564999-59757498	6702	6725	-6185	-6236
chr20:59933999-60059998	167	204	-2446	-2414
chr20:60209999-60267498	1260	1295	-4307	-4330
chr20:6124999-7937498	17592	17593	-807	81740
chr20:6137999-7388998	4592	4593	-12891	-102940
chr20:62064999-62123998	72011	1104	13013	-1912
chr20:62660999-62798998	7683	-8747	-7326	-7349
chr20:62963999-63017998	8492	8511	-8759	-8771
chr20:8017499-8738998	26375	1738	12638	-16521
chr20:809999-962998	6183	6231	-6340	-6388
chr20:8749999-9399998	1636	-27523	-6524	-6550
chr20:9401999-9614998	6259	6266	2231	2270
chr21:16073999-16337998	8589	8616	-7434	-143854
chr21:17381999-17591998	5218	5237	87185	-5956
chr21:17669999-17933998	9183	9241	-8789	-8783
chr21:19477499-20949998	-977538	1522293	49753	49795
chr21:20957999-22820998	41751	41793	-28813	1147774
chr21:25400999-25587498	-14897	-14927	20939	19962
chr21:25597499-25734998	10937	9960	-26317	4
chr21:25877499-26182498	4464	4492	-11629	-11652
chr21:26753999-28764998	-37924	-37884	-19115	-19142
chr21:28942499-29072998	147652	-57217	17154	766
chr21:29072499-29382498	17652	1264	-9930	-9983
chr21:29468999-29858998	7622	7675	-9070	-9153
chr21:30041999-31089998	2640	-192155	-3341	-3350
chr21:31088999-31610998	-2343	-2352	-6196	-6222
chr21:32822999-33194998	98872	-50890	2065	2034
chr21:34682999-36038998	10450	10442	-10329	-10367
chr21:36399999-37069998	20124	20142	-59937	3153
chr21:37070999-37568998	-60939	2151	106396	-5082
chr21:37267499-37364998	-257439	-46	310396	1451
chr21:37367499-37464998	307894	-1051	210396	-98549
chr21:37685999-38149998	-10606	-10582	9440	9479
chr21:38153999-38360998	5438	5477	-4767	-4822
chr21:38723999-39182998	10054	10078	-7566	555
chr21:39182999-39446998	-7568	553	-58238	-1163
chr21:39184999-39402498	-9568	-1447	-13738	-13776
chr21:39458999-41093998	59475	-13165	-24740	-24789
chr21:41872499-42129998	-55042	-55100	-12361	-12396
chr21:42137499-42304998	8170	8234	4842	4842
chr22:19721999-19955998	-3878	-3894	6424	-8089
chr22:22804999-22882498	-2474	-2471	1661	1622
chr22:22880999-22954998	3159	3120	1112	1039
chr22:22957499-23132998	-1390	-1463	-4375	-4415
chr22:23171999-23287498	2084	6653	3181	-5526
chr22:24417499-24530998	6344	6387	-5349	-5396
chr22:24937499-25057498	1437	14765	-39	-60
chr22:25787499-26359998	-14349	-14392	613	562
chr22:26357999-26675998	2611	2560	3186	-3228
chr22:26677499-27833998	1684	1734	46992	47039
chr22:27867499-28016998	13490	13537	3208	3256
chr22:28016999-28598998	3206	3254	-4076	1760
chr22:28732499-28834998	97083	-58210	-5415	-5457
chr22:28847999-29045998	7788	7801	-5110	-5152
chr22:30101999-30257998	6816	6861	-2018	-2018
chr22:30281999-30389998	5020	4963	1284	1295
chr22:30619999-30932498	-14262	14614	-11996	-12042
chr22:31343999-31400998	1961	2014	-55037	-1462
chr22:31402499-31967498	-56539	-2964	3328	3353
chr22:31964999-32492498	5826	5851	-18959	-19009
chr22:32519999-32807998	9103	9127	-10826	-10850
chr22:33272499-35242498	29680	29721	-10804	-10794
chr22:36779999-36854998	2191	2233	-1289	-1336
chr22:37313999-37460998	3007	-2593	-3493	-3525
chr22:37532999-37601998	5972	6008	5208	5211
chr22:37607499-37688998	-294	-291	-7234	-2588
chr22:38861999-39155998	7024	8433	14953	-3351
chr22:39164999-39317998	5951	6000	-1420	-1423
chr22:39317999-39532498	-1422	-1425	2435	382
chr22:39532499-40039998	2433	380	-3149	-3208
chr22:40039999-40352498	-3151	-3210	-4271	-4271
chr22:40913999-41129998	8914	8912	-207084	-38419
chr22:41390999-41534998	12955	13001	-1570	9609
chr22:41681999-41949998	-15181	-15124	7830	-8560
chr22:41949999-42614998	7828	-8562	6674	-20
chr22:42614999-43187998	6672	-22	-364	-382
chr22:43217999-43394998	13400	13468	-6512	-6470
chr22:43952999-44639998	-6916	2394	-13564	-13606
chr22:45263999-45440998	5145	5167	-5116	-5155
chr22:45569999-45983998	8190	8235	-4760	-4812
chr22:45992499-46121998	2493	2535	623	643
chr22:46352999-46547998	2553	14788	-5538	-5545
chr22:46553999-46691998	9482	9520	66959	66998
chr22:47258999-49277498	-45274	-404703	27850	27827
chr22:49301999-49744998	3348	3325	-19967	-19997
chr2:100601999-100992498	4997	5043	-7448	-7487
chr2:101000999-101302498	11803	1299	39851	6321
chr2:10118999-10444998	5689	5734	-9864	3389
chr2:102014999-102244998	5771	-3844	-3977	-4006
chr2:102809999-103499998	-3560	30190	-659906	-659808
chr2:104372499-104861998	470723	477211	-12248	11571
chr2:105341999-106595998	27948	27988	-8407	-13272
chr2:105564999-106099998	-19066	-195012	4556	-4069
chr2:10826999-11129998	5482	5530	2757	2817
chr2:117789999-118869998	24514	24600	11732	11759
chr2:11814999-13028998	14390	15418	-21899	-21944
chr2:118865999-119489998	-10154	-10189	-13553	-13589
chr2:119690999-120182998	11990	12042	-5569	-7807
chr2:120197499-120314998	-20071	-22309	-1660	-1692
chr2:121073999-121361998	-2831	6306	40529	-5743
chr2:121520999-121764998	10089	10135	-46075	-9378
chr2:126199999-127016998	577596	577545	33345	33307
chr2:127061999-127297498	6207	6250	58081	90595
chr2:127298999-127511998	56579	89093	79624	14514
chr2:128312999-128757498	8974	9012	-1905	-20668
chr2:134105999-134426998	12419	12446	24058	24082
chr2:134447999-134918998	3056	3080	85423	-295
chr2:135902999-136394998	10932	10967	-10114	-10154
chr2:136421999-137843998	1610	1654	-5312	-5361
chr2:140677499-141890998	877480	877463	-336018	-336035
chr2:14126999-14177998	776949	-1119946	725951	-1170944
chr2:142622499-142991998	358508	251942	-2490	42550
chr2:143027499-143284998	6956	7048	-684	-734
chr2:144512499-144704998	-825778	-85992	-1018276	-3594
chr2:147039999-147927498	43047	43088	10422	10468
chr2:147926999-149007498	10920	10966	10056	10118
chr2:149009999-149572498	7554	7616	-11016	-11032
chr2:149573999-151252498	-12518	-12534	-13436	-13463
chr2:152029999-152723998	-3974	-4009	16892	-88176
chr2:152767499-153557498	-26610	-131678	-38000	-38052
chr2:156314999-156593998	20684	26720	-258314	-157716
chr2:156342499-156402498	-6816	44	-66814	3277
chr2:15635999-16508998	1438	1479	16454	-602
chr2:157286999-158018998	15663	15687	5468	5519
chr2:160074999-161062498	35107	35150	1411	1386
chr2:161939999-162131998	6724	67686	-7979	-8013
chr2:162212999-162305998	8154	8198	-4598	-7896
chr2:163139999-164099998	29688	206218	-38644	637818
chr2:164723999-165012498	-6797	13816	2727	-274682
chr2:16519999-16764998	5452	5484	-7615	-7646
chr2:166052999-166130998	4581	4572	-2886	-2916
chr2:166529999-168122498	9529	9573	-2792	-3660
chr2:16764999-17336998	-7617	-7648	-27045	309269
chr2:168334999-168938998	11785	11828	9794	-18224
chr2:168947499-169148998	1292	14350	-7012	-16908
chr2:169444999-170093998	7227	7256	142127	-266594
chr2:170099999-170924998	136125	-272596	4139	4135
chr2:170219999-170915998	16125	189250	13139	13135
chr2:170924999-171452498	4137	4133	-36219	-18391
chr2:171563999-172127998	10236	10286	-546	-584
chr2:173018999-173216998	8619	8650	-6188	-6261
chr2:173387999-174354998	14556	14597	-13325	-13349
chr2:174384999-174697498	-43327	-43351	-139	2667
chr2:174692999-175190998	4359	-4738	-79703	-9250
chr2:176809999-177146998	4968	4942	339	307
chr2:177158999-177338998	5738	5783	-3877	-3835
chr2:17741999-17837998	-22280	11901	-7268	-7314
chr2:178092499-178388998	19856	19877	8186	25869
chr2:179102999-179453998	116183	116226	-13140	-13194
chr2:180020999-180956998	-580142	-580196	23744	23720
chr2:181097999-181475998	6683	6702	-9150	-9193
chr2:182147499-182994998	38826	38855	-14738	-14786
chr2:1822499-3789998	-4788	-271651	-9031	-138852
chr2:18374999-19871998	3258	12902	-8416	-8459
chr2:183923999-185420998	687599	687689	318102	-809309
chr2:186482999-186679998	380010	3177	183012	-38099
chr2:186837499-187586998	25510	25556	-5431	-86866
chr2:189086999-189419998	7425	325496	-7404	-7502
chr2:189437499-189657498	-24906	3657	3659	3834
chr2:191012499-191159998	18200	1807	-4191	-4182
chr2:191162499-191543998	2744	2780	11249	11316
chr2:191558999-191696998	-3753	-3686	-5880	-5900
chr2:195311999-195671998	6712	6634	-11504	-11516
chr2:195532499-195662498	127994	3882	-2004	-2016
chr2:195664999-196067998	-4506	-4518	463	435
chr2:196069999-196299998	-1539	-1567	-22746	-1650
chr2:197072499-197390998	3430	40979	-12381	-12430
chr2:197702499-198308998	5318	2741	850	907
chr2:198307499-199747498	2348	2405	-7475	-7517
chr2:198308999-199961998	848	905	18222	18260
chr2:199967499-200499998	12720	12758	10136	10101
chr2:200812499-200859998	89165	-668	41667	4741
chr2:200888999-201233998	12665	310	-1568	-1586
chr2:201233999-201371998	-1570	-1588	-7844	-7857
chr2:202299999-202562498	-121443	76169	11499	11547
chr2:202568999-202889998	4997	5045	-301201	-18557
chr2:203447999-203918998	6088	87558	-9112	-9193
chr2:20345999-20654998	-19627	4962	-3814	-3856
chr2:204140999-205959998	4387	4441	-11706	-11757
chr2:206159999-206669998	4443	-442	23832	23888
chr2:20657499-20969998	4134	4178	-6809	73061
chr2:206684999-207479998	8830	8886	-4912	-4945
chr2:208367999-209231998	5650	98577	-23670	-23710
chr2:209330999-209594998	3634	3644	-171127	-260354
chr2:209966999-210206998	-5783	-5805	-7618	-7649
chr2:21034999-21329998	8011	8059	-12649	-12658
chr2:212672999-213242498	13486	13506	4370	4393
chr2:213244999-215246998	1868	1891	23045	23019
chr2:215309999-215939998	-39957	1980	-8529	-8617
chr2:216202499-216413998	-87680	-87628	-9780	-1600
chr2:216512999-216674998	6328	3956	-8174	-8226
chr2:217777499-218075998	8129	8187	-1869	10649
chr2:218291999-218402498	595	621	4146	-2765
chr2:218714999-218849998	-4139	-4140	-2109	-2160
chr2:219395999-219536998	7086	7130	4708	4739
chr2:219749999-221752498	-60115	-60186	-178788	-178820
chr2:222274999-222587998	-217585	43111	-25989	25977
chr2:222659999-222957498	30729	30815	14418	14479
chr2:222959999-223967998	11916	11977	2455	2475
chr2:223969999-224294998	453	473	-10478	-10509
chr2:224347499-224662498	10043	10077	-11460	-11497
chr2:224759999-225672498	18609	-108999	-3703	-3677
chr2:225662999-227247498	-2354	-2367	-9055	-9059
chr2:227327999-227570998	78275	-2759	87433	87459
chr2:227649999-227889998	8431	8457	667	-5414
chr2:227899999-229754998	-9335	-15416	25950	-167755
chr2:231057499-231462498	-955	46840	-10309	1745
chr2:231512499-231604998	5178	5223	-3176	-3200
chr2:231602999-231804998	-1178	-1202	-4296	-87532
chr2:232537499-233569998	-15212	13141	-126270	-126287
chr2:234281999-234503998	7088	7137	-3360	-3448
chr2:234548999-235127998	1714	1725	-10897	-10930
chr2:235760999-236195998	5376	5389	-14938	-14960
chr2:236333999-237080998	9737	19249	-8470	4820
chr2:237084999-237491998	-12472	818	-16398	-16417
chr2:237506999-237578998	5923	5977	-6795	-6845
chr2:237668999-237752998	4215	4302	-7785	-7818
chr2:23809999-24092998	14865	116122	-8503	-8518
chr2:238352499-238469998	5026	5074	-7036	-7006
chr2:239018999-240161998	16462	16483	-11638	-18049
chr2:240554999-240713998	11512	31320	-109497	-88638
chr2:241682999-241886998	-17404	3911	-8784	-8803
chr2:24299999-24389998	82580	82588	-7418	-7410
chr2:24398999-24830998	11095	11150	-3173	-3220
chr2:24971999-25133998	3595	77	-4527	62590
chr2:25204999-25673998	-8362	-8412	-9114	-408
chr2:25946999-26157498	4165	4211	-12225	-12211
chr2:26594999-26750998	10630	10660	-5066	-5116
chr2:26834999-26948998	11455	11507	-6191	-6236
chr2:26951999-27308998	-9193	-9238	-5351	-5383
chr2:27317999-27689998	-14353	-14385	-6316	-6320
chr2:27697499-28469998	6413	6467	-17342	-17363
chr2:28946999-29201998	10064	11820	-4972	-5005
chr2:29210999-30080998	-13974	-14007	-8524	-8580
chr2:30144999-30713998	20152	1871	258	287
chr2:30710999-31347498	758	787	-13712	-13751
chr2:32627499-33605998	-73482	145330	-22561	-6598
chr2:3374999-3659998	49064	2917	-8785	-8852
chr2:34460999-34523998	-364244	-364212	-427242	-427210
chr2:36338999-36782498	13173	13117	-2104	-2038
chr2:37319999-37394998	76070	74452	1072	-546
chr2:37394999-37887498	1070	-548	3639	3603
chr2:37886999-38291998	4137	4101	-17144	-17222
chr2:38297499-38525998	18387	18446	10257	10274
chr2:38537499-38744998	-1245	-1228	-3915	-3960
chr2:38744999-38847498	-3917	-3962	-12287	-11300
chr2:39056999-39236998	2535	2561	-6941	-8742
chr2:39269999-39779998	-39943	-41744	-50980	-50973
chr2:41837499-42089998	3340	3373	-476	-505
chr2:42086999-42362498	-324	-369	132666	132705
chr2:43999999-44969998	44332	44366	4278	4227
chr2:44964999-45637498	-9189	-9211	6318	6360
chr2:45635999-45950998	7816	7858	-14423	-14488
chr2:45989999-46462498	3573	3614	-905	-950
chr2:46459999-46655998	1593	1548	-5266	-5300
chr2:46655999-46892998	-5268	-5302	-3783	-3807
chr2:47330999-47774998	4222	-7745	-6905	-6939
chr2:48104999-48439998	1739	1702	-19049	713
chr2:48589999-50537998	-615	10441	-8184	-45366
chr2:52514999-52568998	1592138	1456024	1538140	1402026
chr2:53694999-55694998	412138	276024	23378	23390
chr2:55697499-57575998	20876	20888	-59027	-26183
chr2:60149999-60587998	2438	2395	-5994	-6038
chr2:60695999-61019998	11833	11878	-20807	-2260
chr2:61187499-61534998	-188309	-10139	-108550	-63662
chr2:61532499-61874998	-106052	-61164	43029	13627
chr2:61886999-62423998	31027	1625	-11760	-11785
chr2:62450999-62784998	6101	6141	-9759	-9738
chr2:64040999-64332498	8865	8909	-1463	-1432
chr2:64639999-64872498	6494	6541	1141	1123
chr2:64907999-65052498	9792	9832	-11624	-11664
chr2:65059999-65239998	4875	4904	-52518	-52578
chr2:65242499-65577498	-55020	-55080	-4164	-4195
chr2:66417499-66590998	11690	11709	-161808	-161789
chr2:674999-1559998	-37812	2439	-9092	-9149
chr2:6782499-8712498	-9160	-9176	-26524	-26572
chr2:68111999-68450998	10546	10579	-9055	-9106
chr2:68457499-68937498	5952	5997	6193	6177
chr2:69908999-70079998	3116	3190	-8968	7118
chr2:70079999-70145998	-8970	7116	-3167	-3197
chr2:70304999-70649998	-2838	-879	-1927	-1945
chr2:72764999-72867498	6047	6087	-4784	-4803
chr2:73076999-73182498	8780	8827	-4925	-4978
chr2:74903999-75626998	15918	15946	1108	13733
chr2:78659999-79009998	13169	317737	-10362	-30176
chr2:8709999-9139998	-24026	-24074	-100	-147
chr2:9137499-9425998	2398	2351	-283114	-2408
chr2:99547499-100259998	11744	11788	3020	890
chr2:9974999-10055998	9373	9407	-7112	-7126
chr3:100754999-101067498	-164244	-45621	2944	312681
chr3:101507999-101573998	65746	5287	-252	72
chr3:101719999-101782498	83349	-33235	20851	20885
chr3:101794999-102233998	8349	8383	-4760	-4757
chr3:102232499-102684998	-3262	-3259	-11324	-11273
chr3:10328999-10745998	15311	15360	-6914	-6956
chr3:104522999-105587498	41240	41231	-68443	-68505
chr3:105647499-106637998	39018	39009	-28081	-28132
chr3:107204999-108644998	31012	31044	17302	17367
chr3:10751999-11059998	6734	6770	-261	-281
chr3:11057499-11167498	2237	2217	69262	-26911
chr3:112097999-112559998	13971	14011	-40403	1959
chr3:112631999-113022498	11070	11131	13064	-2796
chr3:113042999-113294998	-7438	8399	-6732	-6761
chr3:113837499-115837498	1241	1294	-17522	-52857
chr3:114146999-115835998	5582	5616	-16022	-51357
chr3:116719999-118022998	38376	51012	-25330	-25368
chr3:119573999-119679998	-14376	-3527	-120374	1465
chr3:119690999-119837998	130203	-9537	-16795	54151
chr3:119887499-120101998	-66297	4649	-280795	142378
chr3:120419999-120557998	-2621	-2656	1103	1054
chr3:12125999-12485998	9204	9256	-5944	-1581
chr3:121541999-122384998	4810	4881	-804	-840
chr3:122558999-122687998	120326	120275	-8672	-8723
chr3:123639999-123731998	2590	2634	-8224	-8281
chr3:124556999-124697998	3038	3011	-8948	-8993
chr3:124754999-124907998	6397	6445	-6486	-6519
chr3:126473999-127557498	48439	1960	-9508	-9538
chr3:127564999-128063998	10143	10178	11760	11764
chr3:128064999-128615998	10758	10762	1839	1702
chr3:129177499-129247498	-15744	6462	-1569	-1601
chr3:12997499-13089998	-2343	2022	2319	2348
chr3:130749999-130898998	9898	-3086	-5921	-5003
chr3:132230999-132728998	22434	22460	-2512	-2480
chr3:132247499-132349998	5934	5960	2723	2764
chr3:132725999-133422498	486	518	1283	1244
chr3:13307499-13479998	145477	106719	16439	174
chr3:133415999-133664998	7781	7742	153997	-91470
chr3:134303999-134480998	4536	4573	-1260	5094
chr3:134479999-134602498	-262	-5867	-1486	-1465
chr3:134597999-136062498	3012	3033	12897	12921
chr3:13490999-13655998	5437	5491	-5336	-5377
chr3:136061999-137030998	13395	13419	1591	1623
chr3:137030999-137979998	1589	1621	-8622	88785
chr3:138062499-138252498	6247	6283	80144	-65172
chr3:138587999-138932998	6826	6865	3371	3345
chr3:138937499-139332498	-1131	-1157	-2977	-3003
chr3:139337999-141212498	-8479	-8505	19262	19270
chr3:14120999-14183998	82625	3956	19627	-5179
chr3:141302499-141455998	1096	154	-894	-915
chr3:141459999-141569998	278	337	-8347	-8367
chr3:141737499-141890998	703	732	-15307	-15317
chr3:14249999-14477498	11306	11344	-9253	-9278
chr3:142817499-143000998	11359	11396	-6814	-6832
chr3:143021999-143681998	-27816	-27834	-7455	-7472
chr3:146156999-146667498	32729	32780	-26433	-26447
chr3:14627499-14927998	6483	6542	-2209	-2175
chr3:148700999-148952998	26434	26484	-5517	-91517
chr3:149114999-149282998	5483	5537	-9643	-9775
chr3:14921999-15099998	-654	-699	8272	8281
chr3:149342999-149494998	9655	9672	-655	-578
chr3:149498999-149735998	-4657	-4580	-18348	29934
chr3:149756999-149813998	14819	8932	-5562	-5591
chr3:149969999-150219998	-33090	-2686	1461	1420
chr3:150218999-150509998	2459	2418	-14205	-14253
chr3:150710999-151154998	10459	-7017	1830	-8819
chr3:151160999-151226998	-4172	7490	898	946
chr3:151226999-151283998	896	944	-869	-898
chr3:151436999-151844998	2774	2823	-5788	-5796
chr3:151928999-152525998	-10527	-10572	-1233	-1260
chr3:151934999-152469998	-16527	-16572	2191	2113
chr3:152528999-153029998	-4235	-4262	-3809	-3774
chr3:15257999-15389998	10102	10147	-11566	-11572
chr3:153038999-153162498	4200	4246	-119298	-357
chr3:154325999-155714998	9093	432471	-12889	-12958
chr3:156143999-156515998	6665	6668	-6082	-6124
chr3:156539999-156687498	1201	1196	-146297	-13055
chr3:156677499-157089998	-136299	-3057	-8083	-800
chr3:157087499-157137498	-5585	1698	120	102
chr3:157144999-157594998	-7382	-7400	11761	-22264
chr3:157598999-158633998	7759	-26266	10418	10435
chr3:158642499-158843998	1916	1933	1923	1918
chr3:158842499-159269998	3421	3416	-9732	-424082
chr3:161261999-161432998	11790	12840	-8861	-8905
chr3:162427499-162489998	-575355	-867870	-637853	-930368
chr3:162787499-162917498	-935355	-1227870	-1065353	-1357868
chr3:163022999-163070998	-1170855	-1463370	-1218853	-1511368
chr3:166649999-166702498	730370	730421	677872	677923
chr3:167720999-167889998	-36403	14033	-7697	-7775
chr3:168037499-168174998	9831	9876	-9140	-9172
chr3:169040999-169757998	108483	628284	5102	-88714
chr3:169760999-170412498	2100	-91716	1787	1835
chr3:170408999-170819998	5285	5333	-7812	-7871
chr3:171596999-172355998	-29958	-30023	-23333	-23264
chr3:173519999-175134998	64293	-769422	-1550705	-736959
chr3:177191999-177362998	-252781	5555	414963	-2992
chr3:17861999-18377998	-20553	-20611	11312	11235
chr3:179069999-179144998	-54296	1831	-129294	2314
chr3:179345999-179609998	-23116	1699	-51021	39803
chr3:179614999-180629998	-56023	34801	282366	282370
chr3:180904999-180997498	7364	7368	-85134	-85130
chr3:181697499-182690998	3145	12204	-7212	-7248
chr3:182678999-183101998	4786	4750	20519	20554
chr3:183113999-183392998	8517	8552	-6797	-6845
chr3:183383999-183452498	-1391	-1432	17003	17053
chr3:183454999-183712498	14501	14551	172482	54679
chr3:183887999-184301998	-3020	-3066	-12396	-2831
chr3:18413999-18767998	-24690	-24767	-9690	-9727
chr3:184364999-184547498	6729	-1645	-3331	-1112
chr3:184547999-184787998	-3833	-1614	-10028	-10064
chr3:184819999-185594998	-16555	-7877	-19377	-8837
chr3:185633999-185936998	26594	26637	6690	1176
chr3:185659999-185774998	594	637	-6310	-6361
chr3:185957499-186572998	-13812	-13800	-32310	-2515
chr3:187199999-187727498	20328	20377	12606	11520
chr3:187727499-188964998	12604	11518	-7951	-10228
chr3:189164999-189947998	-16778	-20173	13716	13740
chr3:189953999-190328998	7714	7738	-6467	-6497
chr3:191179999-191409998	-295620	66159	-525618	-163839
chr3:192462499-193592498	4914	5013	13616	663
chr3:194465999-194600998	6464	6506	-6105	-6144
chr3:194663999-195269998	7645	8566	880	1700
chr3:195269999-195539998	878	1698	-17561	-17631
chr3:196067499-196204998	5900	5938	-8181	-8215
chr3:19867499-20209998	-552	-609	130494	-23658
chr3:22961999-23993998	-1416	-1461	5099	5142
chr3:23993999-24254998	5097	5140	9870	9892
chr3:24257499-24692998	7368	7390	-12341	-12358
chr3:25595999-25874998	-1724	52246	-17860	-17913
chr3:26417999-26465998	-506789	-560915	-554787	-608913
chr3:27296999-27712498	15256	15333	-254	-249
chr3:27702499-28344998	9744	9749	-16224	4131
chr3:28639999-29989998	27860	-290871	23124	23149
chr3:30002999-30769998	10122	10147	-1108	-1068
chr3:3122999-3179998	56797	56765	-201	-233
chr3:3182499-4299998	-2703	-2735	-9512	-9546
chr3:32012999-32150998	6263	6272	-6671	-6715
chr3:32372999-32474998	2220	2274	-6977	-7018
chr3:32942999-33132498	4903	4909	-714	-703
chr3:33127499-33380998	4284	4295	-7953	-7996
chr3:33386999-33872498	-13955	-13998	11122	11155
chr3:33878999-35879998	4620	4653	28577	28561
chr3:35912999-36712498	-4425	-4441	-11319	-11364
chr3:36714999-36994998	-13821	-13866	-36089	-1723
chr3:36995999-37239998	-37091	-2725	-26770	-26825
chr3:37436999-37799998	15029	15065	-20231	-20271
chr3:37844999-37991998	10566	10584	5045	11534
chr3:38513999-38660998	7555	7569	-9588	-9633
chr3:39184999-39294998	4964	5023	-2960	-2986
chr3:39424999-40177498	23037	-18372	14532	14558
chr3:40184999-40322998	7030	7056	4791	4829
chr3:40571999-41246998	8679	8726	634463	-47554
chr3:42244999-42449998	2647	2682	-5964	-6001
chr3:42647999-42755998	96428	-47366	-11570	-11564
chr3:4302499-4694998	-12014	-12048	16551	16599
chr3:44306999-45032498	16535	16566	5385	5441
chr3:45032999-45224998	4883	4939	283	359
chr3:45504999-45692498	6663	6686	-32262	-3222
chr3:45934999-46082498	3935	3982	-3475	-3517
chr3:46208999-46376998	-476	-476	1560	1529
chr3:46914999-47017498	-5274	-5307	-107772	-8051
chr3:4702499-5063998	9049	9097	-6008	-6071
chr3:47419999-47483998	1213	1249	-7934	-8000
chr3:47510999-47804998	11250	2629	19947	-1803
chr3:48442499-48554998	-6289	-6341	3350	1924
chr3:48692499-48984998	-6491	-6548	37052	22316
chr3:49166999-49282498	4162	4207	13123	-5444
chr3:49287499-49467498	8121	8156	-18196	2673
chr3:49538999-49674998	816	854	-3092	-757
chr3:50186999-50279998	5772	5802	-5507	-6932
chr3:50372999-50558998	-51133	-13397	-8690	13309
chr3:50564999-50617498	7275	7307	-1402	-1377
chr3:50617499-51384998	-1404	-1379	4548	6146
chr3:51494999-51689998	7220	4519	-7703	-7751
chr3:51995999-52148998	5661	-52	-4508	-4545
chr3:5213999-6822498	-91841	-26468	-22984	-847643
chr3:52706999-53096998	227839	-1323	13359	13361
chr3:53105999-53201998	4357	4359	-5876	-5929
chr3:53349999-53900998	25203	-2360	37800	-9065
chr3:54806999-56537998	23843	47012	19726	164726
chr3:56687999-56996998	14677	14724	-1430	-7945
chr3:58562999-58634998	5745	5772	-4675	-4713
chr3:59201999-59574998	10323	10330	587	643
chr3:59570999-59867998	4585	4641	-10033	-10088
chr3:63829999-64032498	-11260	-11296	-1642	-1637
chr3:64028999-64505998	1856	1861	-21390	-21436
chr3:66215999-66839998	38197	60920	-17536	-23686
chr3:66919999-68904998	18519	18606	-11158	-28702
chr3:6782499-8422498	17014	-807645	-4903	-4942
chr3:70961999-71696998	44941	12989	14102	14160
chr3:71699999-73097998	11100	11158	3245	3275
chr3:73097499-73514998	3743	3773	-6450	-413725
chr3:77589999-77637498	-269211	1055900	-316709	1008402
chr3:81074999-82904998	227142	227196	-771791	-1143760
chr3:81262499-82312498	39642	39696	-179291	-551260
chr3:84110999-85654998	1456288	437078	-78714	-78755
chr3:8426999-8644998	-9405	-9444	18640	-21929
chr3:87212999-88182498	-44906	14240	21218	-1941
chr3:8966999-9317998	4144	-3506	-15211	-15259
chr3:97763999-98039998	29593	29638	-225	-195
chr3:98036999-98342998	2773	2803	1120	179992
chr3:98514999-98594998	82067	7990	2069	-1364
chr3:99812999-100268998	-4612	83180	-14593	-8119
chr4:101164999-101352498	4406	4432	-183092	-183066
chr4:101354999-101402498	-185594	-185568	-233092	-233066
chr4:102338999-102431998	6576	6614	-424	-437
chr4:10550999-11747498	-1171	3834	18530	18575
chr4:106367499-106931998	531373	531306	-33125	-33192
chr4:107744999-107924998	-7788	-7834	-11518	-11538
chr4:108008999-108605998	9756	9795	-33265	14492
chr4:108679999-109412998	-107267	-29549	9564	-6556
chr4:109415999-109838998	6562	6608	139109	-23454
chr4:109991999-110525998	6977	13667	-6918	-14864
chr4:112070999-112329998	4314	4345	-8026	-7990
chr4:1124999-1358998	5732	5771	-6949	-6973
chr4:113381999-114101998	12881	12907	-30771	-30838
chr4:114902499-115689998	-94487	-515633	668760	668804
chr4:114902999-115739998	-94987	-516133	618760	618804
chr4:118271999-118409998	-1369	6650	-56952	-131348
chr4:118976999-119306998	4958	5010	-20423	-6335
chr4:121189999-121257498	2595	2641	-5080	-5140
chr4:121658999-121817998	67877	37288	-91121	5984
chr4:122172499-122362498	137656	-20173	-52342	-210171
chr4:122726999-122930998	-9973	-10002	172071	-16536
chr4:122948999-124329998	154069	-34538	-67621	-7580
chr4:124343999-125207998	-81623	-21582	105622	105651
chr4:124344999-125069998	-82623	-22582	243622	243651
chr4:12719999-13569998	-86731	-86765	-20884	-20927
chr4:128180999-128870998	10454	10489	-7322	-7348
chr4:129359999-129654998	2877	2895	-13603	-292103
chr4:13629999-15072498	24251	-2266	159201	166376
chr4:138086999-138684998	3664	3633	-3786	-3847
chr4:138967499-139014998	63310	63352	15812	15854
chr4:139079999-139307998	19545	3002	-12149	-6546
chr4:140152499-140254998	100855	-57582	-1643	-1663
chr4:140654999-140859998	-131060	135997	1517	1582
chr4:141137499-142106998	20941	20970	20081	20102
chr4:142337999-143189998	15319	15335	209559	-4972
chr4:146231999-147125998	10123	10176	-209348	-28868
chr4:147612499-147924998	-22032	95858	-58013	-58034
chr4:149969999-150248998	11025	11048	-5914	-5950
chr4:151751999-152348998	49808	9034	36789	59745
chr4:152489999-152739998	10998	11037	-99527	-4547
chr4:152840999-153134998	5857	5909	-6890	-6900
chr4:153324999-153789998	19553	19568	-39532	-26392
chr4:155432999-155795998	9460	9494	-8670	-8734
chr4:155954999-157229998	-1714	-145036	-25238	-25301
[truncated: 888 more rows]

## Sheet: diffTADs MAC CTRL vs RAD21
#TAD name (cmd=getDiffExpression.pl RAD21vsMAC.merged.tad.scores.txt MAC_RAD21 MAC_RAD21 MAC_RAD21 MAC MAC MAC)	InclustionRatio(IR)	Length	MAC_RAD21_D1_filtered IR	MAC_RAD21_D2_filtered IR	MAC_RAD21_D3_filtered IR	MAC_D1_filtered IR	MAC_D2_filtered IR	MAC_D3_filtered IR	MAC_RAD21 vs. MAC Difference	MAC_RAD21 vs. MAC p-value	MAC_RAD21 vs. MAC adj. p-value
chr1:168597000-169358998	2.396	761998	1.71487	1.6673	1.65135	2.36896	2.41135	2.34941	0.698732	2.04473e-06	2.87806e-05
chr15:63150000-63284998	2.072	134998	1.63978	1.61249	1.57365	2.06014	2.17031	1.95327	0.4526	0.000306175	0.000597709
chr2:224346000-224662498	2.475	316498	1.89479	1.93094	1.9422	2.35048	2.49669	2.65699	0.578744	0.000268927	0.000540757
chr8:100557000-100838998	2.306	281998	1.313	1.33109	1.25482	2.21915	2.23344	2.24127	0.931648	2.90744e-07	2.15014e-05
chrX:118827000-119397498	1.708	570498	1.74072	1.71196	1.57841	1.74819	1.80008	1.69164	0.069605	0.289598	0.311147
chr1:198687500-198767498	1.718	79998	1.65192	1.96279	1.39427	1.08005	1.22373	1.16933	-0.511958	0.0092101	0.0119533
chr18:30947500-31490998	1.574	543498	1.60165	1.50753	1.56151	2.08752	2.01205	2.11407	0.514318	3.23617e-05	0.000111964
chr7:116862000-117146998	2.53	284998	1.80392	1.89766	1.9079	2.05276	2.18934	1.97137	0.201329	0.0237923	0.02903
chr1:175923000-176213998	2.102	290998	2.01548	2.14663	2.17515	1.46906	1.62158	1.55699	-0.563213	8.76091e-05	0.000226672
chr17:68766000-69249998	3.973	483998	2.67422	2.46054	2.65966	3.98886	3.62571	3.94247	1.25421	1.89387e-05	7.96062e-05
chr11:93537000-93659998	1.726	122998	1.70164	1.65986	1.70031	1.83446	1.99596	1.69131	0.153307	0.100862	0.113444
chr2:61182000-61535998	2.266	353998	2.23835	2.25236	2.2615	1.53916	1.62975	1.51965	-0.687886	3.61966e-06	3.42119e-05
chr10:99615000-99729998	2.081	114998	1.36624	1.33061	1.35984	2.07583	1.98808	1.93421	0.647143	8.79e-06	5.40806e-05
chr9:109880000-110219998	1.721	339998	1.66331	1.71687	1.74828	2.12312	2.10346	2.19906	0.432395	7.84122e-05	0.000210444
chr10:95367000-95609998	2.023	242998	1.41702	1.33626	1.3592	2.07828	1.97182	1.97297	0.636866	9.70403e-06	5.67086e-05
chrX:76152000-76259998	2.09	107998	1.15678	0.994008	1.20807	2.06748	2.20705	1.90574	0.940474	3.707e-05	0.000122306
chr2:117915000-118009998	1.731	94998	1.4862	1.55107	1.56336	1.57316	1.76229	1.57079	0.101868	0.169502	0.185944
chr4:172989000-173552998	2.017	563998	1.97171	2.04521	2.06865	1.86883	1.93298	2.06814	-0.0718743	0.304553	0.326408
chr8:39117000-39844998	1.785	727998	1.80009	1.78228	1.56742	1.52902	1.53364	1.34779	-0.246443	0.0257625	0.0312779
chr1:23492500-23542498	2.424	49998	1.30848	1.2106	1.24521	2.10308	2.17532	2.07304	0.862386	1.37296e-06	2.43398e-05
chr12:62577500-62802498	2.552	224998	1.53339	1.51235	1.44089	2.53724	2.58888	2.32743	0.988977	8.16679e-06	5.22168e-05
chr8:76367500-76739998	2.094	372498	1.46599	1.37465	1.42446	2.04772	1.99538	2.2335	0.6705	5.72494e-05	0.000167052
chr3:52716000-53094998	2.169	378998	1.49662	1.61479	1.43435	2.2076	2.32515	1.96101	0.649331	0.000537342	0.000947553
chr14:55692000-56483998	3.517	791998	2.36604	2.21187	2.28846	3.5611	3.34574	3.59887	1.21312	3.13921e-06	3.24599e-05
chr4:113385000-114083998	2.184	698998	2.14693	2.14396	2.19044	2.38708	2.5137	2.46226	0.293906	0.000797552	0.00132519
chr13:59307500-60579998	1.969	1272498	1.63261	1.51628	1.64101	1.93321	1.88151	2.04582	0.356879	0.00101488	0.00164236
chr17:16446000-16526998	2.539	80998	1.40777	1.57851	1.40142	2.40287	2.70831	2.3183	1.01392	6.51951e-05	0.000183796
chr11:13173000-13352998	1.878	179998	1.20938	1.18028	1.2352	1.85383	1.79431	1.88377	0.635679	4.70518e-06	3.92579e-05
chr6:27120000-27908998	2.524	788998	2.49918	2.61509	2.48694	2.8966	2.97165	2.72339	0.330137	0.00432304	0.00593337
chr8:111422500-111807498	2.054	384998	1.43622	1.3828	1.36557	2.17175	1.99185	1.84407	0.60769	0.000291503	0.000575214
chr8:107061000-107792998	2.144	731998	1.40074	1.31666	1.46364	2.14701	2.11517	2.15819	0.746445	4.04962e-06	3.61784e-05
chr1:165384000-165597498	3.009	213498	2.03333	1.73119	1.7536	2.96602	2.68115	2.81496	0.981337	6.59584e-05	0.000185546
chr8:26677500-27262498	1.976	584998	1.91815	2.10699	1.9218	2.24923	2.17295	1.94963	0.141625	0.181355	0.198224
chr6:90980000-92978998	1.834	1998998	1.4741	1.40928	1.42077	1.87505	1.7731	1.81024	0.384749	0.000136223	0.000315222
chr6:41073000-41339998	3.222	266998	2.17594	1.90442	2.06146	3.10964	3.15985	3.12078	1.08282	3.59721e-06	3.41648e-05
chr5:150552000-150854998	1.946	302998	1.4682	1.45264	1.49216	1.95022	1.99845	1.79893	0.444864	0.000263628	0.000533324
chr17:7815000-8060998	2.022	245998	2.00412	2.00565	1.99438	1.99839	1.85014	1.87864	-0.0923263	0.126182	0.14055
chr4:89112500-90329998	2.099	1217498	2.09409	2.05337	2.10835	2.10299	2.05922	2.104	0.00346933	0.936835	0.945778
chr2:58042500-58112498	1.583	69998	1.51375	1.51065	1.54753	1.43655	1.34014	1.36743	-0.142606	0.0184423	0.0228514
chr7:87792000-87896998	2.325	104998	1.32038	1.28991	1.27307	2.32219	2.38036	2.17399	0.997731	2.14507e-06	2.93754e-05
chr15:45300000-45401998	1.584	101998	1.06215	1.0304	1.00205	1.67076	1.56065	1.46267	0.533158	9.85332e-05	0.000245111
chr17:43689000-43766998	2.908	77998	1.71122	1.82555	1.94491	2.69661	2.86193	2.62836	0.901738	2.72424e-05	9.92538e-05
chr20:34182000-34307998	2.064	125998	1.35912	1.22065	1.29404	2.11949	2.02254	1.89645	0.72156	3.47478e-05	0.000117518
chr3:184365000-184808998	3.105	443998	3.16501	2.93301	3.05031	3.37364	3.29312	3.24587	0.254768	0.0106951	0.0137213
chr10:43660000-44869998	2.812	1209998	2.32897	2.20044	2.17482	2.80202	2.69424	2.63631	0.476111	0.000263694	0.000533324
chr14:26973000-28637998	1.643	1664998	1.22063	1.19234	1.20451	1.66665	1.63444	1.61136	0.431657	2.70774e-05	9.91149e-05
chr8:73272000-74366998	1.686	1094998	1.69812	1.65514	1.69608	1.79559	1.85778	1.89591	0.166645	0.00991232	0.0127715
chr15:73532500-73714998	1.707	182498	1.64845	1.70867	1.63914	1.81785	1.72729	1.98758	0.178818	0.048154	0.0561462
chr1:223692000-223757998	2.63	65998	1.83889	1.77706	1.43676	2.66136	2.45613	2.05602	0.70693	0.00604138	0.00807926
chr17:67365000-67715998	1.813	350998	1.85188	1.7711	1.73884	2.51431	2.38476	2.5188	0.685352	1.37579e-05	6.62823e-05
chr9:1065000-2857498	1.893	1792498	1.42328	1.44607	1.46269	1.87609	1.84646	1.90779	0.432767	3.04645e-05	0.000107526
chr8:110541000-110813998	1.9	272998	1.35261	1.28775	1.31711	1.86358	1.93974	1.89801	0.581288	7.41402e-06	4.96765e-05
chr6:21587500-22157998	1.828	570498	1.52946	1.54559	1.52501	1.80494	1.77553	1.78838	0.256266	0.000464823	0.000840116
chr2:36339000-36707998	1.67	368998	1.67411	1.70457	1.64143	1.8128	1.77535	1.82873	0.132251	0.0195865	0.0241773
chr4:34767000-34837498	1.743	70498	1.59358	2.90242	1.12597	1.51612	2.94968	1.05903	-0.0323817	0.959691	0.967604
chr19:6740000-6864998	2.211	124998	1.55361	1.42917	1.46155	2.12867	2.07537	1.97431	0.578006	4.78639e-05	0.000147706
chr14:50780000-50867498	1.699	87498	1.03241	0.964862	0.96401	1.65015	1.82174	1.51127	0.67396	0.000127682	0.000299354
chr15:89355000-89432998	3.232	77998	2.73385	2.55986	2.67589	2.93035	3.41988	2.84907	0.409901	0.0329171	0.0394019
chr1:8882500-9534998	1.824	652498	1.80191	1.69878	1.97089	1.69386	1.62685	1.74253	-0.136111	0.128496	0.142964
chr10:102677500-103404998	1.756	727498	1.72443	1.74881	1.87164	1.66223	1.67974	1.72781	-0.091699	0.141909	0.157128
chr6:7617000-7732498	2.183	115498	1.43462	1.32347	1.22945	2.35002	1.95262	1.656	0.657035	0.00726937	0.00958714
chr10:124525000-124752498	3.175	227498	2.23219	2.22182	1.98842	3.13737	3.06333	2.84104	0.86644	9.96135e-05	0.00024717
chr1:48102000-48206998	1.96	104998	1.28413	1.00804	1.04418	2.00109	1.78329	1.73899	0.729007	0.000265619	0.000535663
chr4:41937500-41994998	1.652	57498	1.45241	1.37782	1.57998	1.58401	1.48229	1.68212	0.112733	0.183258	0.200081
chr1:65955000-66244998	2.354	289998	1.65987	1.71503	1.58336	2.28749	2.53755	2.16361	0.676798	0.000371834	0.000701198
chr5:140064000-140162998	2.453	98998	1.50063	1.58826	1.32643	2.40226	2.49349	2.24997	0.910133	3.80919e-05	0.00012494
chr3:98590000-98819998	3.016	229998	2.21833	2.30612	2.11302	2.98487	2.97452	2.9283	0.750075	9.58793e-06	5.67086e-05
chr20:5117500-5195998	2.96	78498	1.45417	1.56478	1.40619	2.72268	3.222	2.48405	1.33453	0.000223149	0.000467523
chr6:8124000-8228998	1.908	104998	1.31402	1.19562	1.22872	2.0828	1.79919	1.66906	0.604235	0.00107379	0.00172274
chr3:100455000-100598998	2.427	143998	1.17723	1.26701	1.15323	2.44036	2.59928	2.06141	1.16786	8.84323e-05	0.000227955
chr12:47705000-47849998	2.319	144998	1.78929	1.77476	1.59611	2.32596	2.24069	2.00857	0.471681	0.0023787	0.0034705
chr3:51497500-51689998	2.288	192498	1.53497	1.5256	1.53588	2.28057	2.22425	2.12712	0.678495	7.55411e-06	5.01004e-05
chr12:120082500-121898998	2.018	1816498	2.01382	1.95701	2.02737	1.97534	1.88761	1.9166	-0.072885	0.165682	0.18206
chr11:61250000-61442998	2.176	192998	2.15376	2.06642	2.01458	2.59073	2.79004	2.76318	0.636398	6.83334e-05	0.000189637
chr5:62208000-62402998	2.425	194998	1.58276	1.54712	1.48431	2.49121	2.4259	2.32509	0.876005	3.16728e-06	3.24599e-05
chr18:63009000-63338998	2.682	329998	2.05083	1.8606	2.13309	2.61655	2.67821	2.80646	0.685567	0.000151884	0.000344735
chr1:98055000-98482498	2.836	427498	1.67845	1.69712	1.68564	2.8164	2.78777	2.79748	1.11348	5.3528e-08	2.15014e-05
chr17:48805000-48884998	2.738	79998	1.45171	1.68584	1.45175	2.55391	2.99269	2.40106	1.11946	0.000289335	0.000571514
chr2:209970000-210206998	3.391	236998	2.404	2.56695	2.38063	3.39964	3.43293	3.23692	0.905965	1.37158e-05	6.61772e-05
chr11:95781000-96434998	4.615	653998	3.52334	3.17508	3.27629	4.63867	4.51348	4.711	1.29615	8.1865e-06	5.22235e-05
chr6:88967500-89252998	2.387	285498	1.57411	1.50367	1.6122	2.36096	2.35228	2.40561	0.809622	1.40577e-06	2.43398e-05
chr5:76257500-76592998	2.006	335498	1.47674	1.57079	1.46561	1.95154	2.00302	1.98133	0.474252	4.04824e-05	0.000131241
chr2:19950000-20105998	2.018	155998	1.2644	1.11556	1.22017	2.06373	1.85446	1.97284	0.763632	2.32135e-05	9.07737e-05
chr5:78462000-78983998	2.058	521998	1.7539	1.73788	1.64599	2.04457	2.04361	1.96966	0.306689	0.000707329	0.00119275
chr2:46652500-46892498	1.911	239998	1.31558	1.40025	1.32516	1.93389	2.01337	1.69814	0.534807	0.000639858	0.00109862
chr5:152532000-153965998	1.674	1433998	1.49468	1.48819	1.46585	1.67281	1.6427	1.66243	0.176411	0.00362879	0.00505679
chr6:47085000-47330998	2.438	245998	1.84602	1.76687	1.6709	2.2385	2.19429	2.18568	0.444889	0.000164121	0.000365819
chr20:38600000-38919998	2.225	319998	1.58944	1.44756	1.62415	2.2896	1.99546	2.28188	0.635262	0.00042127	0.000775732
chr22:22957500-23132998	2.205	175498	1.53076	1.61394	1.41093	1.92206	2.58559	1.94298	0.631664	0.0119848	0.015241
chr13:43890000-44474998	4.093	584998	3.41293	3.24821	3.41306	4.09819	3.74995	4.35219	0.708708	0.00265966	0.00382761
chr1:41259000-41438998	3.205	179998	2.10887	2.03246	2.09368	3.09794	3.04388	3.30408	1.0703	4.45187e-06	3.85402e-05
chr4:140860000-141140998	2.018	280998	1.43284	1.2888	1.18532	2.37394	1.66287	1.43753	0.52246	0.0632978	0.0727841
chr1:175149000-175328998	2.516	179998	1.69024	1.46834	1.49408	2.53654	2.46868	2.27181	0.874792	5.11814e-05	0.000154532
chr8:65829000-66038998	2.851	209998	1.6221	1.66181	1.49929	2.66928	2.68601	2.76012	1.11073	7.15016e-07	2.22052e-05
chr6:87039000-88925998	2.787	1886998	2.61058	2.43913	2.40017	2.83174	2.8037	2.65816	0.281239	0.00928686	0.0120409
chrX:109899000-110153998	2.708	254998	1.5995	1.54752	1.36464	2.68811	2.76954	2.37896	1.10832	4.97935e-05	0.00015222
chrX:30570000-30624998	2.36	54998	1.28803	1.4004	1.2875	2.31441	2.04577	1.83868	0.740979	0.000611913	0.00105901
chr5:108395000-110111998	1.731	1716998	1.67965	1.74279	1.74852	1.53003	1.62312	1.54976	-0.156015	0.015384	0.0192633
chr9:90903000-91739998	3.45	836998	2.65523	2.35623	2.51139	3.48228	3.16079	3.44038	0.853528	0.000187958	0.000404999
chr12:92770000-93440998	2.789	670998	2.08635	1.92789	1.92164	2.81856	2.80475	2.6871	0.791508	1.24731e-05	6.33859e-05
chr1:40437000-40538998	2.088	101998	1.96382	2.24764	1.99366	1.91766	1.97359	2.08459	-0.0764283	0.424136	0.446982
chr18:6902500-8594998	1.665	1692498	1.65891	1.64751	1.68781	1.75869	1.71969	1.68414	0.0560957	0.236537	0.256107
chr17:29360000-29559998	2.054	199998	1.74602	1.79806	1.63504	1.84078	1.89254	1.92316	0.159121	0.0296878	0.0357001
chr18:43554000-45545998	2.035	1991998	2.04881	2.01792	2.03408	2.2291	2.16816	2.37027	0.222239	0.00976631	0.0125958
chr11:109935000-110495998	2.056	560998	1.99988	2.07752	2.14183	1.98567	2.12655	2.02247	-0.0281843	0.655238	0.675078
chr13:73725000-75287998	1.637	1562998	1.70814	1.58941	1.56574	2.2158	2.20051	2.05804	0.537023	0.000121193	0.000287238
chr13:48590000-48773998	3.279	183998	1.85158	1.70303	1.53629	3.21716	3.3276	2.91959	1.45782	1.55331e-05	7.08993e-05
chr6:29027500-29619998	1.923	592498	1.65075	1.88592	1.66155	1.90272	1.9257	1.80039	0.143528	0.111442	0.124735
chr3:184815000-185049998	2.613	234998	2.62299	2.53117	2.55644	1.95642	2.24689	1.86248	-0.548269	0.00132873	0.00207392
chr2:181737000-181910998	2.592	173998	1.4805	1.33783	1.38019	2.57847	2.51548	2.46282	1.11942	5.82768e-07	2.20066e-05
chr5:68280000-68468998	3.26	188998	2.09153	1.90636	1.99048	3.291	3.33622	2.95428	1.19771	2.36662e-05	9.15079e-05
chr11:855000-1064998	1.891	209998	1.42384	1.45771	1.47304	1.92454	1.97009	1.76264	0.434228	0.000368636	0.000696174
chr2:128317500-128768998	2.808	451498	1.96707	2.02779	2.13331	2.74	2.75225	2.76068	0.708252	7.47247e-06	4.98122e-05
chr11:109940000-110102998	2.79	162998	1.99106	1.99084	1.91158	2.76132	3.01063	2.54872	0.809062	0.000290885	0.000574286
chr1:160419000-160619998	2.656	200998	1.8087	1.84125	1.71565	2.67206	2.59297	2.4714	0.790278	1.36066e-05	6.59759e-05
chr3:157082500-157136998	2.742	54498	1.4719	1.64727	1.59695	2.49097	2.98443	2.32435	1.02788	0.000636188	0.00109376
chr9:6678000-6761998	1.574	83998	1.38004	1.68585	1.67725	1.61122	1.63564	1.49634	1.96667e-05	0.99984	1
chr15:64735000-64817998	1.808	82998	1.58483	1.64213	1.5071	1.61092	2.15456	1.65302	0.228145	0.166887	0.183332
chr14:100662000-101672998	2.532	1010998	2.05374	2.15201	1.92972	2.5739	2.50394	2.51132	0.484565	0.000237757	0.000492767
chr15:34098000-34220998	1.897	122998	1.49288	1.42138	1.38713	1.87554	1.77033	1.99418	0.44622	0.000469843	0.000848015
chr15:42167500-43328998	1.623	1161498	1.63093	1.61634	1.58877	1.64331	1.68901	1.51046	0.002247	0.970212	0.977205
chr9:84402500-85526998	1.806	1124498	1.7918	1.88137	1.68362	1.8464	1.88963	1.66649	0.0152403	0.854954	0.868042
chr4:83064000-83267998	2.746	203998	1.92094	1.95587	1.67733	2.89986	2.9028	2.39593	0.881481	0.001001	0.00162259
chr15:91292500-92094998	2.251	802498	2.19142	2.30146	2.19502	2.49143	2.50855	2.44798	0.253352	0.00184571	0.00277034
[truncated: 3,789 more rows]

## Sheet: diffTADs MAC CTRL vs CTCF
#TAD name (cmd=getDiffExpression.pl CTCFvsMAC.merged.tad.scores.txt MAC_CTCF MAC_CTCF MAC_CTCF MAC MAC MAC)	InclustionRatio(IR)	Length	MAC_CTCF_D1_filtered IR	MAC_CTCF_D2_filtered IR	MAC_CTCF_D3_filtered IR	MAC_D1_filtered IR	MAC_D2_filtered IR	MAC_D3_filtered IR	MAC_CTCF vs. MAC Difference	MAC_CTCF vs. MAC p-value	MAC_CTCF vs. MAC adj. p-value
[truncated: 4,019 more rows]

[truncated: 26 more sheets: diffTADs DC CTRL vs RAD21, diffTADs DC CTRL vs CTCF, Loops MAC_RAD21, Loops MAC_CTCF, Loops DC_RAD21, Loops DC_CTCF, diffLOOPs MAC CTRL vs RAD21, diffLOOPs MAC CTRL vs CTCF, diffLOOPs DC CTRL vs RAD21, diffLOOPs DC CTRL vs CTCF, RAD21 MAC_RAD21, RAD21 MAC_CTCF, RAD21 DC_RAD21, RAD21 DC_CTCF, diffRAD21 MAC CTRL vs RAD21, diffRAD21 MAC CTRL vs CTCF, diffRAD21 DC CTRL vs RAD21, diffRAD21 DC CTRL vs CTCF, CTCF MAC_RAD21, CTCF MAC_CTCF …]
