# Supplementary material for: Postmitotic differentiation of human monocytes requires cohesin-structured chromatin
Source: Nat Commun. 2022 Jul 25;13:4301. doi: 10.1038/s41467-022-31892-2 (PMC9314343; doi:10.1038/s41467-022-31892-2)
Supplement: Supplementary file 8 — Source Data [file 41467_2022_31892_MOESM8_ESM.xlsx]

## Sheet: content
Main Figures	Content
Fig1c	logRPKM values for genes shown in Fig. 1c
Fig1f	Known motif enrichments in accessible regions of cell type-specific H3K27ac peak regions used to generate the baloon plot in Fig. 1f
Fig1g	Matrices of motif cooccurence in accessible regions of cell type-specific H3K27ac peak regions used to generate networks shown in Fig. 1g
Fig1i	Correlation matrix of significant interchromosomal interactions used to generate the clustered heatmap shown in Fig. 1i
Fig1k	PC1 data used to generate the MDS plot shown in Fig. 1k and results of differential PC1 analysis between cell types used to label the plot
Fig2b	Binned coverage used to generate histograms shown in Fig. 2b
Fig2d	Binned coverage used to generate histograms shown in Fig. 2d
Fig2e	Output of gene set testing (using fry) for pairwise comparisons used to generate the bar plot shown in Fig. 2e
Fig3f	Binned coverage used to generate histograms shown in Fig. 3f
Fig3g	Output of gene set testing (using fry) for pairwise comparisons used to generate the bar plot shown in Fig. 3g
Fig3h	Output of gene set testing (using fry) for pairwise comparisons used to generate the bar plot shown in Fig. 3h
Fig3i	Output of gene set testing (using fry) for pairwise comparisons used to generate the bar plot shown in Fig. 3i
Fig3j	Enrichment of coding and lincRNAs as shown in Fig. 3j
Fig4a	Subsets of peaks used to generate the genomic distance distributions of read coverage and results from de novo motif analyses shown in Fig. 4a
Fig4b	Known motif enrichment in CTCF-dependent and independent anchors of cell-type specific loops used to generate the baloon plot in Fig. 4b
Fig4d	Output of gene set testing (using fry) for pairwise comparisons used to generate the bar plot shown in Fig. 4d
Fig4f	Output of gene set testing (using fry) for pairwise comparisons used to generate the bar plot shown in Fig. 4f
Fig4h	Output of gene set testing (using fry) for pairwise comparisons used to generate the bar plot shown in Fig. 4h
Fig4j	Output of gene set testing (using fry) for pairwise comparisons used to generate the bar plot shown in Fig. 4j
Fig5f	Binned coverage used to generate histograms shown in Fig. 5f
Fig5g	Data (region sizes) used to generate the bean plots shown in Fig. 5g
Fig6b	Subsets of peaks used to generate the genomic distance distributions of read coverage shown in Fig. 6b
Fig6d	Subsets of peaks used to generate the genomic distance distributions of read coverage shown in Fig. 6d
Fig6f	CTCF motif scores associated with CTCF peaks in anchors of top differential loops used to generate the bean plots shown in Fig. 6f
Fig6g	Binned coverage used to generate histograms shown in Fig. 6g
Fig6h	Statistics associated with Venn diagrams shown in Fig. 6h
Fig7b	Original Homer reports for de novo motif searches across treatment-specific accessible regions used to generate the motif lists shown in Fig. 7b
Fig7e	List of genes that contain CTCF in their promoters
Fig7f	List of housekeeping genes
Fig7h	Output of the Kegg pathway analysis used to generate Fig. 7h
Fig8a	Original Homer reports for de novo motif searches across treatment-specific accessible regions used to generate the motif list shown in Fig. 8a
Fig8b	Known motif enrichment in cell-type specific accessible regions used to generate the baloon plot in Fig. 8b
Fig8i	Output of the Kegg pathway analysis used to generate Fig. 8i
Fig8k	Original Homer reports for de novo motif searches across treatment-specific accessible regions used to generate the motif list shown in Fig. 8k
Fig8l	Known motif enrichment in cell-type specific accessible regions used to generate the baloon plot in Fig. 8l
Fig9b	Table of foldchanges used to generate the scatter plot shown in Fig. 9b
Fig9c	Table of scaled differential expression data used to generate the heatmap shown in Fig 9c
Fig9d	Expression data for individual genes (normalized, batch-corrected logRPKM) shown in Fig. 9d
Supplementary Figures	Content
FigS1a	Table of scaled expression data used to generate the heatmap shown in Supplementary Fig. 1a
FigS1b	Output of gene set testing (using camera) for DC vs MO
FigS1c	Output of gene set testing (using camera) for MAC vs MO
FigS1e	original Homer reports for de novo motif searches across cell type-specific accessible regions used to generate the motif lists shown in Supplementary Fig. 1e
FigS1f	original Homer reports for de novo motif searches across accessible regions of cell type-specific H3K27ac peak regions used to generate the motif lists shown in Supplementary Fig. 1f
FigS1i	QC data underlying Supplementary Fig. 1i
FigS1k	QC data underlying Supplementary Fig. 1k
FigS2a	logRPKM values for genes shown in Supplementary Fig. 2a
FigS2b	Original Homer reports for known motif searches across TAD boundaries lacking CTCF or RAD21 peaks used to generate Supplementary Fig. 2b
FigS2c	Binned coverage used to generate histograms shown in Supplementary Fig. 2c
FigS2d	Binned coverage used to generate histograms shown in Supplementary Fig. 2d
FigS2e	Output of peak set testing (using fry) for pairwise comparisons used to generate the bar plot shown in Supplementary Figure 2e
FigS2f	Output of peak set testing (using fry) for pairwise comparisons used to generate the bar plot shown in Supplementary Figure 2f
FigS3a	Table of frequencies of motif orientations used to generate the stacked bar plot in Supplementary Fig. 3a
FigS3b	Binned coverage used to generate histograms shown in Supplementary Fig. 3b
FigS3c	Known motif enrichments in accessible regions of loop anchors lacking evidence for CTCF or RAD21 binding used to generate the baloon plot in Supplementary Fig. 3c
FigS3e	Binned coverage used to generate histograms shown in Supplementary Fig. 3e
FigS3f	Binned coverage used to generate histograms shown in Supplementary Fig. 3f
FigS3g	DGE analysis data for lincRNAs only used to generate the volcano plot in Supplementary Fig. 3g
FigS4a	Subsets of peaks used to generate the genomic distance distributions of read coverage and results from de novo motif analyses shown in Supplementary Fig. 4a
FigS4b	Subsets of peaks used to generate the genomic distance distributions of read coverage shown in Supplementary Fig. 4b
FigS4c	Known motif enrichment in CTCF-dependent and independent anchors of cell-type specific loops used to generate the baloon plot in Supplementary Fig. 4c
FigS4d	Original Homer reports for de novo motif searches across cell type-specific RAD21 peaks used to generate the motif lists shown in Supplementary Fig. 4d
FigS4e	Original Homer reports for de novo motif searches across cell type-specific RAD21 peaks used to generate the motif lists shown in Supplementary Fig. 4e
FigS4f	Original Homer reports for de novo motif searches across cell type-specific RAD21 peaks used to generate the motif lists shown in Supplementary Fig. 4f
FigS4g	CTCF motif scores associated with CTCF peaks in anchors of top differential loops used to generate the bean plots shown in Supplementary Fig. 4g
FigS5a	Original, uncropped WesternBlot Images used in Supplementary Fig. 5a
FigS5c	QC data underlying Supplementary Fig. 5c
FigS5f	Correlation matrices of significant interchromosomal interactions used to generate the clustered heatmaps shown in Supplementary Fig. 5f
FigS5h	Binned coverage used to generate histograms shown in Supplementary Fig. 5h
FigS5i	Data (region sizes) used to generate the bean plots shown in Supplementary Fig. 5g
FigS6b	Subsets of peaks used to generate the genomic distance distributions of read coverage shown in Supplementary Fig. 6b
FigS6d	Subsets of peaks used to generate the genomic distance distributions of read coverage shown in Supplementary Fig. 6d
FigS6f	CTCF motif scores associated with CTCF peaks in anchors of top differential loops used to generate the bean plots shown in Supplementary Fig. 6f
FigS6g	Binned coverage used to generate histograms shown in Supplementary Fig. 6g
FigS6h	Statistics associated with Venn diagrams shown in Supplementary Fig. 6h
FigS7b	Original Homer reports for de novo motif searches across treatment-specific accessible regions used to generate the motif lists shown in Supplementary Fig. 7b
FigS7d	List of genes that contain CTCF in their promoters
FigS7g	Output of the Kegg pathway analysis used to generate Supplementary Fig. 7g
FigS8g	Output of the Kegg pathway analysis used to generate Supplementary Fig. 8g
FigS8i	Original Homer report for de novo motif searches across treatment-specific accessible regions used to generate the motif list shown in Supplementary Fig. 8i
FigS8j	Known motif enrichment in cell-type specific accessible regions used to generate the baloon plot in Supplementary Fig. 8j
FigS9c	Expression data for individual genes (normalized, batch-corrected logRPKM) shown in Supplementary Fig. 9d
FigS9d	Table of scaled human and mouse expression data used to generate the heatmap shown in Supplementary Fig. 9d
FigS9e	Table of scaled mouse and human expression data used to generate the heatmap shown in Supplementary Fig. 9e
FigS9f	Expression data for orthologous murine genes (normalized, batch-corrected logRPKM) shown in Supplementary Fig. 9f

## Sheet: Fig1c
Sample	NR4A2	VCAN	CD300E	CD1A	CCL13	ALOX15	CYP19A1	VSIG4	CHIT1
MO_4	4.99783	9.15486	8.58204	0.446997	-3.71574	-3.13242	-2.06986	2.63987	0.881228
MO_5	4.86613	8.19272	7.35261	0.972215	-0.497434	-1.9067	-2.0864	0.538802	-0.726856
MO_1	4.75228	8.20828	8.3122	0.790153	0.901412	-2.17257	-5.18038	4.10607	-1.34111
MO_2	5.72913	9.31499	7.56426	0.846323	-0.986356	-2.50712	-4.4388	2.92262	-1.27414
MO_3	4.9713	7.28852	6.7645	1.79083	2.61856	-0.828003	-5.88189	1.20533	-3.16303
MO_6	5.60296	9.1413	8.3224	0.962874	-1.26134	-2.11497	-4.52047	2.37219	-2.02742
MO_7	5.22517	8.66901	7.96016	0.763108	-1.26134	-2.72171	-4.73187	1.95139	-2.3061
iDC_MOCK_4	-0.388387	-0.582142	-1.52416	6.37135	11.2951	8.19165	-3.30925	1.28746	-2.53643
iDC_MOCK_5	-0.79302	-0.461767	-1.15722	6.13891	10.1041	7.63299	-3.29436	2.14206	-2.0856
iDC_MOCK_1	-1.13817	-0.651013	-1.31372	6.12084	10.2937	8.4291	-3.51502	-0.335318	-2.33951
iDC_MOCK_2	-0.675186	-0.750456	1.02479	6.7976	10.2818	8.31416	-4.08258	0.87748	-2.0791
iDC_MOCK_3	-1.11702	0.414597	-1.64077	5.27657	7.46162	5.63806	-0.24718	2.07035	0.659151
iDC_siCTRL_4	-1.15296	0.117571	-2.31879	5.96647	11.3641	8.20317	-3.38375	1.80428	-3.07111
iDC_siCTRL_5	-0.616621	0.959334	-1.45631	5.6737	9.3368	7.5361	-3.38208	3.05076	-1.91386
iDC_siCTRL_1	-1.13864	0.264123	-2.71443	5.39043	10.1379	8.11049	-1.4508	0.440513	-1.96602
iDC_siCTRL_2	-1.08355	-0.0304588	-3.27168	5.78578	10.4035	8.6482	-1.03953	2.32307	-2.22385
iDC_siCTRL_3	-0.431723	1.33617	-1.11669	5.7078	7.04023	6.59626	0.540053	3.75722	1.03721
MAC_MOCK_1	-0.526686	3.34126	0.05381	0.633766	-1.28514	-3.55938	4.77087	8.58754	6.90425
MAC_MOCK_2	-1.35554	2.64119	-1.05211	-0.12731	-0.367207	-2.93879	4.52466	7.4093	6.78505
MAC_MOCK_3	-1.27166	2.44277	-0.26748	0.39516	0.415672	-1.50917	2.34146	7.08236	4.64579
MAC_MOCK_4	-1.76477	2.43132	-0.588257	0.145071	-1.26134	-3.18175	4.05609	7.49707	6.74632
MAC_MOCK_5	-1.27006	2.59504	-0.797606	0.0884501	-1.26134	-2.68523	4.19698	7.85604	6.97359
MAC_siCTRL_1	-0.664806	3.04089	-0.834287	0.610746	-4.28814	-4.26597	5.29108	9.00301	6.70461
MAC_siCTRL_2	-1.33088	3.02827	-0.761689	0.243549	-3.57201	-4.97478	4.95199	8.26936	6.75426
MAC_siCTRL_3	-0.866922	2.72148	-0.235987	0.375574	-1.77634	-3.35548	3.16331	7.68656	4.78309
MAC_siCTRL_4	-0.847161	2.50772	-1.13278	0.592105	-1.26134	-3.62165	5.01303	8.44899	6.54714
MAC_siCTRL_5	-0.964085	2.8163	-0.561182	0.848491	-1.26134	-3.51143	5.08354	8.51082	6.59856

## Sheet: Fig1f
known motif enrichment in accessible regions of MO-specific H3K27ac peak regions (compared to MAC & DC)
	Motif Name	Consensus	P-value	Log P-value	q-value (Benjamini)	# of Target Sequences with Motif(of 1344)	% of Target Sequences with Motif	# of Background Sequences with Motif(of 48003)	% of Background Sequences with Motif
	0-CACTTCCTCWTW	CACTTCCTCWTW	1e-163	-376.2	0	900	0.6696	14501.8	0.3021
	Fos(bZIP)/TSC-Fos-ChIP-Seq(GSE110950)/Homer	NDATGASTCAYN	1e-114	-262.6	0	463	0.3445	5125.6	0.1068
	CEBP(bZIP)/ThioMac-CEBPb-ChIP-Seq(GSE21512)/Homer	ATTGCGCAAC	1e-64	-149.1	0	458	0.3408	7192.4	0.1498
	PU.1:IRF8(ETS:IRF)/pDC-Irf8-ChIP-Seq(GSE66899)/Homer	GGAAGTGAAAST	1e-46	-106.5	0	182	0.1354	1812.3	0.0378
	RUNX-AML(Runt)/CD4+-PolII-ChIP-Seq(Barski_et_al.)/Homer	GCTGTGGTTW	1e-24	-56.85	0	350	0.2604	7165.2	0.1493
	EKLF(Zf)/Erythrocyte-Klf1-ChIP-Seq(GSE20478)/Homer	NWGGGTGTGGCY	1e-21	-48.48	0	172	0.128	2739.7	0.0571
	Egr2(Zf)/Thymocytes-Egr2-ChIP-Seq(GSE34254)/Homer	NGCGTGGGCGGR	0.01	-5.715	0.0047	61	0.0454	1497	0.0312
	NFkB-p65-Rel(RHD)/ThioMac-LPS-Expression(GSE23622)/Homer	GGAAATTCCC	0.1	-4.471	0.0143	26	0.0193	561.6	0.0117
	MITF(bHLH)/MastCells-MITF-ChIP-Seq(GSE48085)/Homer	RTCATGTGAC	1	-1.495	0.2492	260	0.1935	8879.5	0.185
	STAT6(Stat)/Macrophage-Stat6-ChIP-Seq(GSE38377)/Homer	TTCCKNAGAA	1	-0.05746	0.9442	116	0.0863	4747.6	0.0989
known motif enrichment in accessible regions of DC-specific H3K27ac peak regions (compared to MAC & MO)
	Motif Name	Consensus	P-value	Log P-value	q-value (Benjamini)	# of Target Sequences with Motif(of 1500)	% of Target Sequences with Motif	# of Background Sequences with Motif(of 47763)	% of Background Sequences with Motif
	0-CACTTCCTCWTW	CACTTCCTCWTW	1e-164	-379.6	0	1092	0.728	17839.6	0.3735
	STAT6(Stat)/Macrophage-Stat6-ChIP-Seq(GSE38377)/Homer	TTCCKNAGAA	1e-138	-320	0	626	0.4173	6875.1	0.144
	PU.1:IRF8(ETS:IRF)/pDC-Irf8-ChIP-Seq(GSE66899)/Homer	GGAAGTGAAAST	1e-65	-151.1	0	269	0.1793	2487.1	0.0521
	Fos(bZIP)/TSC-Fos-ChIP-Seq(GSE110950)/Homer	NDATGASTCAYN	1e-38	-88.09	0	390	0.26	6278.6	0.1315
	Egr2(Zf)/Thymocytes-Egr2-ChIP-Seq(GSE34254)/Homer	NGCGTGGGCGGR	1e-17	-39.35	0	102	0.068	1208	0.0253
	RUNX-AML(Runt)/CD4+-PolII-ChIP-Seq(Barski_et_al.)/Homer	GCTGTGGTTW	1e-13	-30.25	0	371	0.2473	8132.5	0.1703
	MITF(bHLH)/MastCells-MITF-ChIP-Seq(GSE48085)/Homer	RTCATGTGAC	1e-10	-24.9	0	424	0.2827	9971.1	0.2088
	EKLF(Zf)/Erythrocyte-Klf1-ChIP-Seq(GSE20478)/Homer	NWGGGTGTGGCY	1e-08	-18.42	0	139	0.0927	2655	0.0556
	NFkB-p65-Rel(RHD)/ThioMac-LPS-Expression(GSE23622)/Homer	GGAAATTCCC	0.0001	-11.09	0	44	0.0293	681.7	0.0143
	CEBP(bZIP)/ThioMac-CEBPb-ChIP-Seq(GSE21512)/Homer	ATTGCGCAAC	0.01	-5.18	0.0056	344	0.2293	9644.8	0.2019
known motif enrichment in accessible regions of MAC-specific H3K27ac peak regions (compared to DC & MO)
	Motif Name	Consensus	P-value	Log P-value	q-value (Benjamini)	# of Target Sequences with Motif(of 1222)	% of Target Sequences with Motif	# of Background Sequences with Motif(of 48943)	% of Background Sequences with Motif
	Fos(bZIP)/TSC-Fos-ChIP-Seq(GSE110950)/Homer	NDATGASTCAYN	1e-111	-257.2	0	607	0.4967	9906.1	0.2024
	0-CACTTCCTCWTW	CACTTCCTCWTW	1e-45	-105.2	0	834	0.6825	23370.9	0.4776
	CEBP(bZIP)/ThioMac-CEBPb-ChIP-Seq(GSE21512)/Homer	ATTGCGCAAC	1e-36	-84.33	0	585	0.4787	14785	0.3022
	MITF(bHLH)/MastCells-MITF-ChIP-Seq(GSE48085)/Homer	RTCATGTGAC	1e-36	-83.01	0	567	0.464	14204.7	0.2903
	Egr2(Zf)/Thymocytes-Egr2-ChIP-Seq(GSE34254)/Homer	NGCGTGGGCGGR	1e-14	-32.44	0	79	0.0646	1146.6	0.0234
	PU.1:IRF8(ETS:IRF)/pDC-Irf8-ChIP-Seq(GSE66899)/Homer	GGAAGTGAAAST	1e-06	-15.93	0	143	0.117	3640.8	0.0744
	NFkB-p65-Rel(RHD)/ThioMac-LPS-Expression(GSE23622)/Homer	GGAAATTCCC	0.001	-8.389	0.0003	44	0.036	975.4	0.0199
	RUNX-AML(Runt)/CD4+-PolII-ChIP-Seq(Barski_et_al.)/Homer	GCTGTGGTTW	0.001	-7.838	0.0005	353	0.2889	12032	0.2459
	STAT6(Stat)/Macrophage-Stat6-ChIP-Seq(GSE38377)/Homer	TTCCKNAGAA	1	-0.1888	0.92	232	0.1899	9806.9	0.2004
	EKLF(Zf)/Erythrocyte-Klf1-ChIP-Seq(GSE20478)/Homer	NWGGGTGTGGCY	1	-0.007371	0.9927	67	0.0548	3525	0.072

## Sheet: Fig1g
matrix of motif cooccurence in accessible regions of MO-specific H3K27ac peak regions (compared to MAC & DC)
	# total count	1450			CEBP	EGR	ETS	IRF	KLF	REL	RUNX
	# Fraction of peaks with co-associated motifs:	0.958		CEBP	931	56	717	596	408	302	594
				EGR	56	83	71	61	60	49	63
				ETS	717	71	1052	691	486	351	654
				IRF	596	61	691	814	393	288	519
				KLF	408	60	486	393	588	243	412
				REL	302	49	351	288	243	412	289
				RUNX	594	63	654	519	412	289	803
matrix of motif cooccurence in accessible regions of DC-specific H3K27ac peak regions (compared to MAC & MO)
	# total count	1555			CEBP	EBOX	EGR	ETS	IRF	KLF	REL	RUNX	STAT
	# Fraction of peaks with co-associated motifs:	0.972		CEBP	773	373	281	585	506	283	260	470	556
				EBOX	373	631	275	504	414	282	241	413	459
				EGR	281	275	498	414	334	257	212	325	365
				ETS	585	504	414	1060	672	412	346	636	746
				IRF	506	414	334	672	845	333	281	519	609
				KLF	283	282	257	412	333	512	207	337	373
				REL	260	241	212	346	281	207	420	265	320
				RUNX	470	413	325	636	519	337	265	809	567
				STAT	556	459	365	746	609	373	320	567	967
matrix of motif cooccurence in accessible regions of MAC-specific H3K27ac peak regions (compared to DC & MO)
	# total count	1220			CEBP	EBOX	EGR	ETS	IRF	REL	RUNX
	# Fraction of peaks with co-associated motifs:	0.972		CEBP	849	429	290	641	532	231	501
				EBOX	429	562	233	463	374	166	346
				EGR	290	233	394	326	277	141	248
				ETS	641	463	326	875	572	248	501
				IRF	532	374	277	572	698	198	418
				REL	231	166	141	248	198	296	192
				RUNX	501	346	248	501	418	192	654

## Sheet: Fig1i
	MO1	MO2	MO3	MAC1	MAC2	MAC3	moDC1	moDC2	moDC3
MO1	1	0.952785	0.950471	0.741483	0.737576	0.804564	0.794021	0.770345	0.744862
MO2	0.952785	1	0.945915	0.698063	0.714443	0.775683	0.763496	0.758421	0.721069
MO3	0.950471	0.945915	1	0.660385	0.671101	0.763776	0.730238	0.714298	0.704849
MAC1	0.741483	0.698063	0.660385	1	0.955443	0.929012	0.866958	0.85373	0.858974
MAC2	0.737576	0.714443	0.671101	0.955443	1	0.929142	0.866164	0.875496	0.851435
MAC3	0.804564	0.775683	0.763776	0.929012	0.929142	1	0.854228	0.852631	0.86881
moDC1	0.794021	0.763496	0.730238	0.866958	0.866164	0.854228	1	0.928632	0.848293
moDC2	0.770345	0.758421	0.714298	0.85373	0.875496	0.852631	0.928632	1	0.849126
moDC3	0.744862	0.721069	0.704849	0.858974	0.851435	0.86881	0.848293	0.849126	1

## Sheet: Fig1k
ID	chr	start	stop	strand	MO1	MO2	MO3	MAC1	MAC2	MAC3	DC1	DC2	DC3			PC1 comparison MAC vs MO								PC1 comparison DC vs MO								PC1 comparison DC vs MAC
chrY-20900000	chrY	20900000	20925000	+	2.296	2.273	2.138	1.581	1.966	1.421	1.881	2.184	0.449
chrY-20950000	chrY	20950000	20975000	+	2.084	2.245	2.326	1.591	1.906	1.864	2.177	2.127	1.007			Chr	Start	End	MAC vs. MO Difference	MAC vs. MO p-value	MAC vs. MO adj. p-value			Chr	Start	End	DC vs. MO Difference	DC vs. MO p-value	DC vs. MO adj. p-value			Chr	Start	End	DC vs. MAC Difference	DC vs. MAC p-value	DC vs. MAC adj. p-value
chrY-21000000	chrY	21000000	21025000	+	2.19	2.363	2.245	1.767	2.074	1.812	2.051	2.179	1.056			chr6	4650000	4675000	-1.59033	3.57765e-09	3.13361e-05			chr1	184125000	184150000	-1.60533	1.04349e-08	9.68588e-05			chr3	151725000	151750000	-1.25767	1.92653e-06	0.00533629
chrY-21025000	chrY	21025000	21050000	+	2.138	2.17	1.941	1.623	1.864	1.753	2.118	2.23	0.859			chr7	137750000	137775000	-1.839	1.61587e-09	3.13361e-05			chr3	33175000	33200000	-1.24867	4.38587e-08	9.68588e-05			chr18	8875000	8900000	-0.949667	9.94997e-07	0.00533629
chrY-20925000	chrY	20925000	20950000	+	2.152	2.429	2.162	1.622	2.024	1.644	1.986	1.997	0.851			chr6	4350000	4375000	-2.07033	2.62977e-09	3.13361e-05			chr3	33225000	33250000	-1.43533	2.80169e-08	9.68588e-05			chr3	151100000	151125000	-0.974667	8.94019e-07	0.00533629
chrY-20875000	chrY	20875000	20900000	+	2.289	2.225	2.089	1.604	1.807	1.427	1.673	2.106	0.376			chr6	4600000	4625000	-1.975	1.79888e-09	3.13361e-05			chr1	184000000	184025000	-1.89667	5.98584e-09	9.68588e-05			chr3	33225000	33250000	-1.28833	6.73617e-07	0.00533629
chrY-19575000	chrY	19575000	19600000	+	2.114	2.29	2.091	1.336	1.511	1.543	2.002	2.029	0.865			chr6	3850000	3875000	-1.78833	4.13842e-09	3.13361e-05			chr1	184175000	184200000	-1.588	2.05879e-08	9.68588e-05			chr5	107475000	107500000	1.517	9.17496e-07	0.00533629
chrY-20975000	chrY	20975000	21000000	+	2.14	2.094	2.258	1.698	1.965	1.916	2.228	2.219	0.858			chr6	4300000	4325000	-1.88067	1.32123e-09	3.13361e-05			chr1	183525000	183550000	-1.29333	1.96262e-08	9.68588e-05			chr7	137650000	137675000	1.109	1.49699e-06	0.00533629
chrY-21150000	chrY	21150000	21175000	+	2.026	1.884	2.2	1.714	1.969	1.737	2.119	2.104	1.186			chr6	4625000	4650000	-1.904	6.8817e-10	3.13361e-05			chr1	183850000	183875000	-1.85833	4.86675e-09	9.68588e-05			chr6	113450000	113475000	1.115	9.59718e-07	0.00533629
chrX-152925000	chrX	152925000	152950000	+	1.757	1.691	1.618	2.097	2.061	1.245	1.956	1.923	1.848			chr7	137725000	137750000	-1.75267	3.92202e-09	3.13361e-05			chr3	33300000	33325000	-1.49033	3.01029e-08	9.68588e-05			chr1	233350000	233375000	-1.12633	7.18253e-07	0.00533629
chrX-72050000	chrX	72050000	72075000	+	2.037	1.987	1.943	1.904	1.89	1.622	1.916	1.854	1.681			chr6	4575000	4600000	-2.07533	4.08616e-09	3.13361e-05			chr1	183950000	183975000	-1.70567	2.21371e-08	9.68588e-05			chr3	33325000	33350000	-1.31967	1.81475e-06	0.00533629
chrX-152900000	chrX	152900000	152925000	+	1.804	1.744	1.708	2.161	2.097	1.485	1.927	1.957	1.741			chr6	4450000	4475000	-1.99233	3.4806e-09	3.13361e-05			chr2	142650000	142675000	1.413	2.76632e-08	9.68588e-05			chr2	151725000	151750000	-0.985667	1.09632e-06	0.00533629
chrX-71225000	chrX	71225000	71250000	+	1.707	1.783	1.811	1.947	2.056	1.481	1.9	1.913	1.969			chr6	4425000	4450000	-1.85233	1.68397e-09	3.13361e-05			chr1	183750000	183775000	-1.906	3.74737e-08	9.68588e-05			chr3	33275000	33300000	-1.30867	2.43185e-07	0.00533629
chrX-72075000	chrX	72075000	72100000	+	2.02	2.066	1.919	2.046	2.076	1.633	1.898	1.869	1.631			chr5	158825000	158850000	-1.59467	3.87616e-09	3.13361e-05			chr11	34775000	34800000	-1.30767	4.50086e-08	9.68588e-05			chr13	30200000	30225000	-1.349	5.76458e-07	0.00533629
chr4-86975000	chr4	86975000	87000000	+	1.965	2.029	1.954	1.971	2.043	1.918	1.989	2.029	2.301			chr5	158800000	158825000	-1.676	2.19763e-09	3.13361e-05			chr2	164700000	164725000	1.25833	3.34439e-08	9.68588e-05			chr8	120150000	120175000	-1.20367	1.19518e-06	0.00533629
chrY-13325000	chrY	13325000	13350000	+	1.504	1.646	1.952	1.337	1.757	1.333	1.855	1.644	1.228			chr6	4200000	4225000	-1.69767	1.33218e-09	3.13361e-05			chr1	184575000	184600000	-1.449	1.21682e-08	9.68588e-05			chr13	31075000	31100000	-1.12333	4.74887e-07	0.00533629
chrX-71325000	chrX	71325000	71350000	+	1.663	1.652	1.736	1.455	1.574	1.022	1.804	1.854	1.651			chr6	4325000	4350000	-2.165	3.23301e-09	3.13361e-05			chr6	3475000	3500000	-1.86233	2.97929e-09	9.68588e-05			chr13	30950000	30975000	-1.344	8.05603e-07	0.00533629
chrX-72125000	chrX	72125000	72150000	+	1.908	2.012	1.924	1.741	1.783	1.086	1.835	1.928	1.475			chr6	3825000	3850000	-1.90933	4.72668e-09	3.35535e-05			chr1	93475000	93500000	-1.54233	3.72073e-08	9.68588e-05			chr8	120350000	120375000	-1.00433	1.03036e-06	0.00533629
chrY-13350000	chrY	13350000	13375000	+	1.717	1.841	1.891	1.575	1.732	1.317	2.032	1.448	1.407			chr6	4175000	4200000	-1.61667	6.02459e-09	3.60143e-05			chr1	183875000	183900000	-1.709	4.46783e-08	9.68588e-05			chr7	137825000	137850000	1.137	1.75623e-06	0.00533629
chrY-19700000	chrY	19700000	19725000	+	2.081	2.174	2.071	1.481	1.719	1.472	1.903	2.206	0.936			chr2	11000000	11025000	-1.40233	5.89605e-09	3.60143e-05			chr8	28200000	28225000	-1.225	3.69352e-08	9.68588e-05			chr7	134825000	134850000	-1.10767	1.08093e-06	0.00533629
chrX-72025000	chrX	72025000	72050000	+	1.975	1.978	1.97	1.842	1.738	1.382	1.929	2.023	1.521			chr6	4225000	4250000	-1.75433	5.67114e-09	3.60143e-05			chr1	184300000	184325000	-1.623	2.7659e-08	9.68588e-05			chr1	93950000	93975000	-1.01967	1.42177e-06	0.00533629
chrY-21075000	chrY	21075000	21100000	+	2.232	2.199	2.078	1.807	2.044	1.88	2.069	2.085	0.756			chr6	4550000	4575000	-2.05567	6.42935e-09	3.65123e-05			chr6	3500000	3525000	-1.791	2.92171e-08	9.68588e-05			chr6	160100000	160125000	1.00033	1.66449e-06	0.00533629
chr4-152750000	chr4	152750000	152775000	+	1.739	1.7	1.597	1.557	1.711	1.535	1.846	1.807	1.952			chr6	4250000	4275000	-1.80233	7.86822e-09	3.84764e-05			chr1	184525000	184550000	-1.49567	3.3041e-08	9.68588e-05			chr5	107450000	107475000	1.56833	1.24154e-06	0.00533629
chr4-87050000	chr4	87050000	87075000	+	1.771	1.903	1.799	1.818	1.936	1.763	1.921	1.952	2.099			chr6	3875000	3900000	-1.816	7.4573e-09	3.84764e-05			chr9	91950000	91975000	-1.96433	1.8906e-08	9.68588e-05			chr5	34500000	34525000	0.999333	4.66595e-07	0.00533629
chrY-21225000	chrY	21225000	21250000	+	1.961	1.998	2.129	1.771	2.037	1.72	2.03	2.175	1.208			chr7	137675000	137700000	-1.51867	8.82466e-09	3.84764e-05			chr1	183675000	183700000	-1.64367	2.70999e-08	9.68588e-05			chr5	107425000	107450000	1.297	1.90144e-06	0.00533629
chr4-87025000	chr4	87025000	87050000	+	1.821	1.954	1.832	1.902	2.044	1.964	1.922	1.97	2.167			chr7	137800000	137825000	-1.46433	8.46598e-09	3.84764e-05			chr10	5500000	5525000	-1.31333	4.56939e-08	9.68588e-05			chr15	82900000	82925000	-1.08933	8.51483e-07	0.00533629
chrX-107675000	chrX	107675000	107700000	+	2.099	2	1.993	2.15	2.108	1.579	1.981	1.94	1.853			chr2	10975000	11000000	-1.38867	9.14653e-09	3.84764e-05			chr1	184025000	184050000	-1.634	2.78457e-08	9.68588e-05			chr13	30250000	30275000	-1.398	1.66713e-06	0.00533629
chr4-158750000	chr4	158750000	158775000	+	1.737	1.801	1.724	2.047	2.053	2.122	1.84	2.012	2.102			chr7	137775000	137800000	-1.761	9.00161e-09	3.84764e-05			chr1	183700000	183725000	-1.879	1.15115e-08	9.68588e-05			chr3	151700000	151725000	-1.39867	1.83688e-06	0.00533629
chrX-77900000	chrX	77900000	77925000	+	1.799	1.846	1.807	1.695	1.819	0.768	1.736	1.771	1.187			chr6	4275000	4300000	-1.73167	8.83415e-09	3.84764e-05			chr2	142750000	142775000	1.505	4.52659e-08	9.68588e-05			chr1	233325000	233350000	-1.13	1.51172e-06	0.00533629
chrX-101400000	chrX	101400000	101425000	+	1.904	1.897	1.889	2.011	2.085	1.154	1.857	1.772	1.491			chr7	137700000	137725000	-1.62433	9.6612e-09	3.919e-05			chr1	184375000	184400000	-1.39367	1.40335e-08	9.68588e-05			chr3	33300000	33325000	-1.36033	2.74774e-07	0.00533629
chrX-71200000	chrX	71200000	71225000	+	1.719	1.752	1.705	1.996	2.025	1.426	1.868	1.867	1.789			chr5	158775000	158800000	-1.56833	1.04651e-08	4.09869e-05			chr1	93525000	93550000	-1.60333	3.33561e-08	9.68588e-05			chr3	33175000	33200000	-1.198	3.8797e-07	0.00533629
chr4-83325000	chr4	83325000	83350000	+	1.917	1.969	1.926	2.078	2.255	2.267	1.9	2.042	2.202			chr9	98475000	98500000	-1.357	1.32396e-08	4.85082e-05			chr1	184550000	184575000	-1.463	4.09302e-08	9.68588e-05			chr8	120175000	120200000	-1.28833	1.06733e-06	0.00533629
chrX-153575000	chrX	153575000	153600000	+	1.749	1.723	1.724	1.877	1.732	0.881	1.749	1.621	1.096			chrY	10925000	10950000	-1.38867	1.31222e-08	4.85082e-05			chr2	142675000	142700000	1.43367	1.68497e-08	9.68588e-05			chr2	200025000	200050000	-1.17367	1.50801e-06	0.00533629
chr4-87000000	chr4	87000000	87025000	+	1.942	1.951	1.918	1.941	2.065	1.984	1.965	2.006	2.246			chr5	112200000	112225000	1.17667	1.58285e-08	5.3981e-05			chr5	67575000	67600000	-1.356	1.93612e-08	9.68588e-05			chr13	30175000	30200000	-1.27633	2.2335e-07	0.00533629
chrY-20850000	chrY	20850000	20875000	+	2.102	2.155	1.996	1.42	1.593	1.603	1.706	1.808	0.715			chr8	81925000	81950000	1.20233	1.61591e-08	5.3981e-05			chr2	142725000	142750000	1.454	3.13992e-08	9.68588e-05			chr5	32750000	32775000	0.923667	1.13509e-06	0.00533629
chr4-86950000	chr4	86950000	86975000	+	2.024	2.089	1.929	1.957	2.162	2.005	1.997	2.084	2.256			chr6	4675000	4700000	-1.29033	1.55541e-08	5.3981e-05			chr6	3875000	3900000	-1.862	5.97685e-09	9.68588e-05			chr5	107500000	107525000	1.20667	2.00301e-07	0.00533629
chrX-152875000	chrX	152875000	152900000	+	1.64	1.578	1.567	1.894	1.777	1.479	1.699	1.902	1.688			chr9	98600000	98625000	-1.13467	1.74621e-08	5.66671e-05			chr1	183825000	183850000	-1.82667	1.59459e-08	9.68588e-05			chr3	33250000	33275000	-1.32667	1.16175e-07	0.00533629
chr4-86925000	chr4	86925000	86950000	+	2.06	2.034	1.957	2.119	2.262	2.1	2.016	2.099	2.247			chr5	158850000	158875000	-1.43033	1.96469e-08	6.1986e-05			chr9	88200000	88225000	-1.539	2.80619e-08	9.68588e-05			chr8	120125000	120150000	-0.947	1.8998e-06	0.00533629
chrY-21250000	chrY	21250000	21275000	+	2.024	1.957	1.995	1.664	2.01	1.696	1.883	2.032	1.233			chrX	13325000	13350000	-1.397	2.18105e-08	6.69522e-05			chr1	184150000	184175000	-1.563	4.60453e-08	9.68588e-05			chr2	180525000	180550000	0.832667	1.42499e-06	0.00533629
chrX-107700000	chrX	107700000	107725000	+	2.147	2.052	2.027	2.186	2.132	1.547	1.981	1.965	1.793			chr8	52675000	52700000	1.14867	2.37741e-08	7.10594e-05			chr1	184275000	184300000	-1.69033	1.71876e-08	9.68588e-05			chr13	31100000	31125000	-1.063	1.75804e-06	0.00533629
chr4-158700000	chr4	158700000	158725000	+	1.627	1.711	1.68	1.744	1.984	1.918	1.894	1.959	1.839			chr17	62775000	62800000	-1.232	2.69322e-08	7.32899e-05			chr2	142700000	142725000	1.41067	2.23238e-08	9.68588e-05			chr3	31850000	31875000	-0.859333	1.6466e-06	0.00533629
chrX-71300000	chrX	71300000	71325000	+	1.736	1.731	1.726	1.604	1.646	1.153	1.718	1.914	1.756			chr5	158750000	158775000	-1.41933	2.61113e-08	7.32899e-05			chr9	89225000	89250000	-1.72667	4.13925e-08	9.68588e-05			chr13	30225000	30250000	-1.38633	7.23293e-07	0.00533629
chr4-139450000	chr4	139450000	139475000	+	1.785	1.795	1.768	1.84	1.987	2.041	1.881	2.046	2.059			chrY	10875000	10900000	-1.25667	2.71014e-08	7.32899e-05			chr1	184100000	184125000	-1.58267	2.10494e-08	9.68588e-05			chr13	24125000	24150000	-0.945667	1.42821e-06	0.00533629
chr4-158725000	chr4	158725000	158750000	+	1.624	1.672	1.619	1.884	2.018	2.074	1.881	1.959	1.96			chr4	98525000	98550000	-1.15067	2.61642e-08	7.32899e-05			chr1	184050000	184075000	-1.44767	3.37653e-08	9.68588e-05			chr8	120200000	120225000	-1.126	2.06847e-06	0.00533881
chrX-153400000	chrX	153400000	153425000	+	1.578	1.498	1.533	1.809	1.612	0.985	1.644	1.66	1.334			chr2	16550000	16575000	1.417	2.91139e-08	7.53533e-05			chr1	183975000	184000000	-1.938	2.39369e-09	9.68588e-05			chr2	166050000	166075000	0.834	2.03321e-06	0.00533881
chr4-139000000	chr4	139000000	139025000	+	1.926	2.01	1.946	2.007	2.12	2.113	1.901	1.98	2.239			chr5	159650000	159675000	-1.19333	2.97833e-08	7.53533e-05			chr1	183925000	183950000	-1.56067	4.5765e-08	9.68588e-05			chr2	142825000	142850000	0.789333	2.05783e-06	0.00533881
chr4-139150000	chr4	139150000	139175000	+	1.894	1.914	1.864	2.05	2.122	2.14	1.921	1.989	2.188			chr1	224700000	224725000	-1.74867	2.98547e-08	7.53533e-05			chr8	21000000	21025000	-1.26033	4.40166e-08	9.68588e-05			chr3	31825000	31850000	-0.757333	3.12443e-06	0.00539956
chr4-102825000	chr4	102825000	102850000	+	1.938	2.04	1.999	1.988	2.089	2.087	1.91	2.089	2.21			chr10	5500000	5525000	-1.04267	3.06048e-08	7.55672e-05			chr1	184250000	184275000	-1.67833	4.37595e-08	9.68588e-05			chr6	124500000	124525000	0.892	3.62394e-06	0.00539956
chr4-77075000	chr4	77075000	77100000	+	2.027	2.097	1.94	1.906	1.961	1.938	1.884	1.954	1.873			chr1	224725000	224750000	-1.76533	3.37398e-08	8.15354e-05			chr1	183900000	183925000	-1.583	2.41153e-08	9.68588e-05			chr1	93925000	93950000	-1.142	3.92963e-06	0.00539956
chrX-72100000	chrX	72100000	72125000	+	2.019	2.064	1.992	2.078	2.087	1.498	1.928	1.963	1.711			chr5	159600000	159625000	-1.15933	3.45156e-08	8.16724e-05			chr1	184225000	184250000	-1.57833	3.1633e-08	9.68588e-05			chr14	59400000	59425000	-0.919333	3.82691e-06	0.00539956
chr4-75675000	chr4	75675000	75700000	+	1.866	1.922	1.843	1.833	1.977	1.97	1.868	1.915	2.071			chr2	160150000	160175000	-1.27733	3.91582e-08	8.18659e-05			chr3	33275000	33300000	-1.56067	1.3759e-08	9.68588e-05			chr5	107275000	107300000	1.01133	2.97162e-06	0.00539956
chr13-99275000	chr13	99275000	99300000	+	1.864	1.781	1.849	2.094	2.164	2.211	1.804	1.905	2.045			chr8	56125000	56150000	1.16933	3.81309e-08	8.18659e-05			chr1	184075000	184100000	-1.472	1.51337e-08	9.68588e-05			chr18	8900000	8925000	-0.881667	3.58472e-06	0.00539956
chrX-30625000	chrX	30625000	30650000	+	1.87	1.88	1.683	2.071	2.231	1.819	1.813	1.76	1.614			chr6	4375000	4400000	-1.59733	3.75805e-08	8.18659e-05			chr3	33250000	33275000	-1.53967	1.19862e-08	9.68588e-05			chr1	92750000	92775000	-1.036	2.71356e-06	0.00539956
chrX-104150000	chrX	104150000	104175000	+	2.067	2.006	1.989	1.885	1.994	1.413	1.887	1.735	1.365			chr8	123525000	123550000	-1.02533	3.96428e-08	8.18659e-05			chr2	142800000	142825000	1.43467	2.64593e-08	9.68588e-05			chr3	32900000	32925000	-0.890333	3.3295e-06	0.00539956
chr4-88275000	chr4	88275000	88300000	+	1.682	1.76	1.706	1.687	1.727	1.758	1.856	1.986	2.084			chr6	136450000	136475000	-1.19367	3.79806e-08	8.18659e-05			chr2	142825000	142850000	1.37967	2.03224e-08	9.68588e-05			chr10	92350000	92375000	-0.756	3.44634e-06	0.00539956
chr4-83450000	chr4	83450000	83475000	+	1.862	2.011	1.829	1.741	1.843	1.988	1.806	1.932	1.762			chr5	159625000	159650000	-1.187	3.83715e-08	8.18659e-05			chr5	67550000	67575000	-1.26733	4.12218e-08	9.68588e-05			chr5	163925000	163950000	0.959667	3.87928e-06	0.00539956
chrY-21175000	chrY	21175000	21200000	+	1.973	2.047	2.111	1.711	1.942	1.705	2.115	2.136	1.203			chr2	16575000	16600000	1.28933	3.79041e-08	8.18659e-05			chr8	101725000	101750000	-1.80433	4.77779e-08	9.84096e-05			chr7	105900000	105925000	-0.884	3.77461e-06	0.00539956
chrX-65700000	chrX	65700000	65725000	+	1.702	1.818	1.688	1.847	2	1.185	1.901	1.829	1.375			chr6	4475000	4500000	-1.98167	4.11562e-08	8.34736e-05			chr2	142775000	142800000	1.47667	4.85152e-08	9.84096e-05			chr7	137850000	137875000	0.921	2.71722e-06	0.00539956
chr4-76200000	chr4	76200000	76225000	+	1.926	2.001	1.897	2.105	2.129	2.202	1.831	1.888	2.208			chr5	158725000	158750000	-1.293	4.28442e-08	8.53726e-05			chr3	151675000	151700000	-1.501	4.98991e-08	9.94411e-05			chr13	30925000	30950000	-1.44633	2.5349e-06	0.00539956
chr4-83300000	chr4	83300000	83325000	+	1.999	2	1.938	2.108	2.211	2.257	1.937	2.075	2.173			chr5	159675000	159700000	-1.15267	4.49909e-08	8.58669e-05			chr5	67775000	67800000	-1.363	5.12865e-08	0.000100444			chr8	16350000	16375000	0.945333	3.41149e-06	0.00539956
chrX-152950000	chrX	152950000	152975000	+	1.586	1.595	1.546	1.824	1.843	1.002	1.793	1.775	1.659			chr3	13800000	13825000	-0.985667	4.53602e-08	8.58669e-05			chr6	45225000	45250000	-1.34167	5.30044e-08	0.000102049			chr1	93475000	93500000	-1.13567	2.70952e-06	0.00539956
chrX-153000000	chrX	153000000	153025000	+	1.692	1.494	1.502	1.53	1.604	0.877	1.714	1.637	1.707			chr5	82950000	82975000	1.05133	4.50182e-08	8.58669e-05			chr1	93500000	93525000	-1.61033	6.80419e-08	0.000102964			chr1	93450000	93475000	-1.01967	3.62156e-06	0.00539956
chr4-152775000	chr4	152775000	152800000	+	1.743	1.753	1.579	1.637	1.646	1.484	1.786	1.918	1.884			chr6	4725000	4750000	-1.26633	4.94922e-08	8.71993e-05			chr5	67800000	67825000	-1.25767	5.74677e-08	0.000102964			chr2	151700000	151725000	-0.968	2.61964e-06	0.00539956
chrX-65675000	chrX	65675000	65700000	+	1.736	1.797	1.755	1.959	2.072	1.286	1.909	1.783	1.529			chr2	160800000	160825000	-1.29567	4.99096e-08	8.71993e-05			chr6	3850000	3875000	-1.85233	5.8162e-08	0.000102964			chr6	107800000	107825000	-0.796	3.99383e-06	0.00539956
chr4-139300000	chr4	139300000	139325000	+	1.903	1.884	1.842	2.033	2.047	2.152	1.915	2.012	2.011			chrY	11350000	11375000	-1.04833	4.80726e-08	8.71993e-05			chr7	108475000	108500000	1.27067	6.50085e-08	0.000102964			chr3	169350000	169375000	0.918	3.411e-06	0.00539956
chrX-101375000	chrX	101375000	101400000	+	1.992	1.986	2.001	2.063	2.183	1.245	1.919	1.931	1.806			chr8	81950000	81975000	1.06233	5.06705e-08	8.71993e-05			chr3	33325000	33350000	-1.315	6.18843e-08	0.000102964			chr9	68650000	68675000	-0.797	3.93057e-06	0.00539956
chrY-2975000	chrY	2975000	3000000	+	1.712	1.89	1.701	1.36	1.41	1.736	1.776	1.735	0.39			chr2	11025000	11050000	-1.39467	4.81928e-08	8.71993e-05			chr1	93575000	93600000	-1.60233	6.88892e-08	0.000102964			chr5	107525000	107550000	1.02133	2.94584e-06	0.00539956
chr4-158775000	chr4	158775000	158800000	+	1.875	1.882	1.8	2.156	2.181	2.159	1.915	2.008	2.164			chr6	3400000	3425000	-1.651	4.99701e-08	8.71993e-05			chr18	8900000	8925000	-1.26033	6.83012e-08	0.000102964			chr5	55475000	55500000	-0.792	2.49544e-06	0.00539956
chr13-99250000	chr13	99250000	99275000	+	1.923	1.894	1.924	1.996	2.069	2.036	1.853	1.898	1.975			chr1	183675000	183700000	-1.309	5.94913e-08	8.78264e-05			chr9	36825000	36850000	-1.28267	6.44603e-08	0.000102964			chr2	137925000	137950000	0.727	3.80206e-06	0.00539956
chr4-88300000	chr4	88300000	88325000	+	1.271	1.4	1.361	1.444	1.508	1.492	1.834	1.976	2.116			chr6	4525000	4550000	-2.03867	5.27232e-08	8.78264e-05			chr1	184200000	184225000	-1.57667	6.4844e-08	0.000102964			chr2	226200000	226225000	0.721	3.25353e-06	0.00539956
chrY-21350000	chrY	21350000	21375000	+	1.649	1.588	1.726	1.752	1.624	1.709	1.792	1.613	0.594			chr6	118925000	118950000	0.986667	6.02564e-08	8.78264e-05			chr1	93425000	93450000	-1.49867	5.70856e-08	0.000102964			chr5	107550000	107575000	0.959667	3.82092e-06	0.00539956
chr4-77125000	chr4	77125000	77150000	+	2.102	2.076	2.14	2.039	2.236	2.123	1.904	2.039	2.061			chr6	3700000	3725000	-1.669	5.99206e-08	8.78264e-05			chr1	183725000	183750000	-1.91867	6.42014e-08	0.000102964			chr8	121400000	121425000	0.939333	3.49894e-06	0.00539956
chrY-21300000	chrY	21300000	21325000	+	1.921	1.928	1.964	1.841	2.022	1.816	1.803	1.725	0.988			chr5	159575000	159600000	-1.07567	5.28475e-08	8.78264e-05			chr13	30925000	30950000	-1.593	6.73319e-08	0.000102964			chr2	200050000	200075000	-1.243	3.33546e-06	0.00539956
chr4-102800000	chr4	102800000	102825000	+	2.031	2.032	2.046	2.071	2.141	2.195	1.971	2.111	2.292			chr11	13925000	13950000	-1.37767	5.95026e-08	8.78264e-05			chr8	123650000	123675000	-1.62	5.6979e-08	0.000102964			chr7	134800000	134825000	-1.28167	2.36329e-06	0.00539956
chrX-153625000	chrX	153625000	153650000	+	1.829	1.608	1.581	1.602	1.677	0.518	1.733	1.528	1.229			chr1	223600000	223625000	-1.10533	6.0314e-08	8.78264e-05			chr1	184400000	184425000	-1.429	6.15695e-08	0.000102964			chr5	107350000	107375000	1.084	3.56403e-06	0.00539956
chrY-19550000	chrY	19550000	19575000	+	2.155	2.271	2.175	1.332	1.693	1.463	1.915	2.03	0.967			chr6	4400000	4425000	-1.505	5.73884e-08	8.78264e-05			chr1	184425000	184450000	-1.47	5.87996e-08	0.000102964			chr6	107750000	107775000	-0.974	2.93228e-06	0.00539956
chrX-153600000	chrX	153600000	153625000	+	1.855	1.685	1.695	1.851	1.885	0.87	1.761	1.57	1.269			chrX	13300000	13325000	-1.27767	5.69987e-08	8.78264e-05			chr1	182900000	182925000	-1.339	6.55876e-08	0.000102964			chr3	150800000	150825000	-0.884333	2.3384e-06	0.00539956
chrX-30875000	chrX	30875000	30900000	+	1.738	1.698	1.677	1.465	1.626	1.168	1.817	1.882	0.993			chr6	4700000	4725000	-1.27633	5.34951e-08	8.78264e-05			chr8	20975000	21000000	-1.329	5.92437e-08	0.000102964			chr2	187550000	187575000	0.747	3.50663e-06	0.00539956
chrX-71600000	chrX	71600000	71625000	+	1.507	1.587	1.552	1.467	1.513	0.875	1.823	1.774	1.656			chr5	159850000	159875000	-0.978333	5.55491e-08	8.78264e-05			chr1	183775000	183800000	-1.849	7.26894e-08	0.000104538			chr2	226175000	226200000	0.767667	2.94737e-06	0.00539956
chrY-12675000	chrY	12675000	12700000	+	0.788	0.353	0.55	1.005	0.66	0.827	0.923	1.186	0.866			chr8	73000000	73025000	0.947333	5.47644e-08	8.78264e-05			chr2	184600000	184625000	1.148	7.15164e-08	0.000104538			chr2	166075000	166100000	1.06767	3.30893e-06	0.00539956
chrY-20825000	chrY	20825000	20850000	+	1.941	2.153	2.079	1.389	1.58	1.65	1.89	1.852	0.573			chr2	180000000	180025000	1.13933	6.18206e-08	8.7985e-05			chr1	93550000	93575000	-1.55333	7.27029e-08	0.000104538			chr3	151025000	151050000	-1.062	3.97402e-06	0.00539956
chr7-151500000	chr7	151500000	151525000	+	1.857	1.753	1.755	1.904	1.946	2.068	1.891	1.907	1.958			chr4	93700000	93725000	-1.215	6.35215e-08	8.7985e-05			chr8	28250000	28275000	-1.37767	7.68966e-08	0.000108722			chr5	34475000	34500000	0.815667	3.66115e-06	0.00539956
chr4-83425000	chr4	83425000	83450000	+	1.807	1.822	1.772	1.635	1.75	1.869	1.744	1.89	1.753			chr9	98500000	98525000	-1.29967	6.33557e-08	8.7985e-05			chr12	132325000	132350000	-1.24267	7.75275e-08	0.000108722			chr4	112000000	112025000	0.696	3.38844e-06	0.00539956
chrX-71475000	chrX	71475000	71500000	+	1.796	1.892	1.806	1.803	1.929	1.371	1.817	1.85	1.904			chr3	13825000	13850000	-0.972333	6.31519e-08	8.7985e-05			chr5	67650000	67675000	-1.529	9.84128e-08	0.000109859			chr13	30150000	30175000	-1.05933	2.29884e-06	0.00539956
chr4-75900000	chr4	75900000	75925000	+	1.851	1.826	1.783	1.896	1.916	1.999	1.734	1.894	2.088			chr13	44775000	44800000	-1.585	8.21432e-08	8.96618e-05			chr1	183800000	183825000	-1.73733	8.96997e-08	0.000109859			chr7	31800000	31825000	0.912333	3.00899e-06	0.00539956
chrX-107650000	chrX	107650000	107675000	+	2.147	2.057	1.992	1.874	1.87	1.411	1.938	1.92	1.695			chr5	108375000	108400000	0.934667	8.44674e-08	8.96618e-05			chr8	101550000	101575000	-1.57333	8.52581e-08	0.000109859			chr7	137675000	137700000	1.47533	3.4574e-06	0.00539956
chr4-75700000	chr4	75700000	75725000	+	1.757	1.886	1.797	1.775	1.93	1.956	1.816	1.879	2.031			chr8	104650000	104675000	-1.28967	7.17892e-08	8.96618e-05			chr13	30950000	30975000	-1.66467	9.43137e-08	0.000109859			chr3	150950000	150975000	-1.026	4.46794e-06	0.00541829
chrY-21200000	chrY	21200000	21225000	+	1.882	2.078	2.225	1.795	2.03	1.809	2.139	1.98	1.057			chr8	128500000	128525000	-1.022	6.68333e-08	8.96618e-05			chr13	29975000	30000000	-1.43367	9.78096e-08	0.000109859			chr3	32950000	32975000	-0.861	4.13692e-06	0.00541829
chrY-20675000	chrY	20675000	20700000	+	1.959	2.218	1.88	1.547	1.707	1.373	1.632	1.612	0.835			chr6	3675000	3700000	-2.04	7.61881e-08	8.96618e-05			chr2	171200000	171225000	-1.11967	9.18097e-08	0.000109859			chr13	24100000	24125000	-0.993333	4.17635e-06	0.00541829
chrX-109650000	chrX	109650000	109675000	+	1.837	1.824	1.747	1.66	1.813	1.133	1.636	1.643	1.59			chr22	30725000	30750000	-1.20067	7.90126e-08	8.96618e-05			chr1	184600000	184625000	-1.47167	8.04234e-08	0.000109859			chr2	200150000	200175000	-1.30533	4.3834e-06	0.00541829
chr4-102850000	chr4	102850000	102875000	+	1.907	2.036	1.962	1.948	2.077	2.01	1.909	2.036	2.087			chr8	56950000	56975000	0.901667	8.17938e-08	8.96618e-05			chr12	132300000	132325000	-1.223	9.96148e-08	0.000109859			chr8	120325000	120350000	-0.809	4.46604e-06	0.00541829
chr4-139175000	chr4	139175000	139200000	+	1.905	1.882	1.906	2.148	2.193	2.255	1.89	1.959	2.175			chrY	10850000	10875000	-1.22733	8.43506e-08	8.96618e-05			chr12	131200000	131225000	-1.164	8.9086e-08	0.000109859			chr7	137775000	137800000	1.56467	4.48479e-06	0.00541829
chr4-139475000	chr4	139475000	139500000	+	1.701	1.685	1.687	1.78	1.841	1.944	1.816	1.954	1.945			chr6	4500000	4525000	-2.03333	8.20304e-08	8.96618e-05			chr10	4900000	4925000	-1.28733	9.01078e-08	0.000109859			chr3	169325000	169350000	1.17067	4.48443e-06	0.00541829
chrX-110150000	chrX	110150000	110175000	+	1.625	1.709	1.64	1.587	1.626	1.188	1.731	1.647	1.44			chr9	98400000	98425000	-1.225	7.4634e-08	8.96618e-05			chr6	122825000	122850000	1.288	8.90889e-08	0.000109859			chr7	107650000	107675000	-0.788333	4.37526e-06	0.00541829
chrX-72000000	chrX	72000000	72025000	+	1.948	1.922	1.891	1.699	1.745	0.876	1.787	1.859	1.282			chr8	56225000	56250000	0.985333	7.77888e-08	8.96618e-05			chr2	142900000	142925000	1.391	8.30352e-08	0.000109859			chr6	22275000	22300000	0.728667	4.24009e-06	0.00541829
chr4-88600000	chr4	88600000	88625000	+	1.754	1.838	1.695	1.358	1.544	1.392	1.871	1.996	2.113			chr7	108450000	108475000	1.10033	7.27363e-08	8.96618e-05			chr9	36800000	36825000	-1.23067	9.05585e-08	0.000109859			chr17	72950000	72975000	0.694	4.25771e-06	0.00541829
chrX-71250000	chrX	71250000	71275000	+	1.801	1.797	1.863	1.852	2.015	1.402	1.945	1.973	1.897			chr6	152950000	152975000	1.25067	7.2848e-08	8.96618e-05			chr1	93800000	93825000	-1.562	9.77174e-08	0.000109859			chr6	106925000	106950000	-0.768333	4.58246e-06	0.00547802
chr4-26875000	chr4	26875000	26900000	+	1.672	1.658	1.604	1.711	1.665	1.454	1.822	1.771	1.737			chr5	158025000	158050000	-1.00867	8.32214e-08	8.96618e-05			chr10	30175000	30200000	-1.133	9.90413e-08	0.000109859			chr2	229325000	229350000	0.654667	5.4598e-06	0.00551138
chrX-153025000	chrX	153025000	153050000	+	1.563	1.501	1.371	1.358	1.438	0.785	1.563	1.461	1.268			chr11	36225000	36250000	-0.969667	8.27571e-08	8.96618e-05			chr8	97900000	97925000	-1.12267	9.69862e-08	0.000109859			chr2	229275000	229300000	0.683667	5.26823e-06	0.00551138
chr13-110525000	chr13	110525000	110550000	+	1.901	1.818	1.873	2.072	1.921	2	1.624	1.77	1.908			chr1	224775000	224800000	-1.48567	6.72044e-08	8.96618e-05			chr1	180350000	180375000	-1.11833	9.08168e-08	0.000109859			chr2	200275000	200300000	-0.845333	5.06911e-06	0.00551138
chrY-20550000	chrY	20550000	20575000	+	1.893	1.939	1.957	1.577	1.868	1.634	1.894	2.042	1.2			chr6	3900000	3925000	-1.781	8.1502e-08	8.96618e-05			chr3	151700000	151725000	-1.45667	8.89567e-08	0.000109859			chr3	150975000	151000000	-1.11933	5.51726e-06	0.00551138
chr7-151225000	chr7	151225000	151250000	+	1.882	1.846	1.786	1.83	1.837	2.027	1.774	1.758	1.928			chr22	46350000	46375000	-0.975333	7.40323e-08	8.96618e-05			chr9	36925000	36950000	-1.34833	8.17821e-08	0.000109859			chr6	8825000	8850000	0.746333	5.19878e-06	0.00551138
chrY-7850000	chrY	7850000	7875000	+	1.231	1.477	1.355	1.122	1.034	1.024	1.239	1.036	0.945			chr1	200425000	200450000	-1.083	7.0701e-08	8.96618e-05			chr1	93775000	93800000	-1.789	9.94313e-08	0.000109859			chr3	33200000	33225000	-1.27633	5.41073e-06	0.00551138
chr4-75975000	chr4	75975000	76000000	+	1.796	1.84	1.868	1.959	1.952	2.123	1.869	1.89	2.153			chr22	46475000	46500000	-1.30733	8.00782e-08	8.96618e-05			chr1	93750000	93775000	-1.79767	9.87101e-08	0.000109859			chr7	134775000	134800000	-1.27433	5.53244e-06	0.00551138
chr4-87075000	chr4	87075000	87100000	+	1.659	1.846	1.789	1.747	1.877	1.72	1.873	1.965	2.068			chr6	130100000	130125000	1.03967	8.3877e-08	8.96618e-05			chr1	93450000	93475000	-1.467	9.09124e-08	0.000109859			chr6	107525000	107550000	-0.905667	5.13022e-06	0.00551138
chr4-82875000	chr4	82875000	82900000	+	1.932	1.984	1.955	1.97	1.932	2.142	1.889	1.902	2.321			chr7	51100000	51125000	-1.12933	7.83203e-08	8.96618e-05			chr8	141950000	141975000	-1.09233	1.02215e-07	0.00011058			chr4	186100000	186125000	-0.729333	4.84988e-06	0.00551138
chrX-71350000	chrX	71350000	71375000	+	1.696	1.679	1.795	1.713	1.832	1.265	1.792	1.795	1.697			chr5	158000000	158025000	-0.903	7.8959e-08	8.96618e-05			chr13	44650000	44675000	-1.057	1.0156e-07	0.00011058			chr1	93500000	93525000	-1.17633	4.75029e-06	0.00551138
chrX-37800000	chrX	37800000	37825000	+	1.809	1.871	1.774	2.059	2.227	1.711	1.788	1.804	1.738			chr2	16525000	16550000	1.275	7.40482e-08	8.96618e-05			chr1	180325000	180350000	-1.171	1.0329e-07	0.000110688			chr8	140875000	140900000	-0.819333	4.90835e-06	0.00551138
chr4-102750000	chr4	102750000	102775000	+	2.01	2.039	2.005	2.093	2.17	2.135	1.866	2.028	2.248			chr1	184225000	184250000	-1.20833	8.03893e-08	8.96618e-05			chr8	101525000	101550000	-1.556	1.11334e-07	0.000110942			chr6	22425000	22450000	0.627333	5.16692e-06	0.00551138
chrX-71175000	chrX	71175000	71200000	+	1.795	1.855	1.765	1.948	2.14	1.468	1.94	1.903	1.766			chr5	90500000	90525000	0.973333	8.52569e-08	8.96618e-05			chr9	88275000	88300000	-1.669	1.15851e-07	0.000110942			chr3	151050000	151075000	-1.072	5.34127e-06	0.00551138
chrX-74250000	chrX	74250000	74275000	+	1.777	1.808	1.792	1.73	1.721	0.947	1.829	1.793	1.371			chr8	116875000	116900000	1.01767	9.03965e-08	9.16717e-05			chr6	3400000	3425000	-1.54933	1.34497e-07	0.000110942			chr3	151000000	151025000	-1.114	5.49996e-06	0.00551138
chrX-77925000	chrX	77925000	77950000	+	1.667	1.775	1.703	1.511	1.608	0.602	1.685	1.809	1.086			chr5	90475000	90500000	0.967	8.92655e-08	9.16717e-05			chr1	183550000	183575000	-1.16167	1.27618e-07	0.000110942			chr2	229300000	229325000	0.662333	5.42557e-06	0.00551138
chrY-20800000	chrY	20800000	20825000	+	2.112	2.182	2.121	1.67	1.867	1.598	1.86	1.77	0.54			chr1	200900000	200925000	-1.43767	8.96092e-08	9.16717e-05			chr21	29600000	29625000	1.04233	1.36821e-07	0.000110942			chr13	60025000	60050000	0.677667	5.27479e-06	0.00551138
chrX-150550000	chrX	150550000	150575000	+	1.783	1.846	1.744	1.913	2.015	1.381	1.729	1.715	1.661			chr6	4850000	4875000	-1.14367	8.90874e-08	9.16717e-05			chr10	29900000	29925000	-1.14533	1.27433e-07	0.000110942			chr4	111975000	112000000	0.795333	5.02912e-06	0.00551138
chrX-71025000	chrX	71025000	71050000	+	1.619	1.648	1.723	1.527	1.63	0.942	1.912	1.955	1.677			chr5	82975000	83000000	1.241	9.50973e-08	9.31928e-05			chr11	11500000	11525000	-1.11433	1.2877e-07	0.000110942			chr2	166100000	166125000	0.844667	4.77422e-06	0.00551138
chrX-71075000	chrX	71075000	71100000	+	1.878	1.982	1.873	1.996	2.092	1.423	1.95	1.941	1.836			chr8	81900000	81925000	1.029	9.51784e-08	9.31928e-05			chr10	4875000	4900000	-1.15867	1.17221e-07	0.000110942			chr6	107775000	107800000	-0.980333	5.23468e-06	0.00551138
chr4-37700000	chr4	37700000	37725000	+	1.756	1.719	1.634	1.699	1.755	1.781	1.789	1.93	1.633			chr6	125750000	125775000	0.863333	9.42461e-08	9.31928e-05			chr6	122800000	122825000	1.34433	1.16799e-07	0.000110942			chr7	105925000	105950000	-0.903333	5.81127e-06	0.00559942
chr4-56900000	chr4	56900000	56925000	+	1.804	1.806	1.72	1.882	1.935	1.825	1.797	1.981	2.032			chr13	41800000	41825000	-0.905667	9.38257e-08	9.31928e-05			chr13	43600000	43625000	-1.07233	1.24853e-07	0.000110942			chr6	107725000	107750000	-0.771667	5.72706e-06	0.00559942
chr7-140050000	chr7	140050000	140075000	+	1.774	1.757	1.751	1.848	1.864	1.87	1.765	1.833	1.767			chr2	160125000	160150000	-1.12867	1.10628e-07	9.57501e-05			chr6	3900000	3925000	-1.939	1.12247e-07	0.000110942			chr10	12525000	12550000	-1.19267	5.91665e-06	0.00559942
chr7-150350000	chr7	150350000	150375000	+	1.837	1.807	1.803	1.829	1.785	1.906	1.707	1.704	1.821			chr5	109550000	109575000	0.906333	1.10392e-07	9.57501e-05			chr7	142675000	142700000	-1.062	1.3377e-07	0.000110942			chr3	150825000	150850000	-0.998333	5.90162e-06	0.00559942
chrY-20575000	chrY	20575000	20600000	+	1.962	2.031	2.121	1.602	1.899	1.627	1.967	2.077	1.171			chr6	5425000	5450000	-0.987667	1.05432e-07	9.57501e-05			chr3	17100000	17125000	-1.23367	1.37774e-07	0.000110942			chr7	134700000	134725000	-1.06667	5.88431e-06	0.00559942
chrX-24150000	chrX	24150000	24175000	+	1.683	1.642	1.478	1.654	1.663	1.318	1.753	1.749	1.637			chr8	123550000	123575000	-1.25767	1.09394e-07	9.57501e-05			chr7	134825000	134850000	-1.089	1.35937e-07	0.000110942			chr5	107375000	107400000	1.15867	5.73547e-06	0.00559942
chr13-99300000	chr13	99300000	99325000	+	1.86	1.75	1.793	2.067	2.171	2.245	1.78	1.985	2.039			chr13	44100000	44125000	-0.962667	1.05149e-07	9.57501e-05			chr9	89200000	89225000	-1.81267	1.27256e-07	0.000110942			chr2	200175000	200200000	-1.16667	6.07423e-06	0.00560834
chr4-89300000	chr4	89300000	89325000	+	1.998	2.04	2.037	2.143	2.26	2.314	1.861	2.003	2.162			chr11	13900000	13925000	-1.467	1.03958e-07	9.57501e-05			chr9	89250000	89275000	-1.37467	1.36237e-07	0.000110942			chr3	24500000	24525000	0.811	6.0482e-06	0.00560834
chrX-71100000	chrX	71100000	71125000	+	1.928	2	1.807	1.993	2.071	1.613	1.861	1.918	1.729			chr6	4075000	4100000	-1.14467	1.18541e-07	9.57501e-05			chr7	108450000	108475000	1.195	1.18253e-07	0.000110942			chr8	16325000	16350000	1.142	6.03057e-06	0.00560834
chr13-99325000	chr13	99325000	99350000	+	1.867	1.702	1.791	2.02	2.132	2.108	1.77	1.927	2.02			chr17	63250000	63275000	-1.03433	1.05031e-07	9.57501e-05			chr11	11475000	11500000	-1.09967	1.28439e-07	0.000110942			chr6	132725000	132750000	0.631667	6.17342e-06	0.00565396
chrY-19400000	chrY	19400000	19425000	+	1.719	1.784	1.804	1.427	1.653	1.469	1.638	1.721	0.689			chr1	224675000	224700000	-1.559	1.12157e-07	9.57501e-05			chr10	5475000	5500000	-1.20167	1.25435e-07	0.000110942			chr2	151750000	151775000	-0.802667	6.46886e-06	0.00578252
chrY-19675000	chrY	19675000	19700000	+	1.833	1.979	1.836	1.054	1.568	1.414	1.893	2.108	0.937			chr8	52700000	52725000	0.93	1.12934e-07	9.57501e-05			chr9	91925000	91950000	-1.98867	1.24534e-07	0.000110942			chr3	151475000	151500000	-0.926	6.56838e-06	0.00578252
chrY-19750000	chrY	19750000	19775000	+	2.099	2.146	2.075	1.368	1.717	1.561	1.801	1.809	0.907			chr10	95550000	95575000	1.05267	1.11431e-07	9.57501e-05			chr2	171275000	171300000	-1.36767	1.38687e-07	0.000110942			chr4	152950000	152975000	-0.659667	6.5334e-06	0.00578252
chr4-88250000	chr4	88250000	88275000	+	1.59	1.673	1.578	1.546	1.719	1.867	1.773	2.006	2.009			chr22	46450000	46475000	-1.245	1.17363e-07	9.57501e-05			chr9	91975000	92000000	-1.90433	1.13362e-07	0.000110942			chr6	22250000	22275000	0.725667	6.54148e-06	0.00578252
chr4-147725000	chr4	147725000	147750000	+	1.59	1.752	1.513	1.967	2.134	2.121	1.909	1.933	2.016			chr2	183100000	183125000	0.977333	1.15206e-07	9.57501e-05			chr5	67600000	67625000	-1.453	1.34592e-07	0.000110942			chr3	151675000	151700000	-1.308	6.40415e-06	0.00578252
chrY-21325000	chrY	21325000	21350000	+	1.742	1.719	1.841	1.755	1.851	1.842	1.786	1.67	0.639			chr2	165750000	165775000	1.26033	1.18866e-07	9.57501e-05			chr1	184350000	184375000	-1.454	1.36625e-07	0.000110942			chr17	73075000	73100000	0.744667	6.97469e-06	0.00582636
chrX-153425000	chrX	153425000	153450000	+	1.603	1.707	1.485	1.775	1.551	0.853	1.626	1.58	1.1			chr17	63125000	63150000	-0.939667	1.10674e-07	9.57501e-05			chr8	123525000	123550000	-1.16467	1.3361e-07	0.000110942			chr6	70375000	70400000	0.702	7.11049e-06	0.00582636
chrX-110025000	chrX	110025000	110050000	+	1.805	1.822	1.8	1.987	2.167	1.228	1.751	1.815	1.686			chr13	44025000	44050000	-1.30733	1.10572e-07	9.57501e-05			chr1	93400000	93425000	-1.56667	1.18359e-07	0.000110942			chr2	142850000	142875000	0.855667	7.08658e-06	0.00582636
chr4-77100000	chr4	77100000	77125000	+	2.029	2.044	2.006	1.921	1.961	1.992	1.876	1.922	1.848			chr15	80550000	80575000	-0.947	1.16713e-07	9.57501e-05			chr7	142650000	142675000	-1.108	1.06964e-07	0.000110942			chr3	169300000	169325000	1.17	7.59921e-06	0.00582636
chr4-88000000	chr4	88000000	88025000	+	1.327	1.529	1.416	1.752	1.927	1.877	1.964	1.83	2.178			chr1	183350000	183375000	-1.305	1.04945e-07	9.57501e-05			chr8	9250000	9275000	-1.201	1.35847e-07	0.000110942			chr4	76825000	76850000	-0.927667	7.0804e-06	0.00582636
chrX-134825000	chrX	134825000	134850000	+	1.351	1.493	1.4	1.435	1.594	1.618	1.532	1.716	1.423			chr2	148850000	148875000	0.873333	1.15518e-07	9.57501e-05			chr8	101700000	101725000	-1.77133	1.09873e-07	0.000110942			chr14	64400000	64425000	-0.790333	7.32804e-06	0.00582636
chrX-118575000	chrX	118575000	118600000	+	1.689	1.727	1.636	1.971	1.948	1.423	1.679	1.724	1.457			chr5	115800000	115825000	1.08133	1.11718e-07	9.57501e-05			chr6	3450000	3475000	-1.773	1.28388e-07	0.000110942			chr1	231475000	231500000	-0.917667	7.55803e-06	0.00582636
chr4-78600000	chr4	78600000	78625000	+	1.664	1.686	1.622	1.789	2.038	1.815	1.752	1.807	1.865			chr8	100475000	100500000	-0.976	1.14304e-07	9.57501e-05			chr5	90675000	90700000	1.253	1.12833e-07	0.000110942			chr2	151650000	151675000	-0.930333	7.65773e-06	0.00582636
chr4-153650000	chr4	153650000	153675000	+	1.95	1.944	1.897	2.116	2.119	2.273	1.966	2.036	2.191			chr6	136425000	136450000	-1.20633	1.13397e-07	9.57501e-05			chr7	134850000	134875000	-1.02933	1.05158e-07	0.000110942			chr6	113425000	113450000	0.973667	7.6921e-06	0.00582636
chr4-139275000	chr4	139275000	139300000	+	1.841	1.921	1.814	2.058	2.087	2.193	1.906	1.974	2.124			chr5	83575000	83600000	1.01067	1.06525e-07	9.57501e-05			chr13	44000000	44025000	-1.10233	1.24335e-07	0.000110942			chr5	107300000	107325000	0.993	7.69556e-06	0.00582636
chrY-21050000	chrY	21050000	21075000	+	2.148	2.254	2.02	1.754	1.998	1.871	2.136	2.135	0.681			chr17	57375000	57400000	-0.891	1.04868e-07	9.57501e-05			chr8	28225000	28250000	-1.38133	1.10129e-07	0.000110942			chr3	32925000	32950000	-0.896333	7.32644e-06	0.00582636
chr4-78750000	chr4	78750000	78775000	+	2.01	2.063	1.999	2.122	2.256	2.198	1.886	1.954	2.247			chr7	137650000	137675000	-1.20867	1.10087e-07	9.57501e-05			chr8	123675000	123700000	-1.473	1.27601e-07	0.000110942			chr1	55175000	55200000	-0.634333	6.71187e-06	0.00582636
chrX-152850000	chrX	152850000	152875000	+	1.687	1.65	1.622	1.742	1.641	1.482	1.738	1.71	1.679			chr2	148875000	148900000	0.875333	1.77143e-07	9.79823e-05			chr5	107375000	107400000	1.25933	1.11709e-07	0.000110942			chr8	16550000	16575000	0.921333	7.46642e-06	0.00582636
chr4-89275000	chr4	89275000	89300000	+	1.947	1.945	1.931	2.097	2.179	2.083	1.782	1.926	1.985			chr8	100375000	100400000	-0.974667	1.74947e-07	9.79823e-05			chr2	142625000	142650000	1.25233	1.43136e-07	0.000111364			chr13	23975000	24000000	-0.899	6.91635e-06	0.00582636
chr4-147750000	chr4	147750000	147775000	+	1.76	1.808	1.702	2.037	2.136	2.182	1.797	1.854	2.071			chr6	3500000	3525000	-1.90767	1.78457e-07	9.79823e-05			chr21	29675000	29700000	1.14433	1.42192e-07	0.000111364			chr1	55150000	55175000	-0.595667	7.58969e-06	0.00582636
chrX-110175000	chrX	110175000	110200000	+	1.572	1.674	1.558	1.219	1.313	1.195	1.686	1.673	1.543			chr2	88250000	88275000	-1.487	1.81017e-07	9.79823e-05			chr3	16625000	16650000	-1.17667	1.41494e-07	0.000111364			chr2	200225000	200250000	-1.08767	7.16653e-06	0.00582636
chr7-150325000	chr7	150325000	150350000	+	1.745	1.687	1.672	1.8	1.709	1.899	1.717	1.722	1.868			chr14	42300000	42325000	-1.262	1.96339e-07	9.79823e-05			chr7	142700000	142725000	-1.06067	1.40401e-07	0.000111364			chr2	184600000	184625000	0.677667	7.35924e-06	0.00582636
chr4-77150000	chr4	77150000	77175000	+	2.001	2.055	2.075	1.895	2.165	2.042	1.894	2.109	2.024			chr15	50825000	50850000	-0.908333	1.76914e-07	9.79823e-05			chr8	101950000	101975000	-1.783	1.46768e-07	0.000112647			chr1	92700000	92725000	-1.144	7.39184e-06	0.00582636
chrX-72150000	chrX	72150000	72175000	+	1.802	1.82	1.725	1.423	1.407	0.69	1.761	1.844	0.981			chr7	137825000	137850000	-1.16267	1.42805e-07	9.79823e-05			chr3	31825000	31850000	-1.04967	1.4631e-07	0.000112647			chr6	21975000	22000000	0.859333	7.33769e-06	0.00582636
chr4-70950000	chr4	70950000	70975000	+	1.821	1.9	1.833	1.848	1.942	1.97	1.903	1.952	1.982			chr8	60475000	60500000	1.042	1.8796e-07	9.79823e-05			chr2	142950000	142975000	1.18133	1.50965e-07	0.000113566			chr10	12550000	12575000	-1.16433	6.98288e-06	0.00582636
chr4-153475000	chr4	153475000	153500000	+	1.735	1.758	1.741	1.796	1.982	1.935	1.842	1.893	1.971			chr17	62750000	62775000	-1.27067	1.39155e-07	9.79823e-05			chr11	11600000	11625000	-1.40067	1.50042e-07	0.000113566			chr11	33475000	33500000	-0.699667	7.52258e-06	0.00582636
chrY-12900000	chrY	12900000	12925000	+	1.834	1.788	1.957	0.978	0.718	1.047	1.635	1.353	0.788			chr8	123500000	123525000	-0.961	1.97753e-07	9.79823e-05			chr7	108500000	108525000	1.05233	1.50706e-07	0.000113566			chr2	137950000	137975000	0.719333	7.80009e-06	0.00585629
chr4-37875000	chr4	37875000	37900000	+	1.722	1.762	1.757	1.912	1.848	1.869	1.879	1.917	1.9			chrY	10900000	10925000	-1.25067	1.53694e-07	9.79823e-05			chr5	67675000	67700000	-1.50133	1.59096e-07	0.000117386			chr7	105975000	106000000	-0.853667	7.83823e-06	0.00585629
chr4-153625000	chr4	153625000	153650000	+	1.918	1.929	1.9	2.035	2.016	2.065	1.951	2.023	2.095			chr2	95275000	95300000	-1.12133	1.4303e-07	9.79823e-05			chr9	36900000	36925000	-1.32167	1.59143e-07	0.000117386			chrY	15500000	15525000	-0.894667	8.22683e-06	0.00593952
chr4-78625000	chr4	78625000	78650000	+	1.992	1.991	1.885	2.072	2.196	2.101	1.816	1.942	2.22			chr17	63300000	63325000	-1.05867	2.12152e-07	9.79823e-05			chr12	132350000	132375000	-1.11267	1.57429e-07	0.000117386			chr3	117050000	117075000	0.732	8.02425e-06	0.00593952
chr13-99150000	chr13	99150000	99175000	+	1.867	1.861	1.845	1.566	1.505	1.495	1.759	1.789	1.602			chr2	165725000	165750000	1.167	2.11223e-07	9.79823e-05			chr13	30225000	30250000	-1.11467	1.62965e-07	0.000118529			chr9	116525000	116550000	0.910333	8.09184e-06	0.00593952
chrX-65725000	chrX	65725000	65750000	+	1.652	1.67	1.584	1.602	1.651	1.104	1.693	1.774	1.012			chr6	127225000	127250000	0.876	1.57045e-07	9.79823e-05			chr8	101775000	101800000	-1.886	1.66008e-07	0.000118529			chr3	24475000	24500000	0.774667	8.47263e-06	0.00593952
chrX-152975000	chrX	152975000	153000000	+	1.586	1.56	1.563	1.631	1.804	0.994	1.774	1.708	1.704			chr8	94225000	94250000	-1.454	1.83287e-07	9.79823e-05			chr11	11575000	11600000	-1.35867	1.62916e-07	0.000118529			chr6	8850000	8875000	0.618333	8.43996e-06	0.00593952
chrY-19725000	chrY	19725000	19750000	+	2.14	2.108	2.164	1.403	1.785	1.576	1.849	1.936	0.964			chr6	3425000	3450000	-1.715	1.97326e-07	9.79823e-05			chr1	93225000	93250000	-1.536	1.65846e-07	0.000118529			chr11	30925000	30950000	0.744333	8.42867e-06	0.00593952
chr4-139325000	chr4	139325000	139350000	+	1.816	1.803	1.794	1.834	1.912	2.049	1.839	2.014	2.046			chr9	113725000	113750000	-1.35067	1.46647e-07	9.79823e-05			chr9	90350000	90375000	-1.728	1.66954e-07	0.000118529			chr13	24725000	24750000	-0.770667	8.39629e-06	0.00593952
chr7-151200000	chr7	151200000	151225000	+	1.853	1.786	1.737	1.801	1.741	1.96	1.729	1.747	1.932			chr6	152925000	152950000	1.09667	1.72507e-07	9.79823e-05			chr13	44700000	44725000	-1.27433	1.65276e-07	0.000118529			chr1	92725000	92750000	-1.122	8.38772e-06	0.00593952
chr4-83350000	chr4	83350000	83375000	+	1.756	1.878	1.78	1.915	2.169	2.079	1.9	2.003	2.04			chr10	5525000	5550000	-1.07867	1.31388e-07	9.79823e-05			chr9	98400000	98425000	-1.868	1.73127e-07	0.000121394			chr3	151075000	151100000	-1.04	8.12915e-06	0.00593952
chr4-88425000	chr4	88425000	88450000	+	1.298	1.509	1.367	1.129	1.188	1.237	1.649	1.836	1.902			chr14	42325000	42350000	-1.29333	1.78312e-07	9.79823e-05			chr3	17150000	17175000	-1.082	1.72396e-07	0.000121394			chr7	137800000	137825000	1.32	8.46713e-06	0.00593952
chr4-37650000	chr4	37650000	37675000	+	1.763	1.718	1.657	1.835	1.799	1.846	1.842	1.911	1.793			chr8	56150000	56175000	1.19867	1.38991e-07	9.79823e-05			chr5	67725000	67750000	-1.462	1.77427e-07	0.000122892			chr6	113475000	113500000	0.921333	8.52724e-06	0.00594113
chr4-76000000	chr4	76000000	76025000	+	1.86	1.784	1.827	1.984	2.09	2.183	1.796	1.845	2.18			chr5	67825000	67850000	-0.964	1.43778e-07	9.79823e-05			chr10	30100000	30125000	-1.36333	1.76999e-07	0.000122892			chr5	163900000	163925000	0.900333	8.72774e-06	0.00604375
chrY-20525000	chrY	20525000	20550000	+	2.02	1.905	1.974	1.628	1.818	1.59	1.9	1.935	0.939			chr6	83850000	83875000	1.04	1.91069e-07	9.79823e-05			chr1	93625000	93650000	-1.62967	1.85788e-07	0.000124936			chr8	80525000	80550000	-0.574667	8.81023e-06	0.00606389
chr4-56950000	chr4	56950000	56975000	+	1.832	1.969	1.768	1.966	2.028	2.111	1.935	1.883	2.139			chr10	58200000	58225000	0.949333	1.78947e-07	9.79823e-05			chr6	5325000	5350000	-1.37433	1.85878e-07	0.000124936			chrX	3775000	3800000	-0.662667	9.00617e-06	0.00611374
chr4-87100000	chr4	87100000	87125000	+	1.59	1.696	1.689	1.674	1.787	1.693	1.868	1.951	2.026			chr22	46375000	46400000	-1.146	2.07049e-07	9.79823e-05			chr6	3425000	3450000	-1.647	1.82676e-07	0.000124936			chr5	57050000	57075000	-0.717333	8.96207e-06	0.00611374
chr13-41000000	chr13	41000000	41025000	+	1.857	1.821	1.84	1.949	2.075	1.965	1.828	1.869	1.828			chr8	52650000	52675000	1.15167	1.66625e-07	9.79823e-05			chr10	30150000	30175000	-1.31233	1.84596e-07	0.000124936			chr7	48375000	48400000	0.721667	9.04415e-06	0.00611374
chr4-76075000	chr4	76075000	76100000	+	1.882	1.824	1.808	1.901	2.037	2.07	1.818	1.933	2.256			chr6	4900000	4925000	-0.923	2.00604e-07	9.79823e-05			chr13	43975000	44000000	-1.12867	1.85578e-07	0.000124936			chr3	34375000	34400000	0.750333	9.46198e-06	0.00632094
chr4-83200000	chr4	83200000	83225000	+	1.967	1.905	1.961	1.996	2.188	2.111	1.824	1.951	2.164			chr2	178375000	178400000	0.861	1.65137e-07	9.79823e-05			chr8	102050000	102075000	-1.555	1.88721e-07	0.000126101			chr8	80775000	80800000	-0.716667	9.40756e-06	0.00632094
chrX-19750000	chrX	19750000	19775000	+	1.129	1.292	1.184	1.593	1.767	1.551	1.675	1.832	1.695			chr22	30700000	30725000	-0.955333	1.70191e-07	9.79823e-05			chr8	9225000	9250000	-1.053	1.92752e-07	0.000128042			chr2	200075000	200100000	-1.20133	9.57995e-06	0.00632533
chr4-87200000	chr4	87200000	87225000	+	1.919	1.925	1.939	1.878	1.989	1.843	1.82	1.974	2.051			chr2	157525000	157550000	0.791667	1.919e-07	9.79823e-05			chr3	17125000	17150000	-1.312	1.94528e-07	0.00012847			chr4	153000000	153025000	-0.622667	9.57745e-06	0.00632533
chr4-88325000	chr4	88325000	88350000	+	0.968	1.072	1.049	1.225	1.229	1.334	1.774	1.959	2.041			chr5	83000000	83025000	1.15333	1.71929e-07	9.79823e-05			chr8	101850000	101875000	-1.815	1.96036e-07	0.000128718			chr5	164650000	164675000	0.777333	9.9071e-06	0.00639572
chr4-81500000	chr4	81500000	81525000	+	1.861	1.875	1.854	2.039	2.14	2.051	1.705	1.947	2.018			chr8	52725000	52750000	0.875	1.27147e-07	9.79823e-05			chr6	97250000	97275000	1.13133	1.99197e-07	0.000129298			chr2	187525000	187550000	0.654667	9.96205e-06	0.00639572
chr4-147775000	chr4	147775000	147800000	+	1.847	1.892	1.757	2.119	2.265	2.26	1.797	1.867	2.131			chr6	127250000	127275000	0.873	1.53549e-07	9.79823e-05			chr1	224250000	224275000	-1.24167	1.9829e-07	0.000129298			chr2	200250000	200275000	-1.05667	9.91722e-06	0.00639572
chrX-153550000	chrX	153550000	153575000	+	1.729	1.657	1.664	1.676	1.633	0.473	1.658	1.576	0.997			chr6	122375000	122400000	1.05067	1.53518e-07	9.79823e-05			chr6	44700000	44725000	-0.947	2.57906e-07	0.000130335			chr2	184575000	184600000	0.619333	9.82112e-06	0.00639572
chrX-110125000	chrX	110125000	110150000	+	1.746	1.787	1.69	1.779	1.755	1.292	1.814	1.712	1.553			chr13	44050000	44075000	-1.14367	1.58455e-07	9.79823e-05			chr1	93200000	93225000	-1.38233	2.48259e-07	0.000130335			chr6	124525000	124550000	1.03167	9.96814e-06	0.00639572
chr7-151525000	chr7	151525000	151550000	+	1.85	1.735	1.687	1.829	1.891	2.031	1.858	1.85	1.888			chr2	138525000	138550000	0.910333	1.69712e-07	9.79823e-05			chr2	164725000	164750000	1.26267	2.4881e-07	0.000130335			chr20	59225000	59250000	-0.712333	1.05478e-05	0.00649374
chr4-139550000	chr4	139550000	139575000	+	1.793	1.908	1.789	2.028	2.163	2.227	1.872	1.938	2.192			chr6	3650000	3675000	-1.95533	1.56888e-07	9.79823e-05			chr1	184325000	184350000	-1.56067	2.36746e-07	0.000130335			chr5	57025000	57050000	-0.695	1.07808e-05	0.00649374
chrY-19775000	chrY	19775000	19800000	+	1.845	1.992	1.918	1.198	1.394	1.319	1.78	1.634	0.635			chr5	132025000	132050000	-0.883333	1.86264e-07	9.79823e-05			chr9	92050000	92075000	-1.23633	2.28378e-07	0.000130335			chr7	47250000	47275000	0.608667	1.02666e-05	0.00649374
chr7-139450000	chr7	139450000	139475000	+	1.602	1.575	1.559	1.606	1.623	1.667	1.725	1.74	1.897			chr21	29600000	29625000	0.926	1.60983e-07	9.79823e-05			chr1	62600000	62625000	-1.365	2.31918e-07	0.000130335			chr13	30500000	30525000	-1.036	1.02341e-05	0.00649374
chr4-86900000	chr4	86900000	86925000	+	1.864	1.931	1.862	2.032	2.103	1.861	1.886	1.931	1.93			chr3	14775000	14800000	-0.819333	1.9107e-07	9.79823e-05			chr2	11075000	11100000	-1.437	2.41985e-07	0.000130335			chr13	29625000	29650000	-1.31567	1.0489e-05	0.00649374
chr4-138975000	chr4	138975000	139000000	+	1.96	1.962	1.949	2.006	2.061	2.113	1.853	1.894	2.046			chr20	6050000	6075000	0.974667	1.96082e-07	9.79823e-05			chr9	92375000	92400000	-0.942	2.3872e-07	0.000130335			chr2	151675000	151700000	-1.00433	1.06556e-05	0.00649374
chr4-139025000	chr4	139025000	139050000	+	1.878	1.971	1.862	2.013	2.08	2.153	1.97	1.98	2.097			chr10	89700000	89725000	0.959333	1.73477e-07	9.79823e-05			chr2	180525000	180550000	1.07267	2.03375e-07	0.000130335			chr8	115050000	115075000	0.552	1.08071e-05	0.00649374
chr4-77050000	chr4	77050000	77075000	+	2.018	2.071	2.008	1.873	1.97	1.944	1.89	1.943	1.901			chr7	44325000	44350000	-0.976	1.62825e-07	9.79823e-05			chr5	163900000	163925000	1.13667	2.40833e-07	0.000130335			chr8	120375000	120400000	-0.964333	1.06827e-05	0.00649374
chr7-149850000	chr7	149850000	149875000	+	1.657	1.596	1.637	1.727	1.787	1.72	1.76	1.765	1.763			chr5	78825000	78850000	-0.967333	1.97187e-07	9.79823e-05			chr9	90400000	90425000	-1.67867	2.40328e-07	0.000130335			chr3	32975000	33000000	-0.768	1.05751e-05	0.00649374
chr4-139525000	chr4	139525000	139550000	+	1.845	1.955	1.836	2.034	2.14	2.129	1.937	2.047	2.185			chr3	189200000	189225000	-1.122	2.09594e-07	9.79823e-05			chr6	3625000	3650000	-1.73	2.54754e-07	0.000130335			chr8	140725000	140750000	-0.729	1.03122e-05	0.00649374
chrX-71125000	chrX	71125000	71150000	+	1.927	1.947	1.824	1.85	2.01	1.442	1.864	1.887	1.721			chr10	117325000	117350000	0.963667	2.07942e-07	9.79823e-05			chr13	43575000	43600000	-1.06833	2.56946e-07	0.000130335			chr2	151575000	151600000	-0.603	1.06951e-05	0.00649374
chrX-110000000	chrX	110000000	110025000	+	1.868	1.948	1.822	2.007	2.068	1.238	1.829	1.906	1.643			chr6	152975000	153000000	1.01267	1.70953e-07	9.79823e-05			chr1	92875000	92900000	-1.48133	2.33319e-07	0.000130335			chr3	34350000	34375000	0.656667	1.07595e-05	0.00649374
chr13-99200000	chr13	99200000	99225000	+	1.989	1.937	1.956	2.021	1.964	2.097	1.864	1.929	1.94			chr6	125725000	125750000	1.01667	1.90415e-07	9.79823e-05			chr9	36875000	36900000	-1.18733	2.25951e-07	0.000130335			chr7	137700000	137725000	1.54233	1.10153e-05	0.00652584
chrX-37775000	chrX	37775000	37800000	+	1.85	1.897	1.769	2.09	2.315	1.734	1.911	1.839	1.806			chr6	145775000	145800000	0.817667	1.40202e-07	9.79823e-05			chr13	29925000	29950000	-1.261	2.45159e-07	0.000130335			chr8	101550000	101575000	-1.06267	1.11271e-05	0.00652584
chr4-83025000	chr4	83025000	83050000	+	1.852	1.921	1.95	2.081	2.101	2.21	1.87	2.007	2.202			chr1	182325000	182350000	-1.05633	1.80877e-07	9.79823e-05			chr11	34750000	34775000	-1.31333	2.02328e-07	0.000130335			chr2	225975000	226000000	1.05033	1.10939e-05	0.00652584
chrY-21100000	chrY	21100000	21125000	+	2.192	2.114	2.056	1.848	1.97	1.919	2.193	2.321	0.994			chr21	29575000	29600000	0.922333	1.58706e-07	9.79823e-05			chr12	47500000	47525000	-1.188	2.32706e-07	0.000130335			chr5	107400000	107425000	1.205	1.11478e-05	0.00652584
chrX-30650000	chrX	30650000	30675000	+	1.825	1.855	1.634	2.015	2.171	1.911	1.816	1.919	1.482			chr17	62700000	62725000	-1.01733	1.3083e-07	9.79823e-05			chr8	78700000	78725000	0.982333	2.37751e-07	0.000130335			chr1	62450000	62475000	-0.77	1.11399e-05	0.00652584
chr13-99175000	chr13	99175000	99200000	+	1.915	1.866	1.85	1.866	1.833	1.879	1.782	1.905	1.828			chr8	117500000	117525000	0.946667	1.9402e-07	9.79823e-05			chr8	21050000	21075000	-1.11033	2.13219e-07	0.000130335			chr13	30525000	30550000	-0.859	1.1373e-05	0.0066235
chrX-129775000	chrX	129775000	129800000	+	1.67	1.592	1.581	1.958	1.892	1.036	1.627	1.605	1.316			chr8	29900000	29925000	-0.851	1.99608e-07	9.79823e-05			chr9	91900000	91925000	-2.03767	2.47705e-07	0.000130335			chr6	22325000	22350000	0.648667	1.16377e-05	0.00665803
chrX-71050000	chrX	71050000	71075000	+	1.8	1.845	1.79	1.873	1.936	1.179	1.967	1.901	1.763			chr6	3925000	3950000	-1.72733	1.67606e-07	9.79823e-05			chr12	132250000	132275000	-1.166	2.25732e-07	0.000130335			chr6	22400000	22425000	0.597333	1.14981e-05	0.00665803
chr4-26850000	chr4	26850000	26875000	+	1.737	1.727	1.586	1.732	1.709	1.586	1.828	1.76	1.685			chr5	158125000	158150000	-1.06367	1.57468e-07	9.79823e-05			chr1	184500000	184525000	-1.40033	2.34968e-07	0.000130335			chr5	37725000	37750000	0.704667	1.21944e-05	0.00665803
chr13-51775000	chr13	51775000	51800000	+	1.853	1.8	1.798	1.9	1.932	2.037	1.84	1.827	1.959			chr10	5475000	5500000	-0.839	1.96629e-07	9.79823e-05			chr10	48200000	48225000	-0.976	2.51655e-07	0.000130335			chr1	93525000	93550000	-1.085	1.21311e-05	0.00665803
chrX-30850000	chrX	30850000	30875000	+	1.588	1.584	1.684	1.471	1.617	1.174	1.862	1.884	1.144			chr7	51125000	51150000	-0.954	1.84448e-07	9.79823e-05			chr1	224275000	224300000	-1.21033	2.45035e-07	0.000130335			chr5	55450000	55475000	-0.706667	1.21775e-05	0.00665803
chr7-151475000	chr7	151475000	151500000	+	1.851	1.761	1.764	1.881	1.866	2.009	1.818	1.826	1.927			chr2	10950000	10975000	-1.42233	2.12217e-07	9.79823e-05			chr5	90700000	90725000	1.05233	2.30016e-07	0.000130335			chr3	157450000	157475000	0.69	1.20592e-05	0.00665803
chr4-158675000	chr4	158675000	158700000	+	1.696	1.77	1.679	1.702	1.825	1.812	1.889	1.916	1.871			chr9	88175000	88200000	-1.536	1.6105e-07	9.79823e-05			chr2	216250000	216275000	-1.15533	2.56643e-07	0.000130335			chr6	107550000	107575000	-0.976	1.15603e-05	0.00665803
chr7-149775000	chr7	149775000	149800000	+	1.614	1.597	1.601	1.711	1.737	1.609	1.644	1.822	1.615			chr2	131025000	131050000	0.808	2.07586e-07	9.79823e-05			chr6	3825000	3850000	-1.939	2.19977e-07	0.000130335			chr8	120100000	120125000	-0.692667	1.18912e-05	0.00665803
chr4-88625000	chr4	88625000	88650000	+	1.556	1.588	1.439	1.051	1.212	1.105	1.752	1.861	2.036			chr17	63375000	63400000	-0.874	2.0455e-07	9.79823e-05			chr8	21025000	21050000	-1.08967	2.25217e-07	0.000130335			chr13	30050000	30075000	-1.01567	1.20803e-05	0.00665803
chr4-37675000	chr4	37675000	37700000	+	1.781	1.709	1.682	1.747	1.706	1.833	1.876	1.967	1.705			chr6	3600000	3625000	-1.77	2.11807e-07	9.79823e-05			chr1	200675000	200700000	-1.2	2.11713e-07	0.000130335			chr12	64350000	64375000	-0.744333	1.18136e-05	0.00665803
chr7-150925000	chr7	150925000	150950000	+	1.377	1.372	1.371	1.593	1.597	1.818	1.697	1.658	1.895			chr5	133625000	133650000	-0.923667	1.27107e-07	9.79823e-05			chr5	94400000	94425000	1.119	2.20169e-07	0.000130335			chr5	34525000	34550000	1.24767	1.20841e-05	0.00665803
chrY-20725000	chrY	20725000	20750000	+	2.073	2.147	1.982	1.502	1.753	1.659	1.855	1.738	0.72			chr2	160175000	160200000	-1.24	1.35257e-07	9.79823e-05			chr5	67750000	67775000	-1.45767	2.55975e-07	0.000130335			chr7	137750000	137775000	1.649	1.20579e-05	0.00665803
chr7-151325000	chr7	151325000	151350000	+	1.878	1.683	1.766	1.828	1.863	2.022	1.803	1.801	1.928			chr5	78850000	78875000	-0.860667	2.05415e-07	9.79823e-05			chr3	32625000	32650000	-0.871	2.47975e-07	0.000130335			chr2	200125000	200150000	-1.22567	1.19094e-05	0.00665803
chr4-139075000	chr4	139075000	139100000	+	1.885	1.893	1.85	1.982	2.126	2.159	1.875	1.978	2.11			chr6	12450000	12475000	-1.21133	1.62347e-07	9.79823e-05			chr6	107750000	107775000	-1.189	2.18469e-07	0.000130335			chr2	142700000	142725000	0.867667	1.23412e-05	0.00667403
chr7-149825000	chr7	149825000	149850000	+	1.606	1.55	1.579	1.692	1.749	1.686	1.711	1.768	1.831			chr2	156300000	156325000	1.00533	1.83594e-07	9.79823e-05			chr3	32950000	32975000	-1.06767	2.4031e-07	0.000130335			chr5	55550000	55575000	-0.745667	1.22866e-05	0.00667403
chr4-37625000	chr4	37625000	37650000	+	1.708	1.742	1.61	1.853	1.866	1.883	1.737	1.836	1.812			chr2	237175000	237200000	-1.10567	2.11901e-07	9.79823e-05			chr8	28175000	28200000	-1.075	2.56333e-07	0.000130335			chr3	151775000	151800000	-1.09633	1.27713e-05	0.00684144
chrX-77950000	chrX	77950000	77975000	+	1.39	1.7	1.573	1.328	1.494	0.544	1.573	1.672	1.119			chr2	10875000	10900000	-1.20467	1.77351e-07	9.79823e-05			chr1	94100000	94125000	-1.069	2.23006e-07	0.000130335			chr8	102075000	102100000	-1.06867	1.27151e-05	0.00684144
chr4-80050000	chr4	80050000	80075000	+	2.012	1.998	2.062	1.933	1.961	2.03	1.744	1.861	1.602			chr6	3800000	3825000	-1.98467	1.54668e-07	9.79823e-05			chr8	101925000	101950000	-1.80133	2.0443e-07	0.000130335			chr11	33525000	33550000	-0.669333	1.2942e-05	0.00690031
chr4-83075000	chr4	83075000	83100000	+	1.871	1.857	1.892	1.924	2.018	2.039	1.862	1.952	2.142			chr22	46525000	46550000	-0.914333	2.10547e-07	9.79823e-05			chr5	107350000	107375000	1.222	2.25283e-07	0.000130335			chr8	16375000	16400000	0.758	1.3084e-05	0.00691116
chr8-81025000	chr8	81025000	81050000	+	1.553	1.633	1.59	1.566	1.726	1.795	1.681	1.687	1.77			chr13	20375000	20400000	-1.08033	1.92851e-07	9.79823e-05			chr12	132275000	132300000	-1.207	2.45583e-07	0.000130335			chr5	7225000	7250000	0.932333	1.30805e-05	0.00691116
chr4-87125000	chr4	87125000	87150000	+	1.545	1.598	1.624	1.547	1.736	1.584	1.772	1.856	1.986			chrX	39300000	39325000	-1.204	1.72444e-07	9.79823e-05			chr9	98300000	98325000	-1.06767	2.47645e-07	0.000130335			chr10	23525000	23550000	0.859	1.33002e-05	0.00692866
chr4-147700000	chr4	147700000	147725000	+	1.601	1.795	1.625	1.893	2.135	1.993	1.891	1.977	2.003			chr17	62725000	62750000	-1.16933	1.47912e-07	9.79823e-05			chr6	132725000	132750000	0.935333	2.56812e-07	0.000130335			chr3	31800000	31825000	-0.567	1.32574e-05	0.00692866
chr7-128325000	chr7	128325000	128350000	+	1.781	1.747	1.688	1.767	1.873	1.957	1.787	1.768	1.73			chr2	157350000	157375000	0.909333	2.01909e-07	9.79823e-05			chr9	111500000	111525000	-1.38967	2.40495e-07	0.000130335			chr13	97075000	97100000	0.62	1.31804e-05	0.00692866
chr4-83050000	chr4	83050000	83075000	+	1.822	1.815	1.921	1.838	1.954	1.941	1.843	2.003	2.134			chr9	98625000	98650000	-1.17367	1.36442e-07	9.79823e-05			chrX	13400000	13425000	-1.078	2.21468e-07	0.000130335			chr8	101525000	101550000	-0.975667	1.40867e-05	0.00698589
chr7-128400000	chr7	128400000	128425000	+	1.825	1.773	1.743	1.858	1.842	1.928	1.704	1.78	1.734			chr5	90425000	90450000	0.889	1.2984e-07	9.79823e-05			chr6	45275000	45300000	-1.15567	2.10218e-07	0.000130335			chr10	108400000	108425000	0.642667	1.35418e-05	0.00698589
chrX-118550000	chrX	118550000	118575000	+	1.666	1.743	1.661	2.002	1.951	1.471	1.735	1.731	1.415			chr2	178400000	178425000	0.827333	1.89243e-07	9.79823e-05			chr11	11525000	11550000	-1.19733	2.58164e-07	0.000130335			chr10	92950000	92975000	-0.667	1.40631e-05	0.00698589
chr4-168850000	chr4	168850000	168875000	+	1.709	1.698	1.693	2.042	2.086	2.063	1.809	1.73	1.904			chr2	16500000	16525000	0.956333	1.83384e-07	9.79823e-05			chr10	30075000	30100000	-1.29767	2.11227e-07	0.000130335			chr2	142950000	142975000	0.715333	1.3949e-05	0.00698589
chrY-13375000	chrY	13375000	13400000	+	1.665	2.019	1.791	1.316	1.293	1.117	1.936	1.366	1.167			chr9	88200000	88225000	-1.464	1.86513e-07	9.79823e-05			chr8	101750000	101775000	-1.81333	2.55869e-07	0.000130335			chr6	56000000	56025000	0.791667	1.39665e-05	0.00698589
chrX-23925000	chrX	23925000	23950000	+	1.35	1.473	1.42	1.675	1.754	1.34	1.771	1.854	1.339			chr22	46500000	46525000	-1.25433	1.84466e-07	9.79823e-05			chr8	20725000	20750000	-1.49533	2.09229e-07	0.000130335			chr7	137725000	137750000	1.61667	1.37342e-05	0.00698589
chr4-152675000	chr4	152675000	152700000	+	1.86	1.892	1.8	1.589	1.739	1.689	1.797	1.924	1.811			chr5	123400000	123425000	0.800333	1.48766e-07	9.79823e-05			chr6	122725000	122750000	1.234	2.46035e-07	0.000130335			chr8	24350000	24375000	0.689667	1.38599e-05	0.00698589
chr7-128450000	chr7	128450000	128475000	+	1.818	1.749	1.74	1.856	1.89	1.939	1.81	1.795	1.8			chr5	112175000	112200000	1.05333	1.71613e-07	9.79823e-05			chr8	130575000	130600000	-1.16733	2.61922e-07	0.000131647			chr3	32625000	32650000	-0.565	1.38948e-05	0.00698589
chr18-63375000	chr18	63375000	63400000	+	1.687	1.78	1.628	1.66	1.766	1.802	1.753	1.768	1.787			chr5	90525000	90550000	0.992667	1.96129e-07	9.79823e-05			chr9	98900000	98925000	-1.26967	2.64239e-07	0.000132227			chr1	94175000	94200000	-0.817333	1.40778e-05	0.00698589
chr7-129925000	chr7	129925000	129950000	+	1.715	1.738	1.69	1.753	1.768	1.84	1.721	1.774	1.801			chr12	131250000	131275000	-1.017	2.11087e-07	9.79823e-05			chr9	88225000	88250000	-1.608	2.67987e-07	0.000133514			chr5	55500000	55525000	-0.692667	1.37849e-05	0.00698589
chr4-56875000	chr4	56875000	56900000	+	1.487	1.561	1.547	1.639	1.638	1.615	1.698	1.985	1.853			chr5	158875000	158900000	-1.35433	1.30116e-07	9.79823e-05			chr12	27475000	27500000	-1.051	2.69935e-07	0.000133897			chr6	22000000	22025000	0.839667	1.3574e-05	0.00698589
chrX-103675000	chrX	103675000	103700000	+	1.951	2.004	1.912	1.539	1.669	1.291	1.666	1.723	1.351			chr6	5175000	5200000	-0.911667	1.66308e-07	9.79823e-05			chr9	88300000	88325000	-1.35833	2.74953e-07	0.000134522			chr5	163875000	163900000	0.768	1.41905e-05	0.00700677
chr4-112150000	chr4	112150000	112175000	+	1.896	1.986	1.948	1.957	2.188	2.261	1.816	1.93	2.137			chr8	100350000	100375000	-0.943667	1.98272e-07	9.79823e-05			chr1	93600000	93625000	-1.582	2.7549e-07	0.000134522			chr3	32325000	32350000	-0.678	1.48122e-05	0.00702682
chrX-110100000	chrX	110100000	110125000	+	1.774	1.868	1.753	1.9	1.837	1.276	1.763	1.77	1.641			chrX	13425000	13450000	-1.46633	2.02859e-07	9.79823e-05			chr1	200750000	200775000	-1.29533	2.75932e-07	0.000134522			chr11	33575000	33600000	-0.745	1.57301e-05	0.00702682
chr4-153450000	chr4	153450000	153475000	+	1.861	1.892	1.826	1.958	2.067	2.015	1.881	1.949	2.042			chr6	3575000	3600000	-1.59767	1.8894e-07	9.79823e-05			chr10	5525000	5550000	-1.21833	2.73818e-07	0.000134522			chr6	159900000	159925000	0.811333	1.45131e-05	0.00702682
chr13-99225000	chr13	99225000	99250000	+	1.997	1.959	1.971	1.943	2.021	2.081	1.911	1.943	1.91			chr5	108325000	108350000	0.853333	1.84247e-07	9.79823e-05			chr9	111525000	111550000	-1.73867	2.82084e-07	0.000135878			chr6	22300000	22325000	0.629333	1.59759e-05	0.00702682
chr4-139350000	chr4	139350000	139375000	+	1.748	1.822	1.75	1.732	1.933	1.974	1.829	1.977	2.143			chr4	113425000	113450000	-1.387	1.34276e-07	9.79823e-05			chr6	46475000	46500000	-1.02233	2.81314e-07	0.000135878			chr3	33150000	33175000	-0.870333	1.52256e-05	0.00702682
chr4-139425000	chr4	139425000	139450000	+	1.81	1.87	1.832	1.92	2.031	2.009	1.845	2.037	1.99			chr5	109575000	109600000	0.973667	1.27957e-07	9.79823e-05			chr2	149150000	149175000	1.24667	2.82301e-07	0.000135878			chr10	92325000	92350000	-0.633333	1.59191e-05	0.00702682
chrX-71450000	chrX	71450000	71475000	+	1.726	1.82	1.731	1.76	1.797	1.262	1.691	1.907	1.832			chr9	92175000	92200000	-1.31467	1.45555e-07	9.79823e-05			chr8	102000000	102025000	-1.80267	2.84995e-07	0.000136596			chr3	31875000	31900000	-0.873667	1.50744e-05	0.00702682
chr4-78725000	chr4	78725000	78750000	+	1.959	1.976	1.893	2.073	2.157	2.229	1.821	1.922	2.186			chr8	21400000	21425000	-1.128	1.94146e-07	9.79823e-05			chr11	33475000	33500000	-1.11133	2.87872e-07	0.000137395			chr2	229400000	229425000	0.648667	1.58311e-05	0.00702682
chrY-20650000	chrY	20650000	20675000	+	2.008	2.193	1.86	1.653	1.771	1.405	1.681	1.831	1.001			chr9	98700000	98725000	-0.903667	1.50321e-07	9.79823e-05			chr1	92900000	92925000	-1.56767	2.92661e-07	0.000137588			chr6	152575000	152600000	0.793667	1.60205e-05	0.00702682
chr13-99375000	chr13	99375000	99400000	+	1.839	1.809	1.846	1.965	2.039	2.021	1.833	1.938	1.986			chr2	165850000	165875000	0.939	1.97809e-07	9.79823e-05			chr6	45200000	45225000	-1.321	2.90897e-07	0.000137588			chr8	115075000	115100000	0.583333	1.58011e-05	0.00702682
chr7-150375000	chr7	150375000	150400000	+	1.864	1.814	1.812	1.842	1.801	1.946	1.73	1.742	1.898			chr3	127050000	127075000	-1.19267	1.50377e-07	9.79823e-05			chr3	151100000	151125000	-1.122	2.9087e-07	0.000137588			chr6	156900000	156925000	-0.537	1.60254e-05	0.00702682
chr13-99350000	chr13	99350000	99375000	+	1.858	1.66	1.821	1.951	2.05	2.067	1.769	1.917	2.081			chr6	4825000	4850000	-1.18833	1.28078e-07	9.79823e-05			chr3	32925000	32950000	-0.968	2.93121e-07	0.000137588			chr13	30275000	30300000	-1.007	1.55448e-05	0.00702682
chr4-55375000	chr4	55375000	55400000	+	1.85	1.908	1.839	1.826	1.987	1.837	1.78	1.925	1.694			chr1	200750000	200775000	-1.28233	1.63407e-07	9.79823e-05			chr15	81200000	81225000	-1.06	2.96611e-07	0.000138084			chr2	200000000	200025000	-1.045	1.55727e-05	0.00702682
chr7-129950000	chr7	129950000	129975000	+	1.659	1.631	1.595	1.729	1.731	1.799	1.7	1.715	1.764			chr5	133600000	133625000	-0.949333	1.83091e-07	9.79823e-05			chr6	127225000	127250000	1.11667	2.96471e-07	0.000138084			chr6	132700000	132725000	0.679333	1.48637e-05	0.00702682
chr7-151900000	chr7	151900000	151925000	+	1.741	1.726	1.708	1.842	1.923	1.933	1.744	1.776	1.895			chr10	58225000	58250000	1.04933	2.08315e-07	9.79823e-05			chr8	140700000	140725000	-1.01667	2.98577e-07	0.000138432			chr8	16225000	16250000	0.953	1.57208e-05	0.00702682
chr13-110675000	chr13	110675000	110700000	+	1.843	1.929	1.843	1.943	2.023	1.826	1.715	1.639	1.838			chr12	131225000	131250000	-1.04133	1.47335e-07	9.79823e-05			chr1	167875000	167900000	-1.462	3.02972e-07	0.000139333			chr7	107275000	107300000	-0.664667	1.5387e-05	0.00702682
chr4-82900000	chr4	82900000	82925000	+	1.866	1.962	1.955	1.892	1.931	2.09	1.815	1.865	2.228			chr1	200975000	201000000	-0.948	2.13282e-07	9.80752e-05			chr3	151500000	151525000	-1.134	3.02058e-07	0.000139333			chr18	8850000	8875000	-0.938333	1.47557e-05	0.00702682
chrX-153450000	chrX	153450000	153475000	+	1.69	1.832	1.545	1.521	1.395	0.83	1.692	1.564	1.09			chr5	158600000	158625000	-1.21867	2.15002e-07	9.82439e-05			chr8	21450000	21475000	-1.36067	3.06769e-07	0.000139373			chr11	33650000	33675000	-0.543667	1.53395e-05	0.00702682
chrX-71500000	chrX	71500000	71525000	+	1.814	1.91	1.85	1.906	1.984	1.425	1.897	1.927	1.834			chr5	90450000	90475000	0.911667	2.20569e-07	9.82439e-05			chr8	123550000	123575000	-1.35533	3.07966e-07	0.000139373			chr6	81775000	81800000	0.632667	1.58197e-05	0.00702682
chr7-151875000	chr7	151875000	151900000	+	1.767	1.655	1.689	1.817	1.891	1.943	1.751	1.794	1.873			chr5	132150000	132175000	-0.807667	2.20103e-07	9.82439e-05			chr5	163850000	163875000	1.027	3.06808e-07	0.000139373			chr14	55500000	55525000	-0.969	1.45187e-05	0.00702682
chrY-13400000	chrY	13400000	13425000	+	1.675	1.995	1.724	1.09	1.254	1.197	1.701	1.307	0.773			chr6	3300000	3325000	-1.44033	2.18611e-07	9.82439e-05			chr8	123700000	123725000	-1.34833	3.0673e-07	0.000139373			chr4	87475000	87500000	-0.753	1.53701e-05	0.00702682
chr8-133375000	chr8	133375000	133400000	+	1.587	1.512	1.508	1.762	1.837	1.829	1.71	1.73	1.685			chr5	67900000	67925000	-0.973333	2.17688e-07	9.82439e-05			chr7	134900000	134925000	-1.06033	3.11759e-07	0.000140529			chr10	23550000	23575000	0.845667	1.60055e-05	0.00702682
chr13-51750000	chr13	51750000	51775000	+	1.747	1.673	1.674	1.681	1.809	1.823	1.742	1.808	1.894			chr12	131325000	131350000	-1.07133	2.18924e-07	9.82439e-05			chr2	160150000	160175000	-1.33433	3.13125e-07	0.000140587			chr3	179800000	179825000	0.654667	1.55404e-05	0.00702682
chrX-65750000	chrX	65750000	65775000	+	1.371	1.379	1.313	1.213	1.14	0.67	1.677	1.603	0.468			chr17	62625000	62650000	-1.056	2.18191e-07	9.82439e-05			chr5	163875000	163900000	1.17067	3.15782e-07	0.000141222			chr8	123300000	123325000	-0.593	1.51769e-05	0.00702682
chrX-129850000	chrX	129850000	129875000	+	1.712	1.744	1.594	1.7	1.789	1.347	1.612	1.645	1.555			chr1	232500000	232525000	-0.847	2.15912e-07	9.82439e-05			chr1	183500000	183525000	-1.358	3.19413e-07	0.000142285			chr1	92675000	92700000	-1.07267	1.52037e-05	0.00702682
chr18-46000000	chr18	46000000	46025000	+	1.718	1.674	1.69	1.68	1.832	1.743	1.756	1.752	1.767			chr5	115825000	115850000	0.835333	2.26328e-07	9.91738e-05			chr3	32975000	33000000	-1.14967	3.20742e-07	0.000142319			chr13	29650000	29675000	-1.325	1.5681e-05	0.00702682
chr7-149800000	chr7	149800000	149825000	+	1.518	1.448	1.422	1.603	1.674	1.464	1.605	1.762	1.611			chr12	131200000	131225000	-0.97	2.25889e-07	9.91738e-05			chr3	151025000	151050000	-1.32967	3.25272e-07	0.000142502			chr6	107575000	107600000	-0.972	1.45047e-05	0.00702682
chr8-81125000	chr8	81125000	81150000	+	1.856	1.921	1.838	1.873	1.988	2.027	1.725	1.806	1.926			chr7	44300000	44325000	-1.06167	2.23765e-07	9.91738e-05			chr2	98975000	99000000	-1.466	3.25091e-07	0.000142502			chr3	189075000	189100000	0.675667	1.58619e-05	0.00702682
chr7-150300000	chr7	150300000	150325000	+	1.686	1.596	1.587	1.754	1.739	1.869	1.7	1.737	1.843			chr8	116850000	116875000	1.04833	2.28492e-07	9.91738e-05			chr1	59075000	59100000	-1.02967	3.26172e-07	0.000142502			chr2	226075000	226100000	0.837	1.50379e-05	0.00702682
chrX-109675000	chrX	109675000	109700000	+	1.785	1.85	1.779	1.786	1.965	1.123	1.763	1.752	1.632			chr1	224750000	224775000	-1.69367	2.28769e-07	9.91738e-05			chr8	101975000	102000000	-1.77167	3.23706e-07	0.000142502			chr18	36250000	36275000	-0.846	1.61025e-05	0.00703344
chrX-153375000	chrX	153375000	153400000	+	1.432	1.453	1.52	1.629	1.491	0.967	1.639	1.661	1.405			chr5	82675000	82700000	0.917	2.25306e-07	9.91738e-05			chr6	107725000	107750000	-1.04333	3.33726e-07	0.00014402			chr7	107300000	107325000	-0.734333	1.63065e-05	0.00706819
chr4-55400000	chr4	55400000	55425000	+	1.8	1.872	1.804	1.796	1.886	1.708	1.754	1.926	1.708			chr5	109800000	109825000	0.963333	2.28616e-07	9.91738e-05			chr8	20475000	20500000	-1.20167	3.35143e-07	0.00014402			chr3	151600000	151625000	-1.03733	1.63013e-05	0.00706819
chr4-83175000	chr4	83175000	83200000	+	1.881	1.882	1.876	1.965	2.086	2.038	1.71	1.843	2.168			chr6	5325000	5350000	-0.989333	2.31409e-07	9.99369e-05			chr1	93950000	93975000	-1.22467	3.3461e-07	0.00014402			chr9	116500000	116525000	0.808	1.65246e-05	0.00713548
chr4-113775000	chr4	113775000	113800000	+	2.041	2.091	1.984	2.084	2.219	2.231	1.786	1.862	2.027			chr9	98300000	98325000	-0.841	2.34963e-07	0.000100706			chr13	31100000	31125000	-1.158	3.38523e-07	0.00014402			chr14	59425000	59450000	-0.642	1.67157e-05	0.00713661
chr4-76100000	chr4	76100000	76125000	+	1.799	1.839	1.75	1.778	1.87	1.86	1.818	1.886	2.207			chr2	237225000	237250000	-0.893667	2.34513e-07	0.000100706			chr3	127050000	127075000	-1.171	3.36407e-07	0.00014402			chr9	116550000	116575000	0.678333	1.66317e-05	0.00713661
chr4-37800000	chr4	37800000	37825000	+	1.685	1.64	1.638	1.668	1.76	1.719	1.769	1.876	1.58			chr5	90400000	90425000	0.868333	2.36247e-07	0.000100876			chr7	142725000	142750000	-1.19167	3.353e-07	0.00014402			chr5	55525000	55550000	-0.681	1.66967e-05	0.00713661
chrX-71575000	chrX	71575000	71600000	+	1.561	1.748	1.62	1.548	1.585	1.012	1.661	1.703	1.673			chr1	184175000	184200000	-1.29733	2.39228e-07	0.000101766			chr3	31850000	31875000	-1.14833	3.38462e-07	0.00014402			chr7	105725000	105750000	-0.656667	1.81164e-05	0.00723054
chr4-158800000	chr4	158800000	158825000	+	1.761	1.838	1.801	2.13	2.211	2.155	1.955	1.951	2.111			chr8	21475000	21500000	-1.23367	2.40472e-07	0.0001019			chr3	16650000	16675000	-1.22467	3.39944e-07	0.000144086			chr13	29950000	29975000	-1.332	1.72438e-05	0.00723054
chr4-104950000	chr4	104950000	104975000	+	1.763	1.681	1.754	1.451	1.465	1.693	1.668	1.655	1.437			chr6	4875000	4900000	-0.948	2.42235e-07	0.0001019			chr11	11550000	11575000	-1.307	3.47592e-07	0.000144101			chr13	29575000	29600000	-0.842667	1.79257e-05	0.00723054
chr7-151175000	chr7	151175000	151200000	+	1.733	1.637	1.693	1.703	1.641	1.862	1.713	1.677	1.905			chr2	210150000	210175000	0.837	2.41589e-07	0.0001019			chr6	45850000	45875000	-1.021	3.42751e-07	0.000144101			chr7	107425000	107450000	-0.735333	1.71297e-05	0.00723054
chr7-149125000	chr7	149125000	149150000	+	1.374	1.573	1.42	1.584	1.74	1.612	1.693	1.768	1.685			chr6	3725000	3750000	-1.09967	2.55015e-07	0.000104068			chr8	20425000	20450000	-0.902667	3.44949e-07	0.000144101			chr4	87500000	87525000	-0.813667	1.78941e-05	0.00723054
chr4-184650000	chr4	184650000	184675000	+	1.758	1.723	1.676	1.837	1.911	1.917	1.662	1.799	1.827			chr1	224650000	224675000	-1.27833	2.76882e-07	0.000104068			chr1	180050000	180075000	-0.907333	3.45344e-07	0.000144101			chr11	33450000	33475000	-0.725333	1.76868e-05	0.00723054
chr4-87150000	chr4	87150000	87175000	+	1.544	1.624	1.626	1.424	1.544	1.444	1.667	1.825	1.9			chr1	183750000	183775000	-1.425	2.64109e-07	0.000104068			chr2	179300000	179325000	1.03667	3.46881e-07	0.000144101			chr4	186125000	186150000	-0.721333	1.7107e-05	0.00723054
chr4-37725000	chr4	37725000	37750000	+	1.807	1.807	1.718	1.861	1.91	1.858	1.82	1.959	1.774			chr1	183700000	183725000	-1.39433	2.73707e-07	0.000104068			chr2	216275000	216300000	-1.221	3.41874e-07	0.000144101			chr1	94225000	94250000	-0.795333	1.78232e-05	0.00723054
chr7-130025000	chr7	130025000	130050000	+	1.631	1.705	1.653	1.693	1.789	1.808	1.765	1.826	1.776			chrY	20250000	20275000	0.919333	2.56921e-07	0.000104068			chr9	92450000	92475000	-1.09167	3.49388e-07	0.000144153			chr6	22200000	22225000	0.597667	1.77294e-05	0.00723054
chr18-63350000	chr18	63350000	63375000	+	1.597	1.691	1.598	1.592	1.739	1.765	1.754	1.803	1.808			chr6	4100000	4125000	-1.062	2.81809e-07	0.000104068			chr13	96950000	96975000	1.18067	3.50256e-07	0.000144153			chr14	59225000	59250000	-0.771333	1.81188e-05	0.00723054
chr13-51400000	chr13	51400000	51425000	+	1.698	1.684	1.647	1.908	1.933	1.988	1.759	1.861	1.975			chr1	183950000	183975000	-1.25267	2.53233e-07	0.000104068			chr5	132025000	132050000	-0.939	3.51864e-07	0.000144292			chr2	142800000	142825000	0.715667	1.79993e-05	0.00723054
chr4-56450000	chr4	56450000	56475000	+	1.765	1.911	1.783	1.833	1.858	1.835	1.852	1.864	2.053			chr3	189075000	189100000	-1.06	2.64407e-07	0.000104068			chr5	67525000	67550000	-1.234	3.65664e-07	0.000144992			chr13	29425000	29450000	-0.683333	1.81454e-05	0.00723054
chr18-62275000	chr18	62275000	62300000	+	1.793	1.734	1.594	1.733	1.794	1.831	1.744	1.839	1.887			chr6	83825000	83850000	1.209	2.7175e-07	0.000104068			chr12	131225000	131250000	-1.12133	3.58443e-07	0.000144992			chr10	106975000	107000000	0.803333	1.77903e-05	0.00723054
chr4-153700000	chr4	153700000	153725000	+	1.943	1.942	1.847	1.884	2.091	2.036	1.906	2.009	2.057			chr13	44075000	44100000	-1.161	2.59102e-07	0.000104068			chr6	3650000	3675000	-1.88833	3.65006e-07	0.000144992			chr10	12575000	12600000	-1.08533	1.71391e-05	0.00723054
chr4-87400000	chr4	87400000	87425000	+	1.83	1.879	1.779	1.709	1.848	1.679	1.827	1.875	2.104			chr12	131025000	131050000	-0.911333	2.80856e-07	0.000104068			chr8	101575000	101600000	-1.48567	3.62973e-07	0.000144992			chr20	11100000	11125000	-0.592667	1.76978e-05	0.00723054
chr7-140075000	chr7	140075000	140100000	+	1.745	1.723	1.696	1.746	1.801	1.851	1.675	1.774	1.773			chr7	108475000	108500000	1.066	2.83123e-07	0.000104068			chr1	94075000	94100000	-1.037	3.64365e-07	0.000144992			chr6	159925000	159950000	0.801667	1.76521e-05	0.00723054
chr4-184700000	chr4	184700000	184725000	+	1.707	1.613	1.704	1.777	1.93	1.827	1.69	1.754	1.851			chr6	3525000	3550000	-1.90533	2.76147e-07	0.000104068			chr11	33525000	33550000	-1.13267	3.6228e-07	0.000144992			chr2	200200000	200225000	-1.05233	1.77172e-05	0.00723054
chr4-112125000	chr4	112125000	112150000	+	1.844	1.858	1.849	1.749	2.005	1.984	1.878	1.939	2.048			chr1	200925000	200950000	-1.388	2.54336e-07	0.000104068			chr6	4225000	4250000	-1.94633	3.56104e-07	0.000144992			chr10	29900000	29925000	-0.523667	1.77353e-05	0.00723054
chr7-140450000	chr7	140450000	140475000	+	1.793	1.701	1.646	1.647	1.561	1.633	1.693	1.598	1.769			chr17	63475000	63500000	-0.898667	2.65591e-07	0.000104068			chr2	171350000	171375000	-1.29667	3.63706e-07	0.000144992			chr8	24375000	24400000	0.876333	1.79895e-05	0.00723054
chrX-23775000	chrX	23775000	23800000	+	1.545	1.577	1.341	1.978	2.109	1.7	1.798	1.768	1.676			chr6	5350000	5375000	-1.06233	2.56184e-07	0.000104068			chr11	11450000	11475000	-1.06967	3.66336e-07	0.000144992			chr10	12800000	12825000	-1.07367	1.82725e-05	0.00725571
chr4-37900000	chr4	37900000	37925000	+	1.641	1.549	1.547	1.781	1.778	1.875	1.799	1.925	1.755			chr9	98525000	98550000	-1.25	2.71538e-07	0.000104068			chr3	33200000	33225000	-1.40967	3.5778e-07	0.000144992			chr6	21950000	21975000	0.810667	1.83637e-05	0.00726652
chr4-102775000	chr4	102775000	102800000	+	2.036	2.036	2.008	2.02	2.166	2.15	1.889	2.081	2.254			chrX	13450000	13475000	-1.236	2.59473e-07	0.000104068			chr3	151950000	151975000	-0.999	4.03685e-07	0.000145054			chr15	82925000	82950000	-1.05567	1.86076e-05	0.00729454
chr7-140275000	chr7	140275000	140300000	+	1.757	1.648	1.688	1.766	1.849	1.845	1.568	1.636	1.704			chr17	63500000	63525000	-0.906667	2.60567e-07	0.000104068			chr21	29800000	29825000	1.014	4.11032e-07	0.000145054			chr5	163850000	163875000	0.606667	1.87672e-05	0.00729454
chr13-99125000	chr13	99125000	99150000	+	1.863	1.879	1.874	1.329	1.199	1.21	1.682	1.673	1.421			chr5	123375000	123400000	0.884333	2.51363e-07	0.000104068			chr3	150975000	151000000	-1.30267	3.95029e-07	0.000145054			chr13	23950000	23975000	-0.885667	1.87336e-05	0.00729454
chr4-37975000	chr4	37975000	38000000	+	1.782	1.727	1.787	1.84	1.782	1.832	1.834	1.964	1.818			chr5	62575000	62600000	0.961333	2.68161e-07	0.000104068			chr3	150825000	150850000	-1.073	4.17566e-07	0.000145054			chr4	153275000	153300000	-0.726333	1.86498e-05	0.00729454
chr13-99400000	chr13	99400000	99425000	+	1.905	1.85	1.824	1.999	2.115	2.091	1.831	1.87	1.881			chr16	14000000	14025000	-1.27767	2.58995e-07	0.000104068			chr13	29950000	29975000	-1.51633	4.34171e-07	0.000145054			chr6	22450000	22475000	0.527333	1.88199e-05	0.00729454
chrX-77875000	chrX	77875000	77900000	+	1.733	1.808	1.809	1.648	1.571	0.593	1.719	1.658	1.194			chr8	128475000	128500000	-1.01667	2.79889e-07	0.000104068			chr11	33450000	33475000	-1.16733	4.31975e-07	0.000145054			chr2	225950000	225975000	0.754333	1.85265e-05	0.00729454
chr18-58650000	chr18	58650000	58675000	+	1.864	1.794	1.77	1.794	1.761	1.895	1.827	1.817	1.858			chr8	110650000	110675000	-0.866	2.82636e-07	0.000104068			chr9	92025000	92050000	-1.49367	3.83611e-07	0.000145054			chr1	173600000	173625000	-0.674	1.90669e-05	0.00734017
chrX-24125000	chrX	24125000	24150000	+	1.469	1.455	1.389	1.504	1.605	1.413	1.74	1.792	1.468			chr2	88275000	88300000	-1.457	2.78849e-07	0.000104068			chr3	151475000	151500000	-0.985667	4.18854e-07	0.000145054			chr5	55575000	55600000	-0.635667	1.90622e-05	0.00734017
chr6-136775000	chr6	136775000	136800000	+	1.747	1.809	1.708	1.857	1.897	1.8	1.745	1.818	1.83			chr3	13750000	13775000	-0.953333	2.76795e-07	0.000104068			chr5	55050000	55075000	-0.921333	4.30293e-07	0.000145054			chr1	233400000	233425000	-0.970667	2.03471e-05	0.00734071
chr4-56975000	chr4	56975000	57000000	+	1.785	1.841	1.726	1.898	1.901	2.011	1.878	1.948	2.069			chr3	189000000	189025000	-0.875	2.58893e-07	0.000104068			chr4	76650000	76675000	-0.945667	3.76744e-07	0.000145054			chr7	107500000	107525000	-0.668333	2.01963e-05	0.00734071
chr4-153675000	chr4	153675000	153700000	+	1.972	1.882	1.899	1.97	2.09	2.164	1.913	2.022	2.132			chr5	78675000	78700000	-1.02667	2.75849e-07	0.000104068			chr2	184575000	184600000	1.00267	4.10906e-07	0.000145054			chr10	17925000	17950000	-0.784333	2.02123e-05	0.00734071
chr7-151450000	chr7	151450000	151475000	+	1.793	1.735	1.718	1.845	1.835	1.949	1.803	1.761	1.87			chr6	122500000	122525000	1.00567	2.68258e-07	0.000104068			chr6	3525000	3550000	-1.73833	3.78262e-07	0.000145054			chr13	31600000	31625000	-0.639	1.93182e-05	0.00734071
chr4-168825000	chr4	168825000	168850000	+	1.711	1.68	1.652	2.046	2.071	2.106	1.751	1.814	1.949			chr13	78675000	78700000	1.04833	2.80445e-07	0.000104068			chr6	3700000	3725000	-1.57433	4.23772e-07	0.000145054			chr6	127175000	127200000	0.923	1.9917e-05	0.00734071
chr7-151400000	chr7	151400000	151425000	+	1.831	1.705	1.687	1.828	1.771	1.987	1.762	1.783	2.023			chr5	67850000	67875000	-1.029	2.79151e-07	0.000104068			chr18	8875000	8900000	-1.198	4.00325e-07	0.000145054			chr7	134850000	134875000	-0.910333	1.91974e-05	0.00734071
chrX-130125000	chrX	130125000	130150000	+	1.72	1.648	1.662	1.772	1.73	1.308	1.638	1.638	1.469			chr5	67925000	67950000	-0.911	2.7715e-07	0.000104068			chr10	5000000	5025000	-1.11833	3.74125e-07	0.000145054			chr13	24000000	24025000	-0.789	1.96075e-05	0.00734071
chr4-139575000	chr4	139575000	139600000	+	1.634	1.636	1.643	1.832	1.978	2.062	1.728	1.766	2.02			chr8	55775000	55800000	0.764	2.60384e-07	0.000104068			chr9	90325000	90350000	-1.70367	4.32306e-07	0.000145054			chr7	48350000	48375000	0.653	1.9877e-05	0.00734071
chr13-32325000	chr13	32325000	32350000	+	1.511	1.529	1.557	1.367	1.627	1.258	1.719	1.879	1.554			chr12	57950000	57975000	0.765667	2.68298e-07	0.000104068			chr13	30200000	30225000	-1.10333	4.24558e-07	0.000145054			chr5	32775000	32800000	0.750667	2.03611e-05	0.00734071
chr4-184850000	chr4	184850000	184875000	+	1.762	1.75	1.636	2.07	2.081	2.054	1.728	1.793	1.936			chr3	144025000	144050000	0.942	2.82771e-07	0.000104068			chr8	21400000	21425000	-1.45467	3.74491e-07	0.000145054			chr13	29600000	29625000	-1.14133	2.02381e-05	0.00734071
chr8-81075000	chr8	81075000	81100000	+	1.639	1.851	1.641	1.711	1.868	1.844	1.702	1.683	1.835			chr2	179975000	180000000	0.953333	2.53595e-07	0.000104068			chr9	98925000	98950000	-1.273	4.30433e-07	0.000145054			chr4	153025000	153050000	-0.653	2.00288e-05	0.00734071
chr4-76975000	chr4	76975000	77000000	+	1.531	1.467	1.527	1.619	1.715	1.597	1.66	1.882	1.977			chr6	3625000	3650000	-1.911	2.72006e-07	0.000104068			chr12	93725000	93750000	-1.188	4.11106e-07	0.000145054			chr8	121375000	121400000	0.946333	1.97524e-05	0.00734071
chr4-56925000	chr4	56925000	56950000	+	1.803	1.903	1.644	1.852	1.916	1.907	1.779	1.842	2.036			chr7	127350000	127375000	0.74	2.80846e-07	0.000104068			chr1	224300000	224325000	-1.04333	4.07549e-07	0.000145054			chr9	68600000	68625000	-0.745	1.95285e-05	0.00734071
chr7-139425000	chr7	139425000	139450000	+	1.694	1.646	1.62	1.614	1.708	1.656	1.752	1.773	1.782			chrX	13225000	13250000	-1.187	2.75599e-07	0.000104068			chr7	134800000	134825000	-1.23333	4.00531e-07	0.000145054			chr8	98850000	98875000	-0.846667	2.02644e-05	0.00734071
chr4-173325000	chr4	173325000	173350000	+	1.714	1.782	1.733	1.808	1.858	1.784	1.724	1.861	1.758			chr13	44750000	44775000	-1.70167	2.87785e-07	0.000104098			chr9	90375000	90400000	-1.73133	4.07039e-07	0.000145054			chr1	93975000	94000000	-0.842333	1.95116e-05	0.00734071
chr7-151250000	chr7	151250000	151275000	+	1.859	1.828	1.745	1.783	1.825	2.001	1.755	1.75	1.892			chrX	13200000	13225000	-1.186	2.87043e-07	0.000104098			chr3	82125000	82150000	0.916667	3.71251e-07	0.000145054			chr2	222425000	222450000	0.519333	1.99659e-05	0.00734071
chr4-140025000	chr4	140025000	140050000	+	1.597	1.571	1.607	1.917	1.974	1.944	1.747	1.821	1.973			chr2	147975000	148000000	0.877333	2.86517e-07	0.000104098			chr5	163925000	163950000	1.10867	4.31582e-07	0.000145054			chr6	21875000	21900000	0.635667	1.97131e-05	0.00734071
chrY-21375000	chrY	21375000	21400000	+	1.704	1.672	1.722	1.461	1.751	1.692	1.66	1.612	0.773			chr3	14825000	14850000	-0.952667	2.87052e-07	0.000104098			chr5	94425000	94450000	1.26533	4.28934e-07	0.000145054			chr10	92375000	92400000	-0.733333	1.93156e-05	0.00734071
chrY-20750000	chrY	20750000	20775000	+	2.08	2.243	1.926	1.518	1.768	1.763	1.999	1.761	0.647			chr6	5500000	5525000	-0.829333	2.86893e-07	0.000104098			chr13	44625000	44650000	-0.995333	4.23385e-07	0.000145054			chr17	27975000	28000000	-0.709	1.99283e-05	0.00734071
chrX-72175000	chrX	72175000	72200000	+	1.701	1.764	1.694	1.366	1.341	0.443	1.652	1.783	0.966			chr8	72975000	73000000	1.05633	2.90204e-07	0.000104639			chr12	131275000	131300000	-0.992333	4.2012e-07	0.000145054			chr14	55525000	55550000	-0.996333	2.01435e-05	0.00734071
chr7-139325000	chr7	139325000	139350000	+	1.78	1.808	1.731	1.699	1.67	1.782	1.76	1.795	1.827			chr3	108600000	108625000	0.933333	3.01714e-07	0.000105065			chr9	90250000	90275000	-1.51	4.14452e-07	0.000145054			chr5	107250000	107275000	0.965333	2.15436e-05	0.00737882
chr4-147825000	chr4	147825000	147850000	+	1.815	1.905	1.84	2.1	2.248	2.237	1.726	1.872	2.048			chr6	117600000	117625000	1.04933	2.95384e-07	0.000105065			chr2	179275000	179300000	1.17767	4.21942e-07	0.000145054			chr3	169275000	169300000	0.662	2.19173e-05	0.00737882
chr18-58675000	chr18	58675000	58700000	+	1.822	1.743	1.741	1.572	1.558	1.652	1.77	1.846	1.799			chr2	227300000	227325000	0.858	3.00188e-07	0.000105065			chr1	93925000	93950000	-1.312	4.07939e-07	0.000145054			chr13	91125000	91150000	0.642	2.31541e-05	0.00737882
chr18-63100000	chr18	63100000	63125000	+	1.326	1.454	1.328	1.55	1.726	1.686	1.736	1.728	1.731			chr2	181000000	181025000	0.954	2.93632e-07	0.000105065			chr8	123725000	123750000	-1.024	4.10914e-07	0.000145054			chr3	6200000	6225000	0.555333	2.34338e-05	0.00737882
chr8-133400000	chr8	133400000	133425000	+	1.553	1.482	1.354	1.68	1.769	1.764	1.7	1.774	1.603			chr9	98725000	98750000	-0.836	3.0265e-07	0.000105065			chr5	67625000	67650000	-1.541	4.09682e-07	0.000145054			chr20	11075000	11100000	-0.501	2.34556e-05	0.00737882
chr13-98500000	chr13	98500000	98525000	+	1.966	1.95	2.016	1.635	1.761	1.595	1.735	1.724	1.684			chr2	138500000	138525000	0.849667	3.03756e-07	0.000105065			chr10	5125000	5150000	-1.20967	3.92761e-07	0.000145054			chr1	92500000	92525000	-1.125	2.2003e-05	0.00737882
chr7-128475000	chr7	128475000	128500000	+	1.775	1.692	1.615	1.774	1.747	1.829	1.703	1.753	1.726			chr3	14800000	14825000	-0.866333	3.04208e-07	0.000105065			chr6	70375000	70400000	0.888667	3.89808e-07	0.000145054			chr8	104325000	104350000	0.699333	2.32513e-05	0.00737882
chr13-98575000	chr13	98575000	98600000	+	1.922	1.964	1.896	1.872	2.045	1.937	1.744	1.801	1.926			chr2	11050000	11075000	-1.30933	3.0526e-07	0.000105065			chr11	11375000	11400000	-1.10733	3.93698e-07	0.000145054			chr3	150775000	150800000	-0.592333	2.20323e-05	0.00737882
chr7-128350000	chr7	128350000	128375000	+	1.816	1.785	1.728	1.801	1.861	1.961	1.803	1.865	1.792			chr13	42125000	42150000	-0.834667	3.00744e-07	0.000105065			chr9	89825000	89850000	-1.203	4.15311e-07	0.000145054			chr9	37375000	37400000	-0.697667	2.19567e-05	0.00737882
chrX-110275000	chrX	110275000	110300000	+	1.574	1.574	1.664	1.275	1.361	1.062	1.699	1.534	1.395			chr20	6025000	6050000	0.969333	3.04701e-07	0.000105065			chr6	3675000	3700000	-2.018	3.89024e-07	0.000145054			chr20	59375000	59400000	-0.727	2.17346e-05	0.00737882
chrX-19675000	chrX	19675000	19700000	+	1.213	1.107	1.209	1.453	1.569	1.617	1.68	1.837	1.642			chr6	136475000	136500000	-1.013	2.97448e-07	0.000105065			chr2	229225000	229250000	1.34033	4.12112e-07	0.000145054			chr8	28525000	28550000	-0.643	2.31467e-05	0.00737882
chr4-139650000	chr4	139650000	139675000	+	1.778	1.835	1.777	2.062	2.154	2.086	1.845	1.929	2.118			chr8	116775000	116800000	0.837	2.9856e-07	0.000105065			chr6	97275000	97300000	1.11333	4.22473e-07	0.000145054			chr18	5575000	5600000	0.607667	2.28256e-05	0.00737882
chr7-151025000	chr7	151025000	151050000	+	1.916	1.787	1.764	1.769	1.7	1.777	1.737	1.715	1.919			chrX	13400000	13425000	-1.346	2.99459e-07	0.000105065			chr7	130275000	130300000	-1.20133	3.73818e-07	0.000145054			chr4	152975000	153000000	-0.658667	2.10331e-05	0.00737882
chr4-152650000	chr4	152650000	152675000	+	1.86	1.863	1.826	1.864	1.977	1.827	1.844	1.965	1.98			chr5	158925000	158950000	-1.081	2.92422e-07	0.000105065			chr8	123600000	123625000	-1.75333	4.33072e-07	0.000145054			chr3	189050000	189075000	0.605333	2.14233e-05	0.00737882
chrX-132025000	chrX	132025000	132050000	+	1.792	1.737	1.686	1.777	1.817	1.662	1.678	1.714	1.63			chr18	26175000	26200000	0.796333	2.98698e-07	0.000105065			chr6	3275000	3300000	-0.927333	4.19683e-07	0.000145054			chr10	13025000	13050000	-0.796333	2.17339e-05	0.00737882
chr8-30100000	chr8	30100000	30125000	+	1.658	1.599	1.639	1.751	1.74	1.663	1.603	1.687	1.798			chr17	62650000	62675000	-1.128	3.07021e-07	0.000105352			chr11	35525000	35550000	-0.947667	3.74378e-07	0.000145054			chr8	110675000	110700000	0.632333	2.31834e-05	0.00737882
chr18-63050000	chr18	63050000	63075000	+	1.248	1.255	1.3	1.432	1.45	1.769	1.769	1.772	1.775			chr2	178425000	178450000	0.826333	3.27467e-07	0.000106465			chr13	43525000	43550000	-1.037	4.10587e-07	0.000145054			chr11	33500000	33525000	-0.700667	2.15025e-05	0.00737882
chr4-139500000	chr4	139500000	139525000	+	1.712	1.85	1.761	1.9	1.901	2.033	1.814	2.006	2.033			chr7	51075000	51100000	-0.904	3.15675e-07	0.000106465			chr11	11425000	11450000	-1.064	3.86086e-07	0.000145054			chr7	123750000	123775000	0.643	2.34376e-05	0.00737882
chr7-150950000	chr7	150950000	150975000	+	1.485	1.469	1.446	1.606	1.524	1.825	1.673	1.565	1.799			chr10	110925000	110950000	0.990333	3.18355e-07	0.000106465			chr6	17100000	17125000	-1.04667	3.85137e-07	0.000145054			chr3	5450000	5475000	0.667667	2.31407e-05	0.00737882
chr7-152000000	chr7	152000000	152025000	+	1.781	1.711	1.72	1.785	1.858	1.949	1.749	1.731	1.869			chr8	129175000	129200000	-0.878333	3.27375e-07	0.000106465			chr9	91750000	91775000	-1.43567	4.11242e-07	0.000145054			chr4	14025000	14050000	-0.518	2.06009e-05	0.00737882
chr7-6475000	chr7	6475000	6500000	+	1.669	1.679	1.606	1.688	1.762	1.757	1.736	1.671	1.855			chr17	63100000	63125000	-0.852	3.25329e-07	0.000106465			chr2	229350000	229375000	1.002	3.84441e-07	0.000145054			chr6	146900000	146925000	0.639	2.23882e-05	0.00737882
chr13-51800000	chr13	51800000	51825000	+	1.911	1.838	1.867	2.028	2.07	2.178	1.849	1.842	1.988			chr15	80775000	80800000	-0.893667	3.12686e-07	0.000106465			chr2	138800000	138825000	0.928667	3.96802e-07	0.000145054			chr16	11125000	11150000	-0.567333	2.26066e-05	0.00737882
chrX-110300000	chrX	110300000	110325000	+	1.8	1.804	1.782	1.633	1.658	1.354	1.807	1.663	1.423			chr5	158150000	158175000	-0.918333	3.25402e-07	0.000106465			chr11	33575000	33600000	-1.217	4.18635e-07	0.000145054			chr5	164625000	164650000	0.775667	2.25154e-05	0.00737882
chrY-21625000	chrY	21625000	21650000	+	1.657	1.517	1.463	1.428	1.726	1.64	1.552	1.538	0.61			chrX	9300000	9325000	-0.882333	3.19793e-07	0.000106465			chr21	25975000	26000000	0.999333	3.88773e-07	0.000145054			chr18	45325000	45350000	0.656	2.2936e-05	0.00737882
chr4-183450000	chr4	183450000	183475000	+	1.614	1.588	1.59	1.946	1.987	1.996	1.724	1.749	1.845			chr6	5200000	5225000	-0.759	3.25929e-07	0.000106465			chr8	141625000	141650000	-0.94	4.1736e-07	0.000145054			chr7	20475000	20500000	0.578667	2.26658e-05	0.00737882
chr7-151850000	chr7	151850000	151875000	+	1.76	1.596	1.632	1.793	1.84	1.876	1.827	1.795	1.768			chr7	44350000	44375000	-0.778667	3.25989e-07	0.000106465			chr2	160800000	160825000	-1.17933	4.41121e-07	0.000146944			chr3	41000000	41025000	0.741	2.30671e-05	0.00737882
chr5-159200000	chr5	159200000	159225000	+	1.5	1.539	1.345	1.754	1.789	1.829	1.739	1.686	1.8			chr6	3275000	3300000	-1.014	3.16071e-07	0.000106465			chr9	91875000	91900000	-2.04567	4.44658e-07	0.000147689			chr1	92775000	92800000	-1.07033	2.116e-05	0.00737882
chr12-131875000	chr12	131875000	131900000	+	1.636	1.581	1.542	1.705	1.872	1.844	1.78	1.799	1.807			chr5	133400000	133425000	-0.769667	3.21875e-07	0.000106465			chr3	187225000	187250000	-0.940667	4.46123e-07	0.000147743			chr1	233375000	233400000	-0.979	2.27927e-05	0.00737882
chr7-139350000	chr7	139350000	139375000	+	1.88	1.826	1.835	1.781	1.806	1.896	1.816	1.851	1.85			chr9	92150000	92175000	-1.09033	3.16195e-07	0.000106465			chr6	62275000	62300000	0.897	4.48905e-07	0.000148233			chr6	107500000	107525000	-0.827667	2.21458e-05	0.00737882
chr4-112225000	chr4	112225000	112250000	+	1.925	1.969	1.88	1.828	1.974	2.065	1.776	1.934	1.952			chr6	130075000	130100000	1.007	3.25726e-07	0.000106465			chr8	101875000	101900000	-1.81833	4.55789e-07	0.000149253			chr8	71025000	71050000	0.835667	2.0886e-05	0.00737882
chr18-63075000	chr18	63075000	63100000	+	1.331	1.408	1.407	1.556	1.605	1.743	1.762	1.757	1.788			chr1	224625000	224650000	-1.32933	3.17455e-07	0.000106465			chr9	91800000	91825000	-1.769	4.54742e-07	0.000149253			chr3	150925000	150950000	-0.853333	2.17623e-05	0.00737882
chr7-152025000	chr7	152025000	152050000	+	1.795	1.662	1.718	1.786	1.819	1.905	1.721	1.781	1.765			chr6	3950000	3975000	-1.58267	3.26904e-07	0.000106465			chr8	64575000	64600000	1.06567	4.56786e-07	0.000149253			chr13	71600000	71625000	0.637	2.31491e-05	0.00737882
chr4-147650000	chr4	147650000	147675000	+	1.72	1.895	1.732	1.746	1.799	1.786	1.878	1.876	1.69			chr9	98675000	98700000	-1.13633	3.13243e-07	0.000106465			chr6	137525000	137550000	-1.173	4.57249e-07	0.000149253			chr1	233425000	233450000	-0.978667	2.1831e-05	0.00737882
chr7-129050000	chr7	129050000	129075000	+	1.818	1.739	1.682	1.777	1.695	1.844	1.675	1.718	1.738			chr2	109450000	109475000	-0.860667	3.28076e-07	0.000106465			chr10	29850000	29875000	-0.899333	4.69344e-07	0.000149538			chr10	106950000	106975000	0.837667	2.3037e-05	0.00737882
chr7-151075000	chr7	151075000	151100000	+	1.873	1.751	1.729	1.746	1.68	1.828	1.747	1.748	1.77			chr2	148675000	148700000	1.064	3.12891e-07	0.000106465			chr1	200700000	200725000	-1.27833	4.71813e-07	0.000149538			chr10	92525000	92550000	-0.501	2.33563e-05	0.00737882
chr7-5800000	chr7	5800000	5825000	+	1.647	1.502	1.52	1.678	1.701	1.719	1.659	1.675	1.775			chr2	157600000	157625000	0.756667	3.2904e-07	0.000106474			chr9	98325000	98350000	-1.46933	4.7427e-07	0.000149538			chr10	23500000	23525000	0.63	2.20943e-05	0.00737882
chr8-102725000	chr8	102725000	102750000	+	1.537	1.592	1.469	1.789	1.824	1.914	1.684	1.615	1.784			chr1	183300000	183325000	-1.386	3.32235e-07	0.000106899			chr1	93275000	93300000	-1.47867	4.74561e-07	0.000149538			chr2	151775000	151800000	-0.560667	2.2482e-05	0.00737882
chrX-132000000	chrX	132000000	132025000	+	1.799	1.749	1.757	1.836	1.872	1.628	1.749	1.723	1.692			chr1	199675000	199700000	-0.708	3.3218e-07	0.000106899			chr11	34700000	34725000	-1.29833	4.76555e-07	0.000149538			chr1	55075000	55100000	-0.602	2.1428e-05	0.00737882
chr4-88700000	chr4	88700000	88725000	+	1.596	1.576	1.677	1.453	1.631	1.61	1.798	1.848	1.989			chr10	89725000	89750000	0.997667	3.33793e-07	0.000107097			chrX	13325000	13350000	-1.07533	4.7143e-07	0.000149538			chr6	154825000	154850000	-0.53	2.21769e-05	0.00737882
chr4-75725000	chr4	75725000	75750000	+	1.686	1.758	1.679	1.742	1.845	1.854	1.739	1.878	2.03			chrX	9275000	9300000	-0.847333	3.35858e-07	0.000107154			chr1	183000000	183025000	-1.53367	4.65576e-07	0.000149538			chr7	22925000	22950000	-1.286	2.18046e-05	0.00737882
chr7-129850000	chr7	129850000	129875000	+	1.755	1.696	1.612	1.648	1.658	1.712	1.704	1.776	1.802			chr6	131600000	131625000	0.861333	3.35662e-07	0.000107154			chr8	142075000	142100000	-1.01033	4.74248e-07	0.000149538			chrX	104350000	104375000	1.076	2.33356e-05	0.00737882
chr7-129125000	chr7	129125000	129150000	+	1.758	1.676	1.573	1.757	1.83	1.843	1.691	1.642	1.807			chr8	60500000	60525000	0.781667	3.39467e-07	0.0001077			chr12	93625000	93650000	-1.364	4.69232e-07	0.000149538			chr1	234250000	234275000	-0.863	2.265e-05	0.00737882
chr7-149175000	chr7	149175000	149200000	+	1.145	1.379	1.208	1.499	1.652	1.444	1.687	1.737	1.675			chr3	13775000	13800000	-0.978	3.39462e-07	0.0001077			chr7	44325000	44350000	-1.03633	4.75271e-07	0.000149538			chr2	225925000	225950000	0.541333	2.11902e-05	0.00737882
chr4-56425000	chr4	56425000	56450000	+	1.759	1.883	1.752	1.811	1.824	1.684	1.786	1.871	2.009			chr6	117625000	117650000	0.980333	3.42456e-07	0.000108346			chr7	143050000	143075000	-0.977333	4.60467e-07	0.000149538			chr18	34475000	34500000	-0.587667	2.23716e-05	0.00737882
chrX-150575000	chrX	150575000	150600000	+	1.821	1.775	1.731	1.898	1.974	1.455	1.664	1.76	1.76			chr4	93750000	93775000	-1.12533	3.46169e-07	0.000108914			chr2	149175000	149200000	1.16333	4.713e-07	0.000149538			chr3	113225000	113250000	-0.568	2.18657e-05	0.00737882
chr4-75875000	chr4	75875000	75900000	+	1.714	1.605	1.709	1.696	1.68	1.815	1.722	1.837	2.005			chr10	117300000	117325000	1.08233	3.46001e-07	0.000108914			chr3	67000000	67025000	0.858667	4.67987e-07	0.000149538			chr2	225900000	225925000	0.484	2.22368e-05	0.00737882
chr13-40975000	chr13	40975000	41000000	+	1.804	1.802	1.8	2.002	2.053	2.05	1.77	1.895	1.892			chr5	82700000	82725000	0.831333	3.4739e-07	0.000108996			chr1	182950000	182975000	-1.47233	4.64371e-07	0.000149538			chr7	80425000	80450000	0.778667	2.35753e-05	0.00739599
chrY-21450000	chrY	21450000	21475000	+	1.881	1.804	1.724	1.441	1.641	1.707	1.736	1.768	1.089			chr6	80075000	80100000	0.890667	3.48739e-07	0.000109118			chr2	142925000	142950000	1.35967	4.81859e-07	0.000150786			chr3	34325000	34350000	0.506667	2.3652e-05	0.00739963
chr4-140150000	chr4	140150000	140175000	+	1.757	1.762	1.668	1.972	2.038	2.098	1.88	1.891	2.122			chr2	160825000	160850000	-1.321	3.51096e-07	0.000109253			chr2	166050000	166075000	1.30467	4.84105e-07	0.000151073			chr7	20450000	20475000	0.579	2.38918e-05	0.00740371
chr7-128925000	chr7	128925000	128950000	+	1.825	1.735	1.732	1.751	1.782	1.801	1.652	1.656	1.72			chr11	13850000	13875000	-1.08967	3.5096e-07	0.000109253			chr2	200025000	200050000	-1.23533	4.89337e-07	0.000151457			chr4	76900000	76925000	-0.628333	2.55194e-05	0.00740371
chr4-88350000	chr4	88350000	88375000	+	1.271	1.31	1.381	1.387	1.459	1.444	1.779	1.927	1.861			chr1	184200000	184225000	-1.244	3.52945e-07	0.000109529			chr9	89850000	89875000	-1.26067	4.86702e-07	0.000151457			chr6	124550000	124575000	0.703333	2.61894e-05	0.00740371
chr4-87225000	chr4	87225000	87250000	+	1.622	1.641	1.624	1.54	1.612	1.36	1.753	1.822	1.909			chr16	14025000	14050000	-1.18833	3.5635e-07	0.000109865			chr7	44300000	44325000	-1.08167	4.89183e-07	0.000151457			chr3	113200000	113225000	-0.653	2.45298e-05	0.00740371
chr4-153525000	chr4	153525000	153550000	+	1.587	1.665	1.655	1.757	1.806	1.844	1.805	1.907	1.816			chr10	5075000	5100000	-0.911	3.56175e-07	0.000109865			chr11	33500000	33525000	-1.13167	4.92088e-07	0.000151895			chr18	49350000	49375000	-0.531667	2.6456e-05	0.00740371
chr7-129750000	chr7	129750000	129775000	+	1.462	1.452	1.428	1.669	1.649	1.712	1.676	1.757	1.709			chr2	189425000	189450000	0.901333	3.56932e-07	0.000109865			chr9	36850000	36875000	-1.229	4.96371e-07	0.000152802			chr1	180325000	180350000	-0.767667	2.46687e-05	0.00740371
chr4-83000000	chr4	83000000	83025000	+	1.907	2.011	1.937	2.081	2.096	2.258	1.926	2.03	2.256			chr1	183325000	183350000	-1.335	3.5804e-07	0.000109868			chr9	88175000	88200000	-1.556	4.9872e-07	0.00015311			chr3	151750000	151775000	-1.083	2.44368e-05	0.00740371
chr4-140125000	chr4	140125000	140150000	+	1.772	1.679	1.703	2.025	2.137	2.068	1.911	1.924	2.099			chr8	130575000	130600000	-1.113	3.58877e-07	0.000109868			chr4	88125000	88150000	-1.35033	5.0442e-07	0.000154374			chr8	140775000	140800000	-0.71	2.62134e-05	0.00740371
chr4-153600000	chr4	153600000	153625000	+	1.838	1.829	1.77	1.587	1.59	1.747	1.844	1.935	1.875			chr6	4925000	4950000	-0.951333	3.61502e-07	0.000110375			chr1	93375000	93400000	-1.515	5.06914e-07	0.000154374			chr4	124700000	124725000	0.577333	2.61239e-05	0.00740371
chr4-83275000	chr4	83275000	83300000	+	1.987	1.942	1.876	2.015	2.182	2.262	1.889	2.069	2.095			chr5	96075000	96100000	-0.938333	3.67126e-07	0.000110452			chr5	67700000	67725000	-1.50533	5.06599e-07	0.000154374			chr7	105950000	105975000	-0.928667	2.48377e-05	0.00740371
chrX-109775000	chrX	109775000	109800000	+	1.891	1.632	1.736	2.005	2.044	1.156	1.676	1.556	1.567			chr5	112825000	112850000	0.738	3.68561e-07	0.000110452			chr9	91825000	91850000	-1.81333	5.16567e-07	0.000156271			chr5	42600000	42625000	0.743667	2.63624e-05	0.00740371
chr18-77100000	chr18	77100000	77125000	+	1.907	1.883	1.843	1.917	2.033	1.904	1.766	1.65	1.602			chr6	122450000	122475000	1.10467	3.66477e-07	0.000110452			chr6	124825000	124850000	1.254	5.17858e-07	0.000156271			chr4	85450000	85475000	0.793333	2.47519e-05	0.00740371
chrY-3000000	chrY	3000000	3025000	+	1.84	1.72	1.589	1.416	1.48	1.665	1.533	1.648	0.499			chr6	5275000	5300000	-0.807	3.64499e-07	0.000110452			chr7	95575000	95600000	0.864333	5.18646e-07	0.000156271			chr7	18625000	18650000	0.819667	2.6502e-05	0.00740371
chr7-129200000	chr7	129200000	129225000	+	1.759	1.688	1.682	1.767	1.762	1.802	1.759	1.703	1.671			chr15	80900000	80925000	-0.907333	3.66762e-07	0.000110452			chr7	120925000	120950000	0.962333	5.14915e-07	0.000156271			chr5	111900000	111925000	0.76	2.66285e-05	0.00740371
chrY-21425000	chrY	21425000	21450000	+	1.98	1.886	1.746	1.637	1.866	1.603	1.843	1.888	0.902			chr5	83550000	83575000	0.933	3.64614e-07	0.000110452			chr1	233350000	233375000	-0.986333	5.20241e-07	0.000156337			chr8	24400000	24425000	0.888	2.60544e-05	0.00740371
chr4-38000000	chr4	38000000	38025000	+	1.693	1.7	1.703	1.757	1.779	1.812	1.801	1.901	1.703			chr8	124100000	124125000	-0.912333	3.68178e-07	0.000110452			chr1	182875000	182900000	-1.01867	5.21951e-07	0.000156437			chr1	55125000	55150000	-0.492667	2.54184e-05	0.00740371
chr4-112200000	chr4	112200000	112225000	+	2.005	2.002	1.972	1.918	2.038	2.191	1.858	1.947	1.954			chr8	126950000	126975000	-0.815333	3.71137e-07	0.00011064			chr8	102025000	102050000	-1.73033	5.26175e-07	0.000156464			chr19	38950000	38975000	-0.538	2.53414e-05	0.00740371
chr12-120325000	chr12	120325000	120350000	+	1.94	1.782	1.835	1.805	1.779	2.042	1.673	1.732	1.764			chr1	223250000	223275000	-0.882333	3.70764e-07	0.00011064			chr8	123500000	123525000	-1.14333	5.24873e-07	0.000156464			chr2	142775000	142800000	0.736	2.65357e-05	0.00740371
chr7-151050000	chr7	151050000	151075000	+	1.922	1.761	1.771	1.798	1.687	1.827	1.726	1.774	1.868			chr9	87850000	87875000	-1.246	3.72959e-07	0.000110829			chr21	29700000	29725000	1.105	5.24518e-07	0.000156464			chr6	106900000	106925000	-0.941333	2.60138e-05	0.00740371
chr13-51575000	chr13	51575000	51600000	+	1.885	1.773	1.786	1.974	2.017	2.03	1.831	1.894	1.955			chr5	109775000	109800000	0.956	3.73723e-07	0.000110829			chr12	131300000	131325000	-1.01933	5.35893e-07	0.000158938			chr6	154750000	154775000	-0.502333	2.39425e-05	0.00740371
chr4-184775000	chr4	184775000	184800000	+	1.753	1.701	1.594	2.057	2.06	1.965	1.586	1.869	1.71			chr10	89625000	89650000	0.741333	3.7751e-07	0.00011166			chr1	180275000	180300000	-1.17433	5.37588e-07	0.000159025			chr18	1650000	1675000	0.631	2.39008e-05	0.00740371
chrX-135025000	chrX	135025000	135050000	+	1.764	1.741	1.714	1.85	1.828	1.51	1.67	1.593	1.608			chr10	18275000	18300000	0.814667	3.81325e-07	0.000111914			chr2	160825000	160850000	-1.191	5.55715e-07	0.000159809			chr10	29950000	29975000	-0.625333	2.61622e-05	0.00740371
chr4-37600000	chr4	37600000	37625000	+	1.645	1.663	1.577	1.799	1.791	1.782	1.721	1.726	1.678			chr6	3375000	3400000	-1.459	3.81236e-07	0.000111914			chr2	180550000	180575000	0.939333	5.55387e-07	0.000159809			chr17	72925000	72950000	0.648333	2.63433e-05	0.00740371
chr4-37825000	chr4	37825000	37850000	+	1.702	1.68	1.698	1.865	1.772	1.836	1.792	1.983	1.827			chr7	47750000	47775000	-0.707333	3.79414e-07	0.000111914			chr11	11625000	11650000	-1.32167	5.43364e-07	0.000159809			chr6	130950000	130975000	-0.656667	2.53181e-05	0.00740371
chr8-81100000	chr8	81100000	81125000	+	1.795	1.917	1.734	1.819	1.957	1.982	1.772	1.697	1.843			chr5	158625000	158650000	-1.343	3.83379e-07	0.000111939			chr9	92150000	92175000	-1.00367	5.47105e-07	0.000159809			chr3	189125000	189150000	0.535667	2.5819e-05	0.00740371
chr7-149025000	chr7	149025000	149050000	+	1.225	1.346	1.286	1.318	1.521	1.385	1.628	1.744	1.328			chr8	56200000	56225000	1.023	3.82668e-07	0.000111939			chr8	101500000	101525000	-1.35533	5.5049e-07	0.000159809			chr1	231450000	231475000	-1.08633	2.40282e-05	0.00740371
chr7-129175000	chr7	129175000	129200000	+	1.699	1.589	1.623	1.718	1.683	1.783	1.697	1.652	1.736			chr6	166525000	166550000	-0.998667	3.98694e-07	0.000112424			chr11	128400000	128425000	-0.921333	5.53356e-07	0.000159809			chr8	16075000	16100000	0.595333	2.59972e-05	0.00740371
chrX-118475000	chrX	118475000	118500000	+	1.773	1.861	1.738	1.999	2.011	1.462	1.847	1.738	1.659			chr12	131175000	131200000	-0.935333	3.94133e-07	0.000112424			chr3	32900000	32925000	-0.943667	5.52991e-07	0.000159809			chr10	12600000	12625000	-1.03167	2.66639e-05	0.00740371
chr4-77175000	chr4	77175000	77200000	+	1.871	1.91	1.87	1.678	1.891	1.729	1.876	2.031	1.786			chr5	83600000	83625000	0.841667	3.97999e-07	0.000112424			chr6	44725000	44750000	-1.054	5.4868e-07	0.000159809			chr11	18225000	18250000	-0.770333	2.423e-05	0.00740371
chr7-73700000	chr7	73700000	73725000	+	1.69	1.625	1.47	1.676	1.7	1.67	1.716	1.665	1.667			chr5	86600000	86625000	0.714667	3.86835e-07	0.000112424			chr10	48225000	48250000	-0.936	5.5428e-07	0.000159809			chr8	16200000	16225000	1.077	2.43808e-05	0.00740371
chr7-73575000	chr7	73575000	73600000	+	1.688	1.7	1.534	1.74	1.811	1.669	1.703	1.668	1.718			chr8	128400000	128425000	-0.930333	4.02878e-07	0.000112424			chr7	44350000	44375000	-0.931333	5.50047e-07	0.000159809			chr3	117025000	117050000	0.755667	2.64303e-05	0.00740371
chr4-153575000	chr4	153575000	153600000	+	1.763	1.766	1.708	1.476	1.572	1.634	1.75	1.866	1.863			chr8	21525000	21550000	-1.052	3.9389e-07	0.000112424			chr2	149075000	149100000	1.014	5.47392e-07	0.000159809			chr18	45050000	45075000	0.706333	2.50353e-05	0.00740371
chr18-58625000	chr18	58625000	58650000	+	1.75	1.733	1.693	1.659	1.686	1.878	1.762	1.75	1.764			chr5	158075000	158100000	-1.033	3.90329e-07	0.000112424			chr2	11050000	11075000	-1.63467	5.66367e-07	0.00016124			chr6	113775000	113800000	0.594	2.58588e-05	0.00740371
chr4-165300000	chr4	165300000	165325000	+	1.892	1.942	1.92	2.04	2.188	2.263	1.826	1.889	1.986			chr2	11075000	11100000	-1.21833	4.0348e-07	0.000112424			chr10	30200000	30225000	-1.02433	5.65177e-07	0.00016124			chr3	34225000	34250000	0.541	2.6524e-05	0.00740371
chr4-70700000	chr4	70700000	70725000	+	1.993	2.116	1.956	2.031	2.125	2.063	1.956	2.001	1.989			chr5	133825000	133850000	-1.079	3.91776e-07	0.000112424			chr3	31800000	31825000	-0.831	5.65184e-07	0.00016124			chr5	107325000	107350000	1.03233	2.55854e-05	0.00740371
chr4-184625000	chr4	184625000	184650000	+	1.653	1.701	1.708	1.868	1.912	1.936	1.742	1.83	1.857			chr12	132275000	132300000	-0.928667	3.90169e-07	0.000112424			chr7	121100000	121125000	0.890667	5.65651e-07	0.00016124			chr2	17625000	17650000	0.621667	2.40519e-05	0.00740371
chr18-23500000	chr18	23500000	23525000	+	1.764	1.81	1.747	1.814	1.841	1.864	1.721	1.768	1.88			chr10	118900000	118925000	-1.092	3.99295e-07	0.000112424			chr7	134775000	134800000	-1.27033	5.69225e-07	0.000161648			chr6	159875000	159900000	0.716333	2.54988e-05	0.00740371
chr7-6375000	chr7	6375000	6400000	+	1.611	1.56	1.497	1.708	1.75	1.707	1.679	1.621	1.708			chr6	5575000	5600000	-0.835	3.89046e-07	0.000112424			chr13	31050000	31075000	-1.24267	5.74682e-07	0.000162791			chr1	93875000	93900000	-0.794	2.58803e-05	0.00740371
chr4-82800000	chr4	82800000	82825000	+	1.672	1.767	1.706	1.674	1.769	1.783	1.708	1.788	2.029			chr2	160725000	160750000	-0.805333	3.98835e-07	0.000112424			chr1	231375000	231400000	-1.21567	6.25181e-07	0.00016288			chr5	97525000	97550000	0.865	2.44524e-05	0.00740371
chr7-128900000	chr7	128900000	128925000	+	1.828	1.731	1.753	1.744	1.744	1.724	1.682	1.65	1.636			chr5	158900000	158925000	-1.17633	4.0181e-07	0.000112424			chr4	88075000	88100000	-1.17567	5.9426e-07	0.00016288			chr8	16250000	16275000	0.868667	2.54802e-05	0.00740371
chrX-71150000	chrX	71150000	71175000	+	1.859	1.91	1.821	1.79	2.048	1.414	1.917	1.911	1.704			chr2	131050000	131075000	0.775667	4.03123e-07	0.000112424			chr8	101425000	101450000	-1.325	5.77249e-07	0.00016288			chr10	12900000	12925000	-0.914333	2.62805e-05	0.00740371
chr7-128725000	chr7	128725000	128750000	+	1.827	1.731	1.698	1.776	1.76	1.908	1.757	1.672	1.824			chr1	223625000	223650000	-1.08167	4.03849e-07	0.000112424			chr21	29625000	29650000	1.13133	5.87147e-07	0.00016288			chr2	142875000	142900000	0.832667	2.44442e-05	0.00740371
chr7-128375000	chr7	128375000	128400000	+	1.823	1.787	1.739	1.823	1.833	1.915	1.741	1.832	1.769			chr8	128375000	128400000	-0.758667	3.93399e-07	0.000112424			chr5	107425000	107450000	1.35267	6.10436e-07	0.00016288			chr3	151500000	151525000	-1.01	2.49593e-05	0.00740371
chr4-75650000	chr4	75650000	75675000	+	1.841	1.844	1.872	1.819	1.887	1.899	1.856	1.925	2.05			chr2	216250000	216275000	-0.848667	3.99561e-07	0.000112424			chr8	20750000	20775000	-1.45967	5.87823e-07	0.00016288			chr4	35700000	35725000	0.629	2.55573e-05	0.00740371
chr4-139050000	chr4	139050000	139075000	+	1.88	1.967	1.891	2.006	2.094	2.175	1.889	2.008	2.108			chr2	216275000	216300000	-0.89	3.97068e-07	0.000112424			chr2	137950000	137975000	0.972333	6.00032e-07	0.00016288			chr7	20150000	20175000	0.547667	2.60232e-05	0.00740371
chr8-95100000	chr8	95100000	95125000	+	1.899	1.88	1.8	1.666	1.831	1.832	1.734	1.668	1.66			chr5	159550000	159575000	-0.850667	4.06983e-07	0.00011302			chr8	100475000	100500000	-0.958	5.96503e-07	0.00016288			chr8	16525000	16550000	0.701333	2.53608e-05	0.00740371
chr4-184825000	chr4	184825000	184850000	+	1.755	1.779	1.618	2.078	2.073	2.084	1.787	1.886	1.984			chr13	100675000	100700000	0.803333	4.08485e-07	0.00011316			chr2	187475000	187500000	0.923	6.19852e-07	0.00016288			chr10	13000000	13025000	-0.768	2.69995e-05	0.00742883
chr7-151425000	chr7	151425000	151450000	+	1.838	1.722	1.699	1.824	1.803	1.988	1.75	1.688	1.955			chr6	130125000	130150000	1.027	4.10362e-07	0.000113327			chr8	101800000	101825000	-1.86833	6.08137e-07	0.00016288			chr8	80800000	80825000	-0.682333	2.7128e-05	0.00742883
chr7-139475000	chr7	139475000	139500000	+	1.605	1.594	1.566	1.597	1.609	1.674	1.696	1.73	1.758			chr9	89800000	89825000	-1.14933	4.11097e-07	0.000113327			chr1	58950000	58975000	-0.978667	6.05211e-07	0.00016288			chr4	153250000	153275000	-0.557667	2.72206e-05	0.00742883
chr13-99025000	chr13	99025000	99050000	+	1.848	1.756	1.726	1.389	1.156	1.076	1.614	1.555	1.234			chr8	104625000	104650000	-1.16167	4.1208e-07	0.000113327			chr2	184625000	184650000	1.04367	6.19763e-07	0.00016288			chr1	233800000	233825000	-0.753	2.72584e-05	0.00742883
chr4-168800000	chr4	168800000	168825000	+	1.811	1.699	1.6	2.069	2.104	2.095	1.739	1.82	1.976			chr8	124075000	124100000	-0.874	4.19813e-07	0.000114897			chr6	46425000	46450000	-0.851333	6.23722e-07	0.00016288			chr5	84775000	84800000	0.908667	2.72777e-05	0.00742883
chr6-136750000	chr6	136750000	136775000	+	1.78	1.829	1.716	1.91	1.953	1.867	1.753	1.731	1.905			chr9	98425000	98450000	-1.325	4.19519e-07	0.000114897			chr6	107525000	107550000	-1.211	5.93301e-07	0.00016288			chr2	142925000	142950000	0.823333	2.72116e-05	0.00742883
chr7-129100000	chr7	129100000	129125000	+	1.777	1.655	1.552	1.717	1.784	1.826	1.653	1.691	1.782			chr5	127500000	127525000	0.769667	4.21664e-07	0.000115126			chr8	123625000	123650000	-1.746	5.82709e-07	0.00016288			chr3	31925000	31950000	-0.942	2.72774e-05	0.00742883
chr13-98475000	chr13	98475000	98500000	+	1.988	1.999	1.956	1.698	1.675	1.588	1.732	1.68	1.797			chr3	107475000	107500000	0.881	4.24015e-07	0.000115128			chr6	17050000	17075000	-1.158	6.16423e-07	0.00016288			chr6	22375000	22400000	0.674	2.70173e-05	0.00742883
chr8-30075000	chr8	30075000	30100000	+	1.686	1.491	1.614	1.707	1.634	1.59	1.666	1.731	1.736			chr1	229375000	229400000	-1.05867	4.2471e-07	0.000115128			chr3	151725000	151750000	-1.21333	6.14031e-07	0.00016288			chr11	33550000	33575000	-0.667667	2.74276e-05	0.00745177
chr18-46025000	chr18	46025000	46050000	+	1.641	1.602	1.626	1.661	1.798	1.658	1.785	1.741	1.839			chr4	151425000	151450000	0.908667	4.23813e-07	0.000115128			chr1	180075000	180100000	-0.860333	6.01334e-07	0.00016288			chr4	158075000	158100000	0.721	2.75102e-05	0.00745637
chr4-88675000	chr4	88675000	88700000	+	1.47	1.649	1.606	1.338	1.537	1.443	1.766	1.843	1.833			chr2	31050000	31075000	-0.822	4.34359e-07	0.000115218			chr3	151050000	151075000	-1.16867	6.04134e-07	0.00016288			chr1	93900000	93925000	-0.996333	2.77132e-05	0.00746954
chrY-2925000	chrY	2925000	2950000	+	2.002	1.982	1.833	1.526	1.571	1.158	1.937	1.69	0.511			chr21	29800000	29825000	0.754333	4.44831e-07	0.000115218			chr1	93250000	93275000	-1.599	6.15384e-07	0.00016288			chr3	152500000	152525000	-0.855333	2.77561e-05	0.00746954
chr4-78900000	chr4	78900000	78925000	+	1.652	1.632	1.668	1.618	1.644	1.596	1.719	1.719	1.634			chr5	159700000	159725000	-1.005	4.38968e-07	0.000115218			chr6	83875000	83900000	1.239	5.97337e-07	0.00016288			chr1	94250000	94275000	-0.761333	2.76479e-05	0.00746954
chr4-102725000	chr4	102725000	102750000	+	1.974	2.028	1.969	1.962	2.103	1.961	1.746	1.968	2.002			chr8	20950000	20975000	-1.016	4.45e-07	0.000115218			chr2	152250000	152275000	-0.842	6.0655e-07	0.00016288			chr10	12850000	12875000	-1.028	2.79267e-05	0.00748001
chr7-128950000	chr7	128950000	128975000	+	1.823	1.669	1.673	1.76	1.739	1.848	1.663	1.684	1.75			chr13	100650000	100675000	0.715667	4.3889e-07	0.000115218			chr6	137550000	137575000	-1.188	6.02197e-07	0.00016288			chr10	30050000	30075000	-0.602	2.78763e-05	0.00748001
chr4-145800000	chr4	145800000	145825000	+	1.544	1.681	1.49	1.845	2.027	1.895	1.801	1.871	1.691			chr5	113525000	113550000	0.922667	4.42805e-07	0.000115218			chr11	33550000	33575000	-1.14367	6.08813e-07	0.00016288			chr10	12500000	12525000	-1.178	2.81007e-05	0.00750218
chr4-145775000	chr4	145775000	145800000	+	1.531	1.78	1.605	1.848	1.964	1.756	1.778	1.922	1.745			chr9	113975000	114000000	-1.243	4.42721e-07	0.000115218			chr12	94400000	94425000	-1.20467	5.9905e-07	0.00016288			chr13	29875000	29900000	-1.15767	2.82076e-05	0.00750218
chr4-55925000	chr4	55925000	55950000	+	1.701	1.724	1.688	1.796	1.882	1.638	1.713	1.603	1.555			chr6	44725000	44750000	-0.934667	4.39909e-07	0.000115218			chr5	117850000	117875000	1.265	6.24161e-07	0.00016288			chr6	83425000	83450000	0.699333	2.81558e-05	0.00750218
chr4-55350000	chr4	55350000	55375000	+	1.738	1.873	1.749	1.811	2.035	1.798	1.625	1.867	1.802			chr9	114075000	114100000	-1.14833	4.38907e-07	0.000115218			chr10	30125000	30150000	-1.387	5.79611e-07	0.00016288			chr9	69100000	69125000	-0.734	2.82821e-05	0.00750441
chrY-20775000	chrY	20775000	20800000	+	2.158	2.156	2.068	1.665	1.927	1.6	1.882	1.98	0.743			chr6	136400000	136425000	-0.961	4.4533e-07	0.000115218			chr8	104300000	104325000	1.109	6.23222e-07	0.00016288			chr3	134375000	134400000	-0.717	2.83955e-05	0.00751693
chr12-132050000	chr12	132050000	132075000	+	1.271	1.41	1.356	1.756	1.78	1.801	1.799	1.779	1.924			chr1	184250000	184275000	-1.26833	4.32208e-07	0.000115218			chr3	82100000	82125000	0.846	6.23557e-07	0.00016288			chr3	151950000	151975000	-0.855333	2.84691e-05	0.00751889
chr7-128425000	chr7	128425000	128450000	+	1.873	1.723	1.794	1.883	1.889	1.934	1.787	1.818	1.76			chr7	144800000	144825000	0.723333	4.26839e-07	0.000115218			chr1	184450000	184475000	-1.381	5.99262e-07	0.00016288			chr8	97925000	97950000	-0.835333	2.8617e-05	0.00754042
chr5-170300000	chr5	170300000	170325000	+	1.583	1.472	1.51	1.793	1.894	1.852	1.763	1.667	1.86			chr3	3075000	3100000	0.730667	4.33446e-07	0.000115218			chr2	179125000	179150000	1.23167	6.05794e-07	0.00016288			chr17	28225000	28250000	-0.801333	2.88069e-05	0.00755415
chr4-168775000	chr4	168775000	168800000	+	1.692	1.667	1.642	2.07	2.099	2.141	1.728	1.697	1.882			chr6	44750000	44775000	-0.972667	4.38519e-07	0.000115218			chr1	93350000	93375000	-1.31267	5.97783e-07	0.00016288			chr6	156500000	156525000	-0.591667	2.88687e-05	0.00755415
chr7-151925000	chr7	151925000	151950000	+	1.774	1.684	1.65	1.816	1.921	2.001	1.772	1.767	1.908			chr10	110950000	110975000	1.07267	4.39299e-07	0.000115218			chr5	67450000	67475000	-1.23033	6.06624e-07	0.00016288			chr7	107675000	107700000	-0.842667	2.88166e-05	0.00755415
chr13-40950000	chr13	40950000	40975000	+	1.788	1.816	1.786	1.955	1.986	1.871	1.747	1.859	1.914			chrX	9050000	9075000	-0.766	4.39568e-07	0.000115218			chr6	4925000	4950000	-1.02833	6.24797e-07	0.00016288			chr3	113125000	113150000	-0.775	2.89643e-05	0.00756175
chr12-120375000	chr12	120375000	120400000	+	1.845	1.699	1.807	1.692	1.635	1.977	1.688	1.688	1.879			chr12	131300000	131325000	-0.910667	4.30402e-07	0.000115218			chr2	142850000	142875000	1.20467	6.17532e-07	0.00016288			chr3	117550000	117575000	0.792667	2.98067e-05	0.00757184
chr13-51600000	chr13	51600000	51625000	+	1.809	1.778	1.784	2.001	1.996	2.034	1.797	1.874	1.877			chr6	90600000	90625000	1.018	4.40442e-07	0.000115218			chr7	121125000	121150000	0.780667	6.33955e-07	0.000163003			chr8	140750000	140775000	-0.740333	3.00149e-05	0.00757184
chr18-46050000	chr18	46050000	46075000	+	1.571	1.596	1.614	1.627	1.79	1.668	1.762	1.735	1.821			chr2	178450000	178475000	0.800333	4.30872e-07	0.000115218			chr6	45150000	45175000	-1.128	6.3237e-07	0.000163003			chr3	33350000	33375000	-0.939	3.02626e-05	0.00757184
chr4-76125000	chr4	76125000	76150000	+	1.738	1.862	1.768	1.713	1.912	1.893	1.784	1.944	2.121			chr5	67625000	67650000	-1.16433	4.30533e-07	0.000115218			chr2	11625000	11650000	-1.212	6.34263e-07	0.000163003			chr16	66175000	66200000	0.585	2.98621e-05	0.00757184
chr7-129025000	chr7	129025000	129050000	+	1.782	1.785	1.655	1.792	1.723	1.859	1.689	1.684	1.692			chr1	183975000	184000000	-1.36167	4.64969e-07	0.000115435			chr8	63225000	63250000	1.061	6.27179e-07	0.000163003			chr17	28150000	28175000	-0.723333	2.98987e-05	0.00757184
chr8-133350000	chr8	133350000	133375000	+	1.504	1.568	1.454	1.757	1.825	1.829	1.789	1.745	1.693			chr8	19975000	20000000	-0.757333	4.67512e-07	0.000115435			chr3	150800000	150825000	-1.00167	6.33526e-07	0.000163003			chr6	113750000	113775000	0.668	3.01121e-05	0.00757184
chr8-66675000	chr8	66675000	66700000	+	1.576	1.713	1.707	1.672	1.722	1.619	1.7	1.714	1.82			chr3	180900000	180925000	0.865667	4.6356e-07	0.000115435			chr5	135700000	135725000	-0.849667	6.29666e-07	0.000163003			chr6	63775000	63800000	0.533667	3.00947e-05	0.00757184
chrX-23750000	chrX	23750000	23775000	+	1.479	1.591	1.392	1.938	2.128	1.762	1.747	1.815	1.639			chr11	13875000	13900000	-1.17567	4.63775e-07	0.000115435			chr9	98425000	98450000	-1.95267	6.36129e-07	0.000163113			chr6	81750000	81775000	0.512333	3.03762e-05	0.00757184
chr4-87175000	chr4	87175000	87200000	+	1.711	1.73	1.773	1.562	1.63	1.55	1.721	1.834	1.952			chr5	67650000	67675000	-1.09833	4.51646e-07	0.000115435			chr12	93525000	93550000	-1.25467	6.3959e-07	0.000163401			chr7	137875000	137900000	0.638667	3.04031e-05	0.00757184
chrX-107725000	chrX	107725000	107750000	+	2.081	2.038	2.021	2.047	2.064	1.508	1.889	1.893	1.672			chr5	133650000	133675000	-0.923	4.56449e-07	0.000115435			chr5	54975000	55000000	-0.926667	6.40127e-07	0.000163401			chr18	25275000	25300000	0.843667	2.99406e-05	0.00757184
chrX-19775000	chrX	19775000	19800000	+	1.299	1.387	1.246	1.715	1.845	1.717	1.747	1.707	1.68			chr5	67750000	67775000	-1.15333	4.61556e-07	0.000115435			chr2	138825000	138850000	0.805667	6.42443e-07	0.000163624			chr2	200100000	200125000	-1.13767	2.93889e-05	0.00757184
chr7-106100000	chr7	106100000	106125000	+	1.576	1.572	1.543	1.417	1.394	1.511	1.687	1.777	1.684			chr6	45800000	45825000	-0.851	4.5524e-07	0.000115435			chr1	59100000	59125000	-1.04167	6.46088e-07	0.000163818			chr6	22175000	22200000	0.550667	2.96716e-05	0.00757184
chr12-120400000	chr12	120400000	120425000	+	1.913	1.754	1.836	1.755	1.67	1.974	1.7	1.692	1.816			chr1	200525000	200550000	-1.107	4.6207e-07	0.000115435			chr2	171250000	171275000	-1.26467	6.44785e-07	0.000163818			chr10	12650000	12675000	-0.978667	2.97013e-05	0.00757184
chr4-75525000	chr4	75525000	75550000	+	1.503	1.577	1.705	1.408	1.6	1.481	1.608	1.661	1.607			chr5	98825000	98850000	1.05767	4.60752e-07	0.000115435			chr8	128450000	128475000	-0.915	6.48005e-07	0.000163938			chr7	107250000	107275000	-0.591	3.03452e-05	0.00757184
chr4-147800000	chr4	147800000	147825000	+	1.821	1.921	1.805	2.141	2.296	2.307	1.832	1.912	2.131			chr22	46175000	46200000	-0.788	4.67079e-07	0.000115435			chr2	160125000	160150000	-1.18767	6.73045e-07	0.000165124			chr3	151800000	151825000	-0.886	2.99006e-05	0.00757184
chr7-151950000	chr7	151950000	151975000	+	1.787	1.638	1.668	1.777	1.842	1.994	1.623	1.724	1.821			chr13	20325000	20350000	-0.919667	4.50655e-07	0.000115435			chr8	9300000	9325000	-1.17967	6.59903e-07	0.000165124			chr3	179775000	179800000	0.560667	2.91209e-05	0.00757184
chr8-81050000	chr8	81050000	81075000	+	1.56	1.674	1.592	1.592	1.753	1.765	1.618	1.726	1.82			chr2	165825000	165850000	1.03067	4.60181e-07	0.000115435			chr6	132675000	132700000	1.074	6.694e-07	0.000165124			chr8	16750000	16775000	0.508333	3.00418e-05	0.00757184
chr4-184800000	chr4	184800000	184825000	+	1.8	1.703	1.609	2.042	2.01	2.079	1.67	1.817	1.893			chr10	4975000	5000000	-0.833667	4.64936e-07	0.000115435			chr13	43950000	43975000	-0.826667	6.56297e-07	0.000165124			chr3	189025000	189050000	0.553667	2.97285e-05	0.00757184
chr7-149750000	chr7	149750000	149775000	+	1.594	1.684	1.61	1.632	1.838	1.579	1.69	1.775	1.737			chr2	173475000	173500000	-0.753333	4.66692e-07	0.000115435			chr2	30325000	30350000	-0.893333	6.58971e-07	0.000165124			chr8	140700000	140725000	-0.657667	2.98213e-05	0.00757184
chrX-71525000	chrX	71525000	71550000	+	1.801	1.849	1.861	1.835	2.041	1.343	1.785	1.844	1.951			chrX	39400000	39425000	-0.822	4.57222e-07	0.000115435			chr9	90225000	90250000	-1.21733	6.65787e-07	0.000165124			chr4	76850000	76875000	-0.936667	2.98993e-05	0.00757184
chrX-131950000	chrX	131950000	131975000	+	1.732	1.636	1.681	1.525	1.44	1.51	1.556	1.502	1.59			chr10	89750000	89775000	0.793333	4.56796e-07	0.000115435			chr8	20550000	20575000	-1.333	6.72904e-07	0.000165124			chr5	107575000	107600000	0.777	3.03178e-05	0.00757184
chr4-140100000	chr4	140100000	140125000	+	1.82	1.712	1.724	2.074	2.115	2.08	1.873	1.95	2.073			chr13	20225000	20250000	-1.14767	4.66889e-07	0.000115435			chr6	70425000	70450000	0.936667	6.60808e-07	0.000165124			chr3	152525000	152550000	-1.06733	3.06739e-05	0.00762257
chr4-75625000	chr4	75625000	75650000	+	1.626	1.617	1.667	1.554	1.661	1.635	1.698	1.735	1.901			chr8	117525000	117550000	0.868667	4.52146e-07	0.000115435			chr13	43550000	43575000	-1.025	6.59064e-07	0.000165124			chr6	63800000	63825000	0.699	3.08052e-05	0.00763847
chrX-101350000	chrX	101350000	101375000	+	1.899	1.981	1.934	1.891	1.929	1.206	1.877	1.784	1.61			chr3	190675000	190700000	0.955667	4.478e-07	0.000115435			chr9	89800000	89825000	-1.02467	6.69034e-07	0.000165124			chr4	122575000	122600000	0.728333	3.13663e-05	0.00764385
chr7-102400000	chr7	102400000	102425000	+	1.699	1.616	1.534	1.677	1.65	1.697	1.687	1.675	1.688			chr2	180975000	181000000	0.894333	4.60508e-07	0.000115435			chr7	134750000	134775000	-1.348	6.64511e-07	0.000165124			chr3	153850000	153875000	-0.895	3.31826e-05	0.00764385
chrX-153650000	chrX	153650000	153675000	+	1.793	1.603	1.5	1.596	1.599	0.537	1.74	1.445	1.078			chr4	99575000	99600000	0.746667	4.71348e-07	0.000115628			chr1	167800000	167825000	-1.159	6.71605e-07	0.000165124			chr6	21825000	21850000	0.703	3.23502e-05	0.00764385
chr7-129150000	chr7	129150000	129175000	+	1.719	1.679	1.62	1.719	1.758	1.811	1.718	1.652	1.776			chr9	113950000	113975000	-1.40433	4.71114e-07	0.000115628			chr2	216225000	216250000	-0.983667	6.72557e-07	0.000165124			chr13	31625000	31650000	-0.671333	3.23022e-05	0.00764385
chr4-88800000	chr4	88800000	88825000	+	1.719	1.744	1.749	1.934	2.009	2.051	1.769	1.968	2.085			chr8	81800000	81825000	0.785	4.70954e-07	0.000115628			chr13	30250000	30275000	-1.014	6.67821e-07	0.000165124			chr6	162125000	162150000	1.03333	3.31519e-05	0.00764385
chr4-56475000	chr4	56475000	56500000	+	1.715	1.836	1.687	1.739	1.755	1.813	1.796	1.857	2.004			chr6	90575000	90600000	0.975	4.83612e-07	0.000115639			chr8	20450000	20475000	-1.05733	6.75879e-07	0.000165462			chr19	38475000	38500000	-0.554	3.25576e-05	0.00764385
chr7-149150000	chr7	149150000	149175000	+	1.253	1.463	1.318	1.549	1.711	1.588	1.682	1.722	1.7			chr2	162325000	162350000	0.804333	4.74976e-07	0.000115639			chr13	31075000	31100000	-1.40367	6.78532e-07	0.000165754			chr4	52050000	52075000	0.607	3.16373e-05	0.00764385
chr5-170275000	chr5	170275000	170300000	+	1.604	1.522	1.487	1.817	1.863	1.851	1.717	1.747	1.812			chr6	82250000	82275000	0.714	4.73067e-07	0.000115639			chr6	46225000	46250000	-0.941333	6.8272e-07	0.000166346			chr8	102050000	102075000	-1.054	3.18459e-05	0.00764385
chr7-130000000	chr7	130000000	130025000	+	1.545	1.564	1.509	1.627	1.72	1.735	1.697	1.793	1.734			chr6	153000000	153025000	1.05867	4.8143e-07	0.000115639			chr8	130550000	130575000	-1.07267	6.83882e-07	0.000166346			chr3	152575000	152600000	-1.092	3.28974e-05	0.00764385
chr12-120300000	chr12	120300000	120325000	+	2.007	1.849	1.864	1.872	1.885	2.092	1.74	1.763	1.863			chr9	89825000	89850000	-1.29633	4.8007e-07	0.000115639			chr8	101900000	101925000	-1.80633	6.8649e-07	0.000166623			chr7	134725000	134750000	-1.08767	3.30556e-05	0.00764385
chr4-76175000	chr4	76175000	76200000	+	1.838	1.937	1.786	2.084	2.133	1.984	1.782	1.865	2.225			chr4	80225000	80250000	0.818	4.77177e-07	0.000115639			chr1	167900000	167925000	-1.304	6.88631e-07	0.000166787			chr5	37700000	37725000	0.573333	3.31254e-05	0.00764385
chr4-184750000	chr4	184750000	184775000	+	1.699	1.711	1.553	1.993	1.993	1.835	1.639	1.761	1.531			chr6	144900000	144925000	0.795333	4.82649e-07	0.000115639			chr10	5025000	5050000	-1.25	6.99836e-07	0.00016888			chr8	102150000	102175000	-0.574	3.24975e-05	0.00764385
chr7-73400000	chr7	73400000	73425000	+	1.666	1.636	1.324	1.643	1.68	1.506	1.689	1.655	1.585			chr4	93675000	93700000	-0.772	4.79435e-07	0.000115639			chr2	179225000	179250000	1.27067	7.01736e-07	0.00016888			chr7	134675000	134700000	-0.984333	3.30893e-05	0.00764385
chr13-110500000	chr13	110500000	110525000	+	1.817	1.674	1.802	1.999	1.961	1.915	1.652	1.676	1.836			chr5	108350000	108375000	0.876333	4.81913e-07	0.000115639			chr9	92175000	92200000	-1.22233	7.00912e-07	0.00016888			chr10	106875000	106900000	0.678	3.17314e-05	0.00764385
chr4-184575000	chr4	184575000	184600000	+	1.527	1.504	1.373	1.506	1.781	1.776	1.591	1.751	1.903			chr5	158100000	158125000	-1.19033	4.82181e-07	0.000115639			chr6	106925000	106950000	-1.02433	7.06485e-07	0.000169189			chr3	189100000	189125000	0.632667	3.24092e-05	0.00764385
chr4-37950000	chr4	37950000	37975000	+	1.68	1.686	1.733	1.946	1.899	1.821	1.868	1.883	1.846			chr2	10900000	10925000	-1.33033	4.81298e-07	0.000115639			chrX	13425000	13450000	-1.14933	7.07488e-07	0.000169189			chr4	151200000	151225000	-0.511	3.20428e-05	0.00764385
chr4-101125000	chr4	101125000	101150000	+	1.229	1.063	1.229	0.818	0.976	0.831	1.568	1.544	1.229			chr8	128425000	128450000	-0.999667	4.79306e-07	0.000115639			chr10	5100000	5125000	-1.11967	7.06056e-07	0.000169189			chrY	4100000	4125000	1.05833	3.15906e-05	0.00764385
chr13-51375000	chr13	51375000	51400000	+	1.624	1.638	1.577	1.897	1.933	2.059	1.772	1.896	2.116			chr3	107500000	107525000	0.881667	4.86668e-07	0.000116126			chr7	96275000	96300000	0.823667	7.16072e-07	0.000170167			chr6	154800000	154825000	-0.510333	3.09849e-05	0.00764385
chr13-77275000	chr13	77275000	77300000	+	1.66	1.738	1.68	1.646	1.825	1.629	1.561	1.749	1.67			chrX	39325000	39350000	-1.11767	4.98947e-07	0.00011704			chr16	19400000	19425000	-0.945667	7.14808e-07	0.000170167			chr7	106000000	106025000	-0.643333	3.21726e-05	0.00764385
chr4-78650000	chr4	78650000	78675000	+	1.985	1.97	1.893	2.13	2.215	2.188	1.802	1.946	2.185			chr13	39450000	39475000	0.767667	5.00806e-07	0.00011704			chr2	171225000	171250000	-1.08267	7.1536e-07	0.000170167			chr6	22125000	22150000	0.804333	3.28248e-05	0.00764385
chr7-151800000	chr7	151800000	151825000	+	1.727	1.578	1.702	1.867	1.807	1.864	1.773	1.819	1.83			chr8	56100000	56125000	1.06167	4.9989e-07	0.00011704			chr1	22725000	22750000	0.876	7.24424e-07	0.000171793			chr5	35675000	35700000	-0.821667	3.2146e-05	0.00764385
chr18-76475000	chr18	76475000	76500000	+	1.888	1.839	1.844	1.874	1.884	1.858	1.814	1.721	1.805			chr3	126600000	126625000	-0.921333	4.97636e-07	0.00011704			chr2	179100000	179125000	1.29033	7.30806e-07	0.000172144			chr3	151975000	152000000	-0.960667	3.2658e-05	0.00764385
chr4-139400000	chr4	139400000	139425000	+	1.775	1.848	1.726	1.831	1.943	1.896	1.797	1.927	1.951			chr3	77200000	77225000	-0.703	4.98805e-07	0.00011704			chr3	33350000	33375000	-0.869667	7.31968e-07	0.000172144			chr5	94425000	94450000	0.784333	3.11705e-05	0.00764385
chr13-110600000	chr13	110600000	110625000	+	1.567	1.515	1.624	1.722	1.825	1.693	1.699	1.583	1.611			chr2	210175000	210200000	0.762	4.99593e-07	0.00011704			chr6	121325000	121350000	1.08233	7.31049e-07	0.000172144			chr10	106800000	106825000	0.703333	3.16598e-05	0.00764385
chr4-88025000	chr4	88025000	88050000	+	1.206	1.339	1.208	1.475	1.687	1.616	1.836	1.777	2.11			chr9	114175000	114200000	-1.23	4.98712e-07	0.00011704			chr6	146900000	146925000	0.869667	7.28401e-07	0.000172144			chr9	68625000	68650000	-0.758	3.16506e-05	0.00764385
chr13-98525000	chr13	98525000	98550000	+	1.923	1.964	1.985	1.706	1.863	1.724	1.733	1.625	1.538			chr4	82625000	82650000	-0.757333	4.96836e-07	0.00011704			chr10	29950000	29975000	-1.20033	7.35739e-07	0.000172674			chr2	229250000	229275000	0.63	3.1248e-05	0.00764385
chr12-131975000	chr12	131975000	132000000	+	1.429	1.455	1.498	1.739	1.766	1.875	1.761	1.72	1.957			chr18	45325000	45350000	-0.859	4.99235e-07	0.00011704			chr1	200650000	200675000	-0.96	7.42396e-07	0.000173163			chr5	55425000	55450000	-0.585	3.26186e-05	0.00764385
chr8-66525000	chr8	66525000	66550000	+	1.616	1.647	1.64	1.55	1.608	1.621	1.73	1.77	1.889			chr6	70650000	70675000	0.703333	4.93358e-07	0.00011704			chr11	34800000	34825000	-1.19367	7.40949e-07	0.000173163			chr3	32175000	32200000	-0.701667	3.30451e-05	0.00764385
chr4-83150000	chr4	83150000	83175000	+	1.81	1.822	1.76	1.945	2.068	2.078	1.715	1.811	2.133			chrX	29475000	29500000	-1.187	5.04229e-07	0.000117133			chr8	21225000	21250000	-1.28933	7.39793e-07	0.000173163			chr8	110650000	110675000	0.535333	3.28951e-05	0.00764385
chr13-30750000	chr13	30750000	30775000	+	1.726	1.692	1.647	1.938	2.057	2.012	1.768	1.778	1.995			chrX	13150000	13175000	-0.926667	5.03466e-07	0.000117133			chr7	105975000	106000000	-0.873333	7.51537e-07	0.000173513			chr7	105750000	105775000	-0.643333	3.21692e-05	0.00764385
chr13-99425000	chr13	99425000	99450000	+	1.951	1.867	1.896	1.925	1.995	2.101	1.835	1.761	1.776			chr2	104475000	104500000	0.846667	5.04299e-07	0.000117133			chr1	62625000	62650000	-1.31633	7.47581e-07	0.000173513			chr8	79775000	79800000	0.722	3.13298e-05	0.00764385
chrX-129800000	chrX	129800000	129825000	+	1.768	1.602	1.695	1.91	1.816	1.192	1.64	1.596	1.304			chr12	131375000	131400000	-1.04333	5.05453e-07	0.000117162			chr8	101475000	101500000	-1.25133	7.50574e-07	0.000173513			chr9	78675000	78700000	0.712	3.16014e-05	0.00764385
chr7-129600000	chr7	129600000	129625000	+	1.805	1.622	1.658	1.763	1.707	1.855	1.685	1.693	1.652			chr1	183275000	183300000	-1.36867	5.06555e-07	0.000117178			chr5	35825000	35850000	-0.867	7.46651e-07	0.000173513			chr2	142675000	142700000	0.797	3.31612e-05	0.00764385
chr8-140625000	chr8	140625000	140650000	+	1.407	1.392	1.349	1.403	1.425	1.22	1.628	1.684	1.574			chr2	131000000	131025000	0.737333	5.14973e-07	0.000117227			chr10	58200000	58225000	1.23133	7.48631e-07	0.000173513			chr14	59375000	59400000	-0.745667	3.19606e-05	0.00764385
chr4-83125000	chr4	83125000	83150000	+	1.967	1.89	1.91	2.049	2.14	2.181	1.768	1.86	2.286			chr4	86350000	86375000	1.07533	5.12686e-07	0.000117227			chr3	126825000	126850000	-0.990333	7.53068e-07	0.000173514			chr6	156475000	156500000	-0.600667	3.29979e-05	0.00764385
chr13-41025000	chr13	41025000	41050000	+	1.867	1.832	1.796	1.906	2.072	1.855	1.82	1.899	1.809			chr5	159525000	159550000	-0.732333	5.20308e-07	0.000117227			chr2	97000000	97025000	-0.794	7.71572e-07	0.00017475			chr1	94125000	94150000	-0.863	3.33139e-05	0.00765856
chr13-95275000	chr13	95275000	95300000	+	1.503	1.429	1.4	0.941	0.962	1.278	1.769	1.644	1.381			chr5	67800000	67825000	-1.04167	5.21215e-07	0.000117227			chr8	28275000	28300000	-1.12933	7.63432e-07	0.00017475			chr4	122750000	122775000	0.706	3.35732e-05	0.00767157
chr5-159175000	chr5	159175000	159200000	+	1.446	1.597	1.4	1.793	1.721	1.812	1.717	1.684	1.696			chr4	113400000	113425000	-1.08667	5.20981e-07	0.000117227			chr8	92425000	92450000	0.921333	7.68242e-07	0.00017475			chr6	21900000	21925000	0.579333	3.34616e-05	0.00767157
chr4-102525000	chr4	102525000	102550000	+	1.798	1.899	1.805	1.783	1.919	1.847	1.927	2.113	1.939			chr3	167375000	167400000	0.748667	5.20091e-07	0.000117227			chr8	97925000	97950000	-1.15933	7.7997e-07	0.00017475			chr10	107650000	107675000	0.75	3.35577e-05	0.00767157
chr7-149200000	chr7	149200000	149225000	+	1.233	1.446	1.331	1.482	1.684	1.453	1.676	1.737	1.756			chr9	114200000	114225000	-1.29733	5.16567e-07	0.000117227			chr3	151000000	151025000	-1.35267	7.78601e-07	0.00017475			chr8	140850000	140875000	-0.771333	3.37882e-05	0.0077052
chr7-76300000	chr7	76300000	76325000	+	1.757	1.755	1.664	1.74	1.715	1.756	1.67	1.59	1.646			chr1	223650000	223675000	-0.929333	5.11071e-07	0.000117227			chr8	20925000	20950000	-1.33767	7.77282e-07	0.00017475			chr18	44950000	44975000	0.679333	3.38967e-05	0.00771446
chr4-75500000	chr4	75500000	75525000	+	1.785	1.941	1.878	1.615	1.685	1.614	1.844	1.694	1.615			chr10	31200000	31225000	-0.928333	5.19087e-07	0.000117227			chr10	49000000	49025000	-0.874	7.63928e-07	0.00017475			chr8	9250000	9275000	-0.767667	3.50153e-05	0.00772144
chr4-153500000	chr4	153500000	153525000	+	1.647	1.713	1.703	1.795	1.893	1.893	1.8	1.875	1.87			chr6	129375000	129400000	0.778333	5.19237e-07	0.000117227			chr9	91850000	91875000	-1.94833	7.67106e-07	0.00017475			chr4	26950000	26975000	-0.615333	3.40483e-05	0.00772144
chrX-109950000	chrX	109950000	109975000	+	1.546	1.501	1.625	1.465	1.669	1.188	1.662	1.714	1.399			chr5	133850000	133875000	-0.936667	5.17462e-07	0.000117227			chr3	126800000	126825000	-1.19533	7.79019e-07	0.00017475			chr3	174325000	174350000	0.565667	3.44001e-05	0.00772144
chr4-139975000	chr4	139975000	140000000	+	1.599	1.627	1.509	1.906	1.993	1.986	1.696	1.849	1.951			chr1	184100000	184125000	-1.18267	5.15698e-07	0.000117227			chr8	63000000	63025000	0.904333	7.76131e-07	0.00017475			chr3	152125000	152150000	-0.680333	3.45306e-05	0.00772144
chr8-133275000	chr8	133275000	133300000	+	1.657	1.637	1.678	1.655	1.821	1.83	1.72	1.736	1.691			chr8	130550000	130575000	-1.031	5.17922e-07	0.000117227			chr12	67525000	67550000	-0.955	7.74847e-07	0.00017475			chr10	30075000	30100000	-0.577333	3.43021e-05	0.00772144
chr13-99500000	chr13	99500000	99525000	+	2.089	2.017	1.984	1.888	2	1.98	1.834	1.842	1.798			chr8	123975000	124000000	-1.24033	5.09392e-07	0.000117227			chr3	151600000	151625000	-1.193	7.6231e-07	0.00017475			chr8	92450000	92475000	0.777	3.46612e-05	0.00772144
chrX-131975000	chrX	131975000	132000000	+	1.796	1.648	1.712	1.747	1.82	1.59	1.673	1.584	1.699			chr6	166675000	166700000	-0.947667	5.23899e-07	0.000117366			chr4	147950000	147975000	-0.893667	7.77382e-07	0.00017475			chr7	105825000	105850000	-0.481667	3.48263e-05	0.00772144
chr4-37850000	chr4	37850000	37875000	+	1.728	1.743	1.794	1.975	1.806	1.905	1.877	1.996	2.006			chr18	77275000	77300000	0.811	5.23546e-07	0.000117366			chr9	110350000	110375000	-1.194	7.69739e-07	0.00017475			chr8	102100000	102125000	-0.765	3.45836e-05	0.00772144
chr4-70975000	chr4	70975000	71000000	+	1.839	1.871	1.833	1.737	1.843	1.893	1.888	1.957	1.836			chr13	99625000	99650000	0.712	5.2574e-07	0.000117546			chr2	149100000	149125000	1.12867	7.82441e-07	0.000174959			chr6	22225000	22250000	0.632	3.49311e-05	0.00772144
chr18-3450000	chr18	3450000	3475000	+	1.516	1.513	1.497	1.771	1.796	1.761	1.584	1.662	1.737			chr5	158275000	158300000	-0.907333	5.29074e-07	0.000118059			chr16	19425000	19450000	-0.911667	7.88101e-07	0.000175147			chr7	31875000	31900000	0.817667	3.45877e-05	0.00772144
chr7-140400000	chr7	140400000	140425000	+	1.718	1.675	1.654	1.631	1.671	1.758	1.685	1.732	1.799			chr3	189050000	189075000	-1.05367	5.32833e-07	0.000118201			chr5	124625000	124650000	0.979667	7.86715e-07	0.000175147			chr13	30975000	31000000	-1.18133	3.42124e-05	0.00772144
chr7-73625000	chr7	73625000	73650000	+	1.684	1.654	1.509	1.696	1.734	1.699	1.682	1.541	1.726			chr7	66275000	66300000	-1.09467	5.31097e-07	0.000118201			chr8	101675000	101700000	-1.593	7.89449e-07	0.000175147			chr22	46375000	46400000	0.647333	3.48845e-05	0.00772144
chr4-88150000	chr4	88150000	88175000	+	0.638	0.588	0.591	1.091	1.15	1.347	1.631	1.729	1.845			chr8	21500000	21525000	-1.096	5.32525e-07	0.000118201			chr6	4200000	4225000	-1.90433	7.85616e-07	0.000175147			chr6	132675000	132700000	0.61	3.43789e-05	0.00772144
chr7-44050000	chr7	44050000	44075000	+	1.625	1.589	1.485	1.749	1.697	1.628	1.689	1.715	1.68			chr12	132250000	132275000	-0.891	5.34494e-07	0.000118339			chr5	67475000	67500000	-1.25067	7.96514e-07	0.000175415			chr6	160125000	160150000	0.714333	3.4772e-05	0.00772144
chr8-133250000	chr8	133250000	133275000	+	1.617	1.59	1.627	1.64	1.833	1.825	1.643	1.647	1.665			chr8	17175000	17200000	0.861	5.37803e-07	0.000118344			chr12	131250000	131275000	-1.14367	7.96835e-07	0.000175415			chr3	75225000	75250000	0.529667	3.50007e-05	0.00772144
chr18-48975000	chr18	48975000	49000000	+	1.681	1.7	1.656	1.842	1.869	1.855	1.694	1.699	1.771			chr2	173675000	173700000	-0.737667	5.36983e-07	0.000118344			chr6	81700000	81725000	0.95	7.96662e-07	0.000175415			chr8	16725000	16750000	0.575	3.48083e-05	0.00772144
chr7-140300000	chr7	140300000	140325000	+	1.682	1.613	1.642	1.775	1.802	1.849	1.577	1.629	1.677			chr1	200650000	200675000	-0.868	5.38562e-07	0.000118344			chr4	88150000	88175000	-1.12933	7.96134e-07	0.000175415			chr2	31750000	31775000	-0.731	3.52482e-05	0.00774275
chr4-88375000	chr4	88375000	88400000	+	1.541	1.526	1.584	1.604	1.785	1.641	1.757	1.895	2.019			chr2	61625000	61650000	-0.767	5.38686e-07	0.000118344			chr6	8825000	8850000	0.763667	8.05093e-07	0.000175685			chr5	42575000	42600000	0.661	3.52143e-05	0.00774275
chr4-75925000	chr4	75925000	75950000	+	1.755	1.878	1.699	1.749	1.843	1.903	1.783	2.004	2.166			chr6	88900000	88925000	0.857333	5.488e-07	0.000119155			chr6	157250000	157275000	-0.876	8.00442e-07	0.000175685			chr6	113800000	113825000	0.542667	3.53839e-05	0.00775754
chr18-62300000	chr18	62300000	62325000	+	1.66	1.709	1.609	1.736	1.819	1.858	1.757	1.815	1.913			chr5	158175000	158200000	-0.712667	5.49021e-07	0.000119155			chr13	109800000	109825000	0.794333	8.07344e-07	0.000175685			chr7	22900000	22925000	-1.229	3.54771e-05	0.00776299
chr4-153550000	chr4	153550000	153575000	+	1.605	1.648	1.634	1.524	1.662	1.695	1.764	1.867	1.823			chr6	130050000	130075000	0.847	5.49329e-07	0.000119155			chr18	34475000	34500000	-0.857	8.04395e-07	0.000175685			chr5	32725000	32750000	0.524	3.5559e-05	0.00776594
chrX-38825000	chrX	38825000	38850000	+	1.448	1.429	1.42	1.91	2.089	1.98	1.824	1.76	1.885			chr10	95525000	95550000	1.10233	5.44654e-07	0.000119155			chr8	124075000	124100000	-0.992333	8.01262e-07	0.000175685			chr1	94100000	94125000	-0.795	3.57546e-05	0.00777874
chr4-140350000	chr4	140350000	140375000	+	1.599	1.66	1.537	1.714	1.67	1.725	1.598	1.717	1.692			chr6	129400000	129425000	0.848667	5.49708e-07	0.000119155			chr6	106900000	106925000	-1.33167	8.06841e-07	0.000175685			chr7	134750000	134775000	-1.25567	3.571e-05	0.00777874
chr4-88650000	chr4	88650000	88675000	+	1.421	1.55	1.407	1.08	1.216	1.121	1.696	1.765	1.941			chr1	229350000	229375000	-0.984667	5.49722e-07	0.000119155			chr9	90975000	91000000	-0.919667	8.09496e-07	0.000175817			chr2	132550000	132575000	0.766	3.60189e-05	0.00782127
chr13-41275000	chr13	41275000	41300000	+	1.252	1.251	1.173	1.721	1.735	1.705	1.676	1.751	1.937			chrX	39375000	39400000	-0.857	5.48067e-07	0.000119155			chr9	89175000	89200000	-1.72633	8.15693e-07	0.000176825			chr11	18250000	18275000	-0.537333	3.61174e-05	0.00782768
chrX-118525000	chrX	118525000	118550000	+	1.698	1.739	1.68	1.951	1.909	1.403	1.721	1.805	1.558			chr6	5400000	5425000	-1.035	5.60123e-07	0.000120382			chr6	132700000	132725000	1.02	8.21023e-07	0.000177304			chr1	93425000	93450000	-0.991333	3.65628e-05	0.00789593
chr4-105150000	chr4	105150000	105175000	+	1.987	1.964	1.914	1.868	2.015	1.952	1.859	1.909	1.781			chr6	79100000	79125000	0.996333	5.60567e-07	0.000120382			chr6	157575000	157600000	-1.10167	8.20656e-07	0.000177304			chr7	38025000	38050000	-0.500333	3.65713e-05	0.00789593
chr4-184600000	chr4	184600000	184625000	+	1.556	1.606	1.545	1.703	1.869	1.857	1.68	1.798	1.893			chr1	229400000	229425000	-0.988	5.57151e-07	0.000120382			chr8	63025000	63050000	0.951667	8.28489e-07	0.000178024			chr11	77750000	77775000	-0.456	3.67724e-05	0.0078996
chr7-128700000	chr7	128700000	128725000	+	1.752	1.653	1.672	1.748	1.757	1.876	1.738	1.739	1.766			chr1	200775000	200800000	-1.21667	5.61741e-07	0.000120382			chr8	102150000	102175000	-0.882667	8.30628e-07	0.000178024			chr14	64425000	64450000	-0.78	3.66635e-05	0.0078996
chrX-109925000	chrX	109925000	109950000	+	1.524	1.505	1.506	1.328	1.658	1.054	1.64	1.581	1.517			chr5	112225000	112250000	0.871	5.61271e-07	0.000120382			chr3	127000000	127025000	-0.765667	8.29592e-07	0.000178024			chr3	32775000	32800000	-0.62	3.6797e-05	0.0078996
chr7-76275000	chr7	76275000	76300000	+	1.748	1.684	1.616	1.699	1.642	1.754	1.596	1.592	1.637			chr5	158950000	158975000	-0.952667	5.58099e-07	0.000120382			chr6	83850000	83875000	1.39733	8.30405e-07	0.000178024			chr6	122725000	122750000	0.620333	3.71808e-05	0.00795193
chr4-80150000	chr4	80150000	80175000	+	1.982	1.984	1.958	1.738	1.552	1.741	1.731	1.777	1.156			chr1	183375000	183400000	-1.34167	5.63675e-07	0.000120541			chr6	79550000	79575000	0.976333	8.36684e-07	0.000178984			chr6	107825000	107850000	-0.576333	3.71235e-05	0.00795193
chr7-151275000	chr7	151275000	151300000	+	1.872	1.729	1.738	1.805	1.823	1.979	1.749	1.804	1.934			chr8	123675000	123700000	-1.21933	5.64604e-07	0.000120541			chr16	75275000	75300000	-1.00967	8.58384e-07	0.000180399			chr6	21925000	21950000	0.656333	3.7359e-05	0.00797503
chrX-109550000	chrX	109550000	109575000	+	1.531	1.689	1.682	1.061	1.092	1.188	1.497	1.447	1.13			chr6	17100000	17125000	-0.844667	5.6832e-07	0.000120781			chr13	113050000	113075000	-0.910667	8.80722e-07	0.000180399			chr8	25175000	25200000	0.677333	3.75367e-05	0.00799793
chr4-139950000	chr4	139950000	139975000	+	1.702	1.717	1.607	1.953	2	2.028	1.706	1.886	2.052			chr8	51850000	51875000	0.83	5.68686e-07	0.000120781			chr10	125700000	125725000	0.932	9.09817e-07	0.000180399			chr2	229425000	229450000	0.727333	3.79494e-05	0.00801071
chr4-173350000	chr4	173350000	173375000	+	1.787	1.772	1.7	1.786	1.893	1.852	1.807	1.799	1.68			chr5	97200000	97225000	0.730667	5.6892e-07	0.000120781			chr10	58400000	58425000	1.07433	8.80904e-07	0.000180399			chr8	16100000	16125000	0.88	3.77052e-05	0.00801071
chr7-140200000	chr7	140200000	140225000	+	1.747	1.71	1.717	1.76	1.858	1.977	1.688	1.67	1.833			chr6	132525000	132550000	0.780333	5.79199e-07	0.000121343			chr6	44750000	44775000	-1.10567	9.19528e-07	0.000180399			chr10	12825000	12850000	-1.025	3.77583e-05	0.00801071
chr4-159200000	chr4	159200000	159225000	+	1.501	1.508	1.452	1.611	1.902	1.788	1.667	1.751	1.715			chr20	6075000	6100000	0.951	5.74005e-07	0.000121343			chr1	92925000	92950000	-1.43267	9.16676e-07	0.000180399			chr5	16600000	16625000	0.543667	3.79368e-05	0.00801071
chr4-139375000	chr4	139375000	139400000	+	1.785	1.846	1.713	1.796	1.949	1.98	1.769	1.923	2.079			chr5	109525000	109550000	0.810333	5.78636e-07	0.000121343			chr5	164025000	164050000	0.744667	8.83482e-07	0.000180399			chr2	151625000	151650000	-0.745333	3.79426e-05	0.00801071
chrX-150650000	chrX	150650000	150675000	+	1.72	1.768	1.677	1.918	1.987	1.628	1.787	1.912	1.686			chr9	113700000	113725000	-1.37267	5.83316e-07	0.000121343			chr1	200725000	200750000	-1.239	9.18965e-07	0.000180399			chr20	59200000	59225000	-0.618333	3.80587e-05	0.00801888
chr4-83225000	chr4	83225000	83250000	+	1.884	1.92	1.892	1.93	2.139	2.058	1.799	1.916	2.102			chr5	113500000	113525000	0.869667	5.81881e-07	0.000121343			chr15	39325000	39350000	0.839	8.84899e-07	0.000180399			chr3	157425000	157450000	0.616333	3.8306e-05	0.00804114
chr6-137375000	chr6	137375000	137400000	+	1.584	1.674	1.578	1.648	1.608	1.587	1.593	1.633	1.726			chr3	115050000	115075000	0.708667	5.80709e-07	0.000121343			chr9	111725000	111750000	-1.44167	8.90798e-07	0.000180399			chr12	94475000	94500000	-0.800667	3.83007e-05	0.00804114
chr8-102600000	chr8	102600000	102625000	+	1.481	1.459	1.301	1.684	1.708	1.714	1.702	1.693	1.705			chr2	105000000	105025000	0.740333	5.75102e-07	0.000121343			chr3	117050000	117075000	1.045	9.14507e-07	0.000180399			chr10	107000000	107025000	0.828667	3.86683e-05	0.00804317
chr4-75800000	chr4	75800000	75825000	+	1.333	1.292	1.363	1.526	1.685	1.712	1.665	1.826	1.794			chr2	180025000	180050000	1.03333	5.76549e-07	0.000121343			chr21	29650000	29675000	1.13067	8.68412e-07	0.000180399			chr2	151550000	151575000	-0.646333	3.86776e-05	0.00804317
chr18-46075000	chr18	46075000	46100000	+	1.688	1.726	1.65	1.699	1.792	1.723	1.739	1.747	1.775			chr11	36025000	36050000	-0.789333	5.82377e-07	0.000121343			chr8	102075000	102100000	-1.422	8.64751e-07	0.000180399			chr5	35725000	35750000	-0.825333	3.87406e-05	0.00804317
chrX-136875000	chrX	136875000	136900000	+	1.794	1.804	1.756	1.921	1.941	1.417	1.687	1.596	1.444			chr4	122050000	122075000	0.711	5.82046e-07	0.000121343			chr5	141750000	141775000	-1.042	8.74106e-07	0.000180399			chr8	31850000	31875000	0.486333	3.85337e-05	0.00804317
chr13-98550000	chr13	98550000	98575000	+	1.983	1.968	1.96	1.902	2.016	1.963	1.777	1.783	1.744			chr6	113975000	114000000	0.912	5.81464e-07	0.000121343			chr6	137025000	137050000	-0.942	8.90682e-07	0.000180399			chr20	59400000	59425000	-0.733333	3.85507e-05	0.00804317
chr13-99475000	chr13	99475000	99500000	+	2.062	1.981	2.011	2.026	2.079	2.082	1.856	1.887	1.993			chr3	144050000	144075000	0.756333	5.87295e-07	0.00012149			chr10	29925000	29950000	-1.20533	8.78093e-07	0.000180399			chr19	39275000	39300000	-0.644667	3.85778e-05	0.00804317
chrX-130025000	chrX	130025000	130050000	+	1.67	1.669	1.733	1.673	1.721	1.064	1.665	1.602	1.211			chr6	99400000	99425000	0.880333	5.87986e-07	0.00012149			chr5	132175000	132200000	-0.934	9.0847e-07	0.000180399			chr6	22350000	22375000	0.762333	3.88846e-05	0.00805834
chrX-38600000	chrX	38600000	38625000	+	0.97	1.008	1.083	1.594	1.328	1.307	1.476	1.677	1.384			chr6	132825000	132850000	0.957333	5.8992e-07	0.00012149			chr6	137475000	137500000	-0.926333	9.05123e-07	0.000180399			chr3	6225000	6250000	0.541667	3.89787e-05	0.00806313
chr4-37925000	chr4	37925000	37950000	+	1.529	1.508	1.563	1.901	1.851	1.852	1.856	1.869	1.831			chr8	55750000	55775000	0.869	5.90442e-07	0.00012149			chr6	46575000	46600000	-1.03833	9.16824e-07	0.000180399			chr12	64275000	64300000	-0.722	3.90828e-05	0.00806996
chrX-135050000	chrX	135050000	135075000	+	1.723	1.732	1.656	1.541	1.706	1.516	1.595	1.518	1.674			chr6	3550000	3575000	-1.81467	5.89961e-07	0.00012149			chr6	70400000	70425000	0.942667	8.79964e-07	0.000180399			chr6	22150000	22175000	0.700333	3.93714e-05	0.00808544
chr4-105125000	chr4	105125000	105150000	+	1.978	1.936	1.931	2.092	2.308	2.227	1.91	1.956	1.883			chr2	237350000	237375000	-1.08033	5.88595e-07	0.00012149			chr2	151325000	151350000	0.820333	8.89289e-07	0.000180399			chr3	82125000	82150000	0.560667	3.9238e-05	0.00808544
chr18-62500000	chr18	62500000	62525000	+	1.668	1.766	1.725	1.84	1.914	1.965	1.806	1.757	1.906			chr1	200850000	200875000	-1.454	5.96161e-07	0.000122445			chr3	150950000	150975000	-1.20833	8.68301e-07	0.000180399			chr1	51975000	52000000	-0.599667	3.93546e-05	0.00808544
chr13-51825000	chr13	51825000	51850000	+	1.831	1.823	1.823	1.921	1.984	2.048	1.819	1.831	1.983			chr3	189150000	189175000	-0.709	6.00909e-07	0.000122895			chr9	92000000	92025000	-1.772	8.82733e-07	0.000180399			chr3	82100000	82125000	0.516	4.00321e-05	0.00808948
chr13-29850000	chr13	29850000	29875000	+	1.213	1.236	1.241	1.209	1.201	0.789	1.699	1.797	1.702			chr13	20350000	20375000	-0.915333	6.02681e-07	0.000122895			chr8	8600000	8625000	-1.044	8.65308e-07	0.000180399			chr6	52925000	52950000	-0.538667	4.00209e-05	0.00808948
chrX-65650000	chrX	65650000	65675000	+	1.766	1.765	1.722	1.788	2.008	1.259	1.863	1.803	1.49			chr11	45500000	45525000	-1.082	6.02246e-07	0.000122895			chr6	4250000	4275000	-1.85967	8.86827e-07	0.000180399			chr3	32875000	32900000	-0.700667	3.99041e-05	0.00808948
chr7-128800000	chr7	128800000	128825000	+	1.718	1.624	1.661	1.728	1.668	1.853	1.738	1.736	1.837			chr2	148700000	148725000	1.09233	6.01543e-07	0.000122895			chr8	97475000	97500000	-0.924667	8.70288e-07	0.000180399			chr5	57075000	57100000	-0.674333	4.00103e-05	0.00808948
chr5-149525000	chr5	149525000	149550000	+	1.757	1.761	1.743	1.776	1.816	1.857	1.732	1.732	1.815			chr8	123650000	123675000	-1.35067	6.06318e-07	0.000123415			chr1	180300000	180325000	-1.24967	8.86448e-07	0.000180399			chr11	30900000	30925000	0.575667	3.98913e-05	0.00808948
chr4-26900000	chr4	26900000	26925000	+	1.47	1.355	1.41	1.345	1.42	1.238	1.765	1.762	1.688			chr1	236400000	236425000	0.676	6.0765e-07	0.000123465			chr8	101825000	101850000	-1.81367	9.14496e-07	0.000180399			chr14	61150000	61175000	-0.722	3.95599e-05	0.00808948
chr7-140250000	chr7	140250000	140275000	+	1.802	1.676	1.686	1.798	1.856	1.903	1.652	1.609	1.779			chr5	158700000	158725000	-1.107	6.09663e-07	0.000123653			chr9	36975000	37000000	-1.06733	8.89498e-07	0.000180399			chr1	94200000	94225000	-0.755	3.96798e-05	0.00808948
chr7-140175000	chr7	140175000	140200000	+	1.76	1.696	1.714	1.79	1.866	1.907	1.666	1.725	1.806			chr2	138450000	138475000	0.918	6.12489e-07	0.000124004			chr1	182925000	182950000	-1.48033	8.79008e-07	0.000180399			chr17	27950000	27975000	-0.638667	3.99524e-05	0.00808948
chr8-133000000	chr8	133000000	133025000	+	1.687	1.621	1.629	1.686	1.766	1.775	1.661	1.758	1.74			chr2	180950000	180975000	0.954667	6.17956e-07	0.000124341			chr11	35500000	35525000	-0.955333	9.18219e-07	0.000180399			chr7	80500000	80525000	0.758333	3.97253e-05	0.00808948
chrX-104175000	chrX	104175000	104200000	+	1.949	1.971	1.856	1.537	1.714	1.244	1.717	1.522	1.101			chr2	108975000	109000000	-0.829	6.21091e-07	0.000124341			chr11	128375000	128400000	-0.936667	8.54955e-07	0.000180399			chr1	92400000	92425000	-1.06067	4.0416e-05	0.00812369
chr18-63275000	chr18	63275000	63300000	+	1.669	1.727	1.592	1.825	1.903	1.887	1.717	1.832	1.826			chr3	127075000	127100000	-1.24667	6.18825e-07	0.000124341			chr10	5050000	5075000	-1.26967	9.06243e-07	0.000180399			chr7	31825000	31850000	0.729	4.03654e-05	0.00812369
chr7-151975000	chr7	151975000	152000000	+	1.731	1.65	1.71	1.773	1.798	1.899	1.637	1.682	1.864			chr8	104675000	104700000	-0.973667	6.22911e-07	0.000124341			chr1	182975000	183000000	-1.432	8.77851e-07	0.000180399			chr4	87250000	87275000	-0.801	4.03644e-05	0.00812369
chr7-76325000	chr7	76325000	76350000	+	1.788	1.753	1.71	1.715	1.759	1.806	1.719	1.613	1.747			chr21	29550000	29575000	0.892667	6.22839e-07	0.000124341			chr8	101450000	101475000	-1.345	8.48537e-07	0.000180399			chr17	28200000	28225000	-0.782	4.07145e-05	0.00813666
chr7-140475000	chr7	140475000	140500000	+	1.706	1.589	1.582	1.59	1.474	1.535	1.657	1.581	1.658			chr6	12775000	12800000	-1.317	6.18199e-07	0.000124341			chr1	93725000	93750000	-1.67833	8.60446e-07	0.000180399			chr2	180500000	180525000	0.632667	4.06516e-05	0.00813666
chr12-131725000	chr12	131725000	131750000	+	1.209	1.395	1.374	1.549	1.67	1.628	1.667	1.713	1.724			chr2	11600000	11625000	-1.127	6.21169e-07	0.000124341			chr18	8925000	8950000	-1.03267	8.98039e-07	0.000180399			chr16	11050000	11075000	-0.494667	4.07671e-05	0.00813666
chr7-151675000	chr7	151675000	151700000	+	1.762	1.635	1.625	1.792	1.753	1.862	1.711	1.692	1.839			chr3	167400000	167425000	0.711	6.1563e-07	0.000124341			chr3	16600000	16625000	-0.811333	8.99257e-07	0.000180399			chr4	24625000	24650000	-0.495333	4.05582e-05	0.00813666
chr9-89300000	chr9	89300000	89325000	+	1.32	1.53	1.384	1.799	1.705	1.839	1.756	1.773	1.783			chr3	180875000	180900000	0.811667	6.2532e-07	0.000124603			chr8	101400000	101425000	-1.115	9.03914e-07	0.000180399			chr6	52775000	52800000	-0.555667	4.10054e-05	0.00814196
chr7-6400000	chr7	6400000	6425000	+	1.616	1.552	1.508	1.727	1.733	1.651	1.678	1.655	1.64			chr11	35525000	35550000	-0.830667	6.27125e-07	0.000124744			chr6	157550000	157575000	-0.936333	8.95124e-07	0.000180399			chr6	52900000	52925000	-0.538333	4.10805e-05	0.00814196
chr18-47925000	chr18	47925000	47950000	+	1.823	1.847	1.718	1.837	1.845	1.807	1.704	1.698	1.843			chr1	182300000	182325000	-1.10033	6.28573e-07	0.000124813			chr6	45175000	45200000	-1.242	8.55697e-07	0.000180399			chr2	215950000	215975000	0.51	4.08799e-05	0.00814196
chr7-99375000	chr7	99375000	99400000	+	1.759	1.772	1.75	1.711	1.758	1.794	1.638	1.703	1.797			chr6	109575000	109600000	-0.992	6.31069e-07	0.000124902			chr5	142450000	142475000	-1.04033	8.9463e-07	0.000180399			chr5	35650000	35675000	-0.668	4.10705e-05	0.00814196
chr4-139825000	chr4	139825000	139850000	+	1.575	1.523	1.513	1.838	1.897	1.978	1.544	1.714	1.972			chr6	6150000	6175000	-0.93	6.31217e-07	0.000124902			chr8	141675000	141700000	-0.844	9.17525e-07	0.000180399			chrX	9850000	9875000	-0.778667	4.1771e-05	0.0081507
chr4-75600000	chr4	75600000	75625000	+	1.357	1.336	1.379	1.237	1.398	1.366	1.518	1.526	1.643			chr13	79525000	79550000	0.765	6.33422e-07	0.00012512			chr8	21375000	21400000	-1.57233	8.5236e-07	0.000180399			chr20	51500000	51525000	-0.599	4.21274e-05	0.0081507
chr7-76350000	chr7	76350000	76375000	+	1.808	1.747	1.751	1.726	1.764	1.849	1.702	1.647	1.784			chr5	111450000	111475000	0.79	6.35929e-07	0.000125397			chr3	32600000	32625000	-0.818333	9.07944e-07	0.000180399			chr2	226100000	226125000	0.870333	4.2101e-05	0.0081507
chr7-73375000	chr7	73375000	73400000	+	1.637	1.612	1.364	1.633	1.641	1.523	1.664	1.607	1.593			chr17	62875000	62900000	-0.938	6.39199e-07	0.000125824			chr8	141975000	142000000	-1.02067	8.7266e-07	0.000180399			chr6	130975000	131000000	-0.818333	4.18778e-05	0.0081507
chrX-130150000	chrX	130150000	130175000	+	1.74	1.704	1.655	1.863	1.738	1.366	1.627	1.631	1.562			chr14	49550000	49575000	0.667667	6.46522e-07	0.000126847			chr6	132750000	132775000	0.974333	9.1134e-07	0.000180399			chr6	157075000	157100000	-0.755	4.17729e-05	0.0081507
chr7-6350000	chr7	6350000	6375000	+	1.616	1.542	1.524	1.754	1.793	1.731	1.694	1.61	1.695			chr2	109400000	109425000	-0.845333	6.47289e-07	0.000126847			chr2	232400000	232425000	-0.820333	8.91842e-07	0.000180399			chr6	152600000	152625000	0.69	4.12784e-05	0.0081507
chr13-51550000	chr13	51550000	51575000	+	1.896	1.775	1.828	1.993	2.018	2.164	1.762	1.79	1.993			chr2	109050000	109075000	-0.926667	6.47746e-07	0.000126847			chrX	9175000	9200000	-1.004	9.2417e-07	0.000180554			chr1	234275000	234300000	-0.704	4.15984e-05	0.0081507
chr18-48925000	chr18	48925000	48950000	+	1.661	1.703	1.643	1.723	1.861	1.749	1.684	1.71	1.644			chr2	237150000	237175000	-0.972	6.49452e-07	0.000126962			chr6	81725000	81750000	0.829667	9.22322e-07	0.000180554			chr8	16700000	16725000	0.550667	4.18385e-05	0.0081507
chr12-120250000	chr12	120250000	120275000	+	2.027	1.875	1.925	1.8	1.823	2.071	1.744	1.7	1.781			chr2	138550000	138575000	0.790333	6.54622e-07	0.000127097			chr5	107400000	107425000	1.34867	9.25856e-07	0.000180554			chr18	45300000	45325000	0.625333	4.21293e-05	0.0081507
chr7-129225000	chr7	129225000	129250000	+	1.763	1.681	1.695	1.749	1.732	1.861	1.779	1.754	1.743			chr1	184375000	184400000	-1.328	6.53412e-07	0.000127097			chr5	141775000	141800000	-0.986667	9.26678e-07	0.000180554			chr2	97000000	97025000	-0.452	4.1365e-05	0.0081507
chr12-120275000	chr12	120275000	120300000	+	2.001	1.871	1.884	1.843	1.885	2.104	1.746	1.713	1.841			chr17	63025000	63050000	-1.01867	6.5437e-07	0.000127097			chr8	124100000	124125000	-0.896333	9.38661e-07	0.000181953			chr2	142650000	142675000	0.716333	4.20321e-05	0.0081507
chrX-74275000	chrX	74275000	74300000	+	1.785	1.842	1.81	1.583	1.657	0.89	1.717	1.711	1.412			chr8	80925000	80950000	-0.869333	6.51593e-07	0.000127097			chr2	149125000	149150000	1.20633	9.36112e-07	0.000181953			chr2	229350000	229375000	0.644333	4.18971e-05	0.0081507
chrX-71275000	chrX	71275000	71300000	+	1.857	1.851	1.818	1.819	1.802	1.2	1.803	1.955	1.829			chr5	146500000	146525000	0.815667	6.55867e-07	0.000127122			chr6	46025000	46050000	-1.089	9.37538e-07	0.000181953			chr6	169325000	169350000	0.925667	4.14086e-05	0.0081507
chrY-20700000	chrY	20700000	20725000	+	1.985	2.118	1.98	1.465	1.599	1.408	1.629	1.617	0.925			chr6	85550000	85575000	0.827	6.57554e-07	0.000127232			chr3	31925000	31950000	-1.24267	9.41065e-07	0.000182043			chr2	193325000	193350000	0.646667	4.21048e-05	0.0081507
chrX-53325000	chrX	53325000	53350000	+	1.561	1.581	1.566	1.778	1.784	1.432	1.571	1.59	1.677			chr10	58400000	58425000	0.863667	6.60406e-07	0.000127409			chr9	98375000	98400000	-1.82067	9.42331e-07	0.000182043			chr3	32700000	32725000	-0.558	4.24128e-05	0.00815308
chr4-147675000	chr4	147675000	147700000	+	1.728	1.827	1.746	1.85	1.949	1.9	1.919	1.94	1.857			chr2	147950000	147975000	0.661333	6.60714e-07	0.000127409			chr2	216325000	216350000	-1.026	9.45984e-07	0.000182438			chr1	55250000	55275000	-0.510667	4.2252e-05	0.00815308
chrX-153350000	chrX	153350000	153375000	+	1.516	1.587	1.505	1.573	1.338	0.835	1.688	1.503	1.447			chr12	89625000	89650000	1.123	6.66402e-07	0.000127424			chr10	29875000	29900000	-1.04167	9.54444e-07	0.000182877			chr4	151600000	151625000	-0.612333	4.24288e-05	0.00815308
chr4-147850000	chr4	147850000	147875000	+	1.596	1.719	1.608	1.857	2.068	1.93	1.706	1.887	1.918			chr1	200600000	200625000	-0.929333	6.64604e-07	0.000127424			chr11	128425000	128450000	-0.941333	9.51463e-07	0.000182877			chr10	12775000	12800000	-1.07633	4.23894e-05	0.00815308
chr7-6200000	chr7	6200000	6225000	+	1.536	1.546	1.582	1.574	1.715	1.766	1.634	1.65	1.845			chr6	122475000	122500000	1.11133	6.65494e-07	0.000127424			chr10	48175000	48200000	-0.889333	9.5214e-07	0.000182877			chr8	92475000	92500000	0.937667	4.25031e-05	0.00815356
chr13-49200000	chr13	49200000	49225000	+	1.731	1.661	1.674	1.945	1.974	2.13	1.731	1.82	1.909			chr8	20925000	20950000	-1.15433	6.62059e-07	0.000127424			chr6	45125000	45150000	-1.08167	9.54696e-07	0.000182877			chr10	17900000	17925000	-0.725667	4.2677e-05	0.00815906
chrX-118450000	chrX	118450000	118475000	+	1.666	1.806	1.674	1.875	1.965	1.462	1.724	1.717	1.533			chr2	61600000	61625000	-0.748	6.66115e-07	0.000127424			chr11	11400000	11425000	-1.083	9.58128e-07	0.000183225			chr7	18650000	18675000	0.648667	4.27473e-05	0.00815906
chr8-102750000	chr8	102750000	102775000	+	1.642	1.645	1.568	1.838	1.809	1.907	1.7	1.675	1.827			chr10	93725000	93750000	0.751333	6.6815e-07	0.000127521			chr5	158025000	158050000	-1.325	9.63523e-07	0.000183947			chr13	60000000	60025000	0.694	4.26168e-05	0.00815906
chr8-66475000	chr8	66475000	66500000	+	1.649	1.719	1.71	1.602	1.53	1.645	1.684	1.784	1.823			chr11	13825000	13850000	-0.858333	6.69798e-07	0.000127521			chrX	20025000	20050000	-0.734	9.73597e-07	0.000185033			chr7	107475000	107500000	-0.683333	4.29864e-05	0.00819093
chrX-135000000	chrX	135000000	135025000	+	1.744	1.673	1.639	1.839	1.848	1.545	1.678	1.68	1.583			chr5	146475000	146500000	0.793	6.70276e-07	0.000127521			chr9	111950000	111975000	-1.193	9.75726e-07	0.000185033			chr6	166825000	166850000	-0.731333	4.31105e-05	0.00819464
chr13-110550000	chr13	110550000	110575000	+	1.802	1.85	1.866	1.969	1.868	1.887	1.615	1.691	1.834			chr17	62900000	62925000	-1.01633	6.93856e-07	0.000128139			chr5	67925000	67950000	-0.884	9.74218e-07	0.000185033			chr8	24425000	24450000	0.578333	4.32057e-05	0.00819464
chr7-128525000	chr7	128525000	128550000	+	1.786	1.588	1.599	1.725	1.786	1.69	1.683	1.608	1.636			chr2	31025000	31050000	-1.089	7.05188e-07	0.000128139			chr6	3725000	3750000	-1.00133	9.72199e-07	0.000185033			chr8	140800000	140825000	-0.654	4.33947e-05	0.00819464
chr18-8625000	chr18	8625000	8650000	+	1.579	1.557	1.632	1.534	1.5	1.435	1.634	1.662	1.557			chr14	42425000	42450000	-0.725667	7.0202e-07	0.000128139			chr6	46500000	46525000	-1.00033	9.79066e-07	0.000185357			chr5	81450000	81475000	-0.682	4.34388e-05	0.00819464
chr7-150400000	chr7	150400000	150425000	+	1.769	1.744	1.706	1.768	1.727	1.83	1.646	1.634	1.82			chr3	142875000	142900000	-0.916333	7.05367e-07	0.000128139			chr9	91575000	91600000	-1.28867	9.81588e-07	0.000185525			chr13	71575000	71600000	0.712667	4.33205e-05	0.00819464
chr7-6250000	chr7	6250000	6275000	+	1.592	1.45	1.499	1.641	1.626	1.663	1.696	1.552	1.754			chr13	100700000	100725000	0.882	7.01511e-07	0.000128139			chr11	34725000	34750000	-1.297	9.86292e-07	0.000186105			chr3	152550000	152575000	-1.06967	4.33034e-05	0.00819464
chr7-151300000	chr7	151300000	151325000	+	1.819	1.642	1.723	1.807	1.825	1.947	1.793	1.802	1.976			chr2	165950000	165975000	0.985	6.75225e-07	0.000128139			chr9	90525000	90550000	-1.668	9.88108e-07	0.000186138			chr7	138000000	138025000	0.538333	4.38569e-05	0.00825979
chrY-19800000	chrY	19800000	19825000	+	1.756	1.801	1.947	1.074	1.659	1.412	1.932	1.528	0.637			chr8	18850000	18875000	-0.676	7.04384e-07	0.000128139			chrX	84375000	84400000	0.874667	9.92237e-07	0.000186178			chr8	121500000	121525000	0.677667	4.40093e-05	0.00826842
chrX-23725000	chrX	23725000	23750000	+	1.473	1.576	1.317	1.769	2.053	1.61	1.68	1.879	1.504			chr2	237375000	237400000	-1.00567	6.98692e-07	0.000128139			chr2	166025000	166050000	0.891333	9.90556e-07	0.000186178			chr1	234225000	234250000	-0.843667	4.42176e-05	0.00826842
chr18-63400000	chr18	63400000	63425000	+	1.794	1.787	1.699	1.766	1.866	1.891	1.757	1.737	1.812			chr8	134800000	134825000	0.668667	6.93143e-07	0.000128139			chr3	167500000	167525000	0.833667	9.9324e-07	0.000186178			chr2	226050000	226075000	0.938667	4.41243e-05	0.00826842
chrX-135350000	chrX	135350000	135375000	+	1.575	1.638	1.465	1.601	1.56	1.52	1.449	1.378	1.471			chr10	5550000	5575000	-0.953333	6.81915e-07	0.000128139			chr10	5550000	5575000	-1.14633	9.96609e-07	0.000186318			chr4	87275000	87300000	-0.826	4.42668e-05	0.00826842
chr4-88750000	chr4	88750000	88775000	+	1.445	1.281	1.359	1.514	1.699	1.645	1.6	1.726	1.923			chr6	12475000	12500000	-1.28667	6.84136e-07	0.000128139			chr8	8550000	8575000	-1.037	9.98904e-07	0.000186318			chr10	23650000	23675000	0.576333	4.41926e-05	0.00826842
chr7-129975000	chr7	129975000	130000000	+	1.489	1.4	1.402	1.553	1.605	1.648	1.647	1.692	1.681			chr10	18300000	18325000	0.7	6.7744e-07	0.000128139			chr1	59050000	59075000	-1.011	9.97959e-07	0.000186318			chr13	30900000	30925000	-1.19933	4.50572e-05	0.00827431
chrX-118700000	chrX	118700000	118725000	+	1.61	1.742	1.571	1.957	1.928	1.218	1.725	1.726	1.557			chr2	160925000	160950000	-0.766667	6.95373e-07	0.000128139			chr3	63800000	63825000	0.867667	1.0053e-06	0.000187204			chr4	26925000	26950000	-0.603667	4.48291e-05	0.00827431
chr13-51725000	chr13	51725000	51750000	+	1.75	1.701	1.689	1.677	1.827	1.86	1.728	1.809	1.887			chr2	182675000	182700000	0.884333	6.81801e-07	0.000128139			chr9	111750000	111775000	-1.28333	1.01064e-06	0.00018789			chr8	71050000	71075000	0.921333	4.46437e-05	0.00827431
chrX-110050000	chrX	110050000	110075000	+	1.798	1.765	1.825	1.968	2.138	1.352	1.723	1.801	1.579			chr10	5000000	5025000	-0.919333	6.89895e-07	0.000128139			chr1	180875000	180900000	-0.749667	1.01349e-06	0.000188112			chr6	156625000	156650000	-0.614333	4.48916e-05	0.00827431
chr8-28475000	chr8	28475000	28500000	+	1.357	1.337	1.302	1.415	1.311	1.445	1.634	1.646	1.709			chr6	5950000	5975000	-0.975	7.00981e-07	0.000128139			chr8	130600000	130625000	-1.12467	1.01673e-06	0.00018817			chr6	155100000	155125000	-1.05967	4.48223e-05	0.00827431
chr13-21050000	chr13	21050000	21075000	+	1.454	1.615	1.578	1.509	1.849	1.279	1.742	1.67	1.672			chr6	99375000	99400000	1.02	6.79137e-07	0.000128139			chr6	45300000	45325000	-0.869	1.01712e-06	0.00018817			chr6	52825000	52850000	-0.556	4.50159e-05	0.00827431
chr18-8700000	chr18	8700000	8725000	+	1.196	1.138	1.247	1.18	0.985	1.25	1.591	1.602	1.58			chr10	4900000	4925000	-0.955333	6.80146e-07	0.000128139			chr3	151075000	151100000	-1.09267	1.02677e-06	0.000189646			chr14	64450000	64475000	-0.638667	4.50998e-05	0.00827431
chr8-66000000	chr8	66000000	66025000	+	1.418	1.527	1.452	1.64	1.782	1.735	1.488	1.535	1.495			chr8	70675000	70700000	0.792667	7.03457e-07	0.000128139			chr13	43675000	43700000	-1.092	1.03908e-06	0.000190234			chr3	32600000	32625000	-0.553	4.46619e-05	0.00827431
chr4-183475000	chr4	183475000	183500000	+	1.671	1.679	1.593	1.937	1.959	1.924	1.711	1.762	1.986			chr5	110050000	110075000	0.688667	6.9471e-07	0.000128139			chr6	158425000	158450000	-1.271	1.04159e-06	0.000190234			chr1	233975000	234000000	-0.773667	4.45679e-05	0.00827431
chr7-5825000	chr7	5825000	5850000	+	1.586	1.52	1.542	1.618	1.638	1.728	1.617	1.63	1.79			chr5	159725000	159750000	-0.868	6.90225e-07	0.000128139			chr8	141925000	141950000	-1.06133	1.03901e-06	0.000190234			chr7	107450000	107475000	-0.725667	4.46152e-05	0.00827431
chr4-83400000	chr4	83400000	83425000	+	1.639	1.717	1.562	1.489	1.691	1.768	1.658	1.799	1.75			chr8	52750000	52775000	0.8	6.90362e-07	0.000128139			chr8	141725000	141750000	-0.897333	1.03671e-06	0.000190234			chr6	166850000	166875000	-0.569	4.46817e-05	0.00827431
chr7-6275000	chr7	6275000	6300000	+	1.545	1.434	1.391	1.549	1.554	1.671	1.602	1.579	1.755			chr5	83525000	83550000	0.788667	6.92008e-07	0.000128139			chr8	20900000	20925000	-1.40133	1.03515e-06	0.000190234			chr15	82875000	82900000	-0.829333	4.53275e-05	0.00829103
chr4-70925000	chr4	70925000	70950000	+	1.817	1.951	1.788	1.837	1.958	1.951	1.902	1.952	2.033			chr2	148725000	148750000	0.994	6.89759e-07	0.000128139			chr11	124900000	124925000	-0.741667	1.03468e-06	0.000190234			chr13	30000000	30025000	-1.109	4.54099e-05	0.00829103
chr7-44725000	chr7	44725000	44750000	+	1.502	1.572	1.559	1.603	1.581	1.597	1.648	1.654	1.559			chr5	133725000	133750000	-1.02167	6.88377e-07	0.000128139			chr1	180025000	180050000	-0.920667	1.04167e-06	0.000190234			chr6	113700000	113725000	0.598333	4.53404e-05	0.00829103
chrX-118500000	chrX	118500000	118525000	+	1.727	1.81	1.712	1.97	1.905	1.424	1.81	1.782	1.733			chr21	28875000	28900000	0.795333	7.06278e-07	0.000128139			chr9	98875000	98900000	-1.192	1.0529e-06	0.000191976			chr11	77775000	77800000	-0.480667	4.57038e-05	0.00831794
chr4-76150000	chr4	76150000	76175000	+	1.738	1.826	1.753	1.789	1.955	1.935	1.719	1.893	2.126			chr3	20175000	20200000	0.876333	7.07371e-07	0.000128139			chr6	3800000	3825000	-1.936	1.05509e-06	0.000192067			chr2	137900000	137925000	0.480667	4.56353e-05	0.00831794
chrX-130100000	chrX	130100000	130125000	+	1.656	1.578	1.693	1.829	1.69	1.329	1.745	1.587	1.425			chr1	201025000	201050000	-0.933333	7.00837e-07	0.000128139			chr6	46250000	46275000	-1.019	1.07522e-06	0.000192503			chr7	123775000	123800000	0.802667	4.58537e-05	0.00833188
chr4-78700000	chr4	78700000	78725000	+	1.886	1.88	1.747	2.02	2.091	2.175	1.822	1.876	2.05			chr2	168025000	168050000	0.721667	6.83252e-07	0.000128139			chr13	113025000	113050000	-0.91	1.06456e-06	0.000192503			chr1	22725000	22750000	0.487667	4.59864e-05	0.00834264
chr4-83475000	chr4	83475000	83500000	+	1.819	1.995	1.796	1.68	1.826	1.932	1.711	1.803	1.615			chrX	9150000	9175000	-0.907667	6.83563e-07	0.000128139			chr9	111325000	111350000	-1.295	1.06171e-06	0.000192503			chr18	35700000	35725000	-0.655	4.60847e-05	0.00834282
chr4-159225000	chr4	159225000	159250000	+	1.577	1.611	1.637	1.854	2.027	1.983	1.757	1.757	1.83			chr5	93600000	93625000	0.851	7.08749e-07	0.000128184			chr6	137500000	137525000	-1.033	1.07479e-06	0.000192503			chr5	106900000	106925000	1.13433	4.61343e-05	0.00834282
chr4-102500000	chr4	102500000	102525000	+	1.835	1.895	1.824	1.88	2	1.899	1.932	2.077	2.035			chr2	117800000	117825000	0.841333	7.11576e-07	0.000128491			chr6	137575000	137600000	-1.06833	1.07039e-06	0.000192503			chr6	155075000	155100000	-1.13133	4.6297e-05	0.00834995
chr18-2875000	chr18	2875000	2900000	+	1.779	1.594	1.733	1.733	1.828	1.875	1.722	1.733	1.81			chr2	95300000	95325000	-0.854	7.15591e-07	0.000129011			chr2	200050000	200075000	-1.277	1.06762e-06	0.000192503			chr8	16125000	16150000	0.995667	4.63208e-05	0.00834995
chr7-151600000	chr7	151600000	151625000	+	1.733	1.656	1.678	1.83	1.796	1.907	1.795	1.903	1.836			chr2	108950000	108975000	-0.916	7.1791e-07	0.000129224			chr8	56950000	56975000	0.963333	1.07168e-06	0.000192503			chr2	57400000	57425000	0.963667	4.66217e-05	0.00835117
chr21-42200000	chr21	42200000	42225000	+	1.716	1.63	1.645	1.641	1.81	1.879	1.631	1.563	1.644			chr10	30825000	30850000	-0.752	7.22993e-07	0.000129319			chr3	66975000	67000000	0.857	1.07168e-06	0.000192503			chr6	127200000	127225000	0.76	4.65417e-05	0.00835117
chr8-42275000	chr8	42275000	42300000	+	1.656	1.625	1.652	1.582	1.68	1.667	1.701	1.603	1.795			chr2	148825000	148850000	0.707667	7.22933e-07	0.000129319			chr1	62575000	62600000	-1.27767	1.07612e-06	0.000192503			chr7	48400000	48425000	0.687667	4.66051e-05	0.00835117
chrX-119200000	chrX	119200000	119225000	+	1.364	1.354	1.414	1.441	1.404	1.517	1.539	1.492	1.51			chr2	10925000	10950000	-1.35467	7.22455e-07	0.000129319			chr8	20500000	20525000	-1.138	1.06562e-06	0.000192503			chr12	94375000	94400000	-0.719	4.66089e-05	0.00835117
chr7-142825000	chr7	142825000	142850000	+	0.81	0.861	0.791	1.26	1.063	1.338	1.653	1.784	1.661			chr2	39600000	39625000	-0.920333	7.2138e-07	0.000129319			chr9	90500000	90525000	-1.625	1.06798e-06	0.000192503			chr22	24050000	24075000	-0.599333	4.70627e-05	0.00836447
chr4-145925000	chr4	145925000	145950000	+	1.11	1.18	1.199	1.017	1.304	1.279	1.5	1.579	1.157			chr8	130600000	130625000	-1.127	7.30015e-07	0.000129328			chr15	57375000	57400000	-0.804667	1.08232e-06	0.000192921			chr7	107800000	107825000	-1.039	4.70642e-05	0.00836447
chr9-34675000	chr9	34675000	34700000	+	1.377	1.471	1.39	1.652	1.543	1.558	1.663	1.481	1.682			chr20	6100000	6125000	0.773333	7.2437e-07	0.000129328			chr12	67550000	67575000	-0.856333	1.08626e-06	0.000192921			chr2	142725000	142750000	0.821667	4.70251e-05	0.00836447
chr7-44075000	chr7	44075000	44100000	+	1.548	1.544	1.453	1.683	1.621	1.585	1.7	1.708	1.654			chr2	189650000	189675000	0.653	7.29853e-07	0.000129328			chr9	98450000	98475000	-1.943	1.08801e-06	0.000192921			chr11	33400000	33425000	-0.569667	4.69493e-05	0.00836447
chr18-48900000	chr18	48900000	48925000	+	1.709	1.682	1.659	1.816	1.869	1.805	1.683	1.694	1.727			chr2	183125000	183150000	0.910333	7.25354e-07	0.000129328			chr6	107575000	107600000	-1.353	1.08516e-06	0.000192921			chr1	92525000	92550000	-1.12533	4.68828e-05	0.00836447
chrX-129825000	chrX	129825000	129850000	+	1.808	1.624	1.679	1.801	1.805	1.165	1.643	1.618	1.391			chr8	20500000	20525000	-0.814	7.29096e-07	0.000129328			chr6	3925000	3950000	-1.862	1.08688e-06	0.000192921			chr5	36775000	36800000	-0.716667	4.74676e-05	0.0083784
chr12-120425000	chr12	120425000	120450000	+	1.954	1.86	1.846	1.811	1.789	2.031	1.683	1.728	1.803			chr6	83875000	83900000	0.946667	7.31012e-07	0.000129328			chr6	4300000	4325000	-1.68267	1.08865e-06	0.000192921			chr6	162150000	162175000	0.962333	4.75409e-05	0.0083784
chr7-151350000	chr7	151350000	151375000	+	1.855	1.762	1.681	1.82	1.86	1.932	1.775	1.802	1.889			chr2	109375000	109400000	-0.781	7.30913e-07	0.000129328			chr3	16950000	16975000	-0.836333	1.09447e-06	0.000193649			chr3	34250000	34275000	0.751333	4.73347e-05	0.0083784
chr7-151775000	chr7	151775000	151800000	+	1.711	1.566	1.697	1.816	1.835	1.888	1.733	1.759	1.747			chr3	189025000	189050000	-1.03667	7.367e-07	0.000129776			chr12	132225000	132250000	-0.949333	1.09675e-06	0.00019375			chr10	107675000	107700000	0.748	4.73127e-05	0.0083784
chr7-128775000	chr7	128775000	128800000	+	1.72	1.623	1.665	1.715	1.741	1.832	1.688	1.725	1.841			chr5	133350000	133375000	-1.01233	7.37578e-07	0.000129776			chr12	131325000	131350000	-1.20633	1.11462e-06	0.000196603			chr8	104300000	104325000	0.644	4.75123e-05	0.0083784
chr4-88575000	chr4	88575000	88600000	+	1.677	1.675	1.633	1.347	1.477	1.416	1.848	1.995	2.216			chr8	19475000	19500000	-0.743333	7.38119e-07	0.000129776			chr5	132125000	132150000	-1.19433	1.11991e-06	0.000197229			chr2	63800000	63825000	-0.727	4.75853e-05	0.0083784
chr7-102425000	chr7	102425000	102450000	+	1.74	1.544	1.481	1.704	1.623	1.629	1.704	1.65	1.739			chr1	200875000	200900000	-1.50133	7.38021e-07	0.000129776			chr3	42250000	42275000	-0.733333	1.14909e-06	0.00019813			chr2	57475000	57500000	0.577667	4.76947e-05	0.00838466
chr7-149100000	chr7	149100000	149125000	+	1.239	1.467	1.302	1.462	1.623	1.378	1.645	1.707	1.567			chr8	123875000	123900000	-1.051	7.43559e-07	0.000130186			chr8	20700000	20725000	-1.56033	1.15506e-06	0.00019813			chr6	21850000	21875000	0.723	4.80336e-05	0.0084312
chr4-139600000	chr4	139600000	139625000	+	1.591	1.514	1.524	1.81	1.865	1.872	1.697	1.752	1.915			chr6	5925000	5950000	-0.966	7.42723e-07	0.000130186			chr10	129450000	129475000	0.944667	1.15186e-06	0.00019813			chr10	17950000	17975000	-0.663	4.8285e-05	0.00846225
chr8-66750000	chr8	66750000	66775000	+	1.681	1.809	1.772	1.651	1.767	1.634	1.661	1.766	1.88			chr8	128450000	128475000	-0.976	7.43886e-07	0.000130186			chr2	187450000	187475000	0.862333	1.12951e-06	0.00019813			chr6	21800000	21825000	0.567667	4.85621e-05	0.00849769
chr7-73650000	chr7	73650000	73675000	+	1.657	1.705	1.521	1.711	1.7	1.7	1.697	1.586	1.702			chr5	83200000	83225000	0.794333	7.52356e-07	0.000131127			chr8	92450000	92475000	1.11967	1.15345e-06	0.00019813			chr6	155050000	155075000	-1.09	4.87134e-05	0.00849798
chr18-2650000	chr18	2650000	2675000	+	1.811	1.889	1.809	1.844	1.848	1.982	1.777	1.796	1.791			chr4	99775000	99800000	0.809	7.50596e-07	0.000131127			chr8	42600000	42625000	-0.926667	1.15816e-06	0.00019813			chr3	141025000	141050000	-0.480333	4.86568e-05	0.00849798
chr18-23525000	chr18	23525000	23550000	+	1.799	1.796	1.755	1.722	1.838	1.788	1.687	1.689	1.907			chr2	117825000	117850000	0.849667	7.53628e-07	0.000131127			chr9	91550000	91575000	-1.24367	1.13827e-06	0.00019813			chr4	151325000	151350000	-0.574	4.9051e-05	0.00854375
chr7-106075000	chr7	106075000	106100000	+	1.431	1.524	1.407	1.278	1.293	1.373	1.706	1.811	1.66			chr6	113925000	113950000	0.755	7.5388e-07	0.000131127			chr8	123975000	124000000	-1.41067	1.1577e-06	0.00019813			chr6	156725000	156750000	-0.471333	4.91387e-05	0.0085444
chr7-140425000	chr7	140425000	140450000	+	1.674	1.635	1.543	1.482	1.537	1.596	1.659	1.611	1.718			chrX	13175000	13200000	-1.109	7.55671e-07	0.000131163			chr1	200950000	200975000	-1.143	1.15278e-06	0.00019813			chr6	113725000	113750000	0.600333	4.92052e-05	0.0085444
chr9-34650000	chr9	34650000	34675000	+	1.598	1.666	1.611	1.7	1.647	1.711	1.722	1.579	1.695			chr5	93625000	93650000	0.792	7.56399e-07	0.000131163			chr9	92600000	92625000	-0.854667	1.14124e-06	0.00019813			chr4	73875000	73900000	0.690333	4.99326e-05	0.0085691
chrX-53250000	chrX	53250000	53275000	+	1.476	1.473	1.472	1.771	1.785	1.265	1.5	1.562	1.603			chr2	237200000	237225000	-1.03	7.59852e-07	0.000131388			chr1	231475000	231500000	-1.15367	1.13324e-06	0.00019813			chr2	137975000	138000000	0.634	5.05547e-05	0.0085691
chr4-152225000	chr4	152225000	152250000	+	0.084	0.277	0.135	0.293	0.697	0.106	1.551	1.592	1.027			chr2	160750000	160775000	-0.955	7.60011e-07	0.000131388			chr9	92475000	92500000	-1.10067	1.14546e-06	0.00019813			chr1	55050000	55075000	-0.588667	4.99584e-05	0.0085691
chrX-150500000	chrX	150500000	150525000	+	1.569	1.746	1.621	1.731	1.671	1.369	1.542	1.554	1.578			chr8	122650000	122675000	-0.852333	7.62894e-07	0.000131686			chr6	5300000	5325000	-1.361	1.15056e-06	0.00019813			chr4	35650000	35675000	1.11733	4.98633e-05	0.0085691
chr4-40550000	chr4	40550000	40575000	+	1.51	1.401	1.479	1.806	1.632	1.66	1.532	1.638	1.655			chr5	96100000	96125000	-0.988333	7.65593e-07	0.000131951			chr2	166100000	166125000	1.3	1.14988e-06	0.00019813			chr21	39400000	39425000	-0.484333	5.05391e-05	0.0085691
chr8-132975000	chr8	132975000	133000000	+	1.693	1.662	1.672	1.725	1.733	1.79	1.72	1.742	1.877			chr2	216750000	216775000	-0.855	7.71186e-07	0.00013233			chr13	97100000	97125000	0.737333	1.15302e-06	0.00019813			chr8	101500000	101525000	-0.768	5.01142e-05	0.0085691
chrX-119450000	chrX	119450000	119475000	+	1.64	1.778	1.74	1.77	1.882	1.366	1.69	1.574	1.455			chr3	190700000	190725000	0.94	7.72446e-07	0.00013233			chr3	151975000	152000000	-1.04533	1.1471e-06	0.00019813			chrX	9600000	9625000	-0.670667	5.02354e-05	0.0085691
chr4-81475000	chr4	81475000	81500000	+	1.876	1.848	1.868	2.121	2.213	1.991	1.743	1.83	1.982			chr1	184550000	184575000	-1.32233	7.70356e-07	0.00013233			chr6	146875000	146900000	1.03367	1.14857e-06	0.00019813			chr8	97950000	97975000	-0.735667	5.04279e-05	0.0085691
chr4-184875000	chr4	184875000	184900000	+	1.727	1.684	1.623	2.031	2.03	2.074	1.633	1.777	1.977			chr21	29500000	29525000	0.848	7.71683e-07	0.00013233			chr13	30175000	30200000	-1.14733	1.15347e-06	0.00019813			chr10	13050000	13075000	-0.771	5.02854e-05	0.0085691
chr4-75825000	chr4	75825000	75850000	+	1.295	1.312	1.338	1.609	1.8	1.884	1.696	1.855	2.009			chr16	81325000	81350000	0.805667	7.76627e-07	0.000132645			chr15	81175000	81200000	-1.00267	1.14365e-06	0.00019813			chr6	132750000	132775000	0.565667	5.0172e-05	0.0085691
chrX-109700000	chrX	109700000	109725000	+	1.757	1.729	1.73	1.924	1.996	1.04	1.863	1.761	1.492			chr5	83100000	83125000	0.830333	7.76261e-07	0.000132645			chr1	59250000	59275000	-0.894667	1.16461e-06	0.000198337			chr2	63625000	63650000	-1.03567	5.01725e-05	0.0085691
chr7-129825000	chr7	129825000	129850000	+	1.724	1.669	1.648	1.682	1.712	1.698	1.723	1.768	1.804			chr4	86375000	86400000	1.08967	7.79869e-07	0.000132749			chr10	49025000	49050000	-1.023	1.16403e-06	0.000198337			chr2	63775000	63800000	-0.891	5.01307e-05	0.0085691
chr7-151100000	chr7	151100000	151125000	+	1.784	1.697	1.741	1.674	1.648	1.765	1.746	1.685	1.692			chr14	88500000	88525000	0.784	7.78793e-07	0.000132749			chr7	134725000	134750000	-1.37067	1.16119e-06	0.000198337			chr3	31950000	31975000	-0.92	5.04556e-05	0.0085691
chr4-159150000	chr4	159150000	159175000	+	1.629	1.611	1.532	1.606	1.712	1.628	1.765	1.815	1.744			chr2	109075000	109100000	-0.804667	7.80741e-07	0.000132749			chr12	93600000	93625000	-1.383	1.16857e-06	0.000198714			chr2	215600000	215625000	0.597	4.94592e-05	0.0085691
chr12-131950000	chr12	131950000	131975000	+	1.518	1.606	1.522	1.744	1.829	1.917	1.785	1.78	1.968			chr5	159875000	159900000	-1.05767	7.89217e-07	0.000133392			chr10	20300000	20325000	0.783333	1.1709e-06	0.000198812			chr6	22100000	22125000	0.830333	4.98773e-05	0.0085691
chr7-76375000	chr7	76375000	76400000	+	1.788	1.764	1.793	1.748	1.709	1.76	1.703	1.663	1.696			chr5	115150000	115175000	0.792667	7.8597e-07	0.000133392			chr1	180450000	180475000	-1.10267	1.17614e-06	0.000199403			chr10	23325000	23350000	0.675333	5.02021e-05	0.0085691
chr4-163575000	chr4	163575000	163600000	+	1.853	1.851	1.811	2.09	2.174	2.202	1.794	1.814	1.9			chr11	45525000	45550000	-1.09567	7.88624e-07	0.000133392			chr6	157600000	157625000	-1.122	1.1841e-06	0.000199972			chr17	73150000	73175000	0.696667	5.07586e-05	0.00858028
chr18-35475000	chr18	35475000	35500000	+	1.572	1.584	1.538	1.689	1.866	1.785	1.708	1.693	1.869			chr1	224800000	224825000	-1.20133	7.88782e-07	0.000133392			chr13	44675000	44700000	-1.161	1.18478e-06	0.000199972			chr1	94150000	94175000	-0.885333	5.07718e-05	0.00858028
chr4-83375000	chr4	83375000	83400000	+	1.646	1.824	1.575	1.68	1.926	1.975	1.79	1.937	1.862			chrX	97050000	97075000	0.847	7.9159e-07	0.000133454			chr7	130350000	130375000	-1.032	1.18323e-06	0.000199972			chr3	31900000	31925000	-0.923	5.08493e-05	0.00858061
chr4-152250000	chr4	152250000	152275000	+	0.377	0.506	0.267	0.416	0.724	0.139	1.525	1.732	1.228			chr1	183525000	183550000	-1.07133	7.91938e-07	0.000133454			chr8	121350000	121375000	0.783667	1.18777e-06	0.000200181			chr8	16450000	16475000	0.717	5.11711e-05	0.00862211
chrX-41300000	chrX	41300000	41325000	+	1.631	1.665	1.65	2.096	2.04	1.802	1.733	1.69	1.891			chr8	19450000	19475000	-0.661333	7.96508e-07	0.000134011			chr1	84325000	84350000	-0.973667	1.19609e-06	0.000200688			chr6	143925000	143950000	-0.952333	5.12874e-05	0.00862889
chr4-78575000	chr4	78575000	78600000	+	1.223	1.3	1.284	1.499	1.574	1.592	1.699	1.665	1.523			chr2	108925000	108950000	-0.894667	7.97598e-07	0.000134011			chr5	132150000	132175000	-1.157	1.19586e-06	0.000200688			chr15	93225000	93250000	0.839667	5.16603e-05	0.00867878
chr7-150900000	chr7	150900000	150925000	+	1.417	1.485	1.443	1.608	1.598	1.87	1.651	1.681	1.837			chr2	135675000	135700000	0.662	7.99932e-07	0.000134204			chr8	141900000	141925000	-1.001	1.19596e-06	0.000200688			chrX	9750000	9775000	-1.29733	5.19422e-05	0.00868103
chrX-130000000	chrX	130000000	130025000	+	1.701	1.683	1.743	1.699	1.765	1.091	1.614	1.599	1.403			chr6	145700000	145725000	0.762667	8.07685e-07	0.00013434			chr5	120450000	120475000	0.957333	1.19969e-06	0.000200868			chrY	16000000	16025000	-0.724667	5.22088e-05	0.00868103
chr8-66700000	chr8	66700000	66725000	+	1.606	1.657	1.645	1.609	1.734	1.636	1.69	1.698	1.762			chr7	144875000	144900000	0.719667	8.12569e-07	0.00013434			chr6	45250000	45275000	-1.328	1.20069e-06	0.000200868			chr12	64325000	64350000	-0.69	5.21204e-05	0.00868103
chr18-62250000	chr18	62250000	62275000	+	1.731	1.695	1.559	1.502	1.681	1.776	1.744	1.816	1.777			chr5	134950000	134975000	-0.702667	8.09539e-07	0.00013434			chr8	80925000	80950000	-0.879667	1.20923e-06	0.000201998			chr5	35700000	35725000	-0.888333	5.18996e-05	0.00868103
chr4-83100000	chr4	83100000	83125000	+	1.978	1.973	1.937	2.057	2.106	2.228	1.804	1.843	2.209			chr6	113950000	113975000	0.895	8.10439e-07	0.00013434			chr2	30350000	30375000	-0.952	1.22005e-06	0.000202255			chr4	73925000	73950000	0.605	5.19688e-05	0.00868103
chr8-101075000	chr8	101075000	101100000	+	1.478	1.436	1.328	1.736	1.788	1.818	1.675	1.601	1.626			chr10	91125000	91150000	1.039	8.0514e-07	0.00013434			chr10	58375000	58400000	1.04233	1.22316e-06	0.000202255			chr13	29925000	29950000	-1.13633	5.20591e-05	0.00868103
chr18-47900000	chr18	47900000	47925000	+	1.673	1.774	1.638	1.659	1.7	1.633	1.647	1.715	1.759			chr15	80825000	80850000	-0.933333	8.05477e-07	0.00013434			chr6	63775000	63800000	0.804	1.21976e-06	0.000202255			chr2	57375000	57400000	0.752333	5.21421e-05	0.00868103
chrX-150525000	chrX	150525000	150550000	+	1.682	1.753	1.711	1.894	1.86	1.417	1.574	1.702	1.619			chr1	60875000	60900000	-0.808333	8.02411e-07	0.00013434			chr7	130575000	130600000	-0.981	1.21702e-06	0.000202255			chr9	68875000	68900000	-0.658333	5.24514e-05	0.00869591
chr5-142000000	chr5	142000000	142025000	+	1.504	1.537	1.581	1.62	1.745	1.772	1.65	1.651	1.692			chr10	111025000	111050000	0.986	8.11098e-07	0.00013434			chr13	30900000	30925000	-1.434	1.22934e-06	0.000202255			chr5	101775000	101800000	1.056	5.23854e-05	0.00869591
chr8-132925000	chr8	132925000	132950000	+	1.377	1.508	1.329	1.601	1.833	1.608	1.687	1.71	1.72			chr21	28900000	28925000	0.766667	8.10414e-07	0.00013434			chr2	99000000	99025000	-1.259	1.23213e-06	0.000202255			chr8	16425000	16450000	0.720333	5.25387e-05	0.00869768
chr7-129775000	chr7	129775000	129800000	+	1.576	1.414	1.455	1.617	1.655	1.735	1.68	1.702	1.732			chr15	100800000	100825000	-0.767333	8.12233e-07	0.00013434			chr8	21475000	21500000	-1.20967	1.21817e-06	0.000202255			chr6	170000000	170025000	0.629667	5.29758e-05	0.00875728
chr13-30725000	chr13	30725000	30750000	+	1.784	1.652	1.59	2.082	2.115	2.031	1.785	1.8	2.033			chr13	79475000	79500000	0.778	8.24427e-07	0.000134345			chr10	23625000	23650000	0.983333	1.22699e-06	0.000202255			chr9	69075000	69100000	-0.587667	5.34192e-05	0.00879544
chr13-99050000	chr13	99050000	99075000	+	1.954	1.81	1.845	1.411	1.342	1.309	1.667	1.634	1.391			chr1	184575000	184600000	-1.39567	8.16596e-07	0.000134345			chr7	130300000	130325000	-1.267	1.22732e-06	0.000202255			chr3	170950000	170975000	-0.480667	5.3363e-05	0.00879544
chr4-87425000	chr4	87425000	87450000	+	1.552	1.662	1.622	1.299	1.425	1.215	1.647	1.641	1.852			chr9	114125000	114150000	-1.09333	8.20901e-07	0.000134345			chrX	19450000	19475000	-0.704333	1.22022e-06	0.000202255			chr2	30275000	30300000	-0.738667	5.35165e-05	0.00879544
chr7-128300000	chr7	128300000	128325000	+	1.639	1.585	1.619	1.722	1.84	1.796	1.716	1.739	1.628			chr3	10600000	10625000	-0.953333	8.23986e-07	0.000134345			chr8	20950000	20975000	-1.251	1.23075e-06	0.000202255			chr2	157150000	157175000	0.543667	5.3464e-05	0.00879544
chr8-66600000	chr8	66600000	66625000	+	1.5	1.541	1.505	1.371	1.431	1.38	1.665	1.697	1.776			chr17	62675000	62700000	-0.987667	8.18605e-07	0.000134345			chrX	13375000	13400000	-1.14067	1.23146e-06	0.000202255			chr6	167875000	167900000	-0.612667	5.38683e-05	0.00882772
chr13-30650000	chr13	30650000	30675000	+	1.711	1.562	1.551	1.878	2.006	1.866	1.69	1.839	1.973			chr6	75600000	75625000	0.835667	8.22922e-07	0.000134345			chr8	63250000	63275000	1.045	1.2346e-06	0.000202267			chr10	30100000	30125000	-0.616333	5.38483e-05	0.00882772
chr5-157450000	chr5	157450000	157475000	+	1.294	1.366	1.341	1.386	1.402	1.512	1.615	1.666	1.44			chr1	224600000	224625000	-1.431	8.17922e-07	0.000134345			chr2	98950000	98975000	-1.42533	1.23576e-06	0.000202267			chr9	21825000	21850000	0.494333	5.39668e-05	0.00883112
chr7-44475000	chr7	44475000	44500000	+	1.408	1.401	1.346	1.56	1.539	1.54	1.649	1.613	1.711			chr6	5300000	5325000	-1.00767	8.20439e-07	0.000134345			chr8	80900000	80925000	-0.832333	1.24016e-06	0.000202587			chr4	151175000	151200000	-0.593667	5.42051e-05	0.00885734
chr7-6225000	chr7	6225000	6250000	+	1.626	1.496	1.599	1.648	1.743	1.663	1.641	1.627	1.753			chr5	128100000	128125000	0.958333	8.1396e-07	0.000134345			chr10	30050000	30075000	-1.16033	1.24664e-06	0.000202587			chr4	84525000	84550000	0.626	5.4593e-05	0.00886327
chr1-145850000	chr1	145850000	145875000	+	1.507	1.64	1.496	1.681	1.856	1.815	1.666	1.703	1.73			chr21	29750000	29775000	0.784333	8.21724e-07	0.000134345			chr2	137925000	137950000	0.840333	1.24314e-06	0.000202587			chr2	226000000	226025000	1.171	5.47096e-05	0.00886327
chrX-24175000	chrX	24175000	24200000	+	1.565	1.651	1.515	1.401	1.561	1.198	1.686	1.743	1.501			chr5	67325000	67350000	-0.717	8.29292e-07	0.000134762			chr17	16375000	16400000	-0.765333	1.24296e-06	0.000202587			chr4	12075000	12100000	0.518667	5.44856e-05	0.00886327
chr4-152475000	chr4	152475000	152500000	+	1.798	1.803	1.691	1.659	1.705	1.783	1.757	1.899	1.914			chr5	135050000	135075000	-1.13467	8.29362e-07	0.000134762			chr2	171175000	171200000	-0.796667	1.24548e-06	0.000202587			chr11	33675000	33700000	-0.431	5.46858e-05	0.00886327
chr7-73725000	chr7	73725000	73750000	+	1.681	1.666	1.59	1.689	1.683	1.706	1.625	1.684	1.724			chr5	133375000	133400000	-0.955667	8.44768e-07	0.000135459			chr6	148875000	148900000	-1.32033	1.25006e-06	0.000202853			chr4	145675000	145700000	-0.786333	5.46227e-05	0.00886327
chr13-52150000	chr13	52150000	52175000	+	1.561	1.68	1.613	1.433	1.416	1.435	1.748	1.802	1.646			chr2	29850000	29875000	-0.733667	8.46319e-07	0.000135459			chr1	55075000	55100000	-0.928	1.26698e-06	0.000204174			chr9	68675000	68700000	-0.719333	5.44737e-05	0.00886327
chr8-66650000	chr8	66650000	66675000	+	1.561	1.658	1.681	1.581	1.646	1.531	1.653	1.695	1.817			chr8	17200000	17225000	0.870667	8.54468e-07	0.000135459			chr1	179975000	180000000	-1.043	1.26719e-06	0.000204174			chr10	106825000	106850000	0.738	5.49365e-05	0.00886432
chr8-42125000	chr8	42125000	42150000	+	1.487	1.417	1.353	1.496	1.616	1.584	1.648	1.687	1.681			chr3	87200000	87225000	0.691333	8.46437e-07	0.000135459			chr6	82225000	82250000	0.855333	1.26337e-06	0.000204174			chr6	169125000	169150000	1.10067	5.50101e-05	0.00886432
chr12-131750000	chr12	131750000	131775000	+	1.216	1.425	1.292	1.488	1.653	1.668	1.629	1.71	1.755			chr6	17050000	17075000	-1.08233	8.39643e-07	0.000135459			chr1	184650000	184675000	-1.43	1.26685e-06	0.000204174			chr8	28200000	28225000	-0.694	5.4977e-05	0.00886432
chr12-131925000	chr12	131925000	131950000	+	1.494	1.737	1.512	1.731	1.852	1.889	1.79	1.781	1.939			chr6	3350000	3375000	-1.18867	8.5593e-07	0.000135459			chr2	179350000	179375000	0.926667	1.26318e-06	0.000204174			chr10	12925000	12950000	-0.925	5.50283e-05	0.00886432
chr4-89100000	chr4	89100000	89125000	+	1.392	1.504	1.454	1.284	1.187	1.244	1.792	1.922	1.681			chr2	109425000	109450000	-0.894	8.42306e-07	0.000135459			chr3	171050000	171075000	-0.761333	1.27383e-06	0.000204952			chr5	107200000	107225000	0.54	5.52332e-05	0.00887503
chr18-45975000	chr18	45975000	46000000	+	1.703	1.67	1.726	1.649	1.833	1.736	1.692	1.712	1.757			chr15	80875000	80900000	-0.742	8.58819e-07	0.000135459			chr7	105925000	105950000	-1.05767	1.28095e-06	0.000205807			chr1	92650000	92675000	-1.06233	5.52511e-05	0.00887503
chr12-131700000	chr12	131700000	131725000	+	1.308	1.38	1.357	1.606	1.669	1.563	1.662	1.646	1.711			chr18	26200000	26225000	0.642	8.39275e-07	0.000135459			chr5	107450000	107475000	1.48367	1.2875e-06	0.000206567			chr8	9200000	9225000	-0.636	5.55877e-05	0.00891648
chr7-6450000	chr7	6450000	6475000	+	1.692	1.619	1.615	1.737	1.789	1.753	1.778	1.691	1.839			chr7	44275000	44300000	-0.982667	8.5913e-07	0.000135459			chr8	124000000	124025000	-1.144	1.29383e-06	0.000207046			chr9	109000000	109025000	-0.472667	5.58902e-05	0.00895236
chr7-151550000	chr7	151550000	151575000	+	1.725	1.687	1.583	1.781	1.819	1.944	1.746	1.724	1.909			chr8	124125000	124150000	-0.868	8.56058e-07	0.000135459			chr2	11600000	11625000	-1.35133	1.29413e-06	0.000207046			chr6	156925000	156950000	-0.540333	5.63386e-05	0.00895332
chrX-139900000	chrX	139900000	139925000	+	1.745	1.837	1.754	1.71	1.707	1.81	1.672	1.736	1.612			chr6	5375000	5400000	-1.08267	8.46329e-07	0.000135459			chr2	11400000	11425000	-1.072	1.29917e-06	0.000207561			chr7	4850000	4875000	-0.729	5.6279e-05	0.00895332
chrY-21275000	chrY	21275000	21300000	+	1.982	1.932	1.996	1.84	2.025	1.75	1.908	1.833	1.153			chr6	17075000	17100000	-0.987667	8.57096e-07	0.000135459			chr6	70450000	70475000	0.811	1.3081e-06	0.000207817			chr7	24750000	24775000	0.463333	5.64481e-05	0.00895332
chr4-38025000	chr4	38025000	38050000	+	1.548	1.498	1.577	1.753	1.716	1.695	1.679	1.824	1.666			chr17	63325000	63350000	-0.996333	8.60486e-07	0.000135459			chr2	232375000	232400000	-0.858	1.30562e-06	0.000207817			chr8	22300000	22325000	-0.513667	5.63788e-05	0.00895332
chr4-83600000	chr4	83600000	83625000	+	1.827	1.906	1.799	1.746	1.926	1.896	1.801	1.8	1.658			chr5	135075000	135100000	-1.094	8.3643e-07	0.000135459			chr1	222750000	222775000	-0.789333	1.30503e-06	0.000207817			chr6	52800000	52825000	-0.531667	5.62609e-05	0.00895332
chr7-73600000	chr7	73600000	73625000	+	1.683	1.629	1.503	1.681	1.764	1.651	1.651	1.586	1.738			chr1	183775000	183800000	-1.48333	8.63349e-07	0.000135459			chr2	166075000	166100000	1.456	1.30658e-06	0.000207817			chr13	29450000	29475000	-0.58	5.60371e-05	0.00895332
chr7-6500000	chr7	6500000	6525000	+	1.455	1.585	1.438	1.531	1.673	1.553	1.66	1.617	1.705			chr3	126625000	126650000	-0.800333	8.49528e-07	0.000135459			chrX	9850000	9875000	-0.870667	1.31578e-06	0.000208745			chr1	173175000	173200000	-0.631333	5.62544e-05	0.00895332
chr9-36050000	chr9	36050000	36075000	+	1.52	1.558	1.439	1.623	1.557	1.61	1.573	1.596	1.534			chr2	88225000	88250000	-1.21633	8.49859e-07	0.000135459			chr8	104325000	104350000	0.939667	1.33299e-06	0.000211182			chr7	11200000	11225000	0.454	5.69601e-05	0.00895835
chrX-119900000	chrX	119900000	119925000	+	1.608	1.727	1.591	1.84	1.716	1.343	1.633	1.658	1.559			chr9	89050000	89075000	-1.307	8.59292e-07	0.000135459			chr1	62650000	62675000	-1.20267	1.33664e-06	0.000211211			chr1	51950000	51975000	-0.722	5.68916e-05	0.00895835
chr12-120200000	chr12	120200000	120225000	+	2.025	1.903	1.855	1.788	1.834	2.016	1.741	1.728	1.891			chr13	79500000	79525000	0.825	8.52191e-07	0.000135459			chr6	25675000	25700000	-0.739667	1.34229e-06	0.000211211			chr2	89200000	89225000	0.420333	5.67679e-05	0.00895835
chr13-46600000	chr13	46600000	46625000	+	1.687	1.743	1.656	1.939	1.954	2.16	1.685	1.726	1.966			chr3	14750000	14775000	-0.761333	8.53015e-07	0.000135459			chr11	123200000	123225000	-0.868667	1.34081e-06	0.000211211			chr10	30175000	30200000	-0.484	5.67503e-05	0.00895835
chr4-102600000	chr4	102600000	102625000	+	1.691	1.713	1.678	1.604	1.714	1.676	1.713	1.948	1.767			chr1	232675000	232700000	-0.678333	8.62458e-07	0.000135459			chr1	184675000	184700000	-1.389	1.34247e-06	0.000211211			chr10	12400000	12425000	-0.875	5.70319e-05	0.00895835
chr4-56500000	chr4	56500000	56525000	+	1.519	1.703	1.53	1.493	1.595	1.535	1.621	1.778	1.789			chr12	131475000	131500000	-1.03533	8.63463e-07	0.000135459			chr6	45950000	45975000	-0.976	1.33829e-06	0.000211211			chr6	113400000	113425000	0.71	5.69103e-05	0.00895835
chr18-76500000	chr18	76500000	76525000	+	1.852	1.818	1.78	1.875	1.883	1.983	1.765	1.736	1.782			chr1	201000000	201025000	-0.913	8.3968e-07	0.000135459			chr6	121300000	121325000	0.936333	1.34685e-06	0.000211606			chr2	31775000	31800000	-0.761333	5.6589e-05	0.00895835
chr7-73300000	chr7	73300000	73325000	+	1.666	1.504	1.292	1.623	1.623	1.382	1.7	1.494	1.345			chr17	63225000	63250000	-1.01767	8.46102e-07	0.000135459			chr2	149050000	149075000	0.919667	1.351e-06	0.000211673			chr1	93850000	93875000	-0.668	5.7246e-05	0.00897956
chr18-63125000	chr18	63125000	63150000	+	1.559	1.542	1.481	1.654	1.775	1.862	1.721	1.764	1.741			chr14	24725000	24750000	0.635333	8.75862e-07	0.000135544			chr13	96975000	97000000	1.24933	1.35065e-06	0.000211673			chr5	90675000	90700000	0.711	5.73261e-05	0.00897972
chr4-77825000	chr4	77825000	77850000	+	2.037	2.046	1.949	1.643	1.71	1.67	1.752	1.647	1.587			chr2	238675000	238700000	-0.990333	8.79721e-07	0.000135544			chr1	62450000	62475000	-0.993333	1.36917e-06	0.00021393			chr6	156575000	156600000	-0.559667	5.74077e-05	0.00898012
chr4-83250000	chr4	83250000	83275000	+	1.899	1.888	1.855	1.989	2.107	2.055	1.788	1.921	2.035			chr2	84475000	84500000	0.647333	8.85287e-07	0.000135544			chr6	4900000	4925000	-0.995	1.36782e-06	0.00021393			chr8	39900000	39925000	0.707333	5.76877e-05	0.00899912
chrX-38625000	chrX	38625000	38650000	+	1.214	1.139	1.055	1.801	1.706	1.648	1.579	1.682	1.673			chr5	64775000	64800000	0.684333	8.75928e-07	0.000135544			chr6	81675000	81700000	0.942333	1.37194e-06	0.000214068			chr5	103550000	103575000	0.511667	5.76777e-05	0.00899912
chr5-170350000	chr5	170350000	170375000	+	1.584	1.428	1.522	1.77	1.849	1.833	1.686	1.622	1.793			chr20	31575000	31600000	0.790333	8.758e-07	0.000135544			chr5	158000000	158025000	-1.13533	1.37446e-06	0.000214166			chr10	12750000	12775000	-1.06067	5.79551e-05	0.00901607
chr4-159075000	chr4	159075000	159100000	+	1.562	1.619	1.524	1.457	1.488	1.58	1.649	1.893	1.665			chr17	62800000	62825000	-1.13467	8.78906e-07	0.000135544			chr10	130125000	130150000	0.854	1.38083e-06	0.000214864			chr17	72975000	73000000	0.701	5.78795e-05	0.00901607
chr12-123675000	chr12	123675000	123700000	+	1.865	1.805	1.865	1.81	1.776	2.012	1.715	1.653	1.884			chr5	133775000	133800000	-0.99	8.82611e-07	0.000135544			chr11	123175000	123200000	-0.941	1.39083e-06	0.000215241			chr11	11600000	11625000	-1.19767	5.8203e-05	0.00904224
chr4-159175000	chr4	159175000	159200000	+	1.576	1.595	1.56	1.684	1.909	1.679	1.675	1.8	1.771			chr3	37800000	37825000	-0.692333	8.72318e-07	0.000135544			chr1	183450000	183475000	-1.315	1.38844e-06	0.000215241			chr6	52950000	52975000	-0.473	5.856e-05	0.0090482
chr4-119025000	chr4	119025000	119050000	+	1.775	1.796	1.774	1.852	1.988	1.872	1.627	1.742	1.768			chr2	160875000	160900000	-1.05267	8.85488e-07	0.000135544			chr8	120150000	120175000	-1.10367	1.38919e-06	0.000215241			chr6	157225000	157250000	-0.535333	5.84831e-05	0.0090482
chr7-128750000	chr7	128750000	128775000	+	1.742	1.671	1.655	1.77	1.762	1.892	1.695	1.672	1.842			chr3	115150000	115175000	0.799667	8.8216e-07	0.000135544			chr6	148900000	148925000	-1.267	1.39027e-06	0.000215241			chr7	47400000	47425000	0.736667	5.84682e-05	0.0090482
chr18-9050000	chr18	9050000	9075000	+	1.656	1.599	1.611	1.685	1.747	1.608	1.631	1.664	1.701			chr2	165925000	165950000	0.986667	8.76802e-07	0.000135544			chr3	151750000	151775000	-1.00533	1.40061e-06	0.000215872			chr18	54125000	54150000	0.571333	5.83483e-05	0.0090482
chr5-140300000	chr5	140300000	140325000	+	1.642	1.616	1.589	1.642	1.777	1.686	1.717	1.709	1.569			chr2	160200000	160225000	-1.03133	8.81959e-07	0.000135544			chr8	21125000	21150000	-1.25267	1.39801e-06	0.000215872			chr8	101875000	101900000	-1.37033	5.86577e-05	0.00905098
chr7-73550000	chr7	73550000	73575000	+	1.755	1.733	1.576	1.745	1.794	1.678	1.724	1.711	1.719			chr14	52500000	52525000	0.634333	8.73916e-07	0.000135544			chr3	190675000	190700000	0.994333	1.39935e-06	0.000215872			chr6	54200000	54225000	0.512	5.87919e-05	0.00905797
chrX-110075000	chrX	110075000	110100000	+	1.81	1.834	1.81	1.998	1.991	1.293	1.762	1.774	1.72			chr3	189175000	189200000	-1.01133	8.78344e-07	0.000135544			chr6	62300000	62325000	0.689667	1.403e-06	0.000215948			chr6	8800000	8825000	0.571667	5.88626e-05	0.00905797
chr12-123950000	chr12	123950000	123975000	+	1.916	1.786	1.835	1.772	1.671	1.835	1.781	1.773	1.72			chr3	37700000	37725000	-0.726333	8.69362e-07	0.000135544			chr7	118375000	118400000	0.845667	1.42401e-06	0.000217116			chr18	1625000	1650000	0.762333	6.07772e-05	0.00909508
chrX-129925000	chrX	129925000	129950000	+	1.737	1.738	1.639	1.854	1.806	1.169	1.67	1.694	1.396			chr8	21300000	21325000	-1.01233	8.84249e-07	0.000135544			chr5	55025000	55050000	-0.993333	1.41391e-06	0.000217116			chr6	156650000	156675000	-0.508667	6.00442e-05	0.00909508
chr13-32350000	chr13	32350000	32375000	+	1.23	1.197	1.253	0.828	1.06	0.891	1.547	1.698	1.428			chr5	67450000	67475000	-0.88	8.705e-07	0.000135544			chr1	15025000	15050000	0.864333	1.42424e-06	0.000217116			chr5	165025000	165050000	0.681667	6.09568e-05	0.00909508
chr7-128850000	chr7	128850000	128875000	+	1.774	1.751	1.708	1.779	1.693	1.777	1.711	1.688	1.707			chr21	15900000	15925000	0.736	8.78528e-07	0.000135544			chr8	21300000	21325000	-1.47667	1.42588e-06	0.000217116			chr5	163825000	163850000	0.484	6.04316e-05	0.00909508
chr13-51475000	chr13	51475000	51500000	+	1.694	1.655	1.642	1.757	1.842	1.93	1.619	1.717	1.899			chr5	141525000	141550000	0.802	8.87404e-07	0.000135655			chr6	5425000	5450000	-1.32767	1.42511e-06	0.000217116			chr4	87450000	87475000	-0.614667	6.10805e-05	0.00909508
chr8-42525000	chr8	42525000	42550000	+	1.426	1.53	1.502	1.446	1.519	1.479	1.581	1.643	1.601			chr4	155575000	155600000	-0.731	8.95501e-07	0.000136708			chr2	179250000	179275000	1.221	1.42525e-06	0.000217116			chr14	55350000	55375000	-0.620333	5.94746e-05	0.00909508
chr18-45750000	chr18	45750000	45775000	+	1.251	1.213	1.3	1.603	1.685	1.707	1.61	1.59	1.573			chr5	116075000	116100000	0.697333	9.0103e-07	0.000137368			chr3	127025000	127050000	-1.107	1.41616e-06	0.000217116			chr10	12875000	12900000	-0.951333	5.9752e-05	0.00909508
chr7-151825000	chr7	151825000	151850000	+	1.775	1.621	1.675	1.845	1.807	1.847	1.792	1.824	1.822			chr8	56975000	57000000	0.711	9.03696e-07	0.00013759			chr8	61800000	61825000	0.844	1.42118e-06	0.000217116			chr3	179825000	179850000	0.495	6.08536e-05	0.00909508
chr4-184475000	chr4	184475000	184500000	+	1.729	1.683	1.652	2.006	1.985	1.862	1.782	1.797	1.848			chr3	115175000	115200000	0.774	9.13078e-07	0.00013767			chr8	123875000	123900000	-1.13367	1.43227e-06	0.000217215			chr6	146875000	146900000	0.706667	5.97018e-05	0.00909508
chr4-88775000	chr4	88775000	88800000	+	1.547	1.481	1.52	1.584	1.796	1.792	1.71	1.861	2.063			chr5	109500000	109525000	0.763333	9.06495e-07	0.00013767			chr5	163800000	163825000	0.796667	1.43089e-06	0.000217215			chrY	15475000	15500000	-0.938333	6.00597e-05	0.00909508
chr5-140175000	chr5	140175000	140200000	+	1.702	1.569	1.617	1.737	1.792	1.746	1.698	1.717	1.693			chr2	238650000	238675000	-1.11567	9.14731e-07	0.00013767			chr2	176000000	176025000	0.801	1.43145e-06	0.000217215			chr5	61575000	61600000	-0.612333	6.10572e-05	0.00909508
chr18-8675000	chr18	8675000	8700000	+	1.186	1.181	1.329	1.177	1.084	1.313	1.587	1.558	1.476			chrY	13450000	13475000	0.849667	9.13709e-07	0.00013767			chr2	207900000	207925000	-0.781667	1.44122e-06	0.00021799			chr8	107225000	107250000	0.675667	6.10234e-05	0.00909508
chr7-128675000	chr7	128675000	128700000	+	1.717	1.551	1.604	1.712	1.735	1.883	1.722	1.697	1.705			chr6	131625000	131650000	1.095	9.11321e-07	0.00013767			chr5	55475000	55500000	-0.780333	1.4408e-06	0.00021799			chr6	97025000	97050000	0.503667	5.95056e-05	0.00909508
chrX-109750000	chrX	109750000	109775000	+	1.93	1.685	1.73	2.025	1.937	1.291	1.694	1.703	1.63			chr2	131125000	131150000	0.816333	9.10711e-07	0.00013767			chr13	30000000	30025000	-1.41133	1.4433e-06	0.000218016			chr14	55325000	55350000	-0.666667	6.07995e-05	0.00909508
chr6-136800000	chr6	136800000	136825000	+	1.471	1.66	1.489	1.668	1.722	1.613	1.625	1.718	1.815			chr21	29675000	29700000	0.846	9.09091e-07	0.00013767			chr3	167350000	167375000	0.73	1.44701e-06	0.000218286			chr7	107400000	107425000	-0.631667	6.11059e-05	0.00909508
chr18-48950000	chr18	48950000	48975000	+	1.707	1.719	1.687	1.798	1.904	1.798	1.7	1.724	1.701			chr7	130325000	130350000	-0.769	9.15131e-07	0.00013767			chr16	24175000	24200000	0.820333	1.45697e-06	0.000219167			chr1	92900000	92925000	-1.10833	6.0162e-05	0.00909508
chr8-102700000	chr8	102700000	102725000	+	1.427	1.516	1.452	1.72	1.801	1.868	1.694	1.688	1.775			chr1	183400000	183425000	-1.29233	9.14267e-07	0.00013767			chr1	93825000	93850000	-1.18667	1.46153e-06	0.000219167			chr13	29975000	30000000	-1.19033	6.05714e-05	0.00909508
chr12-123725000	chr12	123725000	123750000	+	1.903	1.799	1.819	1.808	1.774	2.021	1.711	1.718	1.835			chr2	181925000	181950000	0.771	9.21718e-07	0.000137997			chr10	107675000	107700000	1.15467	1.46214e-06	0.000219167			chr3	81875000	81900000	0.753	5.94562e-05	0.00909508
chr7-76175000	chr7	76175000	76200000	+	1.678	1.604	1.593	1.621	1.565	1.714	1.585	1.523	1.638			chrX	15950000	15975000	-0.671667	9.19006e-07	0.000137997			chr9	111975000	112000000	-1.19167	1.45766e-06	0.000219167			chr7	134925000	134950000	-0.967333	6.00255e-05	0.00909508
chr4-152450000	chr4	152450000	152475000	+	1.781	1.801	1.725	1.66	1.848	1.737	1.751	1.923	1.805			chr8	19425000	19450000	-0.610667	9.20356e-07	0.000137997			chr1	92850000	92875000	-1.19333	1.4625e-06	0.000219167			chr2	21250000	21275000	1.082	6.10752e-05	0.00909508
chrX-132475000	chrX	132475000	132500000	+	1.778	1.755	1.668	1.809	1.868	1.715	1.522	1.633	1.672			chr20	5800000	5825000	0.645333	9.22166e-07	0.000137997			chr1	231500000	231525000	-1.06167	1.46458e-06	0.00021919			chr22	32200000	32225000	0.651333	5.95454e-05	0.00909508
chr7-73325000	chr7	73325000	73350000	+	1.677	1.691	1.442	1.678	1.745	1.667	1.767	1.685	1.582			chr13	20400000	20425000	-1.22533	9.32732e-07	0.000138187			chr8	123575000	123600000	-1.63933	1.46771e-06	0.000219368			chr9	116475000	116500000	0.83	6.08103e-05	0.00909508
chr7-140225000	chr7	140225000	140250000	+	1.787	1.729	1.684	1.778	1.821	1.918	1.707	1.578	1.821			chr2	160850000	160875000	-1.20867	9.26167e-07	0.000138187			chr6	127175000	127200000	1.269	1.47254e-06	0.000219513			chr19	34325000	34350000	-0.452	6.09755e-05	0.00909508
chr4-168875000	chr4	168875000	168900000	+	1.688	1.642	1.685	1.89	2.018	1.819	1.729	1.675	1.862			chr1	232750000	232775000	-0.734667	9.32814e-07	0.000138187			chr13	44825000	44850000	-0.872333	1.47129e-06	0.000219513			chr18	48100000	48125000	-0.712667	5.94128e-05	0.00909508
chr7-151000000	chr7	151000000	151025000	+	1.804	1.797	1.745	1.753	1.675	1.78	1.751	1.693	1.843			chr6	99425000	99450000	0.873	9.33173e-07	0.000138187			chr7	143025000	143050000	-0.872	1.47539e-06	0.00021965			chr18	55650000	55675000	-0.526333	5.99613e-05	0.00909508
chrX-119825000	chrX	119825000	119850000	+	1.592	1.597	1.666	1.765	1.631	1.239	1.69	1.606	1.272			chr2	165900000	165925000	0.898667	9.29729e-07	0.000138187			chr13	43200000	43225000	-1.091	1.487e-06	0.000220283			chr4	14000000	14025000	-0.446667	6.13602e-05	0.00912099
chr4-82350000	chr4	82350000	82375000	+	1.911	1.89	1.912	1.742	1.746	1.721	1.784	1.867	1.955			chr2	88100000	88125000	-0.729667	9.31593e-07	0.000138187			chr8	51875000	51900000	0.879667	1.50622e-06	0.000220283			chr2	215875000	215900000	0.520667	6.17338e-05	0.00912872
chrX-118425000	chrX	118425000	118450000	+	1.625	1.763	1.664	1.749	1.892	1.555	1.741	1.758	1.588			chr10	117275000	117300000	0.916	9.3303e-07	0.000138187			chr6	46550000	46575000	-1.12167	1.50712e-06	0.000220283			chr8	9175000	9200000	-0.507	6.15394e-05	0.00912872
chr4-140175000	chr4	140175000	140200000	+	1.678	1.682	1.597	1.843	1.924	2.049	1.756	1.834	2.085			chr20	6000000	6025000	0.884667	9.28723e-07	0.000138187			chr9	112550000	112575000	-1.28133	1.48949e-06	0.000220283			chr14	55475000	55500000	-0.691333	6.1694e-05	0.00912872
chrX-49225000	chrX	49225000	49250000	+	1.461	1.583	1.587	1.737	1.773	1.269	1.597	1.762	1.473			chr18	22900000	22925000	0.666333	9.38071e-07	0.000138732			chr12	94375000	94400000	-1.122	1.50525e-06	0.000220283			chr4	76800000	76825000	-0.776	6.1732e-05	0.00912872
chrX-129900000	chrX	129900000	129925000	+	1.727	1.659	1.685	1.851	1.828	1.208	1.686	1.726	1.374			chr1	183250000	183275000	-1.493	9.42137e-07	0.000139152			chr12	131175000	131200000	-1.11733	1.48413e-06	0.000220283			chr13	100400000	100425000	0.614	6.20835e-05	0.009135
chr12-123700000	chr12	123700000	123725000	+	1.914	1.815	1.847	1.778	1.775	1.96	1.739	1.681	1.843			chr8	56175000	56200000	1.14833	9.52385e-07	0.000139397			chr7	142825000	142850000	-0.878667	1.49614e-06	0.000220283			chr7	140575000	140600000	-0.644333	6.20948e-05	0.009135
chr4-81525000	chr4	81525000	81550000	+	1.837	1.832	1.8	1.878	2.045	1.99	1.546	1.78	1.792			chr8	101000000	101025000	-0.692	9.48899e-07	0.000139397			chr3	150925000	150950000	-0.920333	1.50134e-06	0.000220283			chr8	80625000	80650000	-0.510667	6.2098e-05	0.009135
chrX-110200000	chrX	110200000	110225000	+	1.572	1.53	1.671	1.083	1.221	1.25	1.621	1.615	1.571			chr10	89675000	89700000	0.774667	9.48209e-07	0.000139397			chr2	142875000	142900000	1.241	1.49487e-06	0.000220283			chr11	18050000	18075000	-0.559667	6.20538e-05	0.009135
chr4-139625000	chr4	139625000	139650000	+	1.595	1.68	1.623	1.863	1.978	1.927	1.754	1.838	2.055			chr2	135500000	135525000	0.958	9.45903e-07	0.000139397			chr2	11650000	11675000	-0.797	1.50873e-06	0.000220283			chr2	142750000	142775000	0.751333	6.22687e-05	0.00913943
chr7-129625000	chr7	129625000	129650000	+	1.751	1.579	1.558	1.663	1.651	1.764	1.688	1.71	1.573			chr1	183925000	183950000	-1.17567	9.47284e-07	0.000139397			chr13	44600000	44625000	-0.786	1.49977e-06	0.000220283			chr10	107625000	107650000	0.839	6.2289e-05	0.00913943
chr18-9025000	chr18	9025000	9050000	+	1.362	1.413	1.31	1.561	1.585	1.546	1.645	1.624	1.728			chr9	98450000	98475000	-1.33667	9.5002e-07	0.000139397			chr8	122675000	122700000	-0.950667	1.50283e-06	0.000220283			chr6	169250000	169275000	1.37733	6.29462e-05	0.00918837
chrX-136850000	chrX	136850000	136875000	+	1.759	1.794	1.74	1.909	1.901	1.443	1.7	1.682	1.655			chr1	201425000	201450000	-0.996333	9.5199e-07	0.000139397			chr1	183650000	183675000	-1.369	1.49083e-06	0.000220283			chr8	97900000	97925000	-0.795333	6.2772e-05	0.00918837
chrX-49200000	chrX	49200000	49225000	+	1.566	1.557	1.595	1.908	1.864	1.311	1.691	1.719	1.435			chr7	47725000	47750000	-0.722333	9.58706e-07	0.000139538			chr4	124700000	124725000	0.782667	1.48353e-06	0.000220283			chr8	92500000	92525000	0.857667	6.28653e-05	0.00918837
chr4-54050000	chr4	54050000	54075000	+	1.862	1.92	1.793	1.952	2.037	1.842	1.806	1.848	1.973			chr2	148625000	148650000	0.650333	9.59495e-07	0.000139538			chr2	229300000	229325000	0.749333	1.50813e-06	0.000220283			chr13	24075000	24100000	-0.778333	6.27846e-05	0.00918837
chr4-158925000	chr4	158925000	158950000	+	1.663	1.627	1.593	1.892	1.922	2.003	1.614	1.769	1.729			chr4	119475000	119500000	0.709	9.56259e-07	0.000139538			chr5	55075000	55100000	-0.875	1.51294e-06	0.000220405			chr4	151275000	151300000	-0.455667	6.31439e-05	0.00920222
chr4-145900000	chr4	145900000	145925000	+	1.019	1.173	1.202	1.02	0.916	1.081	1.551	1.567	1.211			chr10	4950000	4975000	-0.927333	9.55902e-07	0.000139538			chr8	128425000	128450000	-0.957	1.51345e-06	0.000220405			chr1	92425000	92450000	-0.994333	6.32031e-05	0.00920222
chrX-65900000	chrX	65900000	65925000	+	1.613	1.709	1.578	1.172	1.248	0.731	1.897	1.827	0.388			chr11	34675000	34700000	-0.857667	9.58161e-07	0.000139538			chr6	113450000	113475000	1.24867	1.52341e-06	0.000220522			chr7	115500000	115525000	0.623667	6.35646e-05	0.00924299
chrY-21400000	chrY	21400000	21425000	+	1.785	1.838	1.761	1.528	1.881	1.612	1.767	1.795	0.84			chr12	89600000	89625000	1.078	9.62774e-07	0.000139736			chr2	11500000	11525000	-1.312	1.52103e-06	0.000220522			chr6	106725000	106750000	-0.690667	6.36495e-05	0.0092435
chr12-124425000	chr12	124425000	124450000	+	1.852	1.582	1.706	1.589	1.722	1.669	1.639	1.568	1.442			chr10	30150000	30175000	-0.727333	9.63313e-07	0.000139736			chr5	135725000	135750000	-0.991333	1.52396e-06	0.000220522			chr3	63800000	63825000	0.546333	6.39116e-05	0.00926971
chr4-159100000	chr4	159100000	159125000	+	1.728	1.744	1.733	1.523	1.731	1.636	1.763	1.912	1.845			chr7	87150000	87175000	0.692667	9.67135e-07	0.000140111			chr1	55100000	55125000	-0.856	1.5215e-06	0.000220522			chr5	117875000	117900000	0.722	6.40246e-05	0.00927426
chr4-76225000	chr4	76225000	76250000	+	1.66	1.748	1.622	1.712	1.866	1.982	1.586	1.718	2.025			chr3	8650000	8675000	-1.06267	9.72934e-07	0.000140593			chr2	151225000	151250000	0.745333	1.52069e-06	0.000220522			chr11	77700000	77725000	-0.461333	6.4257e-05	0.0092937
chrY-13250000	chrY	13250000	13275000	+	1.187	1.114	1.428	0.863	0.806	1.037	1.3	1.032	0.664			chr2	138475000	138500000	0.835	9.72585e-07	0.000140593			chr7	44375000	44400000	-0.791	1.52907e-06	0.000220845			chr13	77825000	77850000	0.722333	6.43225e-05	0.0092937
chr21-42525000	chr21	42525000	42550000	+	1.648	1.608	1.492	1.758	1.782	1.897	1.578	1.692	1.842			chr13	41950000	41975000	-0.995667	9.86469e-07	0.000140958			chr22	24075000	24100000	-0.780667	1.53008e-06	0.000220845			chr3	151575000	151600000	-0.886667	6.44545e-05	0.00930094
chr12-132475000	chr12	132475000	132500000	+	1.381	1.507	1.308	1.565	1.588	1.24	1.72	1.444	1.363			chr13	41775000	41800000	-0.818333	1.00344e-06	0.000140958			chr2	171375000	171400000	-1.05733	1.55031e-06	0.000223001			chr6	106750000	106775000	-0.649667	6.45736e-05	0.0093063
chr7-102375000	chr7	102375000	102400000	+	1.641	1.54	1.422	1.592	1.577	1.6	1.626	1.577	1.56			chr5	133800000	133825000	-1.064	1.00592e-06	0.000140958			chr3	16425000	16450000	-1.00933	1.55091e-06	0.000223001			chr8	16300000	16325000	0.931	6.47789e-05	0.00931846
chr4-163600000	chr4	163600000	163625000	+	1.879	1.92	1.879	2.144	2.199	2.279	1.777	1.827	1.987			chr12	131075000	131100000	-0.736667	9.9538e-07	0.000140958			chr12	47475000	47500000	-1.15333	1.55078e-06	0.000223001			chr5	111975000	112000000	0.866333	6.48221e-05	0.00931846
chr1-205100000	chr1	205100000	205125000	+	1.616	1.549	1.618	1.566	1.596	1.662	1.656	1.47	1.594			chr8	128575000	128600000	-1.00067	9.97008e-07	0.000140958			chr4	128475000	128500000	-1.014	1.55723e-06	0.000223628			chr7	19975000	20000000	0.524667	6.49207e-05	0.00932083
chr6-110850000	chr6	110850000	110875000	+	1.71	1.823	1.824	1.822	1.827	1.875	1.615	1.699	1.683			chr13	20200000	20225000	-0.885667	9.95988e-07	0.000140958			chr8	9275000	9300000	-1.20867	1.56127e-06	0.000223923			chr3	5650000	5675000	0.675667	6.50276e-05	0.0093244
chr13-32450000	chr13	32450000	32475000	+	1.073	1.047	1.172	0.946	1.229	0.781	1.636	1.693	1.467			chrX	13350000	13375000	-1.42667	9.98779e-07	0.000140958			chr9	110500000	110525000	-1.57067	1.56325e-06	0.000223925			chr4	85575000	85600000	0.83	6.54452e-05	0.00934477
chr18-77075000	chr18	77075000	77100000	+	1.902	1.861	1.862	1.847	1.995	1.942	1.782	1.765	1.633			chrX	38675000	38700000	-0.678333	9.89135e-07	0.000140958			chr6	3175000	3200000	-1.08833	1.56844e-06	0.000224103			chr10	107025000	107050000	0.728333	6.54988e-05	0.00934477
chr5-132825000	chr5	132825000	132850000	+	1.567	1.403	1.545	1.62	1.536	1.65	1.625	1.591	1.67			chr6	4750000	4775000	-0.792	9.78077e-07	0.000140958			chr6	45100000	45125000	-0.926667	1.5677e-06	0.000224103			chr2	180550000	180575000	0.555	6.52666e-05	0.00934477
chr4-152525000	chr4	152525000	152550000	+	1.889	1.876	1.808	1.84	1.908	1.895	1.868	1.992	1.955			chr2	217625000	217650000	-0.682	9.93475e-07	0.000140958			chr8	141700000	141725000	-0.852667	1.57096e-06	0.000224181			chr4	129300000	129325000	0.944667	6.53742e-05	0.00934477
chr4-80125000	chr4	80125000	80150000	+	2.034	1.995	1.937	1.874	1.82	1.855	1.738	1.88	1.229			chr2	135725000	135750000	0.630667	9.91795e-07	0.000140958			chr6	80075000	80100000	0.986333	1.58959e-06	0.000226272			chr14	59200000	59225000	-0.689333	6.5632e-05	0.00935202
chr7-139675000	chr7	139675000	139700000	+	1.689	1.511	1.562	1.572	1.732	1.746	1.618	1.692	1.64			chr9	90200000	90225000	-0.965333	9.99571e-07	0.000140958			chrX	13225000	13250000	-0.917667	1.58852e-06	0.000226272			chr10	23400000	23425000	0.585333	6.63461e-05	0.00935983
chrX-38350000	chrX	38350000	38375000	+	1.638	1.683	1.591	1.925	1.964	1.339	1.668	1.604	1.422			chr1	183425000	183450000	-1.213	1.00649e-06	0.000140958			chr3	186700000	186725000	-1.048	1.59255e-06	0.000226409			chr13	30025000	30050000	-1.166	6.62091e-05	0.00935983
chr13-30675000	chr13	30675000	30700000	+	1.749	1.652	1.624	2.006	2.109	1.997	1.674	1.871	1.949			chr8	73025000	73050000	0.869333	9.83244e-07	0.000140958			chr8	122650000	122675000	-0.951667	1.61149e-06	0.000226411			chr2	151325000	151350000	0.605	6.63054e-05	0.00935983
chr4-82775000	chr4	82775000	82800000	+	1.364	1.56	1.492	1.444	1.413	1.513	1.623	1.6	1.994			chr10	114825000	114850000	0.848667	9.78366e-07	0.000140958			chr8	104650000	104675000	-1.01567	1.6125e-06	0.000226411			chr9	69300000	69325000	-0.655667	6.58932e-05	0.00935983
chr8-28375000	chr8	28375000	28400000	+	1.86	1.771	1.773	1.855	1.824	1.798	1.663	1.629	1.77			chr8	123700000	123725000	-1.068	9.93414e-07	0.000140958			chr1	22775000	22800000	0.752667	1.60058e-06	0.000226411			chr8	104350000	104375000	0.65	6.63439e-05	0.00935983
chrX-129675000	chrX	129675000	129700000	+	1.762	1.668	1.669	1.861	1.925	1.228	1.768	1.723	1.421			chr6	144775000	144800000	1.05067	1.00132e-06	0.000140958			chr6	107550000	107575000	-1.33833	1.60314e-06	0.000226411			chr3	174300000	174325000	0.495	6.58479e-05	0.00935983
chr4-184675000	chr4	184675000	184700000	+	1.688	1.645	1.664	1.732	1.814	1.838	1.644	1.765	1.88			chr8	20875000	20900000	-1.27067	1.00213e-06	0.000140958			chr2	44425000	44450000	-0.868667	1.60941e-06	0.000226411			chr12	64375000	64400000	-0.634333	6.60915e-05	0.00935983
chr7-6175000	chr7	6175000	6200000	+	1.491	1.432	1.528	1.579	1.655	1.74	1.588	1.61	1.778			chr1	183725000	183750000	-1.39633	1.00127e-06	0.000140958			chr1	231400000	231425000	-1.17833	1.61168e-06	0.000226411			chr1	62475000	62500000	-0.830667	6.60692e-05	0.00935983
chr9-34050000	chr9	34050000	34075000	+	1.55	1.497	1.463	1.62	1.612	1.573	1.651	1.646	1.638			chr9	98650000	98675000	-1.20267	1.00391e-06	0.000140958			chr9	98550000	98575000	-1.76533	1.59718e-06	0.000226411			chr6	158900000	158925000	-0.448	6.65094e-05	0.00937123
chr18-35500000	chr18	35500000	35525000	+	1.457	1.44	1.455	1.51	1.78	1.685	1.586	1.641	1.73			chr14	88775000	88800000	0.923333	1.00392e-06	0.000140958			chr2	200150000	200175000	-1.34667	1.60217e-06	0.000226411			chr12	92575000	92600000	0.506	6.71845e-05	0.00939701
chr8-102575000	chr8	102575000	102600000	+	1.628	1.684	1.553	1.806	1.813	1.833	1.707	1.735	1.823			chr6	131575000	131600000	0.820667	9.87468e-07	0.000140958			chr10	5075000	5100000	-1.15667	1.60852e-06	0.000226411			chr12	20200000	20225000	0.444	6.7187e-05	0.00939701
chr5-170325000	chr5	170325000	170350000	+	1.585	1.451	1.541	1.804	1.876	1.868	1.736	1.657	1.873			chr1	200500000	200525000	-0.883	1.00584e-06	0.000140958			chr15	57400000	57425000	-0.754	1.60324e-06	0.000226411			chr1	93400000	93425000	-0.987333	6.69644e-05	0.00939701
chr5-140100000	chr5	140100000	140125000	+	1.684	1.612	1.641	1.583	1.602	1.625	1.725	1.769	1.699			chr2	237400000	237425000	-0.796	9.79537e-07	0.000140958			chr21	29575000	29600000	0.918	1.63016e-06	0.000227765			chr7	140550000	140575000	-0.636667	6.71139e-05	0.00939701
chr5-149325000	chr5	149325000	149350000	+	1.558	1.65	1.497	1.766	1.778	1.925	1.738	1.764	1.781			chr18	45300000	45325000	-0.916333	9.95321e-07	0.000140958			chr8	77025000	77050000	0.721667	1.62986e-06	0.000227765			chr10	11850000	11875000	-0.502333	6.71889e-05	0.00939701
chr4-163650000	chr4	163650000	163675000	+	1.852	1.748	1.707	2.086	2.174	2.253	1.683	1.657	1.932			chr2	42425000	42450000	-0.793333	1.02007e-06	0.00014205			chr4	76675000	76700000	-1.217	1.62706e-06	0.000227765			chr7	13850000	13875000	0.526333	6.70256e-05	0.00939701
chr8-38100000	chr8	38100000	38125000	+	1.658	1.676	1.627	1.581	1.695	1.621	1.665	1.666	1.654			chr8	111650000	111675000	-0.598	1.02285e-06	0.00014205			chr2	99025000	99050000	-1.14967	1.62792e-06	0.000227765			chr22	21075000	21100000	-0.594	6.75465e-05	0.00941225
chr18-62525000	chr18	62525000	62550000	+	1.656	1.677	1.659	1.805	1.903	1.898	1.778	1.806	1.874			chr17	63450000	63475000	-0.691333	1.02387e-06	0.00014205			chr1	180475000	180500000	-1.007	1.63307e-06	0.000227892			chr14	64375000	64400000	-0.767333	6.75334e-05	0.00941225
chr7-140100000	chr7	140100000	140125000	+	1.755	1.678	1.634	1.672	1.766	1.829	1.633	1.653	1.765			chr4	6125000	6150000	-0.649333	1.018e-06	0.00014205			chr7	115400000	115425000	1.052	1.63564e-06	0.00022797			chr3	7675000	7700000	0.495	6.74449e-05	0.00941225
chr13-99525000	chr13	99525000	99550000	+	2.016	1.958	1.95	1.579	1.711	1.653	1.838	1.835	1.653			chr10	117350000	117375000	0.777333	1.02357e-06	0.00014205			chr8	24400000	24425000	0.844333	1.64102e-06	0.000228286			chr11	10950000	10975000	-0.824667	6.78005e-05	0.0094201
chr4-88450000	chr4	88450000	88475000	+	1.497	1.657	1.581	1.416	1.457	1.424	1.703	1.842	2.025			chr17	62850000	62875000	-1.03	1.01615e-06	0.00014205			chr1	100675000	100700000	-1.059	1.64192e-06	0.000228286			chr13	71700000	71725000	0.536667	6.78517e-05	0.0094201
chr4-139200000	chr4	139200000	139225000	+	1.903	1.903	1.856	2.121	2.16	2.196	1.837	1.943	2.127			chr21	29525000	29550000	0.863333	1.02679e-06	0.00014205			chr17	57175000	57200000	-0.946667	1.64745e-06	0.000228773			chr6	56025000	56050000	0.795667	6.76867e-05	0.0094201
chr8-42200000	chr8	42200000	42225000	+	1.537	1.589	1.447	1.65	1.681	1.744	1.621	1.692	1.83			chr6	70575000	70600000	0.74	1.02003e-06	0.00014205			chr7	130250000	130275000	-0.959	1.65142e-06	0.000228867			chr6	169225000	169250000	1.193	6.79382e-05	0.00942059
chr13-30625000	chr13	30625000	30650000	+	1.752	1.706	1.639	1.753	1.915	1.704	1.794	1.845	2.012			chr5	83125000	83150000	0.842333	1.02519e-06	0.00014205			chr1	93875000	93900000	-1.065	1.65215e-06	0.000228867			chr4	121250000	121275000	0.483333	6.8129e-05	0.00943553
chr5-132750000	chr5	132750000	132775000	+	1.363	1.32	1.309	1.528	1.58	1.546	1.688	1.668	1.834			chr2	160775000	160800000	-1.137	1.02598e-06	0.00014205			chr8	141850000	141875000	-0.943667	1.65428e-06	0.000228883			chr7	134900000	134925000	-0.904	6.87493e-05	0.00945271
chr4-153425000	chr4	153425000	153450000	+	1.761	1.907	1.777	1.806	1.897	1.909	1.77	1.898	1.909			chr8	8550000	8575000	-1.03133	1.0291e-06	0.000142092			chr1	7625000	7650000	0.683	1.66332e-06	0.000229734			chr4	67875000	67900000	0.504667	6.87033e-05	0.00945271
chrX-53300000	chrX	53300000	53325000	+	1.617	1.505	1.589	1.731	1.756	1.359	1.617	1.67	1.668			chr6	5450000	5475000	-0.828333	1.03111e-06	0.000142092			chr6	96875000	96900000	1.09133	1.66599e-06	0.000229734			chr17	73050000	73075000	0.737667	6.87811e-05	0.00945271
chr8-66725000	chr8	66725000	66750000	+	1.64	1.689	1.678	1.559	1.664	1.588	1.621	1.757	1.766			chr5	113550000	113575000	0.828	1.0321e-06	0.000142092			chr2	152225000	152250000	-0.718	1.66775e-06	0.000229734			chr10	12475000	12500000	-1.05533	6.90112e-05	0.00945271
chrX-119950000	chrX	119950000	119975000	+	1.495	1.705	1.615	1.638	1.729	1.561	1.613	1.65	1.47			chr10	129425000	129450000	0.627667	1.03194e-06	0.000142092			chr8	97400000	97425000	-0.901667	1.66852e-06	0.000229734			chr3	151650000	151675000	-1.16333	6.86676e-05	0.00945271
chr4-67525000	chr4	67525000	67550000	+	1.819	1.943	1.913	1.645	1.792	1.855	1.759	1.868	1.519			chr3	107525000	107550000	0.837	1.039e-06	0.000142351			chr6	44900000	44925000	-0.975667	1.68421e-06	0.000229944			chr10	29975000	30000000	-0.559667	6.9179e-05	0.00945271
chrX-132050000	chrX	132050000	132075000	+	1.7	1.724	1.632	1.599	1.644	1.597	1.581	1.61	1.514			chr8	109325000	109350000	0.756	1.03823e-06	0.000142351			chr21	29750000	29775000	0.902	1.67763e-06	0.000229944			chr3	108375000	108400000	-0.629	6.92518e-05	0.00945271
chr9-34600000	chr9	34600000	34625000	+	1.637	1.624	1.45	1.677	1.6	1.615	1.584	1.504	1.726			chr13	44300000	44325000	-0.703333	1.03757e-06	0.000142351			chr5	117825000	117850000	1.11067	1.68304e-06	0.000229944			chr5	84800000	84825000	0.894667	6.91729e-05	0.00945271
chr7-73500000	chr7	73500000	73525000	+	1.746	1.673	1.504	1.581	1.658	1.711	1.686	1.765	1.681			chr1	200950000	200975000	-1.19733	1.04025e-06	0.000142351			chr8	21250000	21275000	-1.37333	1.67587e-06	0.000229944			chr13	24750000	24775000	-0.732667	6.89235e-05	0.00945271
chrX-37750000	chrX	37750000	37775000	+	1.835	1.872	1.673	2.11	2.256	1.603	1.798	1.735	1.739			chr11	111300000	111325000	-0.888	1.03529e-06	0.000142351			chr2	16550000	16575000	1.56	1.68208e-06	0.000229944			chr1	55200000	55225000	-0.548333	6.87845e-05	0.00945271
chr5-170375000	chr5	170375000	170400000	+	1.589	1.448	1.482	1.757	1.852	1.787	1.659	1.669	1.703			chr6	12800000	12825000	-1.293	1.04174e-06	0.000142384			chr3	190650000	190675000	0.974667	1.67858e-06	0.000229944			chr2	63500000	63525000	-0.486	6.8556e-05	0.00945271
chr4-139125000	chr4	139125000	139150000	+	1.874	1.826	1.756	1.859	1.909	1.999	1.869	1.932	2.097			chr6	127275000	127300000	0.715333	1.05365e-06	0.000143493			chr3	123375000	123400000	-0.949333	1.68049e-06	0.000229944			chr11	11575000	11600000	-1.113	6.90861e-05	0.00945271
chrX-23900000	chrX	23900000	23925000	+	1.194	1.468	1.274	1.786	1.826	1.468	1.704	1.799	1.319			chr2	88200000	88225000	-1.01233	1.05307e-06	0.000143493			chr3	151625000	151650000	-1.297	1.69009e-06	0.000230469			chr10	11875000	11900000	-0.532333	6.96294e-05	0.00949284
chr7-44100000	chr7	44100000	44125000	+	1.442	1.48	1.424	1.565	1.511	1.507	1.62	1.652	1.695			chr6	80100000	80125000	0.769	1.05184e-06	0.000143493			chr8	9325000	9350000	-1.10467	1.69435e-06	0.000230773			chr3	33025000	33050000	-0.558	7.01109e-05	0.00954702
chr4-112175000	chr4	112175000	112200000	+	1.874	1.927	1.904	1.905	2.099	2.236	1.729	1.85	1.932			chr10	112250000	112275000	0.607667	1.05822e-06	0.000143621			chr3	33000000	33025000	-0.975	1.71262e-06	0.000231514			chr13	24650000	24675000	-0.717667	7.02297e-05	0.00955174
chr18-9200000	chr18	9200000	9225000	+	1.622	1.787	1.604	1.523	1.44	1.59	1.6	1.658	1.749			chr1	200275000	200300000	-0.896667	1.06091e-06	0.000143621			chr10	23450000	23475000	0.793667	1.7065e-06	0.000231514			chr5	137800000	137825000	-0.479333	7.06345e-05	0.00956524
chr4-183675000	chr4	183675000	183700000	+	1.653	1.645	1.593	1.716	1.867	1.781	1.625	1.662	1.917			chr3	77175000	77200000	-0.948	1.0566e-06	0.000143621			chr7	118200000	118225000	0.962	1.71406e-06	0.000231514			chr10	92975000	93000000	-0.674	7.04207e-05	0.00956524
chr18-23575000	chr18	23575000	23600000	+	1.81	1.801	1.789	1.779	1.823	1.92	1.701	1.737	1.856			chr3	111625000	111650000	0.757667	1.05873e-06	0.000143621			chr1	183125000	183150000	-1.48933	1.71194e-06	0.000231514			chr4	73850000	73875000	0.698667	7.06564e-05	0.00956524
chr12-120350000	chr12	120350000	120375000	+	1.876	1.684	1.766	1.764	1.698	2.007	1.629	1.716	1.809			chr8	109525000	109550000	0.823333	1.06061e-06	0.000143621			chr11	33650000	33675000	-0.871333	1.70807e-06	0.000231514			chr6	169100000	169125000	0.918333	7.06658e-05	0.00956524
chrX-120225000	chrX	120225000	120250000	+	1.561	1.651	1.558	1.657	1.807	1.527	1.716	1.69	1.254			chr5	78800000	78825000	-0.871	1.06315e-06	0.000143753			chr1	62550000	62575000	-1.215	1.70898e-06	0.000231514			chr20	51375000	51400000	-0.499667	7.11247e-05	0.00960367
chr13-51450000	chr13	51450000	51475000	+	1.709	1.7	1.709	1.818	1.874	1.855	1.66	1.745	1.869			chr3	142850000	142875000	-0.874333	1.06706e-06	0.00014411			chr7	121150000	121175000	0.712	1.71219e-06	0.000231514			chr11	115950000	115975000	0.778	7.1042e-05	0.00960367
chr13-95300000	chr13	95300000	95325000	+	1.235	1.255	1.307	0.625	0.717	1.022	1.591	1.438	1.309			chr8	126925000	126950000	-0.862333	1.07028e-06	0.000144374			chr9	92400000	92425000	-0.957	1.72821e-06	0.000231796			chr20	59050000	59075000	-0.442667	7.12379e-05	0.00960367
chr18-23550000	chr18	23550000	23575000	+	1.853	1.797	1.83	1.718	1.82	1.844	1.694	1.726	1.881			chr6	3750000	3775000	-1.384	1.0718e-06	0.000144407			chr3	171100000	171125000	-0.892	1.72839e-06	0.000231796			chr9	69325000	69350000	-0.684333	7.1288e-05	0.00960367
chr4-37750000	chr4	37750000	37775000	+	1.85	1.73	1.738	1.866	1.841	1.87	1.839	1.866	1.763			chr5	98800000	98825000	0.873667	1.0741e-06	0.000144546			chr21	29725000	29750000	0.973	1.72567e-06	0.000231796			chr7	12525000	12550000	0.681	7.14324e-05	0.00961172
chr7-129800000	chr7	129800000	129825000	+	1.657	1.49	1.564	1.609	1.615	1.698	1.634	1.652	1.756			chrX	101125000	101150000	0.869667	1.07685e-06	0.000144573			chr6	157225000	157250000	-0.854333	1.72789e-06	0.000231796			chr7	47425000	47450000	0.639333	7.25112e-05	0.00965394
chr4-15650000	chr4	15650000	15675000	+	1.662	1.638	1.607	1.909	1.846	1.785	1.694	1.812	1.908			chr5	96175000	96200000	-0.888667	1.07613e-06	0.000144573			chr22	20625000	20650000	-0.774	1.71896e-06	0.000231796			chr8	98875000	98900000	-0.805	7.20668e-05	0.00965394
chr7-106850000	chr7	106850000	106875000	+	1.521	1.521	1.453	1.602	1.719	1.654	1.623	1.723	1.635			chr9	85600000	85625000	1.09767	1.08113e-06	0.000144905			chr8	120350000	120375000	-0.858667	1.72816e-06	0.000231796			chr10	29925000	29950000	-0.561	7.19493e-05	0.00965394
chrX-136800000	chrX	136800000	136825000	+	1.761	1.837	1.681	1.733	1.807	1.613	1.59	1.632	1.729			chr5	67875000	67900000	-1.01867	1.08187e-06	0.000144905			chr1	225550000	225575000	-1.35933	1.73484e-06	0.000232387			chr5	55175000	55200000	-0.613333	7.24963e-05	0.00965394
chr7-131000000	chr7	131000000	131025000	+	1.635	1.562	1.559	1.701	1.796	1.743	1.588	1.642	1.726			chr8	116825000	116850000	1.047	1.08823e-06	0.000145071			chr8	141750000	141775000	-0.975333	1.74344e-06	0.000233263			chr13	27875000	27900000	-0.664667	7.19956e-05	0.00965394
chr4-140000000	chr4	140000000	140025000	+	1.454	1.47	1.498	1.848	1.925	1.865	1.636	1.722	1.91			chr2	215950000	215975000	-0.711667	1.08721e-06	0.000145071			chr5	67500000	67525000	-1.27533	1.74718e-06	0.000233394			chr3	160250000	160275000	-0.415333	7.24618e-05	0.00965394
chr4-40800000	chr4	40800000	40825000	+	1.703	1.599	1.564	1.926	1.899	2.02	1.629	1.702	2.03			chr10	95625000	95650000	0.844667	1.08523e-06	0.000145071			chr3	174300000	174325000	0.781667	1.74852e-06	0.000233394			chr5	167800000	167825000	1.22733	7.2366e-05	0.00965394
chr4-36275000	chr4	36275000	36300000	+	1.765	1.772	1.604	1.87	1.906	1.871	1.75	1.923	1.862			chr6	144925000	144950000	0.735333	1.08808e-06	0.000145071			chr21	29775000	29800000	0.988667	1.75076e-06	0.000233418			chr1	93225000	93250000	-1.025	7.21306e-05	0.00965394
chr7-44500000	chr7	44500000	44525000	+	1.316	1.287	1.219	1.458	1.439	1.465	1.588	1.588	1.569			chr1	183850000	183875000	-1.45767	1.09087e-06	0.000145253			chr6	83900000	83925000	1.17233	1.75773e-06	0.000234073			chr10	30150000	30175000	-0.585	7.25082e-05	0.00965394
chr5-149500000	chr5	149500000	149525000	+	1.708	1.742	1.726	1.726	1.718	1.829	1.708	1.712	1.801			chr2	202075000	202100000	-0.809667	1.09653e-06	0.000145836			chr1	183575000	183600000	-1.03733	1.76256e-06	0.000234441			chr10	23300000	23325000	0.481	7.29391e-05	0.00968819
chr7-140375000	chr7	140375000	140400000	+	1.77	1.672	1.689	1.771	1.747	1.876	1.75	1.736	1.803			chr6	117575000	117600000	0.927	1.10146e-06	0.000145923			chr3	32175000	32200000	-0.823333	1.76575e-06	0.00023459			chr3	81900000	81925000	0.842667	7.29347e-05	0.00968819
chr7-151575000	chr7	151575000	151600000	+	1.697	1.71	1.572	1.785	1.802	1.905	1.719	1.807	1.887			chr8	60550000	60575000	0.63	1.1008e-06	0.000145923			chr14	36275000	36300000	0.776	1.76924e-06	0.000234779			chr2	57450000	57475000	0.884333	7.31637e-05	0.00970667
chr13-42300000	chr13	42300000	42325000	+	0.965	0.721	0.834	1.438	0.91	1.047	1.65	1.606	1.716			chr7	130300000	130325000	-0.738333	1.10232e-06	0.000145923			chr6	80125000	80150000	0.824667	1.77345e-06	0.000234808			chr22	46350000	46375000	0.47	7.33183e-05	0.00971583
chr8-66500000	chr8	66500000	66525000	+	1.726	1.736	1.736	1.673	1.73	1.732	1.668	1.796	1.868			chr6	136500000	136525000	-0.822	1.09979e-06	0.000145923			chr1	180250000	180275000	-1.09667	1.77359e-06	0.000234808			chr7	47275000	47300000	0.822667	7.34049e-05	0.00971596
chr7-128500000	chr7	128500000	128525000	+	1.777	1.659	1.593	1.755	1.773	1.735	1.716	1.688	1.746			chr10	114150000	114175000	0.785667	1.10816e-06	0.000146355			chr1	168275000	168300000	-1.23633	1.78098e-06	0.000234879			chr13	31125000	31150000	-0.658667	7.39312e-05	0.00975753
chrX-30600000	chrX	30600000	30625000	+	1.843	1.713	1.73	2.074	2.084	1.811	1.655	1.571	1.545			chr14	88350000	88375000	0.595	1.10745e-06	0.000146355			chr8	102125000	102150000	-0.931667	1.7781e-06	0.000234879			chr17	72800000	72825000	0.445333	7.40625e-05	0.00975753
chr7-151625000	chr7	151625000	151650000	+	1.762	1.669	1.739	1.846	1.834	1.963	1.741	1.816	1.86			chr13	65475000	65500000	-0.616333	1.11229e-06	0.000146625			chr13	97050000	97075000	0.945667	1.78239e-06	0.000234879			chrY	14525000	14550000	-0.623667	7.38507e-05	0.00975753
chr9-36025000	chr9	36025000	36050000	+	1.581	1.544	1.406	1.674	1.652	1.59	1.636	1.493	1.619			chr5	82750000	82775000	0.733333	1.11408e-06	0.000146625			chr8	20575000	20600000	-1.40933	1.78213e-06	0.000234879			chr13	30325000	30350000	-0.613	7.39803e-05	0.00975753
chr11-119325000	chr11	119325000	119350000	+	1.81	1.83	1.768	1.774	1.825	1.909	1.747	1.766	1.718			chr7	121100000	121125000	0.738333	1.11281e-06	0.000146625			chr3	117075000	117100000	1.02867	1.78667e-06	0.00023517			chr3	34400000	34425000	0.641333	7.43301e-05	0.00975891
chr9-34325000	chr9	34325000	34350000	+	1.517	1.53	1.505	1.633	1.576	1.514	1.634	1.634	1.708			chr10	4350000	4375000	-0.737667	1.11842e-06	0.000146699			chr8	42625000	42650000	-0.751333	1.79002e-06	0.000235338			chr17	28175000	28200000	-0.725	7.45886e-05	0.00975891
chr7-151375000	chr7	151375000	151400000	+	1.818	1.755	1.682	1.827	1.813	1.944	1.772	1.802	1.86			chr8	48000000	48025000	0.754	1.11708e-06	0.000146699			chr1	232875000	232900000	-1.41467	1.8057e-06	0.000237124			chr5	32000000	32025000	0.639	7.43637e-05	0.00975891
chr13-45450000	chr13	45450000	45475000	+	1.665	1.638	1.648	1.873	1.904	2.04	1.715	1.814	2.047			chr8	94250000	94275000	-1.337	1.1188e-06	0.000146699			chr3	174325000	174350000	0.846	1.81148e-06	0.000237148			chr2	157175000	157200000	0.529	7.44065e-05	0.00975891
chr18-63250000	chr18	63250000	63275000	+	1.723	1.744	1.679	1.825	1.859	1.973	1.77	1.789	1.866			chr8	128525000	128550000	-0.837	1.11981e-06	0.000146699			chr3	152550000	152575000	-1.07367	1.81213e-06	0.000237148			chr4	124650000	124675000	0.537	7.45414e-05	0.00975891
chr6-111100000	chr6	111100000	111125000	+	1.272	1.436	1.403	1.868	1.847	2.008	1.581	1.676	1.892			chr17	63275000	63300000	-1.04633	1.12439e-06	0.00014696			chr9	90475000	90500000	-1.61267	1.80892e-06	0.000237148			chr17	27900000	27925000	-0.514333	7.44242e-05	0.00975891
chr7-151150000	chr7	151150000	151175000	+	1.703	1.619	1.672	1.699	1.655	1.872	1.77	1.639	1.945			chr3	142825000	142850000	-0.744333	1.12339e-06	0.00014696			chr7	95500000	95525000	0.826667	1.81748e-06	0.000237573			chr6	52700000	52725000	-0.556333	7.72667e-05	0.00979897
chr7-44550000	chr7	44550000	44575000	+	1.485	1.498	1.372	1.605	1.545	1.588	1.618	1.614	1.556			chr5	135025000	135050000	-1.032	1.12863e-06	0.000147006			chr7	134700000	134725000	-1.206	1.82217e-06	0.000237913			chr1	100775000	100800000	-0.838	7.62058e-05	0.00979897
chr5-138050000	chr5	138050000	138075000	+	1.439	1.443	1.475	1.608	1.647	1.671	1.628	1.685	1.726			chr8	73050000	73075000	0.717333	1.12637e-06	0.000147006			chr6	137000000	137025000	-1.07867	1.82783e-06	0.000238297			chr6	157100000	157125000	-0.687333	7.77364e-05	0.00979897
chr4-80075000	chr4	80075000	80100000	+	1.997	1.993	2.055	1.841	1.773	1.921	1.691	1.845	1.438			chr2	138800000	138825000	0.620333	1.12828e-06	0.000147006			chr3	187250000	187275000	-1.00433	1.82931e-06	0.000238297			chr7	31900000	31925000	0.678333	7.73033e-05	0.00979897
chr4-119200000	chr4	119200000	119225000	+	1.553	1.649	1.672	1.647	1.871	1.78	1.773	1.934	1.82			chr13	78625000	78650000	0.655333	1.13483e-06	0.000147476			chr13	42425000	42450000	-1.60967	1.83249e-06	0.000238438			chr1	93375000	93400000	-0.933333	7.57331e-05	0.00979897
chr21-33025000	chr21	33025000	33050000	+	1.683	1.684	1.588	1.723	1.774	1.869	1.638	1.664	1.699			chr3	87225000	87250000	0.663667	1.13479e-06	0.000147476			chr6	3300000	3325000	-1.33233	1.83463e-06	0.000238444			chr3	151450000	151475000	-0.621	7.5555e-05	0.00979897
chr7-140350000	chr7	140350000	140375000	+	1.71	1.63	1.575	1.712	1.727	1.766	1.685	1.722	1.627			chr3	189225000	189250000	-0.921667	1.13942e-06	0.000147903			chr1	180000000	180025000	-0.932	1.83686e-06	0.00023846			chr11	33425000	33450000	-0.713	7.66372e-05	0.00979897
chr4-78675000	chr4	78675000	78700000	+	1.914	1.935	1.792	2.054	2.158	2.189	1.791	1.885	1.992			chr4	25075000	25100000	-0.790667	1.14599e-06	0.000148247			chr7	134875000	134900000	-1.068	1.84879e-06	0.000239461			chr17	79325000	79350000	0.424667	7.77016e-05	0.00979897
chr8-66550000	chr8	66550000	66575000	+	1.402	1.428	1.416	1.3	1.429	1.424	1.75	1.764	1.768			chr12	131400000	131425000	-1.02033	1.14478e-06	0.000148247			chr13	43625000	43650000	-1.09333	1.84683e-06	0.000239461			chr2	151600000	151625000	-0.662333	7.79829e-05	0.00979897
chr18-63150000	chr18	63150000	63175000	+	1.629	1.617	1.505	1.772	1.881	1.894	1.707	1.774	1.819			chr1	201400000	201425000	-1.012	1.14381e-06	0.000148247			chr6	4275000	4300000	-1.72	1.85951e-06	0.000239756			chr8	54200000	54225000	0.613667	7.65418e-05	0.00979897
chr4-25825000	chr4	25825000	25850000	+	1.415	1.456	1.298	1.612	1.661	1.501	1.619	1.645	1.643			chr1	183900000	183925000	-1.16467	1.1528e-06	0.000148285			chr8	117525000	117550000	1.11167	1.85866e-06	0.000239756			chr6	159950000	159975000	0.640333	7.70962e-05	0.00979897
chr4-87375000	chr4	87375000	87400000	+	1.724	1.858	1.77	1.789	1.731	1.657	1.77	1.771	2			chr5	146450000	146475000	0.640667	1.1525e-06	0.000148285			chr9	98350000	98375000	-1.72767	1.85745e-06	0.000239756			chr8	16400000	16425000	0.689	7.75596e-05	0.00979897
chr1-205300000	chr1	205300000	205325000	+	1.694	1.706	1.766	1.665	1.662	1.713	1.6	1.439	1.709			chr9	114000000	114025000	-1.174	1.15005e-06	0.000148285			chr3	151650000	151675000	-1.38533	1.85807e-06	0.000239756			chr10	12625000	12650000	-0.957	7.6812e-05	0.00979897
chr7-6325000	chr7	6325000	6350000	+	1.555	1.41	1.453	1.658	1.712	1.651	1.624	1.592	1.672			chr3	69825000	69850000	-1.123	1.15058e-06	0.000148285			chr7	130325000	130350000	-1.22667	1.87909e-06	0.000240642			chr1	233450000	233475000	-1.055	7.69443e-05	0.00979897
chr8-140650000	chr8	140650000	140675000	+	1.058	1.111	1.078	1.186	1.262	1.13	1.617	1.685	1.537			chr8	130625000	130650000	-1.06733	1.15033e-06	0.000148285			chr1	22750000	22775000	0.836	1.87362e-06	0.000240642			chr14	90200000	90225000	-0.536	7.77109e-05	0.00979897
chr5-151075000	chr5	151075000	151100000	+	1.733	1.679	1.63	1.739	1.769	1.735	1.691	1.721	1.753			chrY	10800000	10825000	-1.152	1.15569e-06	0.00014832			chr12	94950000	94975000	-1.19833	1.8771e-06	0.000240642			chr3	77200000	77225000	0.708667	7.63288e-05	0.00979897
chr7-44025000	chr7	44025000	44050000	+	1.509	1.414	1.344	1.622	1.539	1.408	1.633	1.493	1.493			chr10	84125000	84150000	1.024	1.15446e-06	0.00014832			chr5	180400000	180425000	-0.745667	1.87676e-06	0.000240642			chr7	12550000	12575000	0.813667	7.55779e-05	0.00979897
chr12-120500000	chr12	120500000	120525000	+	1.92	1.799	1.738	1.769	1.77	2.009	1.568	1.564	1.729			chr6	166550000	166575000	-1.00133	1.16033e-06	0.000148747			chr7	118275000	118300000	1.411	1.87428e-06	0.000240642			chr5	111750000	111775000	0.548333	7.79441e-05	0.00979897
chr7-5750000	chr7	5750000	5775000	+	1.662	1.575	1.575	1.668	1.69	1.774	1.631	1.65	1.729			chr6	3475000	3500000	-1.92633	1.16492e-06	0.000149018			chr9	111700000	111725000	-1.56033	1.87407e-06	0.000240642			chr6	70400000	70425000	0.592333	7.51767e-05	0.00979897
chr4-110075000	chr4	110075000	110100000	+	1.667	1.65	1.631	1.254	1.216	0.993	1.669	1.576	1.302			chr2	179225000	179250000	0.915667	1.16506e-06	0.000149018			chr7	48425000	48450000	0.688333	1.88531e-06	0.000240895			chr17	28275000	28300000	-0.797333	7.65637e-05	0.00979897
chr12-131900000	chr12	131900000	131925000	+	1.519	1.664	1.51	1.746	1.844	1.771	1.756	1.777	1.811			chr10	31225000	31250000	-0.983667	1.16811e-06	0.000149144			chr9	37375000	37400000	-0.760333	1.88394e-06	0.000240895			chr5	165000000	165025000	0.763333	7.55123e-05	0.00979897
chr4-82850000	chr4	82850000	82875000	+	1.892	1.863	1.867	1.791	1.78	1.928	1.827	1.858	2.218			chr7	29850000	29875000	-0.697	1.16868e-06	0.000149144			chr1	183475000	183500000	-1.31133	1.892e-06	0.000241479			chr5	101675000	101700000	0.525	7.609e-05	0.00979897
chrX-71550000	chrX	71550000	71575000	+	1.701	1.762	1.743	1.62	1.748	1.229	1.604	1.718	1.857			chr17	62925000	62950000	-0.940667	1.1713e-06	0.000149311			chr1	167850000	167875000	-1.434	1.89421e-06	0.00024149			chr5	127800000	127825000	0.452667	7.7673e-05	0.00979897
chr8-102675000	chr8	102675000	102700000	+	1.505	1.537	1.488	1.739	1.788	1.8	1.682	1.711	1.828			chr14	88525000	88550000	0.697333	1.17356e-06	0.000149431			chr2	11575000	11600000	-1.26567	1.90122e-06	0.000241744			chr4	26675000	26700000	-0.467	7.53445e-05	0.00979897
chrX-41250000	chrX	41250000	41275000	+	1.659	1.623	1.495	1.977	2.102	1.896	1.691	1.742	1.865			chr2	39575000	39600000	-0.911667	1.17531e-06	0.000149487			chr12	132375000	132400000	-0.869667	1.90259e-06	0.000241744			chr5	160800000	160825000	0.643	7.6084e-05	0.00979897
chr13-99000000	chr13	99000000	99025000	+	1.593	1.601	1.556	1.13	0.471	0.573	1.372	1.229	0.755			chr2	182725000	182750000	0.827333	1.17911e-06	0.000149635			chr2	200075000	200100000	-1.25033	1.8987e-06	0.000241744			chr13	100375000	100400000	0.660667	7.57178e-05	0.00979897
chr4-40875000	chr4	40875000	40900000	+	1.588	1.494	1.559	1.887	1.994	2.034	1.755	1.791	2.03			chr5	122800000	122825000	0.647667	1.17871e-06	0.000149635			chr2	11250000	11275000	-0.939667	1.9101e-06	0.000242427			chr22	32225000	32250000	0.690667	7.68199e-05	0.00979897
chrX-71375000	chrX	71375000	71400000	+	1.608	1.618	1.667	1.654	1.766	1.287	1.624	1.643	1.663			chr2	20675000	20700000	0.597667	1.18549e-06	0.000150276			chr2	229375000	229400000	0.922667	1.91577e-06	0.000242875			chr16	11025000	11050000	-0.575333	7.8001e-05	0.00979897
chr4-153725000	chr4	153725000	153750000	+	1.917	1.869	1.762	1.9	2.057	1.887	1.883	1.928	2.012			chr3	188975000	189000000	-0.660667	1.18806e-06	0.000150381			chr1	224100000	224125000	-1.09633	1.9205e-06	0.000242932			chr9	37350000	37375000	-0.617333	7.56998e-05	0.00979897
chr13-51525000	chr13	51525000	51550000	+	1.852	1.763	1.754	1.979	1.921	2.094	1.645	1.681	1.934			chr12	131275000	131300000	-0.844333	1.19219e-06	0.000150381			chr2	184550000	184575000	0.975667	1.91928e-06	0.000242932			chr9	27725000	27750000	0.527667	7.6726e-05	0.00979897
chr8-132900000	chr8	132900000	132925000	+	1.409	1.495	1.354	1.622	1.725	1.675	1.658	1.689	1.668			chr4	120075000	120100000	0.647	1.19293e-06	0.000150381			chr10	49050000	49075000	-0.979	1.93526e-06	0.000243443			chr3	151625000	151650000	-1.11267	7.59849e-05	0.00979897
chr8-129975000	chr8	129975000	130000000	+	1.658	1.526	1.586	1.705	1.756	1.685	1.648	1.643	1.688			chr5	127525000	127550000	0.676667	1.19094e-06	0.000150381			chr8	92950000	92975000	1.01633	1.94811e-06	0.000243443			chr8	9275000	9300000	-0.753	7.72702e-05	0.00979897
chr4-145825000	chr4	145825000	145850000	+	1.334	1.337	1.301	1.478	1.684	1.673	1.769	1.87	1.599			chr5	90375000	90400000	0.674	1.19252e-06	0.000150381			chr17	57450000	57475000	-1.045	1.94785e-06	0.000243443			chr20	58300000	58325000	-0.629	7.78035e-05	0.00979897
chr8-102775000	chr8	102775000	102800000	+	1.692	1.65	1.612	1.867	1.805	1.872	1.749	1.667	1.754			chr2	135550000	135575000	0.866333	1.19595e-06	0.000150517			chr1	233025000	233050000	-1.217	1.93445e-06	0.000243443			chr18	74200000	74225000	0.39	7.53374e-05	0.00979897
chrX-38325000	chrX	38325000	38350000	+	1.693	1.813	1.624	1.97	1.929	1.495	1.777	1.706	1.432			chr5	133325000	133350000	-1.00433	1.19666e-06	0.000150517			chr5	107300000	107325000	1.226	1.94151e-06	0.000243443			chr10	23625000	23650000	0.693333	7.79514e-05	0.00979897
chr4-112300000	chr4	112300000	112325000	+	1.937	1.983	1.956	2.055	2.177	2.187	1.834	2.014	2.094			chr2	86650000	86675000	-0.688667	1.20264e-06	0.000150843			chr3	151925000	151950000	-0.709	1.94576e-06	0.000243443			chr9	69275000	69300000	-0.633	7.74026e-05	0.00979897
chrX-136775000	chrX	136775000	136800000	+	1.748	1.801	1.753	1.831	1.959	1.6	1.672	1.831	1.656			chr12	131050000	131075000	-0.847667	1.20485e-06	0.000150843			chr1	93650000	93675000	-1.67633	1.92971e-06	0.000243443			chr3	160275000	160300000	-0.424	7.81788e-05	0.00981044
chr4-139250000	chr4	139250000	139275000	+	1.792	1.822	1.778	1.95	2.004	2.091	1.785	2.004	2.076			chr16	14050000	14075000	-0.862333	1.20433e-06	0.000150843			chr3	152750000	152775000	-1.00767	1.93874e-06	0.000243443			chr11	77725000	77750000	-0.438	7.83647e-05	0.00981433
chr4-25900000	chr4	25900000	25925000	+	1.515	1.533	1.501	1.796	1.716	1.642	1.649	1.688	1.825			chr13	41825000	41850000	-0.784	1.20147e-06	0.000150843			chrX	13450000	13475000	-0.979333	1.93657e-06	0.000243443			chr6	92100000	92125000	1.05867	7.88993e-05	0.00981433
chr18-2800000	chr18	2800000	2825000	+	1.646	1.681	1.751	1.651	1.693	1.828	1.586	1.672	1.84			chr6	144950000	144975000	0.629667	1.20589e-06	0.000150843			chr9	92425000	92450000	-0.985333	1.93937e-06	0.000243443			chr6	85475000	85500000	0.453	7.89011e-05	0.00981433
chr9-33775000	chr9	33775000	33800000	+	1.579	1.603	1.622	1.651	1.638	1.778	1.669	1.652	1.765			chr4	122075000	122100000	0.850667	1.20733e-06	0.000150857			chr1	7650000	7675000	0.644333	1.94236e-06	0.000243443			chr5	37250000	37275000	-0.614333	7.87888e-05	0.00981433
chrX-19700000	chrX	19700000	19725000	+	1.126	1.186	1.14	1.518	1.676	1.537	1.596	1.684	1.659			chr11	123175000	123200000	-0.838	1.21157e-06	0.000151111			chr13	29900000	29925000	-1.05233	1.95504e-06	0.000243773			chr4	88625000	88650000	-0.760333	7.88505e-05	0.00981433
chr8-140675000	chr8	140675000	140700000	+	0.671	0.84	0.701	1.029	1.082	0.983	1.608	1.74	1.446			chr7	88175000	88200000	0.829	1.21203e-06	0.000151111			chr4	124650000	124675000	0.741667	1.95386e-06	0.000243773			chr10	107725000	107750000	0.712	7.85935e-05	0.00981433
chr5-151250000	chr5	151250000	151275000	+	1.812	1.804	1.736	1.824	1.899	1.934	1.772	1.744	1.672			chr13	79425000	79450000	0.689	1.21925e-06	0.000151331			chr2	11100000	11125000	-1.00233	1.96322e-06	0.000244524			chr11	11625000	11650000	-1.16733	7.85559e-05	0.00981433
chr12-120450000	chr12	120450000	120475000	+	1.972	1.82	1.823	1.774	1.805	2.031	1.645	1.662	1.77			chr3	23150000	23175000	-0.763333	1.22655e-06	0.000151331			chr9	111800000	111825000	-1.56633	1.96945e-06	0.000244662			chr8	54175000	54200000	0.620333	7.86992e-05	0.00981433
chr4-112275000	chr4	112275000	112300000	+	1.93	2.053	1.984	2.005	2.239	2.233	1.902	2.08	2.157			chr10	3275000	3300000	-0.846333	1.23111e-06	0.000151331			chr1	200875000	200900000	-1.444	1.96723e-06	0.000244662			chr1	231375000	231400000	-0.749	7.94233e-05	0.00986847
chr7-76400000	chr7	76400000	76425000	+	1.741	1.728	1.722	1.691	1.644	1.709	1.66	1.613	1.628			chr2	105050000	105075000	0.819667	1.21883e-06	0.000151331			chr10	4975000	5000000	-1.01767	1.97079e-06	0.000244662			chr8	92975000	93000000	0.569667	7.95875e-05	0.00987208
chr1-205750000	chr1	205750000	205775000	+	1.741	1.827	1.827	1.704	1.708	1.849	1.613	1.64	1.662			chr1	232775000	232800000	-0.655667	1.227e-06	0.000151331			chr5	55000000	55025000	-0.968333	1.97343e-06	0.000244722			chr6	169350000	169375000	0.609667	7.96262e-05	0.00987208
chrX-53225000	chrX	53225000	53250000	+	1.479	1.472	1.458	1.698	1.762	1.228	1.522	1.594	1.533			chr6	118950000	118975000	0.829	1.22435e-06	0.000151331			chr1	54450000	54475000	-0.809667	1.97874e-06	0.000245114			chr13	97050000	97075000	0.556	7.98968e-05	0.00989483
chr13-32500000	chr13	32500000	32525000	+	1.108	1.281	1.217	1.089	1.347	1.118	1.616	1.774	1.572			chr2	165775000	165800000	1.14533	1.23025e-06	0.000151331			chr10	118050000	118075000	0.988	1.98328e-06	0.000245283			chr1	62550000	62575000	-0.801667	8.0008e-05	0.00989781
chr12-120175000	chr12	120175000	120200000	+	1.921	1.84	1.836	1.756	1.791	1.991	1.695	1.617	1.834			chr6	3775000	3800000	-1.90533	1.22054e-06	0.000151331			chr7	118175000	118200000	1.06733	1.98443e-06	0.000245283			chr10	52750000	52775000	0.794333	8.06507e-05	0.00993403
chr5-151100000	chr5	151100000	151125000	+	1.657	1.593	1.571	1.668	1.725	1.702	1.675	1.634	1.614			chr17	63000000	63025000	-1.014	1.22543e-06	0.000151331			chrX	19425000	19450000	-0.847	1.98712e-06	0.000245349			chr11	10975000	11000000	-0.839	8.06264e-05	0.00993403
chrX-19725000	chrX	19725000	19750000	+	1.095	1.199	1.106	1.556	1.675	1.511	1.578	1.775	1.666			chr13	44375000	44400000	-0.872667	1.23007e-06	0.000151331			chr6	127200000	127225000	1.189	2.00044e-06	0.000246191			chr2	226150000	226175000	0.699667	8.06397e-05	0.00993403
chrX-150625000	chrX	150625000	150650000	+	1.688	1.714	1.689	1.882	1.926	1.598	1.712	1.855	1.661			chr2	181025000	181050000	0.860667	1.22725e-06	0.000151331			chr9	35325000	35350000	-0.819	2.00008e-06	0.000246191			chr8	102125000	102150000	-0.541333	8.05758e-05	0.00993403
chr13-51325000	chr13	51325000	51350000	+	1.374	1.295	1.37	1.96	1.932	2.047	1.686	1.833	2.118			chr10	118925000	118950000	-1.06033	1.229e-06	0.000151331			chr8	108425000	108450000	0.748	2.00009e-06	0.000246191			chr3	189150000	189175000	0.524667	8.08322e-05	0.00993568
chr9-89325000	chr9	89325000	89350000	+	1.511	1.628	1.523	1.792	1.763	1.933	1.658	1.751	1.79			chr8	81975000	82000000	0.703667	1.21929e-06	0.000151331			chr1	167825000	167850000	-1.382	2.00402e-06	0.000246365			chr7	5000000	5025000	-0.522	8.0839e-05	0.00993568
chr4-183425000	chr4	183425000	183450000	+	1.639	1.635	1.59	1.852	1.993	2.003	1.797	1.796	1.882			chr7	51050000	51075000	-0.645	1.23615e-06	0.000151432			chr10	12500000	12525000	-1.19567	2.0113e-06	0.000246992			chr2	209475000	209500000	0.533667	8.13573e-05	0.00994827
chr4-163625000	chr4	163625000	163650000	+	1.856	1.815	1.793	2.103	2.163	2.255	1.687	1.752	2.027			chr10	84150000	84175000	1.06467	1.23442e-06	0.000151432			chr2	216300000	216325000	-1.18433	2.01589e-06	0.000247288			chr2	134050000	134075000	-0.881333	8.13795e-05	0.00994827
chr18-45775000	chr18	45775000	45800000	+	1.334	1.297	1.378	1.725	1.803	1.734	1.64	1.609	1.634			chr1	222025000	222050000	-0.861333	1.2356e-06	0.000151432			chr6	45825000	45850000	-1.04467	2.02841e-06	0.000247552			chr3	153875000	153900000	-0.898667	8.11687e-05	0.00994827
chr4-139800000	chr4	139800000	139825000	+	1.477	1.466	1.497	1.863	1.833	1.922	1.483	1.609	2.012			chr5	133575000	133600000	-0.927333	1.23727e-06	0.000151432			chr6	45975000	46000000	-1.141	2.02869e-06	0.000247552			chr8	54150000	54175000	0.587	8.13485e-05	0.00994827
chr13-30275000	chr13	30275000	30300000	+	0.89	0.913	1.006	0.642	0.733	0.41	1.581	1.593	1.632			chr6	6175000	6200000	-1.06833	1.24114e-06	0.000151742			chr8	142000000	142025000	-1.067	2.02894e-06	0.000247552			chr20	11125000	11150000	-0.557667	8.11923e-05	0.00994827
chr18-58550000	chr18	58550000	58575000	+	1.74	1.734	1.693	1.731	1.783	1.858	1.667	1.782	1.784			chr6	122725000	122750000	0.613667	1.24888e-06	0.000152299			chr3	31875000	31900000	-1.143	2.02143e-06	0.000247552			chr7	79775000	79800000	0.544	8.18297e-05	0.00995461
chr7-151650000	chr7	151650000	151675000	+	1.734	1.596	1.671	1.796	1.802	1.925	1.713	1.731	1.854			chr5	62600000	62625000	0.973333	1.25105e-06	0.000152299			chr7	96300000	96325000	0.907333	2.02844e-06	0.000247552			chr7	107625000	107650000	-0.585667	8.18194e-05	0.00995461
chrX-153050000	chrX	153050000	153075000	+	1.386	1.332	1.333	1.259	1.303	0.559	1.452	1.21	0.659			chr3	127125000	127150000	-1.253	1.24762e-06	0.000152299			chr2	229325000	229350000	0.831333	2.04075e-06	0.000248366			chr8	16475000	16500000	0.695333	8.15789e-05	0.00995461
chr18-58700000	chr18	58700000	58725000	+	1.783	1.768	1.714	1.253	1.292	1.446	1.671	1.817	1.616			chr1	184075000	184100000	-1.08933	1.25049e-06	0.000152299			chr6	79525000	79550000	1.10433	2.05492e-06	0.000248366			chr7	105850000	105875000	-0.530333	8.19573e-05	0.00995461
chr4-75950000	chr4	75950000	75975000	+	1.724	1.826	1.802	1.769	1.775	1.987	1.918	1.992	2.207			chr5	82900000	82925000	0.979	1.25584e-06	0.000152427			chr5	142250000	142275000	-0.955	2.08472e-06	0.000248366			chr11	115850000	115875000	0.512667	8.18915e-05	0.00995461
chr4-152800000	chr4	152800000	152825000	+	1.505	1.578	1.42	1.297	1.383	1.291	1.678	1.872	1.82			chr6	109600000	109625000	-1.09667	1.25578e-06	0.000152427			chr8	97425000	97450000	-0.919667	2.06732e-06	0.000248366			chr7	107225000	107250000	-0.475667	8.17753e-05	0.00995461
chr7-142550000	chr7	142550000	142575000	+	1.117	1.139	1.095	1.645	1.642	1.801	1.647	1.69	1.766			chr9	88150000	88175000	-1.50167	1.25613e-06	0.000152427			chr9	111300000	111325000	-0.892333	2.0838e-06	0.000248366			chr5	127700000	127725000	0.628667	8.23048e-05	0.00996563
chr18-63425000	chr18	63425000	63450000	+	1.799	1.72	1.705	1.754	1.829	1.856	1.752	1.737	1.711			chr1	201175000	201200000	-1.16567	1.25961e-06	0.000152523			chr16	79525000	79550000	-0.715667	2.06106e-06	0.000248366			chr6	151225000	151250000	-1.33533	8.23113e-05	0.00996563
chr4-185400000	chr4	185400000	185425000	+	1.728	1.812	1.785	1.868	1.8	1.815	1.781	1.704	1.731			chr10	93750000	93775000	0.691	1.2595e-06	0.000152523			chr3	186850000	186875000	-0.651333	2.06725e-06	0.000248366			chr6	56075000	56100000	0.898	8.21399e-05	0.00996563
chr7-149000000	chr7	149000000	149025000	+	1.334	1.5	1.324	1.39	1.545	1.452	1.604	1.694	1.332			chr2	11400000	11425000	-0.905	1.26453e-06	0.000152684			chr6	44675000	44700000	-0.646	2.06086e-06	0.000248366			chr8	116300000	116325000	0.626667	8.25402e-05	0.00996575
chr1-205725000	chr1	205725000	205750000	+	1.758	1.801	1.834	1.722	1.667	1.882	1.639	1.626	1.631			chr18	77300000	77325000	0.809333	1.26263e-06	0.000152684			chr8	97500000	97525000	-0.861	2.0833e-06	0.000248366			chr10	29875000	29900000	-0.511	8.27164e-05	0.00996575
chr7-73425000	chr7	73425000	73450000	+	1.673	1.709	1.339	1.648	1.71	1.524	1.657	1.686	1.577			chr1	200550000	200575000	-1.13533	1.26497e-06	0.000152684			chr11	35425000	35450000	-0.780667	2.04204e-06	0.000248366			chr10	108375000	108400000	0.571667	8.27424e-05	0.00996575
chr7-73525000	chr7	73525000	73550000	+	1.764	1.71	1.57	1.674	1.721	1.698	1.692	1.72	1.725			chr7	108525000	108550000	0.765333	1.27635e-06	0.000153731			chrX	19400000	19425000	-0.713333	2.06918e-06	0.000248366			chr1	234050000	234075000	-0.931	8.24581e-05	0.00996575
chr7-5775000	chr7	5775000	5800000	+	1.616	1.462	1.523	1.626	1.682	1.697	1.652	1.659	1.786			chr6	44700000	44725000	-0.816	1.27508e-06	0.000153731			chr6	4175000	4200000	-1.80467	2.07571e-06	0.000248366			chr6	62275000	62300000	0.486	8.2751e-05	0.00996575
chrX-134750000	chrX	134750000	134775000	+	1.587	1.587	1.61	1.468	1.506	1.42	1.648	1.507	1.213			chr5	67775000	67800000	-1.15033	1.27986e-06	0.00015399			chr8	141875000	141900000	-0.899	2.07255e-06	0.000248366			chr8	103750000	103775000	0.469333	8.28547e-05	0.00996766
chr4-82950000	chr4	82950000	82975000	+	1.765	1.86	1.752	1.577	1.681	1.84	1.692	1.903	2.142			chrY	10950000	10975000	-1.181	1.29309e-06	0.000155107			chr9	36950000	36975000	-1.21267	2.06171e-06	0.000248366			chr4	56050000	56075000	-0.47	8.31252e-05	0.00996852
chr18-3175000	chr18	3175000	3200000	+	1.568	1.541	1.645	1.73	1.77	1.751	1.664	1.577	1.71			chr8	111675000	111700000	-0.611667	1.29369e-06	0.000155107			chr10	20325000	20350000	0.671333	2.07909e-06	0.000248366			chr8	16500000	16525000	0.686	8.3056e-05	0.00996852
chrX-38800000	chrX	38800000	38825000	+	1.405	1.365	1.308	1.853	1.94	1.828	1.774	1.815	1.85			chr21	29475000	29500000	0.767	1.29461e-06	0.000155107			chr1	94175000	94200000	-0.834333	2.05286e-06	0.000248366			chr7	47775000	47800000	0.493333	8.30654e-05	0.00996852
chr18-62800000	chr18	62800000	62825000	+	1.432	1.48	1.456	1.539	1.557	1.587	1.59	1.667	1.699			chr7	127375000	127400000	0.634667	1.2926e-06	0.000155107			chr1	200975000	201000000	-1.044	2.07477e-06	0.000248366			chr18	45075000	45100000	0.575333	8.35713e-05	0.00997396
chr18-47950000	chr18	47950000	47975000	+	1.793	1.8	1.737	1.819	1.889	1.874	1.632	1.631	1.873			chr13	44800000	44825000	-1.39433	1.29609e-06	0.000155122			chr10	4925000	4950000	-1.30533	2.08066e-06	0.000248366			chr3	152000000	152025000	-0.841333	8.40449e-05	0.00997396
chr18-62950000	chr18	62950000	62975000	+	1.293	1.351	1.309	1.541	1.647	1.615	1.513	1.555	1.596			chr4	143125000	143150000	0.723	1.30352e-06	0.000155846			chr12	27450000	27475000	-1.01333	2.04701e-06	0.000248366			chr19	39150000	39175000	-0.450667	8.40487e-05	0.00997396
chr5-151125000	chr5	151125000	151150000	+	1.647	1.589	1.562	1.66	1.815	1.7	1.669	1.69	1.646			chr8	101250000	101275000	-0.631	1.31295e-06	0.000156029			chr6	124800000	124825000	1.26533	2.05679e-06	0.000248366			chr5	35750000	35775000	-0.661	8.3897e-05	0.00997396
chrX-153675000	chrX	153675000	153700000	+	1.777	1.548	1.535	1.684	1.672	0.657	1.682	1.418	0.93			chr13	41975000	42000000	-1.13067	1.31175e-06	0.000156029			chr13	42225000	42250000	-1.106	2.05956e-06	0.000248366			chr15	81225000	81250000	-0.464	8.37174e-05	0.00997396
chr13-45325000	chr13	45325000	45350000	+	1.834	1.83	1.85	2.019	2.039	2.129	1.78	1.885	2.051			chr5	158675000	158700000	-1.08467	1.31329e-06	0.000156029			chr3	152725000	152750000	-0.991667	2.08641e-06	0.000248366			chr10	30125000	30150000	-0.709333	8.37365e-05	0.00997396
chr13-98600000	chr13	98600000	98625000	+	1.737	1.852	1.751	1.489	1.774	1.664	1.598	1.714	1.682			chr5	159825000	159850000	-0.848	1.30657e-06	0.000156029			chr2	227825000	227850000	0.837	2.05489e-06	0.000248366			chr4	85475000	85500000	0.746667	8.39446e-05	0.00997396
chr13-49775000	chr13	49775000	49800000	+	1.656	1.653	1.635	1.882	1.761	1.964	1.628	1.707	1.947			chr6	3975000	4000000	-1.18533	1.31111e-06	0.000156029			chr12	132850000	132875000	-0.797333	2.08809e-06	0.000248366			chr14	61175000	61200000	-0.669	8.35834e-05	0.00997396
chr7-129000000	chr7	129000000	129025000	+	1.734	1.719	1.687	1.715	1.705	1.838	1.676	1.665	1.67			chr5	147400000	147425000	-0.795	1.3091e-06	0.000156029			chr10	125725000	125750000	0.854667	2.10355e-06	0.000249945			chr7	7025000	7050000	-0.768333	8.35104e-05	0.00997396
chr4-77000000	chr4	77000000	77025000	+	1.698	1.737	1.676	1.745	1.841	1.773	1.699	1.803	2.064			chr2	237325000	237350000	-0.954667	1.31715e-06	0.000156186			chr1	62750000	62775000	-0.860667	2.11408e-06	0.000250933			chr2	215925000	215950000	0.450667	8.36056e-05	0.00997396
chrX-130050000	chrX	130050000	130075000	+	1.693	1.587	1.65	1.726	1.767	1.128	1.63	1.667	1.307			chr2	31000000	31025000	-0.969333	1.31736e-06	0.000156186			chr2	137975000	138000000	0.972	2.11874e-06	0.000251224			chr20	51400000	51425000	-0.577667	8.59018e-05	0.00997658
chrX-109975000	chrX	109975000	110000000	+	1.833	1.836	1.747	1.758	1.863	1.314	1.76	1.781	1.493			chr2	29825000	29850000	-0.683667	1.32023e-06	0.000156363			chr10	58175000	58200000	1.14967	2.12265e-06	0.000251425			chr4	158050000	158075000	0.771333	8.61011e-05	0.00997658
chr7-149225000	chr7	149225000	149250000	+	1.334	1.483	1.464	1.548	1.699	1.37	1.698	1.745	1.625			chr6	87425000	87450000	0.96	1.32431e-06	0.000156683			chr1	62725000	62750000	-1.01867	2.12507e-06	0.000251449			chr1	234350000	234375000	-0.666	8.50221e-05	0.00997658
chr5-149350000	chr5	149350000	149375000	+	1.571	1.714	1.581	1.801	1.785	1.956	1.725	1.712	1.766			chr8	90950000	90975000	0.707	1.33068e-06	0.000156754			chr17	57425000	57450000	-1.118	2.1363e-06	0.000252515			chr8	121475000	121500000	0.593333	8.49362e-05	0.00997658
chrX-129875000	chrX	129875000	129900000	+	1.725	1.733	1.621	1.74	1.716	1.305	1.678	1.647	1.52			chr8	46175000	46200000	-0.626	1.33181e-06	0.000156754			chr5	67350000	67375000	-0.823	2.15215e-06	0.000254124			chr8	16575000	16600000	1.00967	8.43036e-05	0.00997658
chr7-139300000	chr7	139300000	139325000	+	1.496	1.498	1.492	1.433	1.327	1.395	1.626	1.694	1.584			chr2	237300000	237325000	-0.879333	1.32826e-06	0.000156754			chr7	105950000	105975000	-1.024	2.15561e-06	0.000254268			chr4	124625000	124650000	0.702	8.58943e-05	0.00997658
chr4-112250000	chr4	112250000	112275000	+	1.821	1.942	1.822	1.699	1.973	1.973	1.715	1.901	2.022			chr3	108575000	108600000	0.868667	1.33081e-06	0.000156754			chr13	44850000	44875000	-0.757333	2.16557e-06	0.000255178			chr3	81925000	81950000	0.821667	8.44306e-05	0.00997658
chr7-140025000	chr7	140025000	140050000	+	1.825	1.722	1.753	1.785	1.82	1.796	1.767	1.723	1.718			chr3	13675000	13700000	-0.718333	1.32955e-06	0.000156754			chr3	37400000	37425000	-0.860667	2.17032e-06	0.000255472			chr5	117850000	117875000	0.802333	8.78776e-05	0.00997658
chr12-124400000	chr12	124400000	124425000	+	1.869	1.579	1.708	1.578	1.664	1.646	1.623	1.639	1.417			chr8	18950000	18975000	-0.916	1.35122e-06	0.000157062			chr10	12575000	12600000	-1.14167	2.1729e-06	0.000255511			chr5	101800000	101825000	0.911667	8.77256e-05	0.00997658
chr4-184550000	chr4	184550000	184575000	+	1.633	1.559	1.485	1.634	1.82	1.785	1.698	1.813	1.815			chr5	133750000	133775000	-1.01133	1.35846e-06	0.000157062			chr9	98275000	98300000	-0.837333	2.17584e-06	0.000255592			chr14	59050000	59075000	-0.384667	8.79951e-05	0.00997658
chr5-149575000	chr5	149575000	149600000	+	1.334	1.315	1.241	1.72	1.741	1.806	1.586	1.596	1.802			chr8	128600000	128625000	-0.936333	1.34255e-06	0.000157062			chr8	21425000	21450000	-1.37167	2.21372e-06	0.000256808			chr6	52750000	52775000	-0.6	8.56633e-05	0.00997658
chr5-149425000	chr5	149425000	149450000	+	1.343	1.361	1.415	1.672	1.743	1.75	1.593	1.66	1.677			chr8	56925000	56950000	0.718667	1.35901e-06	0.000157062			chr8	130625000	130650000	-0.966333	2.21558e-06	0.000256808			chr6	56050000	56075000	0.835	8.63576e-05	0.00997658
chr7-76075000	chr7	76075000	76100000	+	1.621	1.463	1.486	1.675	1.582	1.701	1.565	1.628	1.696			chr10	89600000	89625000	0.675	1.35679e-06	0.000157062			chr17	57200000	57225000	-0.947333	2.1905e-06	0.000256808			chr20	57675000	57700000	-0.554	8.74737e-05	0.00997658
chr9-34700000	chr9	34700000	34725000	+	1.053	0.933	1.054	1.544	1.421	1.366	1.592	1.392	1.621			chr14	88475000	88500000	0.635667	1.35932e-06	0.000157062			chr6	3200000	3225000	-1.20433	2.1973e-06	0.000256808			chr3	32200000	32225000	-0.661667	8.8024e-05	0.00997658
chr4-77850000	chr4	77850000	77875000	+	1.943	2.021	1.94	1.607	1.547	1.624	1.635	1.682	1.46			chr10	114200000	114225000	0.818667	1.35359e-06	0.000157062			chr8	56975000	57000000	0.916667	2.20911e-06	0.000256808			chr9	27750000	27775000	0.693	8.66386e-05	0.00997658
chr4-165325000	chr4	165325000	165350000	+	1.847	1.936	1.791	1.924	2.066	2.179	1.682	1.826	1.961			chr2	227325000	227350000	0.829667	1.33792e-06	0.000157062			chr7	115425000	115450000	0.940333	2.20546e-06	0.000256808			chr5	120400000	120425000	0.807	8.47096e-05	0.00997658
chr8-133325000	chr8	133325000	133350000	+	1.518	1.584	1.463	1.705	1.779	1.795	1.744	1.735	1.709			chr5	158250000	158275000	-0.779667	1.34943e-06	0.000157062			chr20	6000000	6025000	0.876333	2.20462e-06	0.000256808			chr13	29675000	29700000	-1.234	8.75328e-05	0.00997658
chr13-99550000	chr13	99550000	99575000	+	1.883	1.926	1.866	1.384	1.622	1.481	1.788	1.793	1.54			chr2	168075000	168100000	0.791667	1.34374e-06	0.000157062			chr7	44275000	44300000	-1.017	2.20874e-06	0.000256808			chr1	55225000	55250000	-0.527667	8.70455e-05	0.00997658
chr8-38250000	chr8	38250000	38275000	+	1.442	1.535	1.548	1.436	1.492	1.48	1.617	1.552	1.625			chr3	53950000	53975000	0.627667	1.35172e-06	0.000157062			chr12	132875000	132900000	-0.842	2.21298e-06	0.000256808			chr20	58875000	58900000	-0.402	8.66316e-05	0.00997658
chr5-132725000	chr5	132725000	132750000	+	1.373	1.268	1.228	1.494	1.555	1.502	1.638	1.655	1.861			chr3	179100000	179125000	0.684333	1.35367e-06	0.000157062			chr8	64600000	64625000	1.04	2.20745e-06	0.000256808			chr17	28250000	28275000	-0.793667	8.64697e-05	0.00997658
chr18-45825000	chr18	45825000	45850000	+	1.547	1.466	1.575	1.643	1.704	1.711	1.64	1.668	1.714			chr11	34775000	34800000	-0.937	1.35929e-06	0.000157062			chr3	186625000	186650000	-0.963333	2.20482e-06	0.000256808			chr3	134350000	134375000	-0.617	8.73289e-05	0.00997658
chr3-186750000	chr3	186750000	186775000	+	1.358	1.343	1.27	1.547	1.423	1.454	1.574	1.539	1.759			chr11	36050000	36075000	-0.849	1.35549e-06	0.000157062			chr8	120325000	120350000	-0.839	2.21029e-06	0.000256808			chr8	105750000	105775000	0.629667	8.78458e-05	0.00997658
chr7-139550000	chr7	139550000	139575000	+	1.607	1.552	1.569	1.627	1.68	1.735	1.727	1.636	1.786			chr6	88925000	88950000	0.773667	1.33991e-06	0.000157062			chr7	90150000	90175000	0.687	2.21081e-06	0.000256808			chr8	28225000	28250000	-0.754333	8.62235e-05	0.00997658
chrX-46850000	chrX	46850000	46875000	+	1.622	1.693	1.679	1.683	1.716	1.138	1.66	1.481	1.738			chr9	35300000	35325000	-0.728333	1.34461e-06	0.000157062			chr1	200850000	200875000	-1.41533	2.23197e-06	0.000257919			chr4	151450000	151475000	-0.651667	8.55861e-05	0.00997658
chr7-151700000	chr7	151700000	151725000	+	1.788	1.634	1.674	1.752	1.831	1.864	1.682	1.662	1.819			chr8	123625000	123650000	-1.495	1.34408e-06	0.000157062			chr9	91775000	91800000	-1.675	2.2304e-06	0.000257919			chr11	11925000	11950000	-0.779333	8.67414e-05	0.00997658
chrX-129950000	chrX	129950000	129975000	+	1.795	1.807	1.694	1.865	1.775	1.192	1.588	1.711	1.535			chr8	21275000	21300000	-1.00433	1.33758e-06	0.000157062			chr11	35775000	35800000	-0.711	2.22935e-06	0.000257919			chr3	32050000	32075000	-1.26367	8.44407e-05	0.00997658
chrX-136825000	chrX	136825000	136850000	+	1.731	1.827	1.671	1.793	1.911	1.569	1.593	1.606	1.703			chr6	12425000	12450000	-1.059	1.36102e-06	0.000157099			chr11	123150000	123175000	-0.881333	2.24353e-06	0.000257942			chr10	13075000	13100000	-0.660333	8.54075e-05	0.00997658
chr4-70900000	chr4	70900000	70925000	+	1.785	1.892	1.787	1.796	1.977	1.98	1.878	1.876	2.038			chr1	183650000	183675000	-1.057	1.36533e-06	0.000157292			chr9	110525000	110550000	-1.56	2.2413e-06	0.000257942			chr11	10825000	10850000	-0.457667	8.65273e-05	0.00997658
chr4-138950000	chr4	138950000	138975000	+	1.93	1.881	1.867	1.963	1.973	2.073	1.759	1.777	1.849			chr8	70650000	70675000	0.722333	1.36546e-06	0.000157292			chr1	232900000	232925000	-1.349	2.24109e-06	0.000257942			chr2	184625000	184650000	0.593667	8.64829e-05	0.00997658
chr6-136725000	chr6	136725000	136750000	+	1.471	1.576	1.471	1.837	1.923	1.852	1.684	1.744	1.899			chr17	57350000	57375000	-0.875667	1.37142e-06	0.000157817			chr6	79875000	79900000	0.938333	2.23881e-06	0.000257942			chr4	151300000	151325000	-0.548333	8.77185e-05	0.00997658
chrX-119875000	chrX	119875000	119900000	+	1.677	1.692	1.638	1.874	1.819	1.24	1.687	1.564	1.416			chr5	62500000	62525000	0.852333	1.37726e-06	0.000158329			chr3	16550000	16575000	-0.761333	2.2364e-06	0.000257942			chr2	223450000	223475000	0.819667	8.52047e-05	0.00997658
chr21-42475000	chr21	42475000	42500000	+	1.691	1.676	1.519	1.848	1.822	1.884	1.688	1.761	1.788			chr4	93725000	93750000	-1.574	1.37937e-06	0.000158412			chr2	104550000	104575000	0.935333	2.24714e-06	0.000258096			chr14	64850000	64875000	-0.594333	8.78649e-05	0.00997658
chr1-205125000	chr1	205125000	205150000	+	1.638	1.628	1.64	1.6	1.61	1.73	1.612	1.535	1.624			chr1	183225000	183250000	-1.62367	1.40439e-06	0.00015882			chr2	200175000	200200000	-1.14367	2.25957e-06	0.000258219			chr10	62975000	63000000	-0.674667	8.65126e-05	0.00997658
chr18-35575000	chr18	35575000	35600000	+	1.426	1.537	1.498	1.333	1.618	1.43	1.562	1.659	1.65			chr8	100325000	100350000	-0.659	1.40144e-06	0.00015882			chr3	150775000	150800000	-0.665333	2.25304e-06	0.000258219			chr13	31000000	31025000	-1.05633	8.74477e-05	0.00997658
chrX-109800000	chrX	109800000	109825000	+	1.708	1.651	1.795	1.876	1.931	1.083	1.669	1.513	1.605			chr1	183875000	183900000	-1.31733	1.39613e-06	0.00015882			chr3	169300000	169325000	1.13933	2.25889e-06	0.000258219			chr2	184550000	184575000	0.622	8.75297e-05	0.00997658
chr7-44525000	chr7	44525000	44550000	+	1.281	1.274	1.21	1.431	1.431	1.447	1.525	1.6	1.459			chr5	112500000	112525000	0.787667	1.39299e-06	0.00015882			chr1	184625000	184650000	-1.453	2.26046e-06	0.000258219			chr2	63650000	63675000	-1.01967	8.50215e-05	0.00997658
chr3-15075000	chr3	15075000	15100000	+	1.491	1.579	1.608	1.87	1.772	1.883	1.599	1.582	1.802			chr5	142500000	142525000	-0.630333	1.40147e-06	0.00015882			chr1	59400000	59425000	-0.895333	2.26185e-06	0.000258219			chr8	105725000	105750000	0.839	8.77997e-05	0.00997658
chr18-45675000	chr18	45675000	45700000	+	1.455	1.51	1.565	1.647	1.728	1.513	1.581	1.727	1.514			chr8	64600000	64625000	0.912667	1.39756e-06	0.00015882			chr6	71350000	71375000	0.729	2.25439e-06	0.000258219			chrX	68975000	69000000	-0.832667	8.54129e-05	0.00997658
chr13-77325000	chr13	77325000	77350000	+	1.867	1.829	1.846	1.914	2.049	1.951	1.717	1.896	1.883			chr2	179200000	179225000	0.95	1.40432e-06	0.00015882			chr6	46450000	46475000	-1.01367	2.27093e-06	0.000258736			chr4	117975000	118000000	0.699667	8.64313e-05	0.00997658
chr4-77800000	chr4	77800000	77825000	+	2.03	2.04	1.901	1.468	1.575	1.452	1.647	1.5	1.465			chr1	200675000	200700000	-1.11267	1.4053e-06	0.00015882			chr6	146750000	146775000	0.748333	2.27039e-06	0.000258736			chr9	39575000	39600000	0.424667	8.56132e-05	0.00997658
chrX-129700000	chrX	129700000	129725000	+	1.76	1.704	1.747	1.856	1.928	1.142	1.722	1.686	1.415			chr6	3325000	3350000	-1.284	1.38728e-06	0.00015882			chr1	179950000	179975000	-1.04567	2.27563e-06	0.000259012			chr10	22500000	22525000	-0.543333	8.6965e-05	0.00997658
chrX-153475000	chrX	153475000	153500000	+	1.674	1.519	1.48	1.493	1.288	0.536	1.717	1.452	1.012			chr3	97750000	97775000	0.708	1.40192e-06	0.00015882			chr7	80100000	80125000	0.739333	2.27855e-06	0.000259084			chr8	121350000	121375000	0.666667	8.74189e-05	0.00997658
chr11-119300000	chr11	119300000	119325000	+	1.884	1.789	1.789	1.718	1.815	1.847	1.688	1.653	1.645			chr1	201375000	201400000	-1.043	1.39662e-06	0.00015882			chr2	227850000	227875000	0.846	2.28491e-06	0.000259548			chr5	137825000	137850000	-0.479	8.72334e-05	0.00997658
chr5-149550000	chr5	149550000	149575000	+	1.617	1.645	1.61	1.83	1.914	1.862	1.702	1.697	1.745			chr4	35600000	35625000	-0.577667	1.40208e-06	0.00015882			chr8	97950000	97975000	-0.959	2.28744e-06	0.000259575			chr10	126050000	126075000	0.521	8.58152e-05	0.00997658
chr4-159125000	chr4	159125000	159150000	+	1.587	1.645	1.624	1.378	1.536	1.495	1.796	1.919	1.751			chr3	10625000	10650000	-1.00867	1.39262e-06	0.00015882			chr1	231600000	231625000	-1.225	2.30177e-06	0.000260681			chr3	99500000	99525000	0.635333	8.48746e-05	0.00997658
chr7-99350000	chr7	99350000	99375000	+	1.744	1.72	1.659	1.685	1.737	1.726	1.661	1.651	1.737			chr6	121325000	121350000	0.848333	1.39733e-06	0.00015882			chr6	5450000	5475000	-1.05333	2.301e-06	0.000260681			chr6	130725000	130750000	-0.454	8.81957e-05	0.00998607
chr12-112350000	chr12	112350000	112375000	+	1.852	1.728	1.792	1.699	1.623	1.779	1.634	1.556	1.649			chr2	181900000	181925000	0.635	1.39658e-06	0.00015882			chr1	180550000	180575000	-0.831667	2.30471e-06	0.000260733			chr13	79800000	79825000	0.92	8.83137e-05	0.00998947
chr4-82425000	chr4	82425000	82450000	+	1.86	1.953	1.929	1.787	1.8	1.8	1.812	1.863	2.045			chr8	127050000	127075000	-0.851333	1.39728e-06	0.00015882			chr9	37250000	37275000	-0.818	2.30682e-06	0.000260733			chr7	48500000	48525000	0.509667	8.8542e-05	0.0100053
chr6-108850000	chr6	108850000	108875000	+	1.909	1.824	1.73	1.774	1.8	1.909	1.677	1.704	1.753			chr8	73275000	73300000	0.670333	1.40787e-06	0.000158881			chr6	113475000	113500000	1.07633	2.31106e-06	0.000260901			chr12	94400000	94425000	-0.683	8.88505e-05	0.0100203
chr4-152425000	chr4	152425000	152450000	+	1.797	1.783	1.784	1.74	1.926	1.713	1.747	1.917	1.732			chr8	19300000	19325000	-0.846667	1.40893e-06	0.000158881			chrX	13350000	13375000	-1.116	2.31291e-06	0.000260901			chr8	92950000	92975000	0.587	8.87864e-05	0.0100203
chr7-73675000	chr7	73675000	73700000	+	1.684	1.648	1.535	1.693	1.651	1.698	1.747	1.679	1.703			chr6	143050000	143075000	0.713667	1.41004e-06	0.000158881			chr9	90950000	90975000	-0.971333	2.32242e-06	0.000261196			chr5	84575000	84600000	0.555	8.89793e-05	0.0100222
chr7-128975000	chr7	128975000	129000000	+	1.746	1.66	1.66	1.714	1.711	1.835	1.606	1.687	1.763			chr6	166575000	166600000	-0.762	1.41308e-06	0.000158888			chr6	46000000	46025000	-1.111	2.31893e-06	0.000261196			chr20	51525000	51550000	-0.648333	8.90445e-05	0.0100222
chr8-95125000	chr8	95125000	95150000	+	1.779	1.804	1.748	1.68	1.734	1.724	1.696	1.666	1.526			chr1	200150000	200175000	-1.03967	1.41429e-06	0.000158888			chr8	9200000	9225000	-0.841	2.32179e-06	0.000261196			chr6	83475000	83500000	0.554333	8.92716e-05	0.0100378
chrX-134475000	chrX	134475000	134500000	+	1.646	1.724	1.651	1.526	1.706	1.57	1.603	1.69	1.504			chr8	130675000	130700000	-0.721667	1.4132e-06	0.000158888			chr7	4850000	4875000	-0.886667	2.35546e-06	0.000263028			chr17	28000000	28025000	-0.673333	8.9388e-05	0.010041
chr18-63025000	chr18	63025000	63050000	+	1.111	1.054	1.209	1.305	1.382	1.676	1.637	1.733	1.649			chr5	99075000	99100000	0.788667	1.41693e-06	0.000159013			chr10	104550000	104575000	0.766333	2.35723e-06	0.000263028			chr18	63900000	63925000	0.448333	8.97657e-05	0.0100655
chr4-87975000	chr4	87975000	88000000	+	1.362	1.522	1.496	1.785	1.924	1.93	1.799	1.76	2.206			chr21	31700000	31725000	0.842667	1.41821e-06	0.000159013			chr2	11025000	11050000	-1.626	2.34772e-06	0.000263028			chr12	27475000	27500000	-0.660333	8.97831e-05	0.0100655
chr12-131850000	chr12	131850000	131875000	+	1.591	1.606	1.539	1.675	1.859	1.79	1.707	1.71	1.869			chr8	21425000	21450000	-1.20467	1.42297e-06	0.00015904			chr6	4075000	4100000	-1.33767	2.35309e-06	0.000263028			chrX	35825000	35850000	0.639667	9.0033e-05	0.0100835
chrX-23875000	chrX	23875000	23900000	+	1.253	1.37	1.243	1.772	1.961	1.556	1.653	1.762	1.576			chr6	3450000	3475000	-1.83033	1.42116e-06	0.00015904			chr12	94925000	94950000	-1.35167	2.3557e-06	0.000263028			chr2	215900000	215925000	0.485333	9.04212e-05	0.0100862
chrX-66025000	chrX	66025000	66050000	+	1.792	1.712	1.727	2.033	2.07	1.365	1.781	1.814	1.244			chr2	10850000	10875000	-0.919	1.42406e-06	0.00015904			chr7	118250000	118275000	0.964	2.34261e-06	0.000263028			chr1	233875000	233900000	-0.656667	9.0679e-05	0.0100862
chr4-56775000	chr4	56775000	56800000	+	1.461	1.546	1.402	1.511	1.405	1.49	1.494	1.587	1.716			chr2	57950000	57975000	0.602667	1.42287e-06	0.00015904			chr5	141725000	141750000	-0.904333	2.34864e-06	0.000263028			chr6	22475000	22500000	0.450667	9.06756e-05	0.0100862
chr7-6050000	chr7	6050000	6075000	+	1.565	1.506	1.492	1.61	1.654	1.521	1.638	1.528	1.7			chr8	73250000	73275000	0.899	1.43465e-06	0.000159596			chr6	119100000	119125000	0.706667	2.35563e-06	0.000263028			chr2	171275000	171300000	-0.858	9.04694e-05	0.0100862
chr7-44700000	chr7	44700000	44725000	+	1.492	1.502	1.514	1.531	1.532	1.638	1.617	1.622	1.53			chr11	34750000	34775000	-0.898667	1.43056e-06	0.000159596			chr3	17175000	17200000	-0.846	2.36018e-06	0.000263099			chr2	200300000	200325000	-0.702667	9.0377e-05	0.0100862
chr9-33725000	chr9	33725000	33750000	+	1.472	1.378	1.4	1.527	1.551	1.523	1.594	1.533	1.673			chr2	179950000	179975000	0.851	1.43439e-06	0.000159596			chr1	5950000	5975000	0.717667	2.36899e-06	0.000263822			chr9	68725000	68750000	-0.658333	9.05051e-05	0.0100862
chr7-6150000	chr7	6150000	6175000	+	1.505	1.41	1.494	1.611	1.631	1.63	1.607	1.582	1.636			chr7	29825000	29850000	-0.697333	1.43406e-06	0.000159596			chr6	17025000	17050000	-1.09033	2.38104e-06	0.000264799			chr8	16175000	16200000	1.02667	9.06651e-05	0.0100862
chr4-113800000	chr4	113800000	113825000	+	2.098	2.094	1.996	2.167	2.169	2.375	1.84	1.958	2.049			chr10	4550000	4575000	-1.08467	1.4371e-06	0.000159712			chr13	43450000	43475000	-1.008	2.38886e-06	0.000264799			chr8	16650000	16675000	0.520667	9.07891e-05	0.0100886
chr13-30525000	chr13	30525000	30550000	+	0.861	0.91	0.9	0.627	0.785	0.769	1.537	1.532	1.689			chr5	79075000	79100000	-1.01433	1.4552e-06	0.000159774			chr2	142600000	142625000	1.055	2.38942e-06	0.000264799			chrX	9625000	9650000	-0.672	9.10846e-05	0.0100918
chr13-51125000	chr13	51125000	51150000	+	1.456	1.327	1.504	1.801	1.732	2.004	1.531	1.699	1.977			chr11	45475000	45500000	-0.944333	1.45557e-06	0.000159774			chr1	231525000	231550000	-0.983667	2.38619e-06	0.000264799			chr7	12600000	12625000	0.572667	9.10144e-05	0.0100918
chr4-76025000	chr4	76025000	76050000	+	1.819	1.709	1.721	1.84	1.936	2.116	1.649	1.837	2.144			chr9	114050000	114075000	-1.043	1.45426e-06	0.000159774			chr1	12450000	12475000	0.625333	2.3886e-06	0.000264799			chr5	127250000	127275000	-0.399333	9.10009e-05	0.0100918
chr7-76100000	chr7	76100000	76125000	+	1.613	1.419	1.419	1.654	1.585	1.696	1.587	1.538	1.69			chr10	31375000	31400000	-0.968	1.45594e-06	0.000159774			chrX	97025000	97050000	0.736333	2.39689e-06	0.000265272			chr5	34550000	34575000	1.41433	9.12284e-05	0.0100979
chr4-104925000	chr4	104925000	104950000	+	1.622	1.625	1.666	1.24	1.345	1.568	1.572	1.547	1.259			chr10	31275000	31300000	-0.908667	1.45109e-06	0.000159774			chr8	8575000	8600000	-1.16833	2.39836e-06	0.000265272			chr1	93550000	93575000	-0.877	9.13242e-05	0.0100987
chr4-184350000	chr4	184350000	184375000	+	1.703	1.601	1.574	2.015	2.049	1.937	1.783	1.694	1.81			chr2	138575000	138600000	0.793	1.43925e-06	0.000159774			chr8	29900000	29925000	-0.855333	2.40408e-06	0.000265647			chr8	100075000	100100000	-0.642667	9.14306e-05	0.0101006
chr4-140050000	chr4	140050000	140075000	+	1.689	1.659	1.685	1.973	2.071	2.014	1.825	1.903	1.93			chr5	83025000	83050000	0.879333	1.44228e-06	0.000159774			chr2	179150000	179175000	1.17533	2.41293e-06	0.000265848			chr8	101450000	101475000	-0.697333	9.15211e-05	0.0101008
chr1-161350000	chr1	161350000	161375000	+	1.455	1.499	1.478	1.483	1.604	1.647	1.521	1.524	1.441			chr2	109475000	109500000	-0.716	1.45263e-06	0.000159774			chr1	93025000	93050000	-1.362	2.41117e-06	0.000265848			chr13	97100000	97125000	0.408667	9.16948e-05	0.0101101
chr13-99450000	chr13	99450000	99475000	+	1.988	1.941	1.954	1.885	1.816	2.034	1.802	1.77	1.772			chr18	56125000	56150000	-0.996333	1.45402e-06	0.000159774			chr8	101600000	101625000	-1.148	2.41255e-06	0.000265848			chr1	178950000	178975000	-0.541	9.2071e-05	0.0101319
chr8-133150000	chr8	133150000	133175000	+	1.627	1.53	1.461	1.763	1.851	1.823	1.667	1.715	1.679			chr8	130650000	130675000	-0.814333	1.45077e-06	0.000159774			chr8	28150000	28175000	-0.765333	2.42896e-06	0.000266454			chr3	153900000	153925000	-0.849333	9.19976e-05	0.0101319
chr4-159025000	chr4	159025000	159050000	+	1.162	1.107	1.088	1.024	1.048	1.157	1.596	1.6	1.423			chr1	184300000	184325000	-1.303	1.45339e-06	0.000159774			chrX	13300000	13325000	-0.957333	2.43015e-06	0.000266454			chr1	22750000	22775000	0.476333	9.23606e-05	0.0101539
chr12-120225000	chr12	120225000	120250000	+	2.059	1.911	1.907	1.773	1.833	2.029	1.753	1.734	1.804			chr1	60850000	60875000	-0.621667	1.45103e-06	0.000159774			chr1	53900000	53925000	-0.799667	2.42986e-06	0.000266454			chr14	64950000	64975000	-0.546333	9.25851e-05	0.0101628
chr12-132075000	chr12	132075000	132100000	+	1.302	1.404	1.351	1.738	1.85	1.845	1.76	1.737	2.033			chr6	118900000	118925000	0.840333	1.45386e-06	0.000159774			chr1	200825000	200850000	-1.27833	2.42469e-06	0.000266454			chr11	11175000	11200000	-1.28067	9.271e-05	0.0101628
chrX-129975000	chrX	129975000	130000000	+	1.744	1.69	1.706	1.837	1.755	1.163	1.525	1.647	1.545			chr5	134975000	135000000	-0.929333	1.45794e-06	0.000159839			chr6	44925000	44950000	-1.004	2.42533e-06	0.000266454			chr4	151150000	151175000	-0.598	9.26553e-05	0.0101628
chr4-89075000	chr4	89075000	89100000	+	1.016	1.127	1.054	1.027	1.204	1.271	1.655	1.774	1.741			chr4	151450000	151475000	0.798	1.46345e-06	0.000160288			chr8	20525000	20550000	-1.19167	2.43659e-06	0.000266902			chr18	41925000	41950000	0.414333	9.31742e-05	0.0102039
chr9-36000000	chr9	36000000	36025000	+	1.549	1.405	1.382	1.655	1.634	1.524	1.588	1.48	1.655			chr13	20275000	20300000	-1.17	1.47028e-06	0.000160881			chr11	34675000	34700000	-1.10667	2.43967e-06	0.000266982			chr9	83225000	83250000	0.980667	9.3857e-05	0.0102688
chr8-37800000	chr8	37800000	37825000	+	1.729	1.68	1.7	1.677	1.723	1.748	1.653	1.674	1.596			chr4	104800000	104825000	0.804	1.47372e-06	0.000160924			chr9	88325000	88350000	-1.212	2.45024e-06	0.000267093			chr6	131000000	131025000	-0.883667	9.40698e-05	0.0102722
chr8-42050000	chr8	42050000	42075000	+	1.54	1.603	1.486	1.387	1.527	1.466	1.719	1.682	1.693			chr5	78700000	78725000	-1.07367	1.47415e-06	0.000160924			chr6	63325000	63350000	0.886667	2.45738e-06	0.000267093			chr15	98025000	98050000	-0.581	9.40001e-05	0.0102722
chr7-44875000	chr7	44875000	44900000	+	1.537	1.639	1.539	1.503	1.567	1.584	1.534	1.565	1.459			chrX	103750000	103775000	0.911667	1.47492e-06	0.000160924			chr4	124725000	124750000	0.794667	2.46654e-06	0.000267093			chr16	66200000	66225000	0.533667	9.41966e-05	0.0102762
chr9-34625000	chr9	34625000	34650000	+	1.739	1.685	1.663	1.707	1.692	1.702	1.681	1.629	1.751			chr2	157575000	157600000	0.794333	1.47653e-06	0.000160945			chr8	104675000	104700000	-0.815	2.44946e-06	0.000267093			chr2	132575000	132600000	0.758333	9.43052e-05	0.0102782
chr8-42225000	chr8	42225000	42250000	+	1.576	1.625	1.539	1.673	1.752	1.816	1.672	1.697	1.793			chr10	95575000	95600000	0.931333	1.47809e-06	0.00016096			chr1	200925000	200950000	-1.327	2.44374e-06	0.000267093			chr8	101900000	101925000	-1.355	9.44838e-05	0.0102878
chr13-110900000	chr13	110900000	110925000	+	1.831	1.803	1.848	1.898	1.746	1.723	1.562	1.552	1.585			chr3	127425000	127450000	-0.996667	1.4796e-06	0.00016097			chr6	63800000	63825000	0.978	2.46655e-06	0.000267093			chr3	154050000	154075000	-0.654667	9.46054e-05	0.0102912
chr7-128875000	chr7	128875000	128900000	+	1.77	1.779	1.702	1.773	1.715	1.698	1.712	1.659	1.582			chr1	200400000	200425000	-0.963333	1.48224e-06	0.000161104			chr1	53875000	53900000	-0.774667	2.45987e-06	0.000267093			chr2	229225000	229250000	0.592333	9.48225e-05	0.010295
chr13-51675000	chr13	51675000	51700000	+	1.777	1.668	1.722	1.68	1.797	1.806	1.653	1.789	1.979			chr9	113925000	113950000	-1.39433	1.48884e-06	0.000161204			chr8	21275000	21300000	-1.49933	2.46559e-06	0.000267093			chr6	107275000	107300000	-0.817333	9.47657e-05	0.010295
chr18-3225000	chr18	3225000	3250000	+	1.595	1.539	1.568	1.676	1.783	1.761	1.692	1.714	1.678			chr8	31075000	31100000	0.652	1.48496e-06	0.000161204			chr3	126600000	126625000	-0.819333	2.44748e-06	0.000267093			chr6	160000000	160025000	0.800667	9.5323e-05	0.0103027
chr11-3600000	chr11	3600000	3625000	+	1.357	1.459	1.323	1.543	1.6	1.452	1.554	1.645	1.699			chr2	42400000	42425000	-0.847333	1.48708e-06	0.000161204			chr6	117450000	117475000	0.946	2.46354e-06	0.000267093			chr7	31850000	31875000	0.721	9.51892e-05	0.0103027
chr8-29225000	chr8	29225000	29250000	+	1.595	1.523	1.56	1.654	1.706	1.709	1.695	1.689	1.756			chr3	114050000	114075000	0.740667	1.48826e-06	0.000161204			chr5	16575000	16600000	0.709	2.46086e-06	0.000267093			chr8	101400000	101425000	-0.625333	9.55062e-05	0.0103027
chr9-33750000	chr9	33750000	33775000	+	1.535	1.497	1.498	1.647	1.635	1.632	1.681	1.704	1.805			chr5	133550000	133575000	-0.845667	1.49134e-06	0.00016132			chr6	106875000	106900000	-1.32	2.47313e-06	0.000267296			chr3	5475000	5500000	0.578333	9.55211e-05	0.0103027
chr4-109425000	chr4	109425000	109450000	+	1.914	1.992	1.97	1.834	1.848	1.63	1.725	1.866	1.568			chr10	94325000	94350000	0.792667	1.49469e-06	0.000161529			chr11	33600000	33625000	-1.17033	2.4729e-06	0.000267296			chr1	234125000	234150000	-0.791333	9.53281e-05	0.0103027
chrX-46825000	chrX	46825000	46850000	+	1.65	1.68	1.639	1.811	1.844	1.382	1.74	1.658	1.695			chr5	133200000	133225000	-0.877	1.49867e-06	0.000161805			chr3	171025000	171050000	-0.704	2.49096e-06	0.000268202			chr6	22075000	22100000	0.874	9.54788e-05	0.0103027
chr13-31950000	chr13	31950000	31975000	+	1.615	1.671	1.571	1.849	2.005	1.723	1.526	1.56	1.828			chr8	123600000	123625000	-1.52967	1.50036e-06	0.000161834			chr6	148825000	148850000	-1.117	2.48452e-06	0.000268202			chr10	30025000	30050000	-0.556	9.55276e-05	0.0103027
chr4-140075000	chr4	140075000	140100000	+	1.758	1.737	1.683	2.044	2.117	2.017	1.884	1.986	2.022			chr5	110075000	110100000	0.593	1.50323e-06	0.00016199			chr13	30050000	30075000	-1.19267	2.48765e-06	0.000268202			chr7	31775000	31800000	0.746667	9.5768e-05	0.0103188
chr7-128825000	chr7	128825000	128850000	+	1.739	1.614	1.668	1.781	1.671	1.838	1.725	1.664	1.824			chr1	183200000	183225000	-1.534	1.51198e-06	0.000162778			chr8	127625000	127650000	-1.09367	2.48957e-06	0.000268202			chr7	138975000	139000000	-0.671667	9.58926e-05	0.0103224
chr4-159050000	chr4	159050000	159075000	+	1.203	1.297	1.209	1.035	1.001	1.252	1.521	1.721	1.357			chr5	111950000	111975000	-0.651667	1.51385e-06	0.000162825			chr5	141825000	141850000	-0.620333	2.49661e-06	0.000268555			chr10	12725000	12750000	-1.00267	9.61454e-05	0.01033
chr8-29250000	chr8	29250000	29275000	+	1.586	1.506	1.592	1.696	1.691	1.716	1.644	1.674	1.764			chr13	44675000	44700000	-1.34067	1.51634e-06	0.000162916			chr6	17000000	17025000	-0.854667	2.52387e-06	0.000269701			chr3	82000000	82025000	0.531333	9.60795e-05	0.01033
chrX-71650000	chrX	71650000	71675000	+	1.309	1.431	1.338	1.11	1.283	0.689	1.728	1.753	1.53			chr3	67000000	67025000	0.622667	1.51757e-06	0.000162916			chr13	43650000	43675000	-1.129	2.51648e-06	0.000269701			chr3	113150000	113175000	-0.771667	9.62862e-05	0.0103354
chrX-71000000	chrX	71000000	71025000	+	1.47	1.53	1.564	1.203	1.292	0.521	1.725	1.843	1.512			chr11	35550000	35575000	-0.804333	1.53159e-06	0.000163412			chr2	168125000	168150000	0.688	2.51381e-06	0.000269701			chr11	33600000	33625000	-0.714667	9.64423e-05	0.0103363
chr8-65975000	chr8	65975000	66000000	+	1.429	1.529	1.435	1.623	1.817	1.852	1.549	1.619	1.529			chr2	200650000	200675000	-0.743	1.53846e-06	0.000163412			chr9	111775000	111800000	-1.5	2.522e-06	0.000269701			chr6	149900000	149925000	-0.524667	9.64766e-05	0.0103363
chr4-40325000	chr4	40325000	40350000	+	1.551	1.472	1.47	1.785	1.623	1.649	1.619	1.554	1.631			chr15	85800000	85825000	0.910333	1.54233e-06	0.000163412			chr3	117025000	117050000	1.02033	2.51735e-06	0.000269701			chr8	4225000	4250000	0.559667	9.66189e-05	0.0103365
chr1-202150000	chr1	202150000	202175000	+	1.54	1.573	1.673	1.704	1.689	1.83	1.674	1.562	1.722			chr3	131425000	131450000	0.965	1.54019e-06	0.000163412			chr8	123475000	123500000	-1.07867	2.52041e-06	0.000269701			chr5	106875000	106900000	1.413	9.66606e-05	0.0103365
chr4-70825000	chr4	70825000	70850000	+	1.851	1.868	1.844	1.756	1.97	2.051	1.771	1.896	1.923			chr8	69725000	69750000	0.849333	1.5331e-06	0.000163412			chr2	200225000	200250000	-1.07067	2.51899e-06	0.000269701			chr10	93000000	93025000	-0.744333	9.76284e-05	0.0104052
chr6-106500000	chr6	106500000	106525000	+	1.957	2.012	2.035	1.81	1.874	1.978	1.693	1.761	1.82			chr2	86275000	86300000	-0.861333	1.5385e-06	0.000163412			chr6	5400000	5425000	-1.391	2.52666e-06	0.000269744			chr6	106875000	106900000	-0.894667	9.77446e-05	0.0104052
chr13-46350000	chr13	46350000	46375000	+	1.787	1.731	1.819	1.957	1.956	2.19	1.677	1.641	1.819			chr8	64575000	64600000	0.793	1.52699e-06	0.000163412			chr11	35550000	35575000	-0.912667	2.52996e-06	0.000269843			chr2	65900000	65925000	0.401667	9.74306e-05	0.0104052
chr4-184900000	chr4	184900000	184925000	+	1.67	1.624	1.54	1.94	1.95	2.007	1.644	1.745	1.978			chr9	114225000	114250000	-1.225	1.52672e-06	0.000163412			chr12	67500000	67525000	-0.942	2.5383e-06	0.00027003			chr4	153300000	153325000	-0.524667	9.78523e-05	0.0104052
chr7-130050000	chr7	130050000	130075000	+	1.606	1.654	1.55	1.675	1.741	1.662	1.745	1.76	1.732			chr5	96050000	96075000	-0.908	1.53274e-06	0.000163412			chr6	25700000	25725000	-0.664667	2.54122e-06	0.00027003			chr3	189250000	189275000	0.591333	9.76437e-05	0.0104052
chr7-73750000	chr7	73750000	73775000	+	1.587	1.563	1.524	1.625	1.583	1.649	1.601	1.667	1.747			chr16	14150000	14175000	-0.86	1.52951e-06	0.000163412			chr6	122700000	122725000	1.03867	2.54091e-06	0.00027003			chr3	82075000	82100000	0.458	9.78529e-05	0.0104052
chr7-129725000	chr7	129725000	129750000	+	1.438	1.448	1.427	1.623	1.586	1.728	1.675	1.632	1.753			chr10	112300000	112325000	0.801333	1.53677e-06	0.000163412			chr6	17075000	17100000	-1.07167	2.53501e-06	0.00027003			chr19	34200000	34225000	-0.536	9.79597e-05	0.0104068
chr4-183650000	chr4	183650000	183675000	+	1.728	1.71	1.674	1.829	1.861	1.852	1.66	1.667	1.922			chr8	47175000	47200000	0.942667	1.52734e-06	0.000163412			chr7	142800000	142825000	-0.981667	2.54517e-06	0.000270197			chr13	32275000	32300000	-0.55	9.8164e-05	0.0104154
chr12-123225000	chr12	123225000	123250000	+	1.842	1.706	1.753	1.781	1.699	1.937	1.532	1.51	1.619			chr13	84650000	84675000	-0.711333	1.54192e-06	0.000163412			chr5	141800000	141825000	-0.831333	2.54765e-06	0.000270208			chr8	22325000	22350000	-0.482	9.85874e-05	0.0104154
chr7-99075000	chr7	99075000	99100000	+	1.534	1.516	1.381	1.604	1.62	1.54	1.627	1.673	1.72			chr15	80750000	80775000	-0.701333	1.53535e-06	0.000163412			chr1	184700000	184725000	-1.27267	2.55936e-06	0.00027044			chr6	73725000	73750000	0.614667	9.84293e-05	0.0104154
chr4-70675000	chr4	70675000	70700000	+	1.884	1.975	1.861	1.882	2.016	1.947	1.812	1.934	1.822			chr12	131500000	131525000	-1.05167	1.54825e-06	0.00016376			chr2	184525000	184550000	0.93	2.55935e-06	0.00027044			chr8	99600000	99625000	-0.834667	9.86821e-05	0.0104154
chrX-149950000	chrX	149950000	149975000	+	1.529	1.577	1.504	1.563	1.636	1.157	1.576	1.486	1.253			chr10	91150000	91175000	1.211	1.5485e-06	0.00016376			chr8	21150000	21175000	-1.12267	2.55686e-06	0.00027044			chr7	13075000	13100000	0.42	9.82881e-05	0.0104154
chr5-132775000	chr5	132775000	132800000	+	1.276	1.345	1.298	1.499	1.481	1.506	1.675	1.675	1.77			chr1	232800000	232825000	-0.585333	1.55171e-06	0.000163947			chr14	54625000	54650000	-0.813	2.55906e-06	0.00027044			chr4	35625000	35650000	1.10767	9.86825e-05	0.0104154
chrX-71625000	chrX	71625000	71650000	+	1.412	1.555	1.397	1.279	1.526	0.826	1.809	1.747	1.662			chr1	59125000	59150000	-1.06133	1.55558e-06	0.000163957			chrX	8975000	9000000	-0.623	2.56294e-06	0.000270566			chr1	92375000	92400000	-1.15433	9.85382e-05	0.0104154
chr13-46200000	chr13	46200000	46225000	+	1.833	1.804	1.793	1.97	1.861	2.155	1.695	1.751	1.913			chr8	109550000	109575000	0.723333	1.55613e-06	0.000163957			chr6	3600000	3625000	-1.43833	2.5674e-06	0.000270785			chr7	139175000	139200000	-0.571667	9.89628e-05	0.0104353
chr4-78875000	chr4	78875000	78900000	+	1.615	1.573	1.648	1.648	1.754	1.685	1.698	1.803	1.811			chr14	49525000	49550000	0.719667	1.55613e-06	0.000163957			chr7	108525000	108550000	0.928333	2.57818e-06	0.000270884			chr3	152600000	152625000	-1.11	9.90973e-05	0.0104398
chrX-46725000	chrX	46725000	46750000	+	1.359	1.397	1.416	1.747	1.954	1.456	1.644	1.688	1.672			chr5	111425000	111450000	0.648333	1.5612e-06	0.000164035			chr8	122950000	122975000	-0.739333	2.57316e-06	0.000270884			chr9	116425000	116450000	0.898	9.93427e-05	0.0104559
chr4-184725000	chr4	184725000	184750000	+	1.699	1.703	1.615	1.899	1.949	1.914	1.714	1.763	1.673			chr8	21450000	21475000	-1.274	1.56091e-06	0.000164035			chr6	107500000	107525000	-1.01167	2.57266e-06	0.000270884			chr18	74225000	74250000	0.512667	9.95878e-05	0.010472
chr13-46025000	chr13	46025000	46050000	+	1.808	1.837	1.823	1.838	1.91	1.98	1.67	1.779	1.77			chr15	80850000	80875000	-0.779667	1.55999e-06	0.000164035			chr8	52650000	52675000	1.25033	2.57811e-06	0.000270884			chr1	94275000	94300000	-0.681667	9.98322e-05	0.010488
chrX-40525000	chrX	40525000	40550000	+	1.532	1.499	1.441	1.853	1.783	1.791	1.553	1.617	1.903			chr2	39675000	39700000	-0.897	1.5678e-06	0.000164575			chr8	21075000	21100000	-1.256	2.58026e-06	0.000270884			chr2	179250000	179275000	0.451667	0.000100385	0.0105266
chr13-21075000	chr13	21075000	21100000	+	1.221	1.461	1.337	1.309	1.595	1.335	1.588	1.695	1.604			chr3	37725000	37750000	-0.621667	1.57274e-06	0.00016485			chr8	28525000	28550000	-0.829	2.59375e-06	0.000272003			chr8	9400000	9425000	-0.486667	0.000100299	0.0105266
chr7-106125000	chr7	106125000	106150000	+	1.485	1.487	1.425	1.328	1.375	1.424	1.607	1.715	1.638			chr21	29700000	29725000	0.896333	1.57332e-06	0.00016485			chr8	102475000	102500000	-0.678333	2.5957e-06	0.000272003			chr2	31800000	31825000	-0.647667	0.000100971	0.0105303
chr7-149725000	chr7	149725000	149750000	+	1.49	1.626	1.521	1.602	1.806	1.619	1.704	1.763	1.636			chr2	62350000	62375000	-0.737333	1.5822e-06	0.000165033			chr15	81225000	81250000	-0.921667	2.59946e-06	0.000272048			chr7	106025000	106050000	-0.413	0.000101036	0.0105303
chrX-130175000	chrX	130175000	130200000	+	1.736	1.714	1.639	1.769	1.732	1.423	1.63	1.603	1.582			chrY	11250000	11275000	-1.13	1.57966e-06	0.000165033			chr7	26450000	26475000	-0.669	2.60092e-06	0.000272048			chr6	107475000	107500000	-0.639667	0.000100524	0.0105303
chrX-24450000	chrX	24450000	24475000	+	1.502	1.522	1.512	1.518	1.464	1.161	1.781	1.728	1.309			chr5	133275000	133300000	-0.96	1.58233e-06	0.000165033			chr12	76200000	76225000	-0.858	2.6051e-06	0.000272234			chr18	25300000	25325000	0.658333	0.000100791	0.0105303
chr5-142775000	chr5	142775000	142800000	+	1.448	1.458	1.283	1.7	1.832	1.795	1.598	1.659	1.572			chr3	189125000	189150000	-0.585667	1.57886e-06	0.000165033			chr6	44850000	44875000	-1.02567	2.61201e-06	0.000272482			chr7	142775000	142800000	-0.524	0.000101069	0.0105303
chr13-30700000	chr13	30700000	30725000	+	1.785	1.629	1.662	2.071	2.143	1.958	1.759	1.905	2.016			chr9	74900000	74925000	0.662333	1.58087e-06	0.000165033			chr1	168050000	168075000	-1.329	2.61227e-06	0.000272482			chr10	12675000	12700000	-0.946	0.000100616	0.0105303
chrX-53475000	chrX	53475000	53500000	+	1.524	1.463	1.462	1.613	1.8	1.241	1.573	1.6	1.661			chr6	126025000	126050000	0.724667	1.58415e-06	0.000165071			chr8	23350000	23375000	-0.747	2.61915e-06	0.000272699			chr10	106925000	106950000	0.737667	0.000100749	0.0105303
chrX-118800000	chrX	118800000	118825000	+	1.71	1.711	1.647	1.748	1.872	1.409	1.616	1.669	1.307			chr5	128075000	128100000	0.968333	1.58655e-06	0.00016517			chr3	150675000	150700000	-0.713667	2.61724e-06	0.000272699			chr2	171600000	171625000	-0.605333	0.000101551	0.0105618
chr8-141375000	chr8	141375000	141400000	+	1.495	1.264	1.469	1.24	1.31	1.012	1.628	1.511	1.498			chr3	14725000	14750000	-0.779333	1.59085e-06	0.000165451			chrX	97125000	97150000	0.754	2.62286e-06	0.000272734			chr6	156525000	156550000	-0.500667	0.000102023	0.0105618
chr12-131825000	chr12	131825000	131850000	+	1.46	1.497	1.501	1.597	1.784	1.725	1.625	1.659	1.845			chr7	156825000	156850000	0.982333	1.59216e-06	0.000165451			chr7	118300000	118325000	1.50533	2.62429e-06	0.000272734			chr19	34225000	34250000	-0.535667	0.00010194	0.0105618
chr1-202125000	chr1	202125000	202150000	+	1.476	1.536	1.57	1.638	1.596	1.825	1.679	1.488	1.707			chr7	87325000	87350000	0.715667	1.63398e-06	0.000165762			chr7	90500000	90525000	0.896	2.64422e-06	0.000274303			chr6	83575000	83600000	0.674333	0.000101772	0.0105618
chr4-40850000	chr4	40850000	40875000	+	1.599	1.557	1.514	1.858	1.955	1.894	1.655	1.825	2.01			chr4	153850000	153875000	0.577667	1.63602e-06	0.000165762			chr7	105900000	105925000	-0.876667	2.64351e-06	0.000274303			chr5	36175000	36200000	-0.440667	0.000101891	0.0105618
chr4-102700000	chr4	102700000	102725000	+	1.875	1.966	1.871	1.656	1.875	1.787	1.69	1.849	1.732			chr6	45600000	45625000	-0.730333	1.60263e-06	0.000165762			chr3	152575000	152600000	-1.07667	2.65374e-06	0.000274322			chr4	88650000	88675000	-0.661667	0.000101941	0.0105618
chr8-101050000	chr8	101050000	101075000	+	1.337	1.206	1.112	1.66	1.81	1.673	1.616	1.585	1.732			chr7	134250000	134275000	-0.634667	1.61975e-06	0.000165762			chr12	93700000	93725000	-1.32	2.65697e-06	0.000274322			chr6	83450000	83475000	0.629333	0.000101693	0.0105618
chr18-48875000	chr18	48875000	48900000	+	1.702	1.72	1.642	1.859	1.868	1.869	1.693	1.711	1.769			chr3	143975000	144000000	0.767667	1.5986e-06	0.000165762			chr5	55100000	55125000	-0.751333	2.65699e-06	0.000274322			chr8	28500000	28525000	-0.455333	0.00010223	0.0105651
chr7-150875000	chr7	150875000	150900000	+	1.514	1.494	1.432	1.659	1.601	1.88	1.613	1.643	1.756			chr2	186475000	186500000	0.791	1.60059e-06	0.000165762			chr1	55275000	55300000	-0.756	2.64965e-06	0.000274322			chr17	28075000	28100000	-0.591	0.000102241	0.0105651
chr8-132950000	chr8	132950000	132975000	+	1.572	1.608	1.529	1.661	1.783	1.717	1.727	1.706	1.743			chr2	215975000	216000000	-0.798667	1.63184e-06	0.000165762			chr1	233325000	233350000	-0.938333	2.65889e-06	0.000274322			chr20	48275000	48300000	0.422667	0.000102635	0.0105674
chr13-98975000	chr13	98975000	99000000	+	1.365	1.338	1.356	1.274	0.466	0.4	1.379	0.897	0.559			chrY	11075000	11100000	-1.28367	1.62793e-06	0.000165762			chr2	184725000	184750000	0.820333	2.65123e-06	0.000274322			chr6	119125000	119150000	0.668333	0.000102535	0.0105674
chr4-89325000	chr4	89325000	89350000	+	1.92	2.026	1.883	2.05	2.201	2.255	1.766	1.933	2.134			chr2	149550000	149575000	0.659	1.60201e-06	0.000165762			chr8	120175000	120200000	-1.287	2.66487e-06	0.00027469			chr4	152925000	152950000	-0.628333	0.0001026	0.0105674
chr8-95075000	chr8	95075000	95100000	+	1.871	1.834	1.722	1.561	1.695	1.78	1.699	1.614	1.658			chr4	122100000	122125000	1.038	1.60483e-06	0.000165762			chr8	23600000	23625000	0.776333	2.67149e-06	0.000274873			chr3	146575000	146600000	0.416667	0.000102489	0.0105674
chr4-88725000	chr4	88725000	88750000	+	1.525	1.35	1.467	1.498	1.652	1.666	1.722	1.734	1.993			chr9	113675000	113700000	-1.38533	1.62238e-06	0.000165762			chr6	130950000	130975000	-0.639	2.66987e-06	0.000274873			chr7	80475000	80500000	0.711667	0.000102863	0.0105813
chr6-149475000	chr6	149475000	149500000	+	1.568	1.673	1.558	1.652	1.721	1.761	1.693	1.673	1.655			chr8	126775000	126800000	-0.683667	1.63546e-06	0.000165762			chr3	171125000	171150000	-0.717	2.67848e-06	0.000275094			chr6	55975000	56000000	0.688667	0.000103242	0.0105849
chr5-157575000	chr5	157575000	157600000	+	1.65	1.642	1.594	1.454	1.499	1.579	1.715	1.754	1.599			chr9	98325000	98350000	-1.05267	1.62038e-06	0.000165762			chr5	165100000	165125000	0.920667	2.67739e-06	0.000275094			chr5	97550000	97575000	0.620333	0.000102997	0.0105849
chr13-46575000	chr13	46575000	46600000	+	1.66	1.757	1.685	1.945	1.985	2.163	1.759	1.809	1.968			chr2	238550000	238575000	-0.873667	1.62792e-06	0.000165762			chr1	152400000	152425000	0.734667	2.68306e-06	0.000275316			chr22	21025000	21050000	-0.426333	0.000103271	0.0105849
chr5-139675000	chr5	139675000	139700000	+	1.637	1.603	1.469	1.697	1.662	1.706	1.577	1.573	1.748			chr6	142175000	142200000	0.906667	1.61674e-06	0.000165762			chr8	23325000	23350000	-0.800333	2.69082e-06	0.0002756			chr4	69700000	69725000	0.600667	0.000103086	0.0105849
chrX-120250000	chrX	120250000	120275000	+	1.692	1.667	1.577	1.835	1.964	1.451	1.763	1.718	1.446			chr10	51675000	51700000	0.850333	1.63467e-06	0.000165762			chr6	146550000	146575000	1.18267	2.69311e-06	0.0002756			chr6	107700000	107725000	-0.591333	0.000104059	0.0106175
chr7-129075000	chr7	129075000	129100000	+	1.791	1.66	1.624	1.756	1.708	1.81	1.671	1.743	1.756			chr5	79100000	79125000	-0.848667	1.61457e-06	0.000165762			chr1	229350000	229375000	-1.21933	2.6889e-06	0.0002756			chr3	124925000	124950000	-0.391333	0.000104608	0.0106175
chr13-28025000	chr13	28025000	28050000	+	1.252	1.361	1.144	1.649	1.837	1.67	1.596	1.659	1.744			chr8	90675000	90700000	0.684	1.61631e-06	0.000165762			chr5	157975000	158000000	-0.958667	2.70327e-06	0.000276391			chr13	29900000	29925000	-1.13933	0.000104742	0.0106175
chr4-147625000	chr4	147625000	147650000	+	1.782	1.883	1.775	1.652	1.788	1.732	1.826	1.831	1.534			chr17	63350000	63375000	-1.027	1.63532e-06	0.000165762			chr9	110850000	110875000	-1.19233	2.71498e-06	0.000277338			chr3	59125000	59150000	-0.486	0.000104491	0.0106175
chr7-129250000	chr7	129250000	129275000	+	1.713	1.596	1.683	1.669	1.701	1.832	1.744	1.719	1.81			chr3	108625000	108650000	0.753333	1.62799e-06	0.000165762			chr9	111550000	111575000	-1.796	2.71821e-06	0.000277418			chr1	92575000	92600000	-1.038	0.000104713	0.0106175
chr4-40575000	chr4	40575000	40600000	+	1.482	1.378	1.43	1.77	1.649	1.63	1.538	1.66	1.607			chr2	178075000	178100000	0.73	1.61207e-06	0.000165762			chr15	81150000	81175000	-0.897333	2.72616e-06	0.000277565			chr9	84325000	84350000	0.784	0.000104202	0.0106175
chr6-137400000	chr6	137400000	137425000	+	1.39	1.454	1.338	1.558	1.536	1.403	1.453	1.516	1.552			chr10	32125000	32150000	-0.715667	1.6061e-06	0.000165762			chr10	58225000	58250000	1.289	2.72406e-06	0.000277565			chr6	52725000	52750000	-0.633667	0.000104667	0.0106175
chr7-44850000	chr7	44850000	44875000	+	1.555	1.579	1.455	1.587	1.639	1.577	1.661	1.637	1.492			chr8	56050000	56075000	0.776	1.6225e-06	0.000165762			chr14	54650000	54675000	-0.885667	2.72698e-06	0.000277565			chr3	141000000	141025000	-0.512	0.000103729	0.0106175
chr13-28700000	chr13	28700000	28725000	+	1.631	1.586	1.574	1.454	1.644	1.494	1.737	1.835	1.625			chr6	70550000	70575000	0.744333	1.60339e-06	0.000165762			chr13	97125000	97150000	0.638	2.73256e-06	0.000277884			chr10	106775000	106800000	0.439	0.000104804	0.0106175
chrX-78950000	chrX	78950000	78975000	+	0.86	1.099	0.727	1.147	1.03	0.088	1.642	1.525	0.354			chr6	3150000	3175000	-0.940333	1.63574e-06	0.000165762			chr3	102225000	102250000	0.71	2.73666e-06	0.000278052			chr2	30350000	30375000	-0.790333	0.000104244	0.0106175
chr1-110050000	chr1	110050000	110075000	+	1.416	1.569	1.543	1.667	1.77	1.959	1.584	1.677	1.794			chr1	232475000	232500000	-0.658667	1.60998e-06	0.000165762			chr3	42275000	42300000	-0.839	2.74052e-06	0.000278196			chr6	167850000	167875000	-0.827333	0.000104552	0.0106175
chr7-73350000	chr7	73350000	73375000	+	1.617	1.706	1.468	1.636	1.706	1.66	1.716	1.692	1.612			chr1	232525000	232550000	-0.837	1.61157e-06	0.000165762			chr9	90275000	90300000	-1.574	2.74531e-06	0.000278434			chr19	34275000	34300000	-0.481667	0.000103815	0.0106175
chr21-33050000	chr21	33050000	33075000	+	1.662	1.703	1.623	1.715	1.738	1.911	1.639	1.554	1.703			chr3	180925000	180950000	0.821333	1.63413e-06	0.000165762			chr1	231325000	231350000	-1.06233	2.75129e-06	0.000278542			chr6	97050000	97075000	0.414667	0.000103907	0.0106175
chr6-111275000	chr6	111275000	111300000	+	1.601	1.547	1.661	1.743	1.835	1.906	1.619	1.683	1.691			chr5	82650000	82675000	0.761667	1.64308e-06	0.000166314			chr13	43150000	43175000	-0.934333	2.75076e-06	0.000278542			chr2	206500000	206525000	-0.690667	0.00010516	0.0106346
chr13-41050000	chr13	41050000	41075000	+	1.697	1.689	1.625	1.741	1.823	1.652	1.722	1.826	1.691			chr10	31175000	31200000	-0.936	1.6444e-06	0.000166314			chr3	37425000	37450000	-0.728333	2.75517e-06	0.000278687			chr5	107225000	107250000	0.700667	0.000105082	0.0106346
chrX-23825000	chrX	23825000	23850000	+	1.469	1.547	1.426	1.861	1.97	1.772	1.654	1.588	1.55			chr2	238525000	238550000	-0.826333	1.64981e-06	0.000166356			chr2	31775000	31800000	-0.629667	2.75769e-06	0.000278694			chr20	59250000	59275000	-0.787	0.000105613	0.0106632
chr7-149250000	chr7	149250000	149275000	+	1.362	1.463	1.439	1.516	1.631	1.28	1.693	1.684	1.496			chr7	108400000	108425000	0.810333	1.65067e-06	0.000166356			chr3	126850000	126875000	-0.782333	2.76189e-06	0.0002787			chr6	18075000	18100000	-0.515333	0.000105631	0.0106632
chr13-42325000	chr13	42325000	42350000	+	0.467	0.174	0.347	1.088	0.358	0.695	1.527	1.386	1.493			chr9	115100000	115125000	-0.828	1.64945e-06	0.000166356			chr6	75750000	75775000	0.939	2.76758e-06	0.0002787			chr3	41150000	41175000	0.432	0.000105895	0.0106804
chr7-44625000	chr7	44625000	44650000	+	1.558	1.502	1.486	1.597	1.686	1.72	1.678	1.656	1.619			chr1	182275000	182300000	-1.07733	1.65045e-06	0.000166356			chr11	13900000	13925000	-1.04233	2.76825e-06	0.0002787			chr2	223575000	223600000	0.594	0.00010642	0.0107142
chr4-140225000	chr4	140225000	140250000	+	1.563	1.57	1.502	1.924	2.037	1.995	1.68	1.816	1.96			chr1	223225000	223250000	-0.924667	1.66031e-06	0.000166639			chr2	104575000	104600000	0.968667	2.77002e-06	0.0002787			chr10	106900000	106925000	0.649	0.000106514	0.0107142
chr12-123750000	chr12	123750000	123775000	+	1.783	1.667	1.715	1.751	1.711	1.947	1.697	1.714	1.849			chr15	80525000	80550000	-0.878333	1.68015e-06	0.000166639			chr13	30975000	31000000	-1.61267	2.76558e-06	0.0002787			chr4	85725000	85750000	0.756333	0.00010651	0.0107142
chr13-45425000	chr13	45425000	45450000	+	1.659	1.675	1.671	1.828	1.909	1.976	1.696	1.882	2.069			chr6	147275000	147300000	0.811	1.68215e-06	0.000166639			chr6	25650000	25675000	-0.774667	2.77285e-06	0.000278738			chr6	22025000	22050000	0.784	0.00010691	0.0107445
chrX-150350000	chrX	150350000	150375000	+	1.535	1.505	1.501	1.685	1.709	1.261	1.557	1.735	1.519			chr10	112275000	112300000	0.670667	1.66919e-06	0.000166639			chr8	100500000	100525000	-0.702333	2.77666e-06	0.000278874			chr3	81475000	81500000	0.475	0.000107147	0.0107588
chr7-105675000	chr7	105675000	105700000	+	1.325	1.439	1.244	1.253	1.283	1.341	1.654	1.633	1.449			chr3	179125000	179150000	0.873333	1.66851e-06	0.000166639			chr11	34825000	34850000	-1.04133	2.78846e-06	0.000279072			chr5	69475000	69500000	-0.613667	0.000107411	0.0107595
chr7-102450000	chr7	102450000	102475000	+	1.731	1.386	1.322	1.634	1.511	1.387	1.648	1.505	1.566			chr12	89650000	89675000	1.10567	1.68422e-06	0.000166639			chr8	61550000	61575000	0.727667	2.78743e-06	0.000279072			chr7	18600000	18625000	0.608667	0.000107437	0.0107595
chr4-102550000	chr4	102550000	102575000	+	1.751	1.849	1.767	1.707	1.818	1.642	1.756	2.053	1.859			chr2	178475000	178500000	0.803667	1.68113e-06	0.000166639			chr17	57150000	57175000	-0.921333	2.78445e-06	0.000279072			chr8	123100000	123125000	-0.450333	0.000107319	0.0107595
chr13-51425000	chr13	51425000	51450000	+	1.714	1.684	1.668	1.894	1.911	1.893	1.668	1.714	1.869			chr2	162300000	162325000	0.797333	1.67233e-06	0.000166639			chr1	93325000	93350000	-1.31767	2.78275e-06	0.000279072			chr4	10225000	10250000	-0.572333	0.000107552	0.0107615
chr7-6425000	chr7	6425000	6450000	+	1.664	1.623	1.573	1.75	1.78	1.682	1.742	1.652	1.73			chr8	18225000	18250000	0.697333	1.68462e-06	0.000166639			chr10	5150000	5175000	-1.082	2.80547e-06	0.000280034			chr2	30325000	30350000	-0.826333	0.000108131	0.0107945
chr5-142050000	chr5	142050000	142075000	+	1.291	1.267	1.222	1.493	1.51	1.516	1.577	1.694	1.696			chr1	200250000	200275000	-1.03867	1.67785e-06	0.000166639			chr17	73075000	73100000	0.694	2.80177e-06	0.000280034			chr2	90000000	90025000	0.619333	0.000108001	0.0107945
chrX-134975000	chrX	134975000	135000000	+	1.638	1.564	1.611	1.709	1.754	1.493	1.563	1.589	1.422			chr10	11325000	11350000	0.688667	1.68166e-06	0.000166639			chrX	9025000	9050000	-0.751	2.80503e-06	0.000280034			chr7	22875000	22900000	-1.08867	0.000108479	0.0107945
chr12-124550000	chr12	124550000	124575000	+	1.682	1.523	1.568	1.591	1.621	1.594	1.659	1.596	1.455			chr12	132225000	132250000	-0.756667	1.66739e-06	0.000166639			chr3	16575000	16600000	-0.75	2.80852e-06	0.000280093			chr2	21225000	21250000	1.052	0.000108225	0.0107945
chr12-132000000	chr12	132000000	132025000	+	1.278	1.363	1.385	1.7	1.72	1.853	1.743	1.718	1.893			chr8	129150000	129175000	-0.952333	1.68227e-06	0.000166639			chr5	67325000	67350000	-0.679333	2.816e-06	0.000280378			chr10	117300000	117325000	-0.524	0.000108286	0.0107945
chr4-37575000	chr4	37575000	37600000	+	1.47	1.475	1.362	1.452	1.461	1.504	1.581	1.495	1.281			chr1	182350000	182375000	-0.943	1.6745e-06	0.000166639			chr12	27575000	27600000	-0.947667	2.82317e-06	0.000280378			chr7	7000000	7025000	-0.661333	0.000108447	0.0107945
chr7-129300000	chr7	129300000	129325000	+	1.533	1.318	1.428	1.557	1.62	1.726	1.605	1.674	1.743			chr13	39425000	39450000	0.635333	1.6629e-06	0.000166639			chr2	11425000	11450000	-0.825	2.83049e-06	0.000280378			chr8	24250000	24275000	0.769333	0.000108547	0.0107945
chr4-82925000	chr4	82925000	82950000	+	1.738	1.798	1.807	1.599	1.741	1.864	1.754	1.863	2.05			chr18	26250000	26275000	0.759667	1.6806e-06	0.000166639			chr10	23475000	23500000	0.837333	2.83359e-06	0.000280378			chr1	52050000	52075000	-0.503	0.000110447	0.0108944
chr4-139675000	chr4	139675000	139700000	+	1.758	1.723	1.712	2.061	2.095	2.076	1.797	1.881	2.098			chr6	117550000	117575000	0.776	1.66219e-06	0.000166639			chr3	32875000	32900000	-0.883333	2.8281e-06	0.000280378			chrX	9775000	9800000	-1.278	0.000110383	0.0108944
chrX-107625000	chrX	107625000	107650000	+	2.077	2.037	1.977	1.745	1.768	1.373	1.819	1.754	1.609			chr17	57325000	57350000	-0.785333	1.66263e-06	0.000166639			chr6	122675000	122700000	0.760333	2.82647e-06	0.000280378			chr1	100750000	100775000	-0.876667	0.000110512	0.0108944
chr4-152625000	chr4	152625000	152650000	+	1.789	1.766	1.787	1.854	1.967	1.92	1.75	1.868	1.934			chr10	114900000	114925000	0.823333	1.6823e-06	0.000166639			chr1	168025000	168050000	-1.439	2.81841e-06	0.000280378			chr11	21600000	21625000	0.676	0.000110009	0.0108944
chr4-168725000	chr4	168725000	168750000	+	1.581	1.578	1.523	2.009	2.111	2.121	1.702	1.732	1.999			chr3	53900000	53925000	0.619	1.68576e-06	0.000166639			chr5	67375000	67400000	-0.769333	2.83339e-06	0.000280378			chr18	55200000	55225000	-0.457667	0.000110064	0.0108944
chr4-140200000	chr4	140200000	140225000	+	1.587	1.595	1.469	1.796	1.925	2.029	1.7	1.881	1.973			chr20	5925000	5950000	0.840667	1.65952e-06	0.000166639			chr9	88475000	88500000	-1.33	2.82927e-06	0.000280378			chr5	7200000	7225000	0.456	0.000110446	0.0108944
chr5-157800000	chr5	157800000	157825000	+	1.322	1.336	1.416	1.282	1.33	1.384	1.584	1.556	1.642			chr5	96025000	96050000	-0.957333	1.6725e-06	0.000166639			chr5	36450000	36475000	-0.871	2.83741e-06	0.000280511			chrY	16475000	16500000	-0.728	0.000109923	0.0108944
chrX-40550000	chrX	40550000	40575000	+	1.668	1.606	1.616	1.967	2.015	1.931	1.669	1.729	1.899			chr1	223325000	223350000	-0.662	1.70401e-06	0.00016699			chr2	229200000	229225000	1.28367	2.84513e-06	0.000280785			chr17	73100000	73125000	0.741	0.000109667	0.0108944
chr4-78775000	chr4	78775000	78800000	+	1.942	1.942	1.844	1.947	2.063	2.068	1.903	1.977	2.053			chr6	45775000	45800000	-0.787	1.69864e-06	0.00016699			chr5	107475000	107500000	1.36	2.84302e-06	0.000280785			chr18	8925000	8950000	-0.635	0.00011023	0.0108944
chr8-95200000	chr8	95200000	95225000	+	1.226	1.221	1.141	1.592	1.722	1.702	1.637	1.457	1.548			chr5	110700000	110725000	0.948667	1.70345e-06	0.00016699			chrX	9200000	9225000	-0.986	2.84968e-06	0.000280991			chr15	94475000	94500000	-0.453667	0.000110325	0.0108944
chrX-49250000	chrX	49250000	49275000	+	1.492	1.588	1.572	1.56	1.57	1.053	1.588	1.508	1.365			chr1	183825000	183850000	-1.38267	1.69865e-06	0.00016699			chr2	160175000	160200000	-1.238	2.85293e-06	0.000281067			chr14	86775000	86800000	0.466	0.000110895	0.0109132
chr7-73475000	chr7	73475000	73500000	+	1.741	1.658	1.446	1.533	1.636	1.649	1.631	1.76	1.637			chr5	32625000	32650000	0.753667	1.69228e-06	0.00016699			chr1	224075000	224100000	-1.35333	2.85549e-06	0.000281075			chr13	30475000	30500000	-0.708	0.000110812	0.0109132
chr4-38125000	chr4	38125000	38150000	+	1.48	1.448	1.472	1.789	1.707	1.614	1.621	1.597	1.693			chr10	95650000	95675000	0.764667	1.70245e-06	0.00016699			chr8	89700000	89725000	0.716667	2.85994e-06	0.000281269			chr8	71000000	71025000	0.441667	0.000111249	0.0109386
chr18-9325000	chr18	9325000	9350000	+	1.578	1.611	1.582	1.521	1.589	1.493	1.573	1.63	1.526			chr8	56250000	56275000	0.799667	1.69555e-06	0.00016699			chr6	135625000	135650000	-1.146	2.87015e-06	0.000281299			chr5	120125000	120150000	0.647667	0.000111427	0.0109467
chr7-151125000	chr7	151125000	151150000	+	1.684	1.638	1.683	1.664	1.665	1.805	1.764	1.668	1.795			chr14	104475000	104500000	-0.655667	1.70313e-06	0.00016699			chr7	118325000	118350000	1.42433	2.86823e-06	0.000281299			chrY	15600000	15625000	-0.615	0.000112017	0.0109666
chr7-6300000	chr7	6300000	6325000	+	1.457	1.359	1.36	1.498	1.542	1.603	1.569	1.559	1.651			chr8	100500000	100525000	-0.595333	1.70268e-06	0.00016699			chrX	97450000	97475000	0.784	2.86635e-06	0.000281299			chrX	35875000	35900000	0.747	0.000111775	0.0109666
chr3-183600000	chr3	183600000	183625000	+	1.704	1.597	1.525	1.754	1.683	1.793	1.595	1.53	1.749			chr7	96350000	96375000	0.747333	1.69384e-06	0.00016699			chr1	233000000	233025000	-1.20433	2.86511e-06	0.000281299			chr7	114875000	114900000	0.588	0.000111946	0.0109666
chr18-49475000	chr18	49475000	49500000	+	1.694	1.733	1.65	1.653	1.682	1.624	1.675	1.713	1.773			chr10	6950000	6975000	-0.707333	1.7062e-06	0.000167061			chr8	63275000	63300000	1.03	2.87753e-06	0.00028178			chr2	151500000	151525000	-0.429667	0.000111839	0.0109666
chr12-123825000	chr12	123825000	123850000	+	1.558	1.452	1.511	1.558	1.416	1.643	1.562	1.58	1.676			chr1	200825000	200850000	-1.24867	1.71692e-06	0.000167097			chr21	25950000	25975000	0.911	2.88235e-06	0.000282009			chr6	157175000	157200000	-0.552667	0.000112453	0.0109922
chr8-28350000	chr8	28350000	28375000	+	1.765	1.743	1.734	1.791	1.731	1.751	1.695	1.666	1.761			chr10	5050000	5075000	-0.896	1.71759e-06	0.000167097			chr8	131925000	131950000	0.675667	2.89131e-06	0.000282068			chr6	107050000	107075000	-0.504333	0.000112472	0.0109922
chr7-5600000	chr7	5600000	5625000	+	1.595	1.483	1.522	1.592	1.6	1.527	1.624	1.466	1.655			chr17	67525000	67550000	-0.742667	1.72068e-06	0.000167097			chrX	39300000	39325000	-1.00967	2.89289e-06	0.000282068			chr4	35600000	35625000	0.643	0.000112668	0.0109924
chr21-42175000	chr21	42175000	42200000	+	1.669	1.495	1.567	1.65	1.773	1.869	1.531	1.636	1.699			chr8	21550000	21575000	-1.03	1.72128e-06	0.000167097			chr15	78625000	78650000	-0.643667	2.88601e-06	0.000282068			chr11	17150000	17175000	-0.548	0.00011264	0.0109924
chr5-149925000	chr5	149925000	149950000	+	1.563	1.566	1.502	1.732	1.739	1.844	1.706	1.68	1.795			chr3	115125000	115150000	0.792	1.71178e-06	0.000167097			chr6	4325000	4350000	-1.708	2.89209e-06	0.000282068			chr10	23375000	23400000	0.566667	0.00011286	0.0109924
chr12-132500000	chr12	132500000	132525000	+	1.365	1.375	1.291	1.434	1.325	1.247	1.647	1.475	1.202			chr8	48025000	48050000	0.764	1.71844e-06	0.000167097			chr7	142850000	142875000	-0.682667	2.89944e-06	0.000282465			chr5	91050000	91075000	0.718	0.000112844	0.0109924
chr6-111400000	chr6	111400000	111425000	+	1.962	1.903	1.873	1.835	1.886	2.023	1.648	1.798	1.758			chr10	30125000	30150000	-0.677667	1.70969e-06	0.000167097			chr1	12650000	12675000	0.764667	2.90701e-06	0.000282717			chr8	120400000	120425000	-0.670667	0.000113057	0.0110021
chr7-129400000	chr7	129400000	129425000	+	1.581	1.543	1.539	1.622	1.713	1.71	1.683	1.705	1.729			chrX	101275000	101300000	0.752333	1.71803e-06	0.000167097			chr9	110550000	110575000	-1.447	2.90536e-06	0.000282717			chr21	37400000	37425000	-0.624667	0.000113206	0.0110065
chr6-149700000	chr6	149700000	149725000	+	1.536	1.631	1.604	1.504	1.542	1.619	1.654	1.657	1.819			chr20	31600000	31625000	0.823	1.71726e-06	0.000167097			chr6	87875000	87900000	1.053	2.91998e-06	0.00028316			chr4	85700000	85725000	0.797333	0.000113296	0.0110065
chr7-129875000	chr7	129875000	129900000	+	1.678	1.57	1.616	1.575	1.6	1.649	1.671	1.694	1.798			chr4	98500000	98525000	-1.12267	1.71822e-06	0.000167097			chr8	20800000	20825000	-1.55633	2.91984e-06	0.00028316			chr5	106925000	106950000	0.738333	0.000113422	0.0110093
chrX-119925000	chrX	119925000	119950000	+	1.57	1.81	1.66	1.743	1.719	1.426	1.615	1.683	1.515			chr6	45825000	45850000	-0.796	1.72435e-06	0.000167109			chr3	17075000	17100000	-0.870667	2.91838e-06	0.00028316			chr8	121150000	121175000	0.914667	0.000113783	0.0110316
chr5-140075000	chr5	140075000	140100000	+	1.546	1.385	1.508	1.537	1.545	1.557	1.59	1.684	1.579			chr2	39650000	39675000	-0.925667	1.72293e-06	0.000167109			chr8	123950000	123975000	-1.32667	2.92257e-06	0.00028316			chr2	131625000	131650000	0.957667	0.000113846	0.0110316
chr7-129425000	chr7	129425000	129450000	+	1.625	1.583	1.566	1.702	1.744	1.855	1.694	1.704	1.776			chr9	89200000	89225000	-1.57467	1.73089e-06	0.000167367			chr1	12525000	12550000	0.639667	2.92659e-06	0.00028316			chr6	146925000	146950000	0.523333	0.00011409	0.0110458
chrX-123850000	chrX	123850000	123875000	+	1.667	1.607	1.648	1.933	1.801	1.451	1.615	1.626	1.622			chr5	67525000	67550000	-0.788667	1.73143e-06	0.000167367			chr1	100775000	100800000	-1.08133	2.92599e-06	0.00028316			chr6	139050000	139075000	-0.605	0.000114498	0.0110665
chr4-102575000	chr4	102575000	102600000	+	1.694	1.867	1.707	1.71	1.788	1.616	1.721	2.008	1.871			chr10	84175000	84200000	1.00467	1.73084e-06	0.000167367			chr5	83550000	83575000	0.894	2.92902e-06	0.00028316			chr10	12975000	13000000	-0.765333	0.000114477	0.0110665
chr13-51350000	chr13	51350000	51375000	+	1.451	1.441	1.443	1.929	1.938	2.05	1.728	1.845	2.165			chr12	131350000	131375000	-1.04767	1.74072e-06	0.000167787			chr3	167525000	167550000	0.788333	2.93926e-06	0.000283908			chr6	81800000	81825000	0.675667	0.000114905	0.0110963
chr7-44575000	chr7	44575000	44600000	+	1.505	1.491	1.378	1.653	1.555	1.648	1.649	1.56	1.492			chr12	131450000	131475000	-0.931667	1.74168e-06	0.000167787			chr3	16400000	16425000	-1.06367	2.94599e-06	0.000284317			chr3	156075000	156100000	-0.468667	0.000115321	0.0111176
chr13-49750000	chr13	49750000	49775000	+	1.583	1.585	1.586	1.794	1.685	1.959	1.56	1.724	1.917			chr5	86625000	86650000	0.704333	1.74029e-06	0.000167787			chr9	88250000	88275000	-1.75733	2.95508e-06	0.000284952			chr18	54275000	54300000	0.421333	0.000115248	0.0111176
chr18-23450000	chr18	23450000	23475000	+	1.799	1.768	1.755	1.81	1.892	1.872	1.744	1.801	1.841			chr8	47775000	47800000	0.619	1.74009e-06	0.000167787			chr5	67400000	67425000	-0.731667	2.9728e-06	0.000285208			chr11	6125000	6150000	0.577333	0.000115447	0.0111203
chr13-32375000	chr13	32375000	32400000	+	1.155	1.136	1.126	0.773	0.92	0.698	1.54	1.682	1.26			chr1	232700000	232725000	-0.672333	1.74505e-06	0.000167969			chr1	12425000	12450000	0.654	2.9715e-06	0.000285208			chr10	107750000	107775000	0.409667	0.000115774	0.0111245
chrX-19825000	chrX	19825000	19850000	+	1.404	1.408	1.24	2.014	2.076	1.799	1.733	1.684	1.79			chr9	89850000	89875000	-1.31267	1.74775e-06	0.000168086			chr8	78675000	78700000	1.02967	2.96876e-06	0.000285208			chr6	92075000	92100000	0.866667	0.000115785	0.0111245
chr7-129275000	chr7	129275000	129300000	+	1.618	1.476	1.572	1.586	1.638	1.81	1.663	1.646	1.785			chr8	81875000	81900000	0.880333	1.75449e-06	0.000168591			chr2	175975000	176000000	0.805667	2.96588e-06	0.000285208			chr1	92550000	92575000	-1.07667	0.000115783	0.0111245
chr12-120675000	chr12	120675000	120700000	+	1.887	1.685	1.713	1.72	1.752	1.923	1.572	1.517	1.59			chr7	140850000	140875000	0.909333	1.75841e-06	0.000168793			chr12	48025000	48050000	-0.657667	2.96809e-06	0.000285208			chr8	28025000	28050000	-0.728667	0.000115914	0.0111276
chr8-133100000	chr8	133100000	133125000	+	1.57	1.555	1.45	1.748	1.794	1.794	1.729	1.728	1.641			chr16	13975000	14000000	-1.14733	1.75956e-06	0.000168793			chr5	163825000	163850000	0.895	2.96181e-06	0.000285208			chr2	131600000	131625000	0.736333	0.000116131	0.0111296
chrX-134775000	chrX	134775000	134800000	+	1.685	1.647	1.682	1.718	1.725	1.371	1.629	1.563	1.305			chr7	47775000	47800000	-0.651333	1.76404e-06	0.00016908			chr5	94850000	94875000	0.898333	2.97788e-06	0.000285214			chr9	116450000	116475000	0.91	0.000116117	0.0111296
chr5-142800000	chr5	142800000	142825000	+	1.41	1.454	1.312	1.719	1.866	1.832	1.588	1.717	1.637			chr8	123475000	123500000	-0.924333	1.77107e-06	0.000169551			chr6	143875000	143900000	-0.850333	2.97591e-06	0.000285214			chr4	124725000	124750000	0.497	0.00011684	0.0111317
chr13-98950000	chr13	98950000	98975000	+	1.198	1.046	1.16	1.296	0.675	0.412	1.344	0.689	0.478			chr12	131000000	131025000	-0.832333	1.77194e-06	0.000169551			chr2	142575000	142600000	0.904667	2.98482e-06	0.000285501			chr2	146500000	146525000	0.452667	0.000116615	0.0111317
chr4-70850000	chr4	70850000	70875000	+	1.772	1.827	1.821	1.725	1.904	2.084	1.732	1.857	1.962			chr6	5025000	5050000	-0.876667	1.77672e-06	0.000169865			chr12	131425000	131450000	-1.07733	2.98591e-06	0.000285501			chr2	229375000	229400000	0.569333	0.000116771	0.0111317
chr18-76550000	chr18	76550000	76575000	+	1.84	1.78	1.745	1.886	1.88	1.898	1.651	1.615	1.92			chr6	63625000	63650000	0.744	1.77927e-06	0.000169966			chr8	121425000	121450000	0.88	2.99098e-06	0.000285745			chr6	51275000	51300000	0.605	0.000116556	0.0111317
chrX-110250000	chrX	110250000	110275000	+	1.423	1.314	1.544	1.03	0.956	0.993	1.608	1.405	1.262			chr3	126750000	126775000	-0.878667	1.78478e-06	0.000170206			chr10	107650000	107675000	1.081	2.99876e-06	0.000285831			chr4	48475000	48500000	-0.374667	0.000116588	0.0111317
chr4-75550000	chr4	75550000	75575000	+	1.295	1.386	1.417	1.259	1.331	1.319	1.419	1.627	1.538			chr9	93350000	93375000	-0.57	1.78435e-06	0.000170206			chr9	110425000	110450000	-1.195	2.99673e-06	0.000285831			chr11	11150000	11175000	-1.268	0.000116342	0.0111317
chrX-53500000	chrX	53500000	53525000	+	1.332	1.336	1.375	1.504	1.708	1.208	1.574	1.654	1.778			chr2	149000000	149025000	0.774	1.78732e-06	0.000170306			chr1	93975000	94000000	-1.09333	2.99942e-06	0.000285831			chr20	58850000	58875000	-0.534	0.000116714	0.0111317
chr6-110875000	chr6	110875000	110900000	+	1.766	1.684	1.756	1.735	1.731	1.714	1.57	1.562	1.607			chr5	67500000	67525000	-0.88	1.7893e-06	0.000170351			chr8	20775000	20800000	-1.49667	3.00203e-06	0.000285839			chr3	141150000	141175000	-0.603667	0.000116958	0.0111336
chr12-131775000	chr12	131775000	131800000	+	1.276	1.478	1.305	1.491	1.67	1.644	1.634	1.65	1.798			chr5	113475000	113500000	0.942667	1.7919e-06	0.000170456			chr3	32200000	32225000	-0.927667	3.00812e-06	0.000286179			chr8	71075000	71100000	0.460333	0.00011756	0.0111815
chr13-52175000	chr13	52175000	52200000	+	1.675	1.841	1.699	1.586	1.605	1.639	1.716	1.848	1.768			chrX	13275000	13300000	-1.172	1.79641e-06	0.000170693			chr17	57400000	57425000	-1.127	3.01112e-06	0.000286226			chr6	107000000	107025000	-0.414	0.000117863	0.0111855
chr4-139850000	chr4	139850000	139875000	+	1.613	1.606	1.676	1.834	1.963	2.061	1.53	1.66	1.996			chr5	123425000	123450000	0.625	1.79912e-06	0.000170693			chr2	42000000	42025000	-0.792333	3.02156e-06	0.000286977			chrY	15575000	15600000	-0.778	0.000118094	0.0111855
chr18-49050000	chr18	49050000	49075000	+	1.513	1.49	1.391	1.618	1.785	1.574	1.604	1.671	1.621			chr1	224050000	224075000	-0.928667	1.801e-06	0.000170693			chr3	75425000	75450000	0.698667	3.02746e-06	0.000287058			chr2	171025000	171050000	-0.529333	0.000118059	0.0111855
chr18-48825000	chr18	48825000	48850000	+	1.613	1.652	1.633	1.755	1.812	1.825	1.664	1.689	1.724			chr7	140875000	140900000	0.900667	1.79856e-06	0.000170693			chr4	88100000	88125000	-1.36667	3.02528e-06	0.000287058			chr1	92825000	92850000	-0.825333	0.000118082	0.0111855
chr8-29050000	chr8	29050000	29075000	+	1.477	1.496	1.521	1.536	1.557	1.649	1.624	1.575	1.63			chrX	39275000	39300000	-0.948333	1.80191e-06	0.000170693			chr1	12675000	12700000	0.828333	3.03083e-06	0.000287137			chr12	64300000	64325000	-0.686	0.000118052	0.0111855
chr13-28200000	chr13	28200000	28225000	+	1.433	1.408	1.406	0.871	1.181	1.219	1.569	1.64	1.613			chr1	184125000	184150000	-1.33767	1.80763e-06	0.000170989			chr1	56050000	56075000	-0.839	3.03665e-06	0.00028721			chr3	150850000	150875000	-0.696333	0.000118201	0.0111863
chrX-71975000	chrX	71975000	72000000	+	1.696	1.63	1.574	1.04	0.929	0.371	1.494	1.599	0.965			chr7	108500000	108525000	0.779667	1.80805e-06	0.000170989			chr2	44400000	44425000	-0.753	3.03527e-06	0.00028721			chrX	18750000	18775000	-0.540667	0.000118459	0.0112014
chr13-95250000	chr13	95250000	95275000	+	1.429	1.472	1.349	0.892	0.987	1.267	1.773	1.724	1.366			chr4	122875000	122900000	0.815	1.81534e-06	0.000171251			chr1	224225000	224250000	-1.18233	3.03943e-06	0.000287234			chr3	7700000	7725000	0.391667	0.000119598	0.0112584
chrX-119975000	chrX	119975000	120000000	+	1.39	1.418	1.449	1.482	1.503	1.589	1.589	1.666	1.419			chr10	111150000	111175000	0.623	1.81492e-06	0.000171251			chr6	79900000	79925000	0.766333	3.04703e-06	0.000287713			chr15	32825000	32850000	0.863	0.000119499	0.0112584
chr21-32850000	chr21	32850000	32875000	+	1.578	1.386	1.489	1.615	1.645	1.852	1.588	1.755	1.673			chr2	165875000	165900000	0.811667	1.81276e-06	0.000171251			chr9	92825000	92850000	-1.03267	3.0513e-06	0.000287876			chr2	89175000	89200000	0.445	0.000119336	0.0112584
chr13-99075000	chr13	99075000	99100000	+	1.859	1.857	1.843	1.195	1.034	1.065	1.574	1.669	1.139			chr8	20000000	20025000	-0.953	1.82005e-06	0.000171493			chr6	159925000	159950000	0.77	3.05419e-06	0.00028791			chr8	80750000	80775000	-0.655	0.000119202	0.0112584
chr13-46650000	chr13	46650000	46675000	+	1.627	1.571	1.615	1.907	1.958	2.106	1.731	1.828	1.891			chr11	78525000	78550000	0.646333	1.82093e-06	0.000171493			chr8	77000000	77025000	0.956667	3.06523e-06	0.000288711			chr1	93200000	93225000	-0.924667	0.000119702	0.0112584
chr1-145875000	chr1	145875000	145900000	+	1.506	1.681	1.46	1.671	1.858	1.757	1.643	1.644	1.619			chr9	89725000	89750000	-1.042	1.82418e-06	0.000171657			chr8	24425000	24450000	0.752667	3.07915e-06	0.000289116			chr15	89500000	89525000	-0.524	0.000119415	0.0112584
chr8-102625000	chr8	102625000	102650000	+	1.56	1.413	1.448	1.651	1.716	1.677	1.733	1.718	1.731			chr3	98500000	98525000	0.847667	1.82679e-06	0.00017176			chr6	46275000	46300000	-0.986333	3.07556e-06	0.000289116			chr4	88325000	88350000	-0.662	0.000119756	0.0112584
chr18-48850000	chr18	48850000	48875000	+	1.665	1.689	1.613	1.818	1.875	1.857	1.69	1.741	1.719			chr5	132175000	132200000	-0.704	1.82902e-06	0.000171828			chr8	141600000	141625000	-0.890667	3.07971e-06	0.000289116			chr2	59675000	59700000	0.820333	0.000119989	0.011271
chr13-51625000	chr13	51625000	51650000	+	1.774	1.785	1.777	1.919	2.007	1.953	1.714	1.821	1.92			chr8	81850000	81875000	0.673	1.83551e-06	0.000172011			chr2	222975000	223000000	0.613333	3.07594e-06	0.000289116			chr4	85650000	85675000	0.805	0.0001201	0.0112721
chrX-103225000	chrX	103225000	103250000	+	1.702	1.663	1.631	1.366	1.249	0.747	1.607	1.407	1.265			chr11	111325000	111350000	-0.913667	1.83517e-06	0.000172011			chr8	140725000	140750000	-1.09633	3.09055e-06	0.000289894			chr2	168850000	168875000	-0.501667	0.000120666	0.011279
chr7-76150000	chr7	76150000	76175000	+	1.713	1.64	1.618	1.708	1.682	1.779	1.648	1.614	1.666			chrX	101300000	101325000	0.854667	1.83278e-06	0.000172011			chr6	122350000	122375000	0.77	3.16212e-06	0.000291729			chr20	51475000	51500000	-0.592	0.000120403	0.011279
chrX-38850000	chrX	38850000	38875000	+	1.507	1.504	1.529	1.962	2.136	2.042	1.836	1.744	1.853			chr8	127350000	127375000	-0.85	1.8452e-06	0.000172776			chr3	157425000	157450000	0.910667	3.14222e-06	0.000291729			chr2	168800000	168825000	-0.503667	0.000120764	0.011279
chr4-139875000	chr4	139875000	139900000	+	1.671	1.619	1.698	1.911	1.997	2.115	1.482	1.565	2.078			chr13	78700000	78725000	0.856	1.84695e-06	0.000172798			chr6	136875000	136900000	-0.912	3.15416e-06	0.000291729			chr4	142250000	142275000	-0.531333	0.000120762	0.011279
chr6-107875000	chr6	107875000	107900000	+	1.378	1.506	1.529	1.232	1.246	1.255	1.552	1.636	1.632			chr10	91750000	91775000	0.973	1.85004e-06	0.000172802			chr10	29975000	30000000	-1.072	3.11684e-06	0.000291729			chr8	102000000	102025000	-1.311	0.00012126	0.011279
chr5-157600000	chr5	157600000	157625000	+	1.548	1.59	1.481	1.357	1.336	1.532	1.672	1.704	1.564			chr22	32650000	32675000	-0.650333	1.84916e-06	0.000172802			chr17	62075000	62100000	-0.824	3.15602e-06	0.000291729			chr11	11900000	11925000	-0.868333	0.000121236	0.011279
chr8-9000000	chr8	9000000	9025000	+	1.474	1.521	1.447	1.602	1.634	1.458	1.637	1.712	1.575			chr21	29775000	29800000	0.756	1.85208e-06	0.00017285			chr8	42100000	42125000	-0.618	3.16282e-06	0.000291729			chr10	18025000	18050000	-0.479	0.000120843	0.011279
chrX-129750000	chrX	129750000	129775000	+	1.724	1.598	1.609	1.972	1.88	1.01	1.677	1.689	1.451			chr6	130025000	130050000	0.666333	1.85603e-06	0.000172859			chr5	142475000	142500000	-1.04867	3.16048e-06	0.000291729			chr4	76925000	76950000	-0.442	0.000121266	0.011279
chr5-142025000	chr5	142025000	142050000	+	1.507	1.46	1.496	1.633	1.72	1.685	1.668	1.624	1.678			chr2	86300000	86325000	-0.846	1.85665e-06	0.000172859			chr6	45775000	45800000	-0.999	3.12795e-06	0.000291729			chr7	18675000	18700000	0.379	0.000120841	0.011279
chr12-120525000	chr12	120525000	120550000	+	1.876	1.739	1.716	1.765	1.785	2.019	1.627	1.594	1.725			chr5	88650000	88675000	0.703333	1.85673e-06	0.000172859			chr6	99575000	99600000	0.982667	3.11369e-06	0.000291729			chr7	116625000	116650000	0.502	0.000121038	0.011279
chr18-63300000	chr18	63300000	63325000	+	1.622	1.67	1.579	1.812	1.861	1.819	1.664	1.764	1.785			chr3	126800000	126825000	-1.10667	1.86115e-06	0.000173128			chr10	12550000	12575000	-1.13833	3.14926e-06	0.000291729			chr8	101725000	101750000	-1.14167	0.000121115	0.011279
chr18-59900000	chr18	59900000	59925000	+	1.907	1.87	1.875	1.848	1.936	1.923	1.708	1.581	1.586			chrX	100775000	100800000	0.770667	1.8737e-06	0.000174073			chr1	184475000	184500000	-1.31	3.12282e-06	0.000291729			chr8	93850000	93875000	0.393	0.000121569	0.0112856
chr9-34525000	chr9	34525000	34550000	+	1.231	1.136	1.048	1.634	1.378	1.381	1.591	1.32	1.567			chr4	113450000	113475000	-1.37967	1.8759e-06	0.000174073			chr3	113200000	113225000	-0.825333	3.15681e-06	0.000291729			chr10	62875000	62900000	-0.59	0.000122132	0.0112856
chr13-46275000	chr13	46275000	46300000	+	1.857	1.753	1.796	1.92	1.986	2.032	1.687	1.717	1.795			chr6	5150000	5175000	-0.850667	1.87448e-06	0.000174073			chr8	121325000	121350000	0.870667	3.15083e-06	0.000291729			chr3	33050000	33075000	-0.470667	0.000121922	0.0112856
chr7-44750000	chr7	44750000	44775000	+	1.485	1.545	1.49	1.559	1.612	1.498	1.575	1.627	1.571			chr3	13725000	13750000	-0.875333	1.87995e-06	0.000174078			chr2	100325000	100350000	-0.898667	3.16302e-06	0.000291729			chr5	7250000	7275000	0.934333	0.000122017	0.0112856
chr13-41300000	chr13	41300000	41325000	+	1.333	1.395	1.27	1.772	1.86	1.791	1.686	1.79	1.948			chrX	13375000	13400000	-1.40033	1.88196e-06	0.000174078			chr2	16525000	16550000	1.38867	3.16404e-06	0.000291729			chr6	106675000	106700000	-0.688667	0.000121818	0.0112856
chr13-28675000	chr13	28675000	28700000	+	1.725	1.669	1.615	1.391	1.614	1.394	1.721	1.714	1.564			chr5	133225000	133250000	-0.863	1.88437e-06	0.000174078			chr2	229275000	229300000	0.865667	3.14687e-06	0.000291729			chr5	120450000	120475000	0.603333	0.000121483	0.0112856
chr21-32875000	chr21	32875000	32900000	+	1.562	1.407	1.49	1.641	1.589	1.851	1.68	1.696	1.617			chr2	105025000	105050000	0.871667	1.88032e-06	0.000174078			chr6	44875000	44900000	-1.02933	3.15098e-06	0.000291729			chr18	7550000	7575000	0.601	0.000122016	0.0112856
chr6-158650000	chr6	158650000	158675000	+	1.777	1.698	1.704	1.781	1.865	1.769	1.701	1.724	1.751			chr1	200800000	200825000	-1.09533	1.88307e-06	0.000174078			chr8	116800000	116825000	0.865	3.1317e-06	0.000291729			chr4	48725000	48750000	-0.401333	0.000122084	0.0112856
chrX-53675000	chrX	53675000	53700000	+	1.548	1.52	1.53	1.772	1.773	1.085	1.723	1.736	1.581			chr5	133250000	133275000	-0.901	1.88516e-06	0.000174078			chr1	231450000	231475000	-1.303	3.13529e-06	0.000291729			chr1	62625000	62650000	-0.739	0.000122422	0.0112941
chr8-102850000	chr8	102850000	102875000	+	1.556	1.539	1.447	1.61	1.685	1.65	1.688	1.662	1.763			chr8	90025000	90050000	0.607667	1.89875e-06	0.000174093			chr12	26725000	26750000	-0.881333	3.11976e-06	0.000291729			chr22	46450000	46475000	0.667333	0.000122391	0.0112941
chr13-28225000	chr13	28225000	28250000	+	1.452	1.398	1.418	1.023	1.328	1.395	1.625	1.785	1.72			chr10	6750000	6775000	-0.716333	1.89785e-06	0.000174093			chr10	29825000	29850000	-0.683	3.15775e-06	0.000291729			chr8	98950000	98975000	-0.544333	0.000122639	0.0113049
chr9-36325000	chr9	36325000	36350000	+	1.424	1.386	1.469	1.528	1.558	1.652	1.548	1.43	1.603			chr21	29725000	29750000	0.855667	1.89473e-06	0.000174093			chr9	98475000	98500000	-1.922	3.17762e-06	0.000291788			chr4	73950000	73975000	0.588	0.000122939	0.0113233
chrX-49150000	chrX	49150000	49175000	+	1.632	1.553	1.487	1.874	1.881	1.624	1.659	1.688	1.541			chr2	183025000	183050000	0.950667	1.89271e-06	0.000174093			chr6	83575000	83600000	1.524	3.17641e-06	0.000291788			chr1	52300000	52325000	-0.554	0.000123178	0.0113362
chr18-3625000	chr18	3625000	3650000	+	1.483	1.518	1.471	1.717	1.747	1.834	1.612	1.729	1.764			chr12	57975000	58000000	0.592667	1.89911e-06	0.000174093			chr3	150650000	150675000	-0.834	3.17425e-06	0.000291788			chr2	3200000	3225000	0.513667	0.000123289	0.0113372
chr5-157775000	chr5	157775000	157800000	+	1.305	1.231	1.172	1.311	1.305	1.314	1.545	1.562	1.599			chr6	132800000	132825000	0.729	1.89449e-06	0.000174093			chr11	6125000	6150000	0.705667	3.16776e-06	0.000291788			chr1	92475000	92500000	-0.936	0.000123478	0.0113454
chr4-139100000	chr4	139100000	139125000	+	1.825	1.767	1.75	1.823	1.91	2.058	1.864	1.906	1.99			chr12	131525000	131550000	-0.988333	1.89655e-06	0.000174093			chr5	55575000	55600000	-0.790667	3.1801e-06	0.000291788			chr3	32800000	32825000	-0.605333	0.000124813	0.0113501
chr13-51850000	chr13	51850000	51875000	+	1.544	1.587	1.591	1.555	1.584	1.631	1.689	1.725	1.67			chr6	70675000	70700000	0.790333	1.89548e-06	0.000174093			chr1	55225000	55250000	-0.844333	3.17602e-06	0.000291788			chr7	48425000	48450000	0.625	0.000124828	0.0113501
chrX-134800000	chrX	134800000	134825000	+	1.577	1.719	1.668	1.698	1.749	1.522	1.606	1.671	1.457			chr8	123900000	123925000	-0.984	1.89882e-06	0.000174093			chr1	62700000	62725000	-1.13733	3.18506e-06	0.000292008			chr2	226025000	226050000	1.07867	0.000124121	0.0113501
chr4-37775000	chr4	37775000	37800000	+	1.734	1.576	1.665	1.656	1.713	1.708	1.786	1.733	1.547			chr5	62550000	62575000	0.687333	1.90243e-06	0.000174116			chr8	92500000	92525000	1.20867	3.18816e-06	0.000292056			chr12	64025000	64050000	-0.44	0.000124544	0.0113501
chr1-204525000	chr1	204525000	204550000	+	1.517	1.571	1.666	1.646	1.625	1.72	1.587	1.556	1.61			chr1	224825000	224850000	-1.10933	1.90221e-06	0.000174116			chr17	63450000	63475000	-0.680333	3.19145e-06	0.000292122			chr15	57450000	57475000	-0.570667	0.000123806	0.0113501
chrX-53075000	chrX	53075000	53100000	+	1.346	1.325	1.455	1.548	1.541	0.814	1.459	1.422	1.179			chr7	93975000	94000000	0.856	1.9068e-06	0.000174375			chr9	90425000	90450000	-1.60333	3.19652e-06	0.00029235			chr5	163950000	163975000	0.868667	0.000124142	0.0113501
chr18-2825000	chr18	2825000	2850000	+	1.718	1.68	1.745	1.785	1.859	2.023	1.676	1.754	1.812			chr11	34825000	34850000	-0.839667	1.91371e-06	0.000174726			chr15	57350000	57375000	-0.742667	3.20158e-06	0.000292383			chr8	99200000	99225000	-0.716667	0.000124185	0.0113501
chrX-103650000	chrX	103650000	103675000	+	1.855	1.879	1.808	1.367	1.444	1.304	1.581	1.56	1.335			chr9	111950000	111975000	-1.13233	1.91325e-06	0.000174726			chr5	135825000	135850000	-1.13567	3.20203e-06	0.000292383			chr8	101925000	101950000	-1.341	0.000124431	0.0113501
chr1-201875000	chr1	201875000	201900000	+	1.203	1.279	1.38	1.567	1.556	1.692	1.559	1.465	1.631			chr1	200175000	200200000	-1.08433	1.91682e-06	0.00017487			chr2	207825000	207850000	-0.695667	3.22086e-06	0.000293556			chr1	91900000	91925000	-0.564	0.000124441	0.0113501
chr6-111425000	chr6	111425000	111450000	+	1.9	1.896	1.895	1.827	1.84	1.946	1.673	1.78	1.842			chr13	44350000	44375000	-0.942667	1.92743e-06	0.000175547			chr12	93925000	93950000	-1.32467	3.22779e-06	0.000293556			chr5	14200000	14225000	0.404667	0.000124501	0.0113501
chrY-21650000	chrY	21650000	21675000	+	1.578	1.556	1.399	1.523	1.698	1.659	1.5	1.666	0.754			chr2	157500000	157525000	0.597	1.93352e-06	0.000175547			chr5	107225000	107250000	0.826	3.2256e-06	0.000293556			chr4	12100000	12125000	0.710667	0.000124129	0.0113501
chr7-142725000	chr7	142725000	142750000	+	0.347	0.396	0.51	0.917	1.005	1.321	1.602	1.66	1.566			chr10	5025000	5050000	-0.961333	1.93312e-06	0.000175547			chr9	114050000	114075000	-1.16533	3.22485e-06	0.000293556			chr8	78175000	78200000	0.883333	0.00012386	0.0113501
chr7-99100000	chr7	99100000	99125000	+	1.61	1.639	1.609	1.677	1.664	1.674	1.715	1.751	1.757			chr12	89575000	89600000	1.00633	1.92914e-06	0.000175547			chr2	151200000	151225000	0.636333	3.22503e-06	0.000293556			chr8	101575000	101600000	-0.911333	0.000124688	0.0113501
chr18-76525000	chr18	76525000	76550000	+	1.858	1.757	1.731	1.826	1.895	1.944	1.664	1.678	1.903			chr1	59150000	59175000	-1.061	1.92698e-06	0.000175547			chr6	17125000	17150000	-0.849	3.2376e-06	0.000294213			chr18	41900000	41925000	0.378	0.000125477	0.0114
chr4-75775000	chr4	75775000	75800000	+	1.431	1.388	1.421	1.495	1.537	1.577	1.595	1.779	1.913			chr15	80800000	80825000	-0.987333	1.93221e-06	0.000175547			chr9	91725000	91750000	-0.947	3.24757e-06	0.000294694			chr5	36750000	36775000	-0.610333	0.000125637	0.0114043
chr7-76050000	chr7	76050000	76075000	+	1.723	1.579	1.579	1.717	1.707	1.715	1.595	1.674	1.656			chr17	63400000	63425000	-0.612667	1.94106e-06	0.00017595			chr8	99700000	99725000	-0.823	3.24809e-06	0.000294694			chr8	101850000	101875000	-1.264	0.000125726	0.0114043
chr18-62175000	chr18	62175000	62200000	+	1.608	1.634	1.605	1.472	1.548	1.62	1.68	1.783	1.584			chr6	118875000	118900000	0.823333	1.93991e-06	0.00017595			chr1	183625000	183650000	-1.105	3.25715e-06	0.000295045			chr2	223550000	223575000	0.559667	0.000126191	0.0114373
chr1-109450000	chr1	109450000	109475000	+	1.45	1.519	1.554	1.577	1.683	1.92	1.592	1.688	1.807			chr9	113650000	113675000	-1.13333	1.94522e-06	0.000176186			chr9	37300000	37325000	-0.736333	3.25681e-06	0.000295045			chr1	234000000	234025000	-0.824	0.000126587	0.0114396
chr5-159350000	chr5	159350000	159375000	+	1.436	1.322	1.482	1.632	1.574	1.606	1.599	1.628	1.824			chr2	147850000	147875000	0.655667	1.94775e-06	0.000176203			chr1	93000000	93025000	-1.293	3.26932e-06	0.000295739			chr6	118850000	118875000	-0.426667	0.000126348	0.0114396
chr8-42300000	chr8	42300000	42325000	+	1.648	1.61	1.519	1.539	1.663	1.632	1.675	1.614	1.716			chr8	128550000	128575000	-0.827	1.94953e-06	0.000176203			chr16	19000000	19025000	-0.790333	3.27002e-06	0.000295739			chr14	83275000	83300000	0.409	0.00012682	0.0114396
chr8-132775000	chr8	132775000	132800000	+	1.741	1.802	1.747	1.568	1.585	1.544	1.72	1.682	1.42			chr6	87150000	87175000	0.684333	1.95006e-06	0.000176203			chr8	9175000	9200000	-0.725333	3.27681e-06	0.000296117			chr4	153850000	153875000	-0.580333	0.000126594	0.0114396
chr12-120150000	chr12	120150000	120175000	+	1.878	1.813	1.801	1.725	1.69	1.903	1.633	1.623	1.709			chr5	2725000	2750000	-0.598	1.95381e-06	0.000176402			chr8	52675000	52700000	1.17433	3.28886e-06	0.000296734			chr6	22050000	22075000	0.816	0.000126758	0.0114396
chr12-120475000	chr12	120475000	120500000	+	1.954	1.803	1.793	1.765	1.753	2.026	1.598	1.578	1.696			chr6	12750000	12775000	-1.20767	1.95766e-06	0.000176609			chr8	121400000	121425000	0.817333	3.28862e-06	0.000296734			chr2	229150000	229175000	0.385333	0.00012678	0.0114396
chr4-184925000	chr4	184925000	184950000	+	1.63	1.557	1.528	1.838	1.829	1.907	1.544	1.665	1.877			chr16	14125000	14150000	-0.899667	1.96272e-06	0.000176925			chr10	92350000	92375000	-0.730333	3.2948e-06	0.000297034			chr10	17975000	18000000	-0.588333	0.000127028	0.0114492
chr7-105300000	chr7	105300000	105325000	+	1.272	1.325	1.292	0.883	1.109	1.072	1.572	1.559	1.221			chr9	89175000	89200000	-1.71733	1.96801e-06	0.000177121			chr3	98800000	98825000	0.746333	3.30472e-06	0.000297683			chr20	58975000	59000000	-0.416	0.000127196	0.0114553
chr4-152500000	chr4	152500000	152525000	+	1.826	1.821	1.763	1.703	1.722	1.748	1.804	1.894	1.949			chr8	31050000	31075000	0.710333	1.96767e-06	0.000177121			chr1	62525000	62550000	-1.13667	3.30986e-06	0.000297683			chr5	36900000	36925000	-0.480667	0.000127601	0.0114731
chr4-152550000	chr4	152550000	152575000	+	1.851	1.855	1.752	1.879	1.991	1.966	1.788	1.864	1.875			chr6	87625000	87650000	0.792333	1.96978e-06	0.00017714			chr1	62675000	62700000	-1.164	3.30821e-06	0.000297683			chr2	151350000	151375000	0.479667	0.000127639	0.0114731
chr12-132025000	chr12	132025000	132050000	+	1.224	1.365	1.254	1.689	1.669	1.836	1.73	1.732	1.905			chr1	248475000	248500000	0.603	1.97999e-06	0.000177917			chr8	21325000	21350000	-1.42533	3.32616e-06	0.000298009			chr1	92800000	92825000	-0.995333	0.000127696	0.0114731
chr13-51200000	chr13	51200000	51225000	+	1.415	1.317	1.486	1.947	1.858	1.983	1.534	1.681	1.965			chr6	79075000	79100000	0.844	1.98678e-06	0.000178006			chr17	57300000	57325000	-0.942	3.32072e-06	0.000298009			chr13	29700000	29725000	-1.13367	0.000127914	0.0114827
chr7-76200000	chr7	76200000	76225000	+	1.595	1.515	1.503	1.53	1.565	1.648	1.54	1.538	1.615			chr5	99050000	99075000	0.945	1.98265e-06	0.000178006			chr1	15125000	15150000	0.653667	3.31921e-06	0.000298009			chr1	92325000	92350000	-0.977333	0.000128006	0.0114827
chr5-171375000	chr5	171375000	171400000	+	1.562	1.521	1.426	1.746	1.761	1.817	1.607	1.766	1.683			chr17	63050000	63075000	-0.939333	1.98853e-06	0.000178006			chr2	98925000	98950000	-1.195	3.32519e-06	0.000298009			chr9	78700000	78725000	0.67	0.000128718	0.0115063
chr4-184500000	chr4	184500000	184525000	+	1.765	1.691	1.659	2.007	2.078	1.903	1.768	1.843	1.932			chr17	63075000	63100000	-0.874	1.98628e-06	0.000178006			chr10	4950000	4975000	-1.185	3.3266e-06	0.000298009			chr13	31050000	31075000	-0.739667	0.000128404	0.0115063
chr7-44775000	chr7	44775000	44800000	+	1.48	1.505	1.482	1.556	1.628	1.538	1.607	1.586	1.468			chr1	184500000	184525000	-1.273	1.98881e-06	0.000178006			chr3	124575000	124600000	-0.690333	3.33105e-06	0.000298172			chr11	4475000	4500000	0.426667	0.000128702	0.0115063
chr4-88400000	chr4	88400000	88425000	+	1.223	1.303	1.252	1.143	1.232	1.196	1.668	1.78	1.917			chr5	115775000	115800000	0.794333	2.00385e-06	0.00017921			chr9	93350000	93375000	-0.643667	3.3352e-06	0.000298309			chr13	104950000	104975000	0.573333	0.000128776	0.0115063
chr4-184375000	chr4	184375000	184400000	+	1.68	1.631	1.54	1.948	1.928	1.871	1.745	1.709	1.717			chr9	113900000	113925000	-1.13633	2.00782e-06	0.000179424			chr6	78975000	79000000	0.689	3.341e-06	0.000298539			chr2	168575000	168600000	-0.670667	0.000128604	0.0115063
chr8-38000000	chr8	38000000	38025000	+	1.34	1.336	1.309	1.287	1.417	1.398	1.583	1.624	1.582			chr8	123950000	123975000	-1.271	2.01171e-06	0.00017949			chr5	124600000	124625000	0.840333	3.34303e-06	0.000298539			chr18	54150000	54175000	0.511	0.000128899	0.0115083
chrX-53700000	chrX	53700000	53725000	+	1.273	1.318	1.313	1.647	1.524	0.794	1.572	1.645	1.531			chr8	134725000	134750000	0.637333	2.01084e-06	0.00017949			chr5	117875000	117900000	1.16533	3.34921e-06	0.000298856			chr2	30300000	30325000	-0.810667	0.000129563	0.0115364
chr7-152100000	chr7	152100000	152125000	+	1.711	1.743	1.696	1.673	1.758	1.882	1.601	1.718	1.753			chr6	122400000	122425000	1.035	2.01495e-06	0.000179619			chr6	45875000	45900000	-0.824	3.3643e-06	0.000299967			chr12	92550000	92575000	0.504	0.000129614	0.0115364
chr7-140150000	chr7	140150000	140175000	+	1.763	1.697	1.667	1.779	1.792	1.915	1.659	1.662	1.727			chr6	132775000	132800000	0.624667	2.01632e-06	0.000179619			chr8	140750000	140775000	-0.979	3.36823e-06	0.000300081			chr1	234075000	234100000	-0.841333	0.00012962	0.0115364
chr12-131800000	chr12	131800000	131825000	+	1.355	1.512	1.454	1.52	1.756	1.732	1.65	1.651	1.79			chr13	36775000	36800000	0.71	2.02091e-06	0.00017974			chr8	100075000	100100000	-0.828333	3.3849e-06	0.000301095			chr11	87400000	87425000	0.387667	0.000129558	0.0115364
chr7-44450000	chr7	44450000	44475000	+	1.319	1.286	1.212	1.492	1.543	1.562	1.652	1.614	1.72			chr5	103250000	103275000	0.745333	2.02109e-06	0.00017974			chr2	131025000	131050000	0.884667	3.3844e-06	0.000301095			chr6	107600000	107625000	-0.702667	0.000129838	0.0115441
chrX-74225000	chrX	74225000	74250000	+	1.655	1.615	1.664	1.667	1.687	0.859	1.727	1.697	1.091			chr11	36200000	36225000	-0.932667	2.02243e-06	0.00017974			chr8	92600000	92625000	0.775	3.39926e-06	0.000302135			chr17	72900000	72925000	0.606667	0.000130083	0.0115441
chrX-153325000	chrX	153325000	153350000	+	1.678	1.64	1.469	1.627	1.328	0.886	1.673	1.518	1.32			chr5	159750000	159775000	-0.705667	2.02657e-06	0.000179967			chr6	106400000	106425000	-0.601667	3.40835e-06	0.000302706			chrX	3750000	3775000	-0.811333	0.000129958	0.0115441
chr4-88125000	chr4	88125000	88150000	+	0.336	0.392	0.298	0.859	1.033	1.178	1.569	1.693	1.815			chr7	97125000	97150000	0.681	2.02832e-06	0.000179982			chr2	182750000	182775000	1.013	3.41282e-06	0.000302867			chr19	39200000	39225000	-0.513667	0.000130133	0.0115441
chr7-99300000	chr7	99300000	99325000	+	1.591	1.602	1.584	1.658	1.589	1.619	1.685	1.72	1.681			chr11	13950000	13975000	-0.780333	2.03456e-06	0.000180395			chr6	97300000	97325000	0.904667	3.41896e-06	0.000303174			chr3	167500000	167525000	0.491667	0.000130215	0.0115441
chr3-9700000	chr3	9700000	9725000	+	1.849	1.783	1.768	1.805	1.786	1.83	1.582	1.506	1.714			chr6	84225000	84250000	0.991	2.04066e-06	0.000180794			chr3	152800000	152825000	-0.835333	3.43085e-06	0.000303935			chr8	131850000	131875000	0.687333	0.000130693	0.0115684
chr5-132275000	chr5	132275000	132300000	+	1.653	1.618	1.611	1.805	1.811	1.819	1.683	1.755	1.809			chr3	126775000	126800000	-1.09033	2.04225e-06	0.000180794			chr2	138075000	138100000	0.940333	3.43289e-06	0.000303935			chr5	96100000	96125000	0.486	0.000130629	0.0115684
chr4-36300000	chr4	36300000	36325000	+	1.826	1.812	1.717	1.938	1.933	1.878	1.765	1.843	1.756			chr2	210450000	210475000	0.758333	2.0535e-06	0.000181648			chr6	46525000	46550000	-1.096	3.43636e-06	0.000304006			chr10	104550000	104575000	0.421667	0.00013092	0.0115746
chr2-173975000	chr2	173975000	174000000	+	1.652	1.596	1.581	1.633	1.656	1.592	1.556	1.594	1.691			chr8	68150000	68175000	0.557333	2.06321e-06	0.000181789			chr6	117425000	117450000	0.830333	3.45148e-06	0.000304564			chr1	233775000	233800000	-0.738667	0.000130967	0.0115746
chr8-29200000	chr8	29200000	29225000	+	1.563	1.517	1.5	1.652	1.687	1.68	1.664	1.631	1.732			chr4	105525000	105550000	0.852	2.06577e-06	0.000181789			chr8	92475000	92500000	1.22867	3.45023e-06	0.000304564			chr8	100175000	100200000	-0.400667	0.000131193	0.0115773
chr7-142650000	chr7	142650000	142675000	+	0.448	0.431	0.424	0.935	0.859	1.113	1.567	1.571	1.489			chrX	97250000	97275000	0.679	2.06789e-06	0.000181789			chr20	5925000	5950000	0.795333	3.4534e-06	0.000304564			chr1	246800000	246825000	-0.965333	0.000131201	0.0115773
chr7-130975000	chr7	130975000	131000000	+	1.689	1.546	1.615	1.718	1.736	1.735	1.573	1.651	1.706			chr7	142925000	142950000	-0.730333	2.06551e-06	0.000181789			chr1	9350000	9375000	0.598667	3.44609e-06	0.000304564			chr10	62950000	62975000	-0.688333	0.00013133	0.0115797
chr4-123400000	chr4	123400000	123425000	+	1.8	1.797	1.825	1.985	2.189	2.046	1.522	1.663	1.86			chr6	167050000	167075000	0.658	2.05956e-06	0.000181789			chr3	150325000	150350000	-0.971667	3.47115e-06	0.000305044			chr8	101475000	101500000	-0.694333	0.000131715	0.0115956
chr12-123650000	chr12	123650000	123675000	+	1.894	1.773	1.879	1.814	1.757	2.022	1.646	1.648	1.9			chr2	148050000	148075000	0.846	2.05881e-06	0.000181789			chr2	151350000	151375000	0.787667	3.46849e-06	0.000305044			chr1	92350000	92375000	-1.11433	0.000131637	0.0115956
chr9-33325000	chr9	33325000	33350000	+	1.466	1.623	1.494	1.436	1.6	1.565	1.547	1.619	1.507			chr8	20050000	20075000	-0.760333	2.06518e-06	0.000181789			chr9	37225000	37250000	-0.816667	3.46442e-06	0.000305044			chr2	21300000	21325000	0.817	0.000133123	0.0116015
chr8-42025000	chr8	42025000	42050000	+	1.735	1.851	1.649	1.553	1.689	1.544	1.735	1.675	1.775			chr5	102950000	102975000	0.592	2.06789e-06	0.000181789			chr6	4825000	4850000	-1.35667	3.47227e-06	0.000305044			chr4	88400000	88425000	-0.598	0.000132504	0.0116015
chrX-23800000	chrX	23800000	23825000	+	1.543	1.533	1.319	1.904	1.99	1.83	1.743	1.719	1.641			chr3	131525000	131550000	0.824333	2.07209e-06	0.000182017			chr6	56575000	56600000	0.696	3.4654e-06	0.000305044			chr5	55600000	55625000	-0.500333	0.000133723	0.0116015
chr8-42250000	chr8	42250000	42275000	+	1.628	1.623	1.654	1.66	1.79	1.838	1.682	1.64	1.803			chr3	138450000	138475000	-0.789333	2.08284e-06	0.000182538			chr6	99400000	99425000	1.07567	3.47964e-06	0.000305252			chr8	123275000	123300000	-0.418333	0.00013265	0.0116015
chr5-157475000	chr5	157475000	157500000	+	1.448	1.429	1.514	1.476	1.44	1.495	1.697	1.595	1.607			chr10	58175000	58200000	0.865667	2.08041e-06	0.000182538			chr1	51950000	51975000	-0.911333	3.48001e-06	0.000305252			chr8	107200000	107225000	0.639333	0.000133453	0.0116015
chr6-149775000	chr6	149775000	149800000	+	1.386	1.407	1.372	1.191	1.331	1.336	1.475	1.523	1.732			chr22	32775000	32800000	-0.718	2.08219e-06	0.000182538			chr9	6050000	6075000	0.768333	3.50069e-06	0.000306829			chr8	102025000	102050000	-1.17867	0.000133707	0.0116015
chr13-30550000	chr13	30550000	30575000	+	0.983	1.201	1.211	1.072	1.12	1.279	1.548	1.553	1.688			chr18	45275000	45300000	-0.631333	2.09004e-06	0.000182887			chr8	121300000	121325000	0.919	3.50628e-06	0.000306845			chr7	105875000	105900000	-0.632333	0.000133333	0.0116015
chr4-40725000	chr4	40725000	40750000	+	1.612	1.547	1.564	1.796	1.744	1.744	1.658	1.604	1.843			chr4	121750000	121775000	0.724667	2.08935e-06	0.000182887			chr13	112975000	113000000	-0.886667	3.50364e-06	0.000306845			chr8	27850000	27875000	-0.566333	0.000133217	0.0116015
chr4-40825000	chr4	40825000	40850000	+	1.67	1.576	1.567	1.834	1.876	1.836	1.577	1.8	1.973			chr14	60275000	60300000	0.803	2.10321e-06	0.000183573			chr4	85725000	85750000	0.699333	3.52123e-06	0.000307444			chr8	116325000	116350000	0.661	0.000132177	0.0116015
chr8-26575000	chr8	26575000	26600000	+	1.76	1.711	1.767	1.515	1.506	1.421	1.565	1.467	1.313			chr1	200450000	200475000	-1.011	2.1009e-06	0.000183573			chr1	93850000	93875000	-1.01867	3.52033e-06	0.000307444			chr16	24175000	24200000	0.426667	0.000133398	0.0116015
chr7-129500000	chr7	129500000	129525000	+	1.549	1.48	1.423	1.598	1.653	1.783	1.68	1.653	1.73			chr8	18100000	18125000	0.807667	2.10212e-06	0.000183573			chr2	130175000	130200000	0.758667	3.51615e-06	0.000307444			chr6	157250000	157275000	-0.517333	0.000132995	0.0116015
chr13-95225000	chr13	95225000	95250000	+	1.554	1.541	1.429	1.046	1.229	1.301	1.805	1.754	1.436			chr2	108900000	108925000	-0.761	2.10435e-06	0.000183573			chr6	5275000	5300000	-1.068	3.53505e-06	0.000307567			chr10	17875000	17900000	-0.500333	0.000133716	0.0116015
chr4-183500000	chr4	183500000	183525000	+	1.596	1.609	1.535	1.71	1.799	1.741	1.562	1.597	1.903			chr5	157025000	157050000	0.752	2.11934e-06	0.000184071			chr5	115900000	115925000	0.796667	3.53619e-06	0.000307567			chr11	11550000	11575000	-1.001	0.000133603	0.0116015
chrX-118325000	chrX	118325000	118350000	+	1.6	1.73	1.59	1.59	1.563	1.635	1.563	1.583	1.547			chr2	182750000	182775000	0.763	2.11575e-06	0.000184071			chr6	96900000	96925000	1.057	3.5321e-06	0.000307567			chr1	173500000	173525000	-0.711333	0.00013229	0.0116015
chr13-32525000	chr13	32525000	32550000	+	1.271	1.407	1.33	1.268	1.551	1.23	1.611	1.681	1.494			chr6	122425000	122450000	1.12533	2.11655e-06	0.000184071			chr3	169275000	169300000	0.905667	3.52848e-06	0.000307567			chr6	92125000	92150000	1.05233	0.000133707	0.0116015
chr4-55950000	chr4	55950000	55975000	+	1.69	1.752	1.663	1.621	1.661	1.389	1.531	1.551	1.536			chrX	97000000	97025000	0.896333	2.11353e-06	0.000184071			chr20	59400000	59425000	-0.879667	3.53332e-06	0.000307567			chr3	151125000	151150000	-0.614667	0.000132142	0.0116015
chr4-88825000	chr4	88825000	88850000	+	1.763	1.822	1.86	2.072	2.13	2.151	1.73	1.98	2.176			chr6	116700000	116725000	1.01967	2.12045e-06	0.000184071			chr5	124650000	124675000	0.988	3.55452e-06	0.000307964			chr8	16150000	16175000	1.03933	0.000132809	0.0116015
chr6-158025000	chr6	158025000	158050000	+	1.672	1.694	1.471	1.897	1.935	1.951	1.734	1.819	1.939			chr5	83150000	83175000	0.785333	2.12141e-06	0.000184071			chr5	107250000	107275000	1.04933	3.54746e-06	0.000307964			chr6	154775000	154800000	-0.471	0.000132534	0.0116015
chr8-66575000	chr8	66575000	66600000	+	1.457	1.391	1.405	1.235	1.344	1.392	1.698	1.784	1.728			chr21	31675000	31700000	0.778333	2.11317e-06	0.000184071			chr1	225900000	225925000	-0.922667	3.54717e-06	0.000307964			chr18	55675000	55700000	-0.505667	0.000133509	0.0116015
chr7-73825000	chr7	73825000	73850000	+	1.709	1.641	1.586	1.608	1.641	1.696	1.594	1.672	1.735			chr1	184325000	184350000	-1.315	2.1253e-06	0.000184268			chr8	128400000	128425000	-0.869	3.56117e-06	0.000307964			chr1	52175000	52200000	-0.628	0.000134	0.0116074
chr5-140250000	chr5	140250000	140275000	+	1.636	1.509	1.484	1.582	1.689	1.595	1.549	1.601	1.42			chr13	99075000	99100000	0.755	2.12795e-06	0.000184357			chr12	27550000	27575000	-0.87	3.55463e-06	0.000307964			chr18	8725000	8750000	-0.706333	0.000134009	0.0116074
chrX-118600000	chrX	118600000	118625000	+	1.723	1.648	1.579	1.93	1.963	1.321	1.742	1.795	1.387			chr6	131650000	131675000	1.01133	2.14215e-06	0.000184549			chr6	83500000	83525000	0.824	3.56515e-06	0.000307964			chr13	30125000	30150000	-0.709667	0.000134097	0.0116074
chr8-133075000	chr8	133075000	133100000	+	1.606	1.509	1.409	1.742	1.787	1.721	1.762	1.699	1.707			chr2	135525000	135550000	0.918667	2.14316e-06	0.000184549			chr18	51225000	51250000	0.828	3.5628e-06	0.000307964			chr1	173375000	173400000	-0.874	0.000134262	0.0116128
chr8-123725000	chr8	123725000	123750000	+	0.611	0.537	0.541	1.259	1.235	1.422	1.571	1.654	1.536			chr7	121125000	121150000	0.613	2.13471e-06	0.000184549			chr8	101000000	101025000	-0.690667	3.56459e-06	0.000307964			chr5	37100000	37125000	-0.660333	0.00013446	0.0116181
chr8-8325000	chr8	8325000	8350000	+	1.509	1.543	1.253	1.701	1.76	1.731	1.579	1.596	1.619			chr10	6825000	6850000	-0.658	2.14202e-06	0.000184549			chr8	128475000	128500000	-0.892	3.55654e-06	0.000307964			chr12	64250000	64275000	-0.564667	0.000134528	0.0116181
chr8-140725000	chr8	140725000	140750000	+	0.49	0.352	0.603	0.89	0.865	0.792	1.62	1.621	1.493			chr13	44725000	44750000	-1.56433	2.14102e-06	0.000184549			chr12	47525000	47550000	-1.085	3.57699e-06	0.000308046			chr6	92175000	92200000	0.459	0.00013514	0.0116621
chr4-145850000	chr4	145850000	145875000	+	1.055	1.1	1.144	0.955	1.107	1.284	1.72	1.747	1.389			chr5	96150000	96175000	-0.753	2.14307e-06	0.000184549			chr5	79950000	79975000	-1.111	3.57959e-06	0.000308046			chr20	58950000	58975000	-0.492667	0.000135552	0.0116888
chr4-139775000	chr4	139775000	139800000	+	1.384	1.512	1.438	1.861	1.84	1.906	1.421	1.528	1.962			chr2	84450000	84475000	0.691667	2.13518e-06	0.000184549			chr18	51250000	51275000	0.95	3.57966e-06	0.000308046			chr13	109675000	109700000	0.580667	0.000135824	0.0117033
chr4-67550000	chr4	67550000	67575000	+	1.688	1.769	1.757	1.672	1.754	1.875	1.689	1.871	1.533			chr10	6800000	6825000	-0.690667	2.1426e-06	0.000184549			chr5	124850000	124875000	0.704	3.57661e-06	0.000308046			chr10	13100000	13125000	-0.619	0.000136012	0.0117107
chr20-62950000	chr20	62950000	62975000	+	1.356	1.217	1.362	1.489	1.497	1.461	1.569	1.597	1.517			chrY	11000000	11025000	-1.346	2.1451e-06	0.000184576			chr13	97075000	97100000	0.889	3.57832e-06	0.000308046			chr10	107700000	107725000	0.814667	0.000136673	0.0117278
chr13-32400000	chr13	32400000	32425000	+	1.346	1.328	1.315	1.09	1.342	0.998	1.593	1.785	1.429			chr9	89675000	89700000	-0.776333	2.15102e-06	0.000184945			chr6	75200000	75225000	0.653	3.60067e-06	0.000308136			chr2	209500000	209525000	0.545333	0.000136502	0.0117278
chr12-57475000	chr12	57475000	57500000	+	1.922	1.802	1.868	1.749	1.751	1.864	1.639	1.644	1.741			chrY	11050000	11075000	-1.37767	2.15872e-06	0.000185327			chr7	90475000	90500000	0.766333	3.59297e-06	0.000308136			chr18	5875000	5900000	0.383667	0.000136728	0.0117278
chr12-120125000	chr12	120125000	120150000	+	1.937	1.878	1.916	1.78	1.798	1.931	1.656	1.716	1.843			chr10	95600000	95625000	0.875	2.15841e-06	0.000185327			chr5	164950000	164975000	0.863333	3.5878e-06	0.000308136			chr6	119150000	119175000	0.694	0.000136327	0.0117278
chr18-3250000	chr18	3250000	3275000	+	1.572	1.56	1.621	1.718	1.72	1.671	1.682	1.61	1.589			chr13	44325000	44350000	-0.796	2.16063e-06	0.000185351			chr1	231350000	231375000	-1.08667	3.58652e-06	0.000308136			chr18	55525000	55550000	-0.496	0.000136661	0.0117278
chr3-183625000	chr3	183625000	183650000	+	1.788	1.685	1.635	1.69	1.668	1.797	1.571	1.57	1.713			chr6	75625000	75650000	0.853667	2.17255e-06	0.000185533			chr2	227750000	227775000	0.788	3.59696e-06	0.000308136			chr1	51650000	51675000	-0.577	0.000136901	0.0117338
chr13-46550000	chr13	46550000	46575000	+	1.67	1.728	1.734	1.92	1.963	2.125	1.737	1.823	1.924			chr10	111050000	111075000	0.851333	2.16842e-06	0.000185533			chr1	225800000	225825000	-1.246	3.60152e-06	0.000308136			chr3	143575000	143600000	0.685333	0.000137353	0.0117637
chr5-132425000	chr5	132425000	132450000	+	1.746	1.638	1.614	1.77	1.833	1.821	1.644	1.651	1.814			chr10	104425000	104450000	0.596667	2.16961e-06	0.000185533			chr8	107225000	107250000	0.735	3.59553e-06	0.000308136			chr4	169900000	169925000	-0.483667	0.000137681	0.0117778
chrX-66050000	chrX	66050000	66075000	+	1.705	1.751	1.664	1.906	1.985	1.267	1.663	1.832	0.914			chr5	158050000	158075000	-0.937333	2.16764e-06	0.000185533			chr2	216350000	216375000	-0.687667	3.6024e-06	0.000308136			chr15	98050000	98075000	-0.55	0.000138102	0.0117778
chr13-46675000	chr13	46675000	46700000	+	1.609	1.584	1.67	1.885	1.94	2.09	1.688	1.779	1.963			chr10	104400000	104425000	0.676	2.17119e-06	0.000185533			chr1	234150000	234175000	-0.881667	3.61014e-06	0.000308565			chr17	10225000	10250000	0.414	0.000137954	0.0117778
chr4-104975000	chr4	104975000	105000000	+	1.748	1.667	1.729	1.465	1.538	1.77	1.695	1.681	1.448			chr1	236700000	236725000	0.552	2.16759e-06	0.000185533			chr1	93050000	93075000	-1.352	3.61597e-06	0.000308831			chr1	51675000	51700000	-0.554333	0.00013814	0.0117778
chr1-201825000	chr1	201825000	201850000	+	1.143	1.307	1.305	1.59	1.655	1.69	1.584	1.534	1.678			chr9	91950000	91975000	-1.59233	2.17994e-06	0.000186024			chr13	42400000	42425000	-1.592	3.62167e-06	0.000309086			chr3	32650000	32675000	-0.435667	0.00013785	0.0117778
chr5-157500000	chr5	157500000	157525000	+	1.441	1.425	1.418	1.396	1.405	1.426	1.725	1.567	1.62			chr14	104450000	104475000	-0.626333	2.18439e-06	0.000186188			chr10	104425000	104450000	0.940333	3.63029e-06	0.000309588			chr9	8375000	8400000	0.948	0.000137995	0.0117778
chrX-101425000	chrX	101425000	101450000	+	1.682	1.703	1.651	1.776	1.888	0.998	1.497	1.3	1.003			chr17	62600000	62625000	-0.872	2.18515e-06	0.000186188			chr3	17275000	17300000	-0.764667	3.63554e-06	0.000309721			chr5	111550000	111575000	0.470667	0.000138648	0.0117839
chr4-184275000	chr4	184275000	184300000	+	1.604	1.608	1.523	1.955	1.961	1.842	1.754	1.801	1.745			chr15	80575000	80600000	-0.939333	2.18708e-06	0.000186213			chr14	54675000	54700000	-0.822667	3.6373e-06	0.000309721			chr7	107700000	107725000	-0.723333	0.000138536	0.0117839
chr8-80875000	chr8	80875000	80900000	+	0.977	1.04	0.907	1.324	1.188	1.426	1.596	1.576	1.568			chr13	97975000	98000000	0.678	2.19239e-06	0.000186246			chr8	80800000	80825000	-0.881	3.64085e-06	0.000309791			chr3	56150000	56175000	0.747	0.000138834	0.0117839
chr3-194475000	chr3	194475000	194500000	+	1.823	1.648	1.714	1.882	1.89	2.005	1.706	1.733	1.766			chr3	69850000	69875000	-1.187	2.18954e-06	0.000186246			chr1	201025000	201050000	-0.990667	3.66286e-06	0.000310208			chr7	13825000	13850000	0.429333	0.000138663	0.0117839
chr1-201900000	chr1	201900000	201925000	+	1.183	1.231	1.306	1.503	1.503	1.636	1.501	1.384	1.637			chr8	116750000	116775000	0.71	2.19217e-06	0.000186246			chr5	133275000	133300000	-1.27	3.65279e-06	0.000310208			chr11	11800000	11825000	-0.670333	0.000138719	0.0117839
chr13-97400000	chr13	97400000	97425000	+	1.737	1.752	1.692	1.692	1.818	1.657	1.574	1.831	1.35			chr5	123550000	123575000	0.665333	2.19699e-06	0.000186358			chr11	35450000	35475000	-0.873	3.65953e-06	0.000310208			chr17	72875000	72900000	0.553333	0.000138819	0.0117839
chr4-70725000	chr4	70725000	70750000	+	1.952	2.068	1.933	1.964	2.044	1.954	1.896	1.996	2.017			chr2	160950000	160975000	-0.686667	2.19651e-06	0.000186358			chr8	142025000	142050000	-1.051	3.66785e-06	0.000310208			chr5	84550000	84575000	0.506667	0.000139186	0.0118049
chr8-140600000	chr8	140600000	140625000	+	1.543	1.459	1.439	1.426	1.484	1.266	1.568	1.601	1.54			chr5	115850000	115875000	0.783333	2.20573e-06	0.00018696			chr10	95525000	95550000	0.972667	3.67033e-06	0.000310208			chr13	100350000	100375000	0.566	0.000139487	0.0118217
chrX-119575000	chrX	119575000	119600000	+	1.622	1.617	1.553	1.848	1.707	1.044	1.536	1.558	1.06			chr6	126000000	126025000	0.756	2.20838e-06	0.000187045			chr9	40975000	41000000	0.872	3.67007e-06	0.000310208			chr6	21750000	21775000	0.415	0.000140031	0.0118236
chr13-49175000	chr13	49175000	49200000	+	1.636	1.597	1.673	1.906	1.879	2.039	1.641	1.796	1.891			chr5	158650000	158675000	-1.276	2.21486e-06	0.000187454			chr5	164050000	164075000	0.656	3.64878e-06	0.000310208			chr5	55100000	55125000	-0.794	0.000139845	0.0118236
chr7-139650000	chr7	139650000	139675000	+	1.646	1.438	1.537	1.617	1.672	1.678	1.576	1.643	1.659			chr13	42100000	42125000	-0.610667	2.21856e-06	0.000187503			chr22	28075000	28100000	-0.609333	3.66466e-06	0.000310208			chr1	199800000	199825000	0.59	0.000140029	0.0118236
chr18-62575000	chr18	62575000	62600000	+	1.294	1.33	1.271	1.651	1.718	1.764	1.688	1.74	1.839			chr2	196725000	196750000	0.711	2.21873e-06	0.000187503			chr9	113750000	113775000	-1.50367	3.65737e-06	0.000310208			chr2	200425000	200450000	-0.576667	0.000139843	0.0118236
chrY-3125000	chrY	3125000	3150000	+	1.349	1.4	1.525	1.061	1.485	1.19	1.374	0.523	0.915			chr7	87625000	87650000	0.688667	2.22109e-06	0.000187562			chr16	75300000	75325000	-1.065	3.69181e-06	0.000311329			chr6	107300000	107325000	-0.758333	0.000140027	0.0118236
chr5-132350000	chr5	132350000	132375000	+	1.631	1.62	1.583	1.732	1.7	1.79	1.716	1.698	1.786			chr9	93250000	93275000	-0.7	2.22453e-06	0.000187587			chr1	201100000	201125000	-1.18333	3.68832e-06	0.000311329			chr19	34250000	34275000	-0.492667	0.000140225	0.0118312
chrY-21600000	chrY	21600000	21625000	+	1.534	1.481	1.465	1.474	1.687	1.574	1.612	1.378	0.469			chr6	4150000	4175000	-1.17633	2.22468e-06	0.000187587			chr3	171075000	171100000	-0.804333	3.68998e-06	0.000311329			chr1	52200000	52225000	-0.690333	0.00014043	0.0118397
chr8-130000000	chr8	130000000	130025000	+	1.647	1.59	1.548	1.717	1.735	1.664	1.674	1.647	1.692			chr2	189775000	189800000	0.636333	2.22734e-06	0.000187592			chr5	83575000	83600000	0.903333	3.70235e-06	0.000311986			chr8	122875000	122900000	-0.53	0.000140591	0.0118445
chr1-206500000	chr1	206500000	206525000	+	1.667	1.725	1.691	1.577	1.563	1.711	1.612	1.528	1.555			chr18	56100000	56125000	-1.07267	2.22804e-06	0.000187592			chr3	114075000	114100000	0.829333	3.70781e-06	0.000312215			chr8	42575000	42600000	-0.541333	0.000140825	0.0118491
chr8-37900000	chr8	37900000	37925000	+	1.743	1.761	1.711	1.63	1.703	1.708	1.658	1.665	1.662			chr20	5825000	5850000	0.643	2.2377e-06	0.000188126			chr2	229125000	229150000	0.707333	3.71839e-06	0.000312829			chr7	13875000	13900000	0.528	0.000140958	0.0118491
chr6-108225000	chr6	108225000	108250000	+	1.517	1.517	1.43	1.544	1.632	1.502	1.583	1.665	1.742			chr2	168050000	168075000	0.778667	2.23766e-06	0.000188126			chr2	11375000	11400000	-1.101	3.72062e-06	0.000312829			chr5	124875000	124900000	0.62	0.00014087	0.0118491
chr18-3025000	chr18	3025000	3050000	+	1.616	1.719	1.679	1.78	1.878	1.93	1.668	1.657	1.878			chr2	178550000	178575000	0.855	2.24552e-06	0.000188644			chr3	37650000	37675000	-1.15967	3.72719e-06	0.00031315			chr9	83275000	83300000	0.992	0.000141242	0.0118641
chr5-149475000	chr5	149475000	149500000	+	1.608	1.585	1.553	1.75	1.651	1.791	1.63	1.662	1.773			chr4	8725000	8750000	-0.582333	2.24746e-06	0.000188667			chr6	146775000	146800000	0.681667	3.73524e-06	0.000313363			chrY	14550000	14575000	-0.577333	0.000141425	0.0118707
chr6-111125000	chr6	111125000	111150000	+	1.014	1.277	1.24	1.8	1.857	1.97	1.529	1.616	1.859			chr10	89650000	89675000	0.697667	2.25493e-06	0.000189154			chr6	113550000	113575000	0.780667	3.73502e-06	0.000313363			chr1	112800000	112825000	-0.551667	0.000141863	0.0118836
chr4-40700000	chr4	40700000	40725000	+	1.554	1.448	1.487	1.81	1.763	1.584	1.63	1.56	1.737			chr5	94900000	94925000	0.648333	2.25704e-06	0.000189192			chr10	95600000	95625000	0.709	3.74141e-06	0.000313649			chr13	44200000	44225000	0.535667	0.00014199	0.0118836
chr8-28400000	chr8	28400000	28425000	+	1.764	1.7	1.719	1.755	1.748	1.757	1.631	1.588	1.758			chr7	135875000	135900000	0.611333	2.2691e-06	0.000189457			chr6	117650000	117675000	1.046	3.75127e-06	0.000314244			chr5	111650000	111675000	0.739	0.000141997	0.0118836
chr6-107950000	chr6	107950000	107975000	+	1.456	1.547	1.568	1.513	1.514	1.595	1.552	1.699	1.89			chr2	196700000	196725000	0.648	2.26696e-06	0.000189457			chr4	176100000	176125000	0.671667	3.75454e-06	0.000314285			chr8	122950000	122975000	-0.559	0.000141878	0.0118836
chr11-2925000	chr11	2925000	2950000	+	1.757	1.574	1.491	1.723	1.682	1.501	1.509	1.573	1.472			chr17	63525000	63550000	-0.647	2.28356e-06	0.000189457			chr21	26125000	26150000	0.85	3.76561e-06	0.000314951			chr2	215475000	215500000	0.585333	0.000142303	0.0119004
chr3-183425000	chr3	183425000	183450000	+	1.683	1.574	1.669	1.755	1.807	1.952	1.706	1.658	1.737			chr8	20475000	20500000	-0.855667	2.28144e-06	0.000189457			chr6	119125000	119150000	0.621667	3.76803e-06	0.000314951			chr19	38450000	38475000	-0.553333	0.000143136	0.0119292
chr4-152700000	chr4	152700000	152725000	+	1.787	1.753	1.722	1.377	1.422	1.625	1.653	1.794	1.761			chr1	201450000	201475000	-0.767333	2.28209e-06	0.000189457			chr13	42200000	42225000	-1.304	3.78094e-06	0.000315338			chr6	80450000	80475000	0.912333	0.000143371	0.0119292
chr3-150525000	chr3	150525000	150550000	+	1.25	1.349	1.244	1.352	1.552	1.232	1.612	1.649	1.648			chr17	57150000	57175000	-0.715333	2.2717e-06	0.000189457			chr3	113225000	113250000	-0.891333	3.78099e-06	0.000315338			chr6	113675000	113700000	0.593	0.000143252	0.0119292
chr7-129900000	chr7	129900000	129925000	+	1.634	1.564	1.625	1.587	1.578	1.698	1.718	1.749	1.84			chr13	78550000	78575000	0.838333	2.27401e-06	0.000189457			chr7	108400000	108425000	0.747667	3.77948e-06	0.000315338			chr2	134025000	134050000	-0.686	0.000143382	0.0119292
chr5-157675000	chr5	157675000	157700000	+	1.163	1.235	1.239	1.26	1.194	1.355	1.622	1.634	1.457			chr6	46975000	47000000	-0.789	2.27676e-06	0.000189457			chr10	95575000	95600000	0.874667	3.79036e-06	0.000315887			chr3	170975000	171000000	-0.503	0.000143043	0.0119292
chr18-62700000	chr18	62700000	62725000	+	1.301	1.385	1.372	1.442	1.487	1.491	1.563	1.694	1.68			chr17	68675000	68700000	-0.925	2.26882e-06	0.000189457			chr21	36675000	36700000	-0.970333	3.79634e-06	0.000316154			chr3	58775000	58800000	-0.424	0.000143222	0.0119292
chr18-9000000	chr18	9000000	9025000	+	1.181	1.238	1.199	1.5	1.527	1.559	1.577	1.552	1.661			chr13	20250000	20275000	-1.14	2.27561e-06	0.000189457			chr9	89275000	89300000	-0.818667	3.80626e-06	0.000316748			chr7	107525000	107550000	-0.503	0.000143326	0.0119292
chr18-57600000	chr18	57600000	57625000	+	1.67	1.694	1.676	1.829	1.755	1.737	1.657	1.682	1.766			chr10	58375000	58400000	0.779333	2.26812e-06	0.000189457			chr6	106750000	106775000	-0.980333	3.82269e-06	0.000316994			chr5	55200000	55225000	-0.708333	0.000143891	0.0119308
chr18-62225000	chr18	62225000	62250000	+	1.535	1.624	1.5	1.329	1.464	1.576	1.653	1.805	1.719			chr2	148800000	148825000	0.643667	2.2796e-06	0.000189457			chr6	117625000	117650000	0.896333	3.81486e-06	0.000316994			chr18	63875000	63900000	0.528	0.000143936	0.0119308
chrX-110375000	chrX	110375000	110400000	+	1.5	1.468	1.505	1.008	1.21	1.189	1.565	1.484	1.224			chr5	82875000	82900000	0.883667	2.28223e-06	0.000189457			chr1	229400000	229425000	-1.23667	3.82102e-06	0.000316994			chr8	108675000	108700000	0.987333	0.000143859	0.0119308
chrY-13425000	chrY	13425000	13450000	+	1.794	1.954	1.741	1.023	1.021	1.239	1.598	1.149	0.298			chr4	95200000	95225000	-0.903333	2.27383e-06	0.000189457			chr9	112525000	112550000	-1.22033	3.82317e-06	0.000316994			chr12	16375000	16400000	0.536667	0.000143827	0.0119308
chr4-55900000	chr4	55900000	55925000	+	1.513	1.567	1.482	1.597	1.542	1.399	1.523	1.561	1.258			chr13	73600000	73625000	0.620333	2.28716e-06	0.000189479			chr1	183025000	183050000	-1.53633	3.81423e-06	0.000316994			chr2	146475000	146500000	0.393	0.000144242	0.0119308
chr4-40900000	chr4	40900000	40925000	+	1.694	1.514	1.661	1.873	1.907	2.003	1.782	1.836	1.963			chr8	56075000	56100000	0.757	2.28646e-06	0.000189479			chr1	51975000	52000000	-0.808	3.83855e-06	0.000318037			chr3	113175000	113200000	-0.683667	0.000143847	0.0119308
chr18-62400000	chr18	62400000	62425000	+	1.56	1.574	1.495	1.698	1.818	1.869	1.684	1.639	1.791			chr5	64750000	64775000	0.718	2.2957e-06	0.000189899			chr11	128350000	128375000	-1.019	3.84929e-06	0.000318694			chr11	77825000	77850000	-0.393	0.000144134	0.0119308
chr12-124800000	chr12	124800000	124825000	+	1.863	1.764	1.766	1.642	1.789	1.825	1.708	1.697	1.562			chr10	31150000	31175000	-0.924333	2.2988e-06	0.000189899			chr22	20175000	20200000	-0.819333	3.85432e-06	0.000318878			chr6	156950000	156975000	-0.516	0.000144173	0.0119308
chrX-103600000	chrX	103600000	103625000	+	1.715	1.668	1.669	1.637	1.484	1.163	1.506	1.546	1.403			chr4	112675000	112700000	0.765667	2.32233e-06	0.000189899			chr8	108400000	108425000	0.687333	3.86165e-06	0.000319253			chr6	169200000	169225000	1.094	0.00014439	0.0119343
chr18-62475000	chr18	62475000	62500000	+	1.576	1.682	1.577	1.85	1.892	1.956	1.692	1.683	1.853			chr10	114850000	114875000	0.849333	2.32104e-06	0.000189899			chr1	58975000	59000000	-0.978	3.87148e-06	0.000319634			chr9	115100000	115125000	0.439667	0.000144503	0.011935
chrX-131925000	chrX	131925000	131950000	+	1.591	1.565	1.619	1.209	1.274	1.567	1.381	1.487	1.446			chr5	67725000	67750000	-1.04367	2.31233e-06	0.000189899			chr1	183425000	183450000	-1.37667	3.8719e-06	0.000319634			chr3	54950000	54975000	0.658333	0.000144773	0.01194
chrX-65625000	chrX	65625000	65650000	+	1.644	1.694	1.536	1.599	1.925	1.154	1.826	1.883	1.155			chr10	7000000	7025000	-0.605333	2.30649e-06	0.000189899			chr6	145850000	145875000	0.978333	3.87622e-06	0.000319758			chr7	48475000	48500000	0.572333	0.000144743	0.01194
chr18-45950000	chr18	45950000	45975000	+	1.667	1.623	1.645	1.66	1.772	1.728	1.678	1.709	1.688			chr1	233175000	233200000	-0.668667	2.31016e-06	0.000189899			chr6	159900000	159925000	0.681333	3.88255e-06	0.000320049			chr7	107825000	107850000	-1.00733	0.000145208	0.0119671
chr6-157975000	chr6	157975000	158000000	+	1.351	1.497	1.105	1.658	1.75	1.708	1.643	1.73	1.935			chr10	91725000	91750000	0.773333	2.30881e-06	0.000189899			chr1	62475000	62500000	-1.15833	3.8943e-06	0.000320552			chr11	77950000	77975000	-0.399	0.000145675	0.0119882
chr13-77300000	chr13	77300000	77325000	+	1.813	1.881	1.829	1.86	1.994	1.774	1.698	1.88	1.799			chr9	89075000	89100000	-1.544	2.31626e-06	0.000189899			chr8	92400000	92425000	0.773667	3.89167e-06	0.000320552			chr4	153050000	153075000	-0.607	0.000145647	0.0119882
chr8-66625000	chr8	66625000	66650000	+	1.466	1.583	1.543	1.406	1.495	1.345	1.58	1.596	1.752			chr4	80325000	80350000	0.697333	2.32191e-06	0.000189899			chr8	104275000	104300000	0.805667	3.90383e-06	0.000321103			chr11	77850000	77875000	-0.501	0.000145813	0.0119909
chr13-46075000	chr13	46075000	46100000	+	1.736	1.725	1.687	1.904	1.953	2.129	1.662	1.754	1.861			chr2	196300000	196325000	0.622333	2.31689e-06	0.000189899			chr2	181850000	181875000	0.660333	3.91542e-06	0.000321824			chr6	47350000	47375000	0.434	0.000145998	0.0119974
chr13-49500000	chr13	49500000	49525000	+	1.723	1.656	1.703	1.903	1.833	2.02	1.63	1.702	1.894			chr2	196625000	196650000	0.951333	2.31547e-06	0.000189899			chr1	92950000	92975000	-1.25233	3.92383e-06	0.000322282			chr6	46575000	46600000	-0.680333	0.000146319	0.0119977
chr4-110100000	chr4	110100000	110125000	+	1.607	1.518	1.508	1.389	1.327	1.097	1.714	1.577	1.365			chr6	151025000	151050000	1.00333	2.2999e-06	0.000189899			chr5	132000000	132025000	-0.704333	3.93041e-06	0.000322589			chr16	20975000	21000000	-0.519	0.000146314	0.0119977
chr18-63325000	chr18	63325000	63350000	+	1.527	1.604	1.558	1.66	1.734	1.759	1.656	1.699	1.693			chr6	69750000	69775000	0.839333	2.29575e-06	0.000189899			chr4	163425000	163450000	0.712667	3.95285e-06	0.000323729			chr1	100725000	100750000	-0.812	0.000146217	0.0119977
chrX-118975000	chrX	118975000	119000000	+	1.623	1.677	1.626	1.813	1.791	1.42	1.551	1.64	1.407			chr12	131425000	131450000	-0.968667	2.30937e-06	0.000189899			chr2	41975000	42000000	-0.879	3.95205e-06	0.000323729			chr9	36625000	36650000	-0.463	0.00014743	0.0120382
chrX-120275000	chrX	120275000	120300000	+	1.711	1.682	1.663	1.873	1.953	1.454	1.737	1.71	1.572			chr10	104350000	104375000	0.574667	2.32179e-06	0.000189899			chr6	3950000	3975000	-1.64867	3.952e-06	0.000323729			chr3	24525000	24550000	0.428	0.000147715	0.0120382
chr13-51225000	chr13	51225000	51250000	+	1.542	1.402	1.569	2.06	2.051	2.097	1.57	1.707	2.078			chr8	108400000	108425000	0.782	2.31873e-06	0.000189899			chr4	76850000	76875000	-0.905667	3.95862e-06	0.000323735			chr1	199775000	199800000	0.691333	0.000147704	0.0120382
chrX-130075000	chrX	130075000	130100000	+	1.661	1.55	1.657	1.831	1.853	1.286	1.681	1.625	1.44			chr8	38625000	38650000	-0.969333	2.30345e-06	0.000189899			chr8	123300000	123325000	-0.795667	3.95594e-06	0.000323735			chr5	102200000	102225000	0.514333	0.000147087	0.0120382
chr7-44150000	chr7	44150000	44175000	+	1.185	1.18	1.124	1.315	1.408	1.451	1.608	1.66	1.693			chr8	57500000	57525000	0.655	2.33102e-06	0.000190414			chr6	124850000	124875000	1.01367	3.96851e-06	0.000324077			chr18	36225000	36250000	-0.943333	0.000147298	0.0120382
chr4-38100000	chr4	38100000	38125000	+	1.468	1.451	1.395	1.723	1.714	1.608	1.566	1.643	1.685			chr8	107475000	107500000	0.709667	2.33198e-06	0.000190414			chr5	16425000	16450000	0.746	3.96794e-06	0.000324077			chr3	152650000	152675000	-0.911333	0.000147766	0.0120382
chr7-44225000	chr7	44225000	44250000	+	0.975	1.005	0.832	1.462	1.501	1.422	1.592	1.656	1.55			chr10	30175000	30200000	-0.649	2.33709e-06	0.000190557			chr5	76000000	76025000	-1.367	3.97796e-06	0.000324211			chr17	79550000	79575000	0.407333	0.000147732	0.0120382
chr13-28125000	chr13	28125000	28150000	+	1.532	1.608	1.594	1.389	1.57	1.498	1.635	1.767	1.777			chr1	114200000	114225000	-0.731667	2.33592e-06	0.000190557			chr10	23650000	23675000	0.803333	3.97685e-06	0.000324211			chr3	32300000	32325000	-0.588	0.000147626	0.0120382
chrX-119425000	chrX	119425000	119450000	+	1.475	1.674	1.585	1.655	1.7	1.49	1.592	1.586	1.539			chr2	160900000	160925000	-0.809	2.34004e-06	0.000190661			chr20	5950000	5975000	0.812	3.97872e-06	0.000324211			chr6	143900000	143925000	-0.863	0.000146955	0.0120382
chr1-202950000	chr1	202950000	202975000	+	1.702	1.726	1.788	1.6	1.604	1.593	1.565	1.488	1.669			chr5	94875000	94900000	0.748	2.34426e-06	0.000190741			chr9	83500000	83525000	0.738333	3.98743e-06	0.000324229			chr15	94450000	94475000	-0.615667	0.000147945	0.0120441
chr7-76125000	chr7	76125000	76150000	+	1.673	1.548	1.505	1.684	1.688	1.71	1.654	1.597	1.679			chr9	98575000	98600000	-1.16767	2.34437e-06	0.000190741			chr3	31950000	31975000	-1.23567	3.98984e-06	0.000324229			chr9	83200000	83225000	0.680667	0.000148072	0.0120458
chr4-82825000	chr4	82825000	82850000	+	1.773	1.76	1.755	1.659	1.717	1.805	1.692	1.82	2.107			chr8	29875000	29900000	-0.723	2.34805e-06	0.000190903			chr10	104475000	104500000	0.862333	3.99035e-06	0.000324229			chr2	171175000	171200000	-0.621333	0.000148231	0.0120501
chr18-62725000	chr18	62725000	62750000	+	1.347	1.436	1.491	1.487	1.529	1.541	1.586	1.71	1.61			chr2	158775000	158800000	-0.723333	2.35037e-06	0.000190955			chr13	31025000	31050000	-1.23833	3.98783e-06	0.000324229			chr6	21775000	21800000	0.491	0.000148622	0.012062
chr7-99450000	chr7	99450000	99475000	+	1.717	1.72	1.665	1.669	1.762	1.777	1.638	1.584	1.729			chr3	98475000	98500000	0.857	2.35451e-06	0.000191131			chr6	154600000	154625000	-0.907333	4.00578e-06	0.00032525			chr11	18025000	18050000	-0.481667	0.000148696	0.012062
chr12-112375000	chr12	112375000	112400000	+	1.894	1.802	1.877	1.755	1.666	1.855	1.606	1.623	1.724			chr6	45575000	45600000	-0.679	2.3559e-06	0.000191131			chr1	246800000	246825000	-1.104	4.02438e-06	0.000326325			chr6	113500000	113525000	0.660333	0.000148513	0.012062
chr4-140375000	chr4	140375000	140400000	+	1.439	1.54	1.509	1.473	1.32	1.567	1.512	1.542	1.61			chr5	52825000	52850000	0.591667	2.37025e-06	0.000191884			chr6	146575000	146600000	1.00967	4.02477e-06	0.000326325			chr13	31325000	31350000	-0.447	0.00014906	0.0120743
chrX-19900000	chrX	19900000	19925000	+	1.107	1.182	0.897	1.455	1.684	1.365	1.524	1.604	1.327			chr3	127100000	127125000	-1.27733	2.36915e-06	0.000191884			chr10	125825000	125850000	0.836	4.02853e-06	0.000326397			chr12	94925000	94950000	-0.885667	0.000148993	0.0120743
chr13-43025000	chr13	43025000	43050000	+	1.679	1.705	1.703	1.775	1.698	1.604	1.589	1.68	1.685			chr14	88550000	88575000	0.662667	2.37012e-06	0.000191884			chr6	107600000	107625000	-1.12867	4.03238e-06	0.000326409			chr7	22625000	22650000	-0.460333	0.000149474	0.0120992
chr4-105100000	chr4	105100000	105125000	+	1.909	1.93	1.922	2.079	2.275	2.202	1.788	1.917	1.885			chr6	143075000	143100000	0.682333	2.37325e-06	0.000191979			chr10	17900000	17925000	-0.880333	4.03729e-06	0.000326409			chr8	101975000	102000000	-1.239	0.000150032	0.0121044
chr7-99400000	chr7	99400000	99425000	+	1.72	1.707	1.687	1.678	1.711	1.717	1.642	1.688	1.732			chr11	36000000	36025000	-0.815667	2.37481e-06	0.000191979			chr6	132650000	132675000	1.01967	4.03678e-06	0.000326409			chr21	39425000	39450000	-0.480667	0.000149905	0.0121044
chr7-44800000	chr7	44800000	44825000	+	1.542	1.481	1.544	1.573	1.64	1.616	1.623	1.573	1.517			chr14	88375000	88400000	0.634	2.37651e-06	0.00019198			chr9	93250000	93275000	-0.774333	4.04311e-06	0.000326646			chr8	9225000	9250000	-0.718667	0.000149956	0.0121044
chr4-112100000	chr4	112100000	112125000	+	1.723	1.81	1.811	1.606	1.863	1.871	1.745	1.771	1.979			chr21	17825000	17850000	0.848	2.38162e-06	0.000192041			chr15	93850000	93875000	0.904333	4.0517e-06	0.000327108			chr4	151475000	151500000	-0.614	0.000150072	0.0121044
chr7-152125000	chr7	152125000	152150000	+	1.76	1.695	1.712	1.63	1.704	1.777	1.557	1.685	1.718			chr10	112175000	112200000	0.821667	2.38402e-06	0.000192041			chr13	47525000	47550000	0.893667	4.05608e-06	0.000327229			chr4	13850000	13875000	-0.545	0.00014998	0.0121044
chr8-30125000	chr8	30125000	30150000	+	1.636	1.545	1.588	1.716	1.754	1.674	1.67	1.631	1.8			chr1	200475000	200500000	-0.822667	2.38345e-06	0.000192041			chr6	130975000	131000000	-0.831333	4.06234e-06	0.000327501			chr8	16600000	16625000	0.934333	0.000150268	0.0121076
chr13-28100000	chr13	28100000	28125000	+	1.535	1.554	1.504	1.357	1.529	1.591	1.603	1.703	1.693			chr14	42200000	42225000	-0.738	2.38266e-06	0.000192041			chr5	67425000	67450000	-1.011	4.07637e-06	0.000327706			chr1	55275000	55300000	-0.374667	0.000150557	0.0121076
chr6-110975000	chr6	110975000	111000000	+	1.632	1.73	1.665	1.737	1.687	1.825	1.612	1.685	1.654			chr13	94225000	94250000	-1.27233	2.38583e-06	0.00019205			chr2	134750000	134775000	0.628667	4.07512e-06	0.000327706			chr5	14175000	14200000	0.404333	0.000150493	0.0121076
chr3-183550000	chr3	183550000	183575000	+	1.727	1.626	1.666	1.746	1.775	1.819	1.654	1.638	1.743			chrY	11425000	11450000	-1.00667	2.3928e-06	0.000192202			chr8	102100000	102125000	-1.13	4.07411e-06	0.000327706			chr5	16425000	16450000	0.416	0.000150644	0.0121076
chr18-49450000	chr18	49450000	49475000	+	1.719	1.689	1.666	1.651	1.712	1.575	1.718	1.776	1.869			chr12	101275000	101300000	0.862333	2.39012e-06	0.000192202			chr9	113675000	113700000	-1.47667	4.07642e-06	0.000327706			chr5	37225000	37250000	-0.514	0.000150446	0.0121076
chrX-40575000	chrX	40575000	40600000	+	1.668	1.614	1.587	1.925	2.052	1.891	1.636	1.83	1.891			chr14	39400000	39425000	0.534333	2.39252e-06	0.000192202			chr5	67900000	67925000	-0.977333	4.08102e-06	0.000327844			chr11	18125000	18150000	-0.739667	0.000151053	0.0121118
[truncated: 112,178 more rows]

## Sheet: FigS1a
GeneSymbol	MO	MO	MO	MO	MO	MO	MO	moDC.mock	moDC.mock	moDC.mock	moDC.mock	moDC.mock	moDC.siCTRL	moDC.siCTRL	moDC.siCTRL	moDC.siCTRL	moDC.siCTRL	MAC.moc	MAC.moc	MAC.moc	MAC.moc	MAC.moc	MAC.siCTRL	MAC.siCTRL	MAC.siCTRL	MAC.siCTRL	MAC.siCTRL	clusterID
[truncated: 200 more rows]

[truncated: 76 more sheets: FigS1b, FigS1c, FigS1i, FigS1k, Fig2b, Fig2d, Fig2e, FigS2a, FigS2b, FigS2c, FigS2d, FigS2e, FigS2f, Fig3f, Fig3g, Fig3h, Fig3i, Fig3j, FigS3a, FigS3b …]
